# Supplementary material for: Instrumental variable and colocalization analyses identify endotrophin and HTRA1 as potential therapeutic targets for coronary artery disease
Source: iScience. 2024 May 24;27(7):110104. doi: 10.1016/j.isci.2024.110104 (PMC11233907; doi:10.1016/j.isci.2024.110104)
Supplement: Table S1. Genome-wide association studies used for Mendelian randomization analyses, related to Figure 1 [file mmc2.xlsx]

## Sheet: S1
Table S1: Genome-Wide Association Studies Used for Mendelian Randomization Analyses
Disease Outcomes
Reporting Study	GWAS Catalog Accession ID	Study Design	Study Outcome	Study Cohort	Cases/N Sample
Aragam et al. (2023)	GCST90132314	Meta-analysis GWAS of data from UKBB, CARDIoGRAMplusC4D, Biobank Japan, and nine other studies	Coronary artery disease	UKBB + CARDIoGRAMplusC4D + other studies	Up to 181522 cases among 1165690 participants
Instrument Selection
Reporting Study	GWAS Catalog Accession ID	Study Design	Study Outcome	Study Cohort	N Sample
Ferkingstad et al. (2021)	-	Genome-wide association study of 27.2 million sequence variants in 35559 Icelanders	Levels of 4719 proteins	Icelandic Cancer Project + deCODE genetics	Up to 35559 individuals
GTEx consortium (2020)	-	Genome-wide association study of 43 million sequence variants in multi-ancestry population	Gene expression levels in 52 tissues and 2 cell lines	GTEx Project	Up to 838 donors
Zhang et al. (2022)	-	Genome-wide association study of protein levels in European-American and African-American subjects	Levels of 4435 proteins	Atherosclerosis Risk in Communities (ARIC) Project	Up to 7213 European American and 1871 African-American individuals
