# Supplementary material for: Instrumental variable and colocalization analyses identify endotrophin and HTRA1 as potential therapeutic targets for coronary artery disease
Source: iScience. 2024 May 24;27(7):110104. doi: 10.1016/j.isci.2024.110104 (PMC11233907; doi:10.1016/j.isci.2024.110104)
Supplement: Table S2. Transcriptome-wide association study across four tissues, related to Figure 2 [file mmc3.xlsx]

## Sheet: S2
Table S2: Transcriptome-Wide Association Study across Four Tissues
gene	gene_name	zscore	effect_size	pvalue	var_g	pred_perf_r2	pred_perf_pval	pred_perf_qval	n_snps_used	n_snps_in_cov	n_snps_in_model	Tissue
ENSG00000112137	PHACTR1	-21.8985	-0.241498	2.68537e-106	0.1008	0.137147	2.51186e-08	2.20167e-07	7	7	7	Artery_Coronary
ENSG00000112137	PHACTR1	-21.1719	-0.18016	1.73e-99	0.168974	0.137521	4.62e-14	2.67e-13	23	23	23	Artery_Aorta
ENSG00000134222	PSRC1	-15.5803	-0.111308	9.90489e-55	0.245978	0.423337	2.0107e-26	1.58493e-24	7	8	8	Liver
ENSG00000143126	CELSR2	-15.3267	-0.139695	5.07156e-53	0.148927	0.386898	1.15699e-23	7.14902e-22	4	5	5	Liver
ENSG00000134243	SORT1	-15.3041	-0.698617	7.17357e-53	0.0059344	0.558477	1.9931e-38	6.85553e-36	3	4	4	Liver
ENSG00000163596	ICA1L	14.55	0.244644	5.84e-48	0.0399598	0.0304888	0.000559714	0.00116304	10	10	10	Artery_Aorta
ENSG00000134222	PSRC1	-14.4675	-0.197369	1.94334e-47	0.0680699	0.0943107	4.23789e-16	2.05009e-15	14	14	14	Whole_Blood
ENSG00000144426	NBEAL1	-14.2223	-0.117257	6.65907e-46	0.1889	0.243967	1.68105e-14	3.33023e-13	17	17	17	Artery_Coronary
ENSG00000138439	FAM117B	-14.1941	-0.398238	9.97e-46	0.0168336	0.0397818	7.79e-05	0.000183009	6	6	6	Artery_Aorta
ENSG00000185787	MORF4L1	-14.0884	-0.1972	4.48e-45	0.0654681	0.112862	1.15e-11	5.5e-11	9	9	9	Artery_Aorta
ENSG00000227456	LINC00310	14.0749	0.34019	5.42e-45	0.0237925	0.061619	7.61e-07	2.29e-06	2	2	2	Artery_Aorta
ENSG00000144426	NBEAL1	-14.0622	-0.233018	6.48e-45	0.0452525	0.394145	8.23e-44	2.64e-42	5	5	5	Artery_Aorta
ENSG00000136378	ADAMTS7	-13.9724	-0.104783	2.3e-44	0.242001	0.256936	1.18e-26	1.57e-25	20	20	20	Artery_Aorta
ENSG00000243927	MRPS6	13.9254	0.233919	4.44e-44	0.0473683	0.0796253	1.62e-08	5.81e-08	13	13	13	Artery_Aorta
ENSG00000146477	SLC22A3	-13.8268	-0.111225	1.75662e-43	0.190599	0.140764	2.35434e-08	2.43918e-07	17	17	17	Liver
ENSG00000163596	ICA1L	13.6371	0.350751	2.40809e-42	0.0173905	0.0145843	0.00173876	0.0031949	5	5	5	Whole_Blood
ENSG00000136378	ADAMTS7	-13.4981	-0.121969	1.60429e-41	0.169079	0.116684	3.2118e-07	2.30601e-06	17	17	17	Artery_Coronary
ENSG00000138380	CARF	-13.2843	-0.173724	2.85514e-40	0.0678548	0.0231228	0.028335	0.0709049	7	7	7	Liver
ENSG00000138380	CARF	-13.232	-0.187274	5.73382e-40	0.057366	0.0204059	0.000207508	0.000429673	10	10	10	Whole_Blood
ENSG00000138439	FAM117B	-13.1911	-0.34064	9.87268e-40	0.0173709	0.0273236	0.0157399	0.0369269	5	5	5	Artery_Coronary
ENSG00000118526	TCF21	-13.1082	-0.159926	2.95526e-39	0.0832819	0.164745	7.46488e-10	8.13354e-09	23	23	23	Artery_Coronary
ENSG00000182511	FES	-12.9852	-0.164151	1.48364e-38	0.0816199	0.142219	4.53809e-24	3.25622e-23	37	38	38	Whole_Blood
ENSG00000182511	FES	-12.9489	-0.240383	2.38343e-38	0.0358004	0.0502033	0.00114015	0.00449362	8	9	9	Liver
ENSG00000272750	AL592148.3	-12.8861	-0.102913	5.39273e-38	0.210702	0.146098	8.11551e-09	7.66243e-08	10	10	10	Artery_Coronary
ENSG00000272750	AL592148.3	-12.8395	-0.112119	9.85595e-38	0.175596	0.0329136	2.28447e-06	5.76632e-06	16	16	16	Whole_Blood
ENSG00000272750	AL592148.3	-12.8362	-0.109928	1.02759e-37	0.184592	0.0467441	0.00170961	0.00638547	7	7	7	Liver
ENSG00000182511	FES	-12.8273	-0.215971	1.15309e-37	0.043811	0.15101	4.34743e-09	4.2855e-08	9	10	10	Artery_Coronary
ENSG00000118526	TCF21	-12.7127	-0.175122	5.03e-37	0.0656675	0.0500998	8.77e-06	2.33e-05	13	13	13	Artery_Aorta
ENSG00000118526	TCF21	-12.7088	-0.191326	5.28328e-37	0.054491	0.0661517	0.000176607	0.000861762	12	12	12	Liver
ENSG00000272750	AL592148.3	-12.6382	-0.102957	1.3e-36	0.208059	0.298834	1.55e-31	2.68e-30	9	9	9	Artery_Aorta
ENSG00000182511	FES	-12.6022	-0.160093	2.05e-36	0.0787621	0.15261	1.47e-15	9.54e-15	16	17	17	Artery_Aorta
ENSG00000138380	CARF	-12.224	-0.141929	2.31e-34	0.0865694	0.0504788	8.09e-06	2.15e-05	11	11	11	Artery_Aorta
ENSG00000185787	MORF4L1	-11.9882	-0.28087	4.09576e-33	0.0252939	0.0246712	0.0218403	0.0490813	14	14	14	Artery_Coronary
ENSG00000182218	HHIPL1	-11.9827	-0.155805	4.38e-33	0.078347	0.111292	1.63e-11	7.68e-11	17	17	17	Artery_Aorta
ENSG00000198743	SLC5A3	11.9003	0.225333	1.18e-32	0.0364984	0.0763121	3.3e-08	1.15e-07	25	26	26	Artery_Aorta
ENSG00000107798	LIPA	11.8222	0.0672995	2.99567e-32	0.363012	0.40792	4.55119e-78	1.89438e-76	19	20	20	Whole_Blood
ENSG00000198670	LPA	11.8144	0.137003	3.28781e-32	0.103047	0.211469	2.79707e-12	4.91319e-11	31	31	31	Liver
ENSG00000164867	NOS3	-11.7862	-1.48723	4.6e-32	0.000839036	0.0111612	0.0377642	0.0575618	1	1	1	Artery_Aorta
ENSG00000181652	ATG9B	-11.6108	-0.512647	3.63e-31	0.0068561	0.0257649	0.00153469	0.00298661	5	5	5	Artery_Aorta
ENSG00000164867	NOS3	-11.392	-0.492968	4.58358e-30	0.00714351	0.0236278	0.0248632	0.0548399	4	4	4	Artery_Coronary
ENSG00000170962	PDGFD	11.2736	0.199844	1.77e-29	0.0392837	0.0859569	4.14e-09	1.57e-08	9	9	9	Artery_Aorta
ENSG00000140564	FURIN	11.2627	0.893963	2.00609e-29	0.00190023	0.0202057	0.0405473	0.0960164	2	2	2	Liver
ENSG00000168906	MAT2A	10.9309	0.169068	8.199e-28	0.0504891	0.0583471	0.000374533	0.00138758	10	10	10	Artery_Coronary
ENSG00000154305	MIA3	-10.9128	-0.218774	1e-27	0.0345076	0.0761801	3.4e-08	1.18e-07	18	18	18	Artery_Aorta
ENSG00000115486	GGCX	10.7333	0.1158	7.10145e-27	0.0993649	0.0317676	0.0100037	0.0291287	7	7	7	Liver
ENSG00000115486	GGCX	10.709	0.0854568	9.23821e-27	0.186709	0.319132	9.52988e-58	2.22654e-56	15	15	15	Whole_Blood
ENSG00000168906	MAT2A	10.6458	0.244582	1.82e-26	0.0242908	0.0642508	4.35e-07	1.35e-06	12	12	12	Artery_Aorta
ENSG00000182218	HHIPL1	-10.5934	-0.303091	3.19782e-26	0.0165888	0.0434433	0.00223046	0.0067527	3	3	3	Artery_Coronary
ENSG00000165757	JCAD	10.4644	0.0946895	1.26e-25	0.155254	0.312837	3.11e-33	5.91e-32	28	28	28	Artery_Aorta
ENSG00000151617	EDNRA	10.4007	0.506573	2.46e-25	0.00554352	0.0191771	0.00636052	0.0111397	6	6	6	Artery_Aorta
ENSG00000115486	GGCX	10.2934	0.0828613	7.55e-25	0.181458	0.342287	6.48e-37	1.5e-35	24	24	24	Artery_Aorta
ENSG00000224477	AL109933.1	-10.0731	-0.119527	7.26717e-24	0.0827921	0.136611	3.92378e-08	3.89454e-07	6	6	6	Liver
ENSG00000159197	KCNE2	9.89592	0.16106	4.34e-23	0.0479508	0.0286744	0.000823948	0.00167304	18	18	18	Artery_Aorta
ENSG00000107798	LIPA	9.80566	0.173452	1.06451e-22	0.0380672	0.132812	6.24923e-08	6.0287e-07	3	3	3	Liver
ENSG00000107798	LIPA	9.76421	0.115452	1.6e-22	0.0852738	0.0946043	6.34e-10	2.61e-09	16	16	16	Artery_Aorta
ENSG00000115486	GGCX	9.71542	0.106899	2.59177e-22	0.0981364	0.077205	3.91203e-05	0.000185839	18	18	18	Artery_Coronary
ENSG00000196547	MAN2A2	9.6543	0.26738	4.71e-22	0.0168837	0.0205455	0.00472432	0.00847416	5	5	5	Artery_Aorta
ENSG00000107798	LIPA	9.64166	0.304791	5.33187e-22	0.0119062	0.0417603	0.00273031	0.00804599	2	2	2	Artery_Coronary
ENSG00000175003	SLC22A1	-9.46526	-0.115351	2.93e-21	0.0895415	0.119617	2.58e-12	1.3e-11	18	18	18	Artery_Aorta
ENSG00000138380	CARF	-9.38238	-0.131039	6.44975e-21	0.0635829	0.0684761	0.000111472	0.000474128	5	5	5	Artery_Coronary
ENSG00000175003	SLC22A1	-9.35645	-0.123774	8.24638e-21	0.0757685	0.0861284	1.3355e-05	7.05427e-05	12	12	12	Artery_Coronary
ENSG00000103591	AAGAB	9.33102	0.242183	1.04858e-20	0.0177774	0.0189402	0.000353378	0.000708865	10	10	10	Whole_Blood
ENSG00000140945	CDH13	9.23727	0.106815	2.53e-20	0.0931586	0.338192	2.15e-36	4.8e-35	8	8	8	Artery_Aorta
ENSG00000146477	SLC22A3	9.0922	0.209955	9.71e-20	0.02345	0.0827161	8.33e-09	3.08e-08	3	3	3	Artery_Aorta
ENSG00000164116	GUCY1A1	-9.08136	-0.211014	1.07e-19	0.0219363	0.220085	1.42e-22	1.51e-21	4	4	4	Artery_Aorta
ENSG00000162399	BSND	9.08009	0.0940718	1.08487e-19	0.121406	0.147371	5.962e-25	4.4376e-24	9	9	9	Whole_Blood
ENSG00000105329	TGFB1	9.05144	0.490284	1.41e-19	0.0042059	0.0240816	0.00220237	0.00417323	1	1	1	Artery_Aorta
ENSG00000105329	TGFB1	9.05144	0.244386	1.411e-19	0.0169278	0.0436382	0.00217886	0.00661115	1	1	1	Artery_Coronary
ENSG00000134222	PSRC1	-9.03062	-0.100811	1.71e-19	0.100524	0.199869	2.05e-20	1.88e-19	17	17	17	Artery_Aorta
ENSG00000099810	MTAP	8.97004	0.174131	2.96402e-19	0.034683	0.0400586	1.75162e-07	4.86532e-07	11	11	11	Whole_Blood
ENSG00000140945	CDH13	8.9599	0.224832	3.24969e-19	0.0198002	0.0395605	0.00355779	0.0101463	2	2	2	Artery_Coronary
ENSG00000158186	MRAS	8.92191	0.217857	4.58313e-19	0.0249139	0.168664	4.49446e-10	5.03635e-09	3	3	3	Artery_Coronary
ENSG00000050820	BCAR1	8.92106	0.204827	4.62e-19	0.0234765	0.165722	7.02e-17	5.01e-16	6	6	6	Artery_Aorta
ENSG00000105329	TGFB1	8.9012	0.183539	5.52478e-19	0.029011	0.213185	2.22622e-12	3.96943e-11	6	6	6	Liver
ENSG00000253111	AC091114.1	8.87646	0.184137	6.90218e-19	0.0278058	0.048911	0.00132636	0.00512369	6	6	6	Liver
ENSG00000136378	ADAMTS7	8.87204	0.263728	7.18211e-19	0.016656	0.0128911	0.00325135	0.00575888	12	12	12	Whole_Blood
ENSG00000165757	JCAD	8.80501	0.428523	1.30846e-18	0.00546601	0.0395705	0.00355349	0.0101364	7	7	7	Artery_Coronary
ENSG00000112902	SEMA5A	8.80149	0.0596469	1.35e-18	0.279239	0.312528	3.39e-33	6.43e-32	34	34	34	Artery_Aorta
ENSG00000180263	FGD6	8.70531	0.219233	3.16715e-18	0.0206531	0.0642274	0.000185376	0.000748373	6	6	6	Artery_Coronary
ENSG00000140564	FURIN	8.65973	0.177736	4.73e-18	0.031601	0.0592618	1.26e-06	3.69e-06	7	8	8	Artery_Aorta
ENSG00000158186	MRAS	8.64147	0.049961	5.55e-18	0.409194	0.510818	9.48e-62	7.36e-60	19	19	19	Artery_Aorta
ENSG00000070961	ATP2B1	8.63049	0.216666	6.11e-18	0.0184593	0.0236713	0.00240551	0.00453042	4	4	4	Artery_Aorta
ENSG00000169174	PCSK9	8.60037	0.10918	7.94592e-18	0.10137	0.114617	1.98054e-19	1.1386e-18	19	20	20	Whole_Blood
ENSG00000168906	MAT2A	-8.5489	-0.128624	1.24268e-17	0.053533	0.0840602	1.92245e-14	8.48819e-14	8	8	8	Whole_Blood
ENSG00000109917	ZPR1	-8.45467	-0.218018	2.8e-17	0.0197935	0.058749	1.4e-06	4.09e-06	9	9	9	Artery_Aorta
ENSG00000122691	TWIST1	8.40068	0.560741	4.44e-17	0.00351945	0.0396944	7.93e-05	0.000186254	6	6	6	Artery_Aorta
ENSG00000175003	SLC22A1	-8.39531	-0.097455	4.64673e-17	0.0985357	0.189992	1.91719e-32	1.93628e-31	22	22	22	Whole_Blood
ENSG00000130479	MAP1S	-8.27167	-0.183553	1.32097e-16	0.0263417	0.0606757	1.02037e-10	3.6176e-10	5	5	5	Whole_Blood
ENSG00000050820	BCAR1	-8.2151	-0.183344	2.11991e-16	0.0308424	0.0315288	3.75814e-06	9.30394e-06	7	7	7	Whole_Blood
ENSG00000186063	AIDA	8.19224	0.189543	2.56416e-16	0.0265225	0.0336798	0.00724253	0.0187816	12	12	12	Artery_Coronary
ENSG00000130479	MAP1S	-8.16394	-0.208874	3.24e-16	0.0197471	0.0222829	0.00324433	0.00599228	3	3	3	Artery_Aorta
ENSG00000160712	IL6R	8.14925	0.115633	3.66195e-16	0.0613482	0.083176	2.66701e-14	1.16884e-13	8	8	8	Whole_Blood
ENSG00000112902	SEMA5A	8.11044	0.276142	5.04363e-16	0.0107804	0.158536	1.66046e-09	1.72479e-08	4	4	4	Artery_Coronary
ENSG00000162819	BROX	-8.05705	-0.284779	7.81558e-16	0.0103267	0.0143415	0.00190149	0.00348086	6	6	6	Whole_Blood
ENSG00000109917	ZPR1	-8.01144	-0.169555	1.13374e-15	0.0283676	0.0166445	0.00081633	0.00156521	15	15	15	Whole_Blood
ENSG00000180263	FGD6	8.00153	0.0739978	1.23e-15	0.152173	0.22037	1.32e-22	1.41e-21	12	12	12	Artery_Aorta
ENSG00000197520	FAM177B	7.96421	0.101727	1.66283e-15	0.083365	0.110589	9.17801e-19	5.1135e-18	8	8	8	Whole_Blood
ENSG00000260244	AC104083.1	-7.94771	-0.16567	1.89988e-15	0.0283915	0.0333114	0.00757387	0.0195321	6	6	6	Artery_Coronary
ENSG00000197520	FAM177B	7.94177	0.425823	1.99314e-15	0.00478237	0.0212073	0.0336542	0.0712309	3	3	3	Artery_Coronary
ENSG00000114790	ARHGEF26	7.87941	0.111397	3.2892e-15	0.0612068	0.0961147	3.98491e-06	2.34224e-05	8	8	8	Artery_Coronary
ENSG00000165895	ARHGAP42	-7.87366	-0.0803429	3.44e-15	0.114928	0.282111	1.49e-29	2.31e-28	12	12	12	Artery_Aorta
ENSG00000153774	CFDP1	-7.87285	-0.0928446	3.46639e-15	0.0981635	0.156827	1.39446e-26	1.1102e-25	14	14	14	Whole_Blood
ENSG00000153774	CFDP1	-7.83805	-0.11732	4.57603e-15	0.0605578	0.0517363	0.000952933	0.00383403	3	3	3	Liver
ENSG00000099810	MTAP	7.75971	0.132435	8.51227e-15	0.0438212	0.0524983	0.000871667	0.00355043	5	5	5	Liver
ENSG00000099810	MTAP	7.69811	0.0896869	1.38e-14	0.0937616	0.16729	4.86e-17	3.53e-16	7	7	7	Artery_Aorta
ENSG00000134222	PSRC1	-7.66488	-0.0874435	1.78993e-14	0.0949075	0.106143	1.17326e-06	7.64169e-06	13	13	13	Artery_Coronary
ENSG00000127616	SMARCA4	7.53699	0.17151	4.80946e-14	0.0232245	0.0328611	2.32801e-06	5.87276e-06	10	10	10	Whole_Blood
ENSG00000099810	MTAP	7.51969	0.0710928	5.49043e-14	0.14195	0.0915151	6.96215e-06	3.89439e-05	11	11	11	Artery_Coronary
ENSG00000260244	AC104083.1	-7.49993	-0.0819101	6.39e-14	0.101528	0.230991	9.23e-24	1.05e-22	17	17	17	Artery_Aorta
ENSG00000186063	AIDA	7.48697	0.112917	7.05e-14	0.0599731	0.107766	3.56e-11	1.63e-10	25	25	25	Artery_Aorta
ENSG00000183386	FHL3	-7.45437	-0.0692388	9.03e-14	0.151363	0.339559	1.44e-36	3.25e-35	19	19	19	Artery_Aorta
ENSG00000168890	TMEM150A	-7.44767	-0.267366	9.50053e-14	0.0116198	0.0282708	1.21301e-05	2.86686e-05	6	6	6	Whole_Blood
ENSG00000183431	SF3A3	-7.40393	-0.0487618	1.32212e-13	0.317747	0.422407	1.14103e-81	5.42037e-80	16	16	16	Whole_Blood
ENSG00000143387	CTSK	-7.3873	-0.0687418	1.49836e-13	0.143131	0.203053	8.51305e-12	1.398e-10	3	3	3	Liver
ENSG00000165895	ARHGAP42	-7.36492	-0.143232	1.77248e-13	0.031553	0.25998	1.70352e-15	3.73208e-14	6	6	6	Artery_Coronary
ENSG00000175445	LPL	-7.35165	-0.076292	1.95778e-13	0.0970059	0.123641	6.23092e-21	3.85894e-20	11	11	11	Whole_Blood
ENSG00000182263	FIGN	7.33934	0.111793	2.15e-13	0.0522895	0.148986	3.38e-15	2.14e-14	5	5	5	Artery_Aorta
ENSG00000158092	NCK1	7.33687	0.422532	2.18644e-13	0.00355434	0.0202539	0.0403066	0.095554	7	7	7	Liver
ENSG00000130475	FCHO1	-7.33644	-0.0523948	2.19358e-13	0.254933	0.297748	3.01733e-53	6.09473e-52	30	31	31	Whole_Blood
ENSG00000143387	CTSK	-7.32662	-0.0474594	2.36037e-13	0.29081	0.323292	1.22243e-58	2.91563e-57	12	12	12	Whole_Blood
ENSG00000168487	BMP1	-7.28877	-0.0622043	3.13e-13	0.19075	0.234038	4.27e-24	4.96e-23	58	58	58	Artery_Aorta
ENSG00000130204	TOMM40	7.28838	0.278867	3.14e-13	0.00930695	0.0409085	6.14e-05	0.000145947	8	8	8	Artery_Aorta
ENSG00000183386	FHL3	-7.26676	-0.0531128	3.68203e-13	0.240601	0.191858	2.13572e-11	2.84448e-10	16	16	16	Artery_Coronary
ENSG00000164626	KCNK5	-7.23225	-0.196429	4.75e-13	0.0161263	0.0237919	0.00234394	0.00442224	13	13	13	Artery_Aorta
ENSG00000138442	WDR12	-7.22764	-0.246783	4.91e-13	0.0091344	0.0257735	0.00153185	0.00298225	13	13	13	Artery_Aorta
ENSG00000174953	DHX36	-7.16846	-0.117293	7.58e-13	0.0420906	0.0985012	2.71e-10	1.15e-09	9	10	10	Artery_Aorta
ENSG00000111300	NAA25	-7.16692	-0.147129	7.67018e-13	0.025422	0.0200431	0.000236701	0.000486595	10	10	10	Whole_Blood
ENSG00000232821	AC003986.2	7.15485	0.129068	8.38e-13	0.0373488	0.0307177	0.000533089	0.00111141	17	17	17	Artery_Aorta
ENSG00000174953	DHX36	-7.15118	-0.12902	8.60359e-13	0.034537	0.131903	4.84822e-08	4.03703e-07	11	12	12	Artery_Coronary
ENSG00000111275	ALDH2	7.13727	0.0628146	9.52e-13	0.179603	0.106594	4.6e-11	2.09e-10	22	22	22	Artery_Aorta
ENSG00000214955	AP000317.1	7.10796	0.124762	1.18e-12	0.0455873	0.110579	1.91e-11	8.94e-11	26	26	26	Artery_Aorta
ENSG00000138735	PDE5A	7.10372	0.0977069	1.21e-12	0.0652746	0.150049	2.65e-15	1.69e-14	22	22	22	Artery_Aorta
ENSG00000119630	PGF	-7.06817	-0.346717	1.56994e-12	0.0051669	0.0215809	0.0321114	0.0684034	5	5	5	Artery_Coronary
ENSG00000167549	CORO6	7.06691	0.419645	1.58e-12	0.00366058	0.0173554	0.00947115	0.0160758	5	5	5	Artery_Aorta
ENSG00000168487	BMP1	-7.05204	-0.0758717	1.7631e-12	0.114557	0.112835	5.16102e-07	3.57519e-06	37	37	37	Artery_Coronary
ENSG00000260461	AL133355.1	7.0267	0.217271	2.11471e-12	0.0133417	0.0235002	6.77152e-05	0.000148043	14	14	14	Whole_Blood
ENSG00000182218	HHIPL1	-7.0009	-0.162396	2.5432e-12	0.0229086	0.0286178	0.0145778	0.0400962	5	5	5	Liver
ENSG00000139323	POC1B	-6.97086	-0.1346	3.15017e-12	0.032694	0.055983	5.60149e-10	1.89169e-09	16	16	16	Whole_Blood
ENSG00000174953	DHX36	-6.94732	-0.190126	3.72288e-12	0.0146339	0.0756289	5.81744e-05	0.000316703	2	3	3	Liver
ENSG00000114790	ARHGEF26	6.94652	0.0720776	3.74e-12	0.116985	0.126868	5.1e-13	2.71e-12	13	13	13	Artery_Aorta
ENSG00000114054	PCCB	-6.93806	-0.088592	3.97515e-12	0.0739868	0.031365	0.0104954	0.0302993	8	8	8	Liver
ENSG00000119718	EIF2B2	6.89305	0.0608638	5.46084e-12	0.159615	0.0696317	0.000117514	0.000600807	12	12	12	Liver
ENSG00000119718	EIF2B2	6.8814	0.0561487	5.92665e-12	0.186155	0.193954	3.69037e-33	3.80554e-32	19	19	19	Whole_Blood
ENSG00000173402	DAG1	-6.87815	-0.261741	6.06e-12	0.00868638	0.0312479	0.000476212	0.000999591	4	4	4	Artery_Aorta
ENSG00000119718	EIF2B2	6.87088	0.0550633	6.38078e-12	0.192498	0.146098	8.11565e-09	7.66243e-08	8	8	8	Artery_Coronary
ENSG00000185787	MORF4L1	-6.85969	-0.295839	6.90102e-12	0.00728095	0.0265823	2.22788e-05	5.12144e-05	2	2	2	Whole_Blood
ENSG00000160712	IL6R	6.84639	0.256959	7.57372e-12	0.00837798	0.0285773	0.0134937	0.0323583	3	3	3	Artery_Coronary
ENSG00000119718	EIF2B2	6.83768	0.0496924	8.05e-12	0.234592	0.274534	1.14e-28	1.69e-27	12	12	12	Artery_Aorta
ENSG00000011478	QPCTL	-6.83657	-0.114704	8.1109e-12	0.0458042	0.118558	3.53295e-07	2.95474e-06	8	8	8	Liver
ENSG00000258302	AC025034.1	6.83629	0.0689225	8.13e-12	0.120695	0.146207	6.39e-15	3.97e-14	8	8	8	Artery_Aorta
ENSG00000250392	LINC02502	6.80689	0.166167	9.97e-12	0.0233412	0.0433917	3.63e-05	8.89e-05	13	13	13	Artery_Aorta
ENSG00000138193	PLCE1	6.78897	0.131644	1.12939e-11	0.031302	0.046644	0.0015193	0.00480194	12	12	12	Artery_Coronary
ENSG00000162819	BROX	-6.76804	-0.122679	1.30542e-11	0.0378278	0.0420075	0.00298075	0.0103257	13	13	13	Liver
ENSG00000203804	ADAMTSL4-AS1	-6.75773	-0.648985	1.4e-11	0.00143865	0.0185983	0.00721594	0.0125066	4	5	5	Artery_Aorta
ENSG00000183520	UTP11	-6.75018	-0.0940499	1.48e-11	0.0655455	0.111231	1.66e-11	7.78e-11	13	13	13	Artery_Aorta
ENSG00000168899	VAMP5	-6.74618	-0.105359	1.52e-11	0.0526159	0.0847687	5.35e-09	2.01e-08	29	29	29	Artery_Aorta
ENSG00000164062	APEH	-6.73497	-0.154886	1.63966e-11	0.0230242	0.0673279	0.000153898	0.000761757	5	5	5	Liver
ENSG00000174953	DHX36	-6.72663	-0.105196	1.73636e-11	0.0450885	0.0175367	0.000589261	0.00114897	10	11	11	Whole_Blood
ENSG00000203288	TDRKH-AS1	6.72022	0.110938	1.81e-11	0.0482039	0.0540383	3.81e-06	1.05e-05	7	7	7	Artery_Aorta
ENSG00000173402	DAG1	-6.71011	-0.250597	1.94482e-11	0.00904724	0.0125455	0.00369663	0.00650723	7	7	7	Whole_Blood
ENSG00000248098	BCKDHA	-6.70881	-0.0614557	1.96215e-11	0.151712	0.181924	5.36621e-31	5.08707e-30	13	14	14	Whole_Blood
ENSG00000143437	ARNT	-6.70411	-0.0879143	2.03e-11	0.0724456	0.1705	2.29e-17	1.7e-16	15	15	15	Artery_Aorta
ENSG00000143437	ARNT	-6.70139	-0.0913783	2.06449e-11	0.0671095	0.127415	8.48954e-08	6.75339e-07	15	15	15	Artery_Coronary
ENSG00000258302	AC025034.1	6.70008	0.0794343	2.08309e-11	0.0880663	0.104561	1.89748e-06	1.3833e-05	5	5	5	Liver
ENSG00000258302	AC025034.1	6.68009	0.0838983	2.38789e-11	0.0785735	0.157921	1.79681e-09	1.85327e-08	6	6	6	Artery_Coronary
ENSG00000203288	TDRKH-AS1	6.67841	0.118789	2.41548e-11	0.0414629	0.0134782	0.0026156	0.00469242	7	8	8	Whole_Blood
ENSG00000203288	TDRKH-AS1	6.67328	0.113222	2.50144e-11	0.0457396	0.0849807	1.53391e-05	7.99711e-05	8	8	8	Artery_Coronary
ENSG00000162407	PLPP3	-6.64954	-0.0887001	2.94015e-11	0.0726402	0.0608816	9.46801e-11	3.36651e-10	22	22	22	Whole_Blood
ENSG00000183386	FHL3	-6.64572	-0.0367675	3.0174e-11	0.460238	0.484003	4.68154e-98	3.66592e-96	20	21	21	Whole_Blood
ENSG00000258302	AC025034.1	6.63998	0.0850001	3.13735e-11	0.0753825	0.0401891	1.67132e-07	4.65661e-07	6	6	6	Whole_Blood
ENSG00000131067	GGT7	6.63611	0.142943	3.22e-11	0.0243657	0.0574909	1.83e-06	5.27e-06	8	8	8	Artery_Aorta
ENSG00000204978	ERICH4	-6.61443	-0.125736	3.72986e-11	0.0350603	0.0432508	0.0022826	0.00688511	9	10	10	Artery_Coronary
ENSG00000239213	NCK1-DT	6.58532	0.122931	4.53915e-11	0.0353083	0.039891	0.00382374	0.0128417	11	11	11	Liver
ENSG00000187244	BCAM	6.58218	0.14199	4.63599e-11	0.0308859	0.0344845	0.00724293	0.0221969	7	7	7	Liver
ENSG00000143457	GOLPH3L	6.57287	0.19502	4.9356e-11	0.0140159	0.0358921	0.00553962	0.0148623	2	2	2	Artery_Coronary
ENSG00000234608	MAPKAPK5-AS1	-6.57004	-0.185081	5.03011e-11	0.0140591	0.0293417	0.0122875	0.0297901	7	7	7	Artery_Coronary
ENSG00000065613	SLK	-6.55652	-0.129823	5.51e-11	0.031024	0.0715829	9.09e-08	3.02e-07	11	12	12	Artery_Aorta
ENSG00000099994	SUSD2	-6.5463	-0.120837	5.9e-11	0.0482883	0.116411	5.26e-12	2.57e-11	6	6	6	Artery_Aorta
ENSG00000173402	DAG1	-6.54489	-0.874507	5.95392e-11	0.000704801	0.0186218	0.0466805	0.0943559	3	3	3	Artery_Coronary
ENSG00000173064	HECTD4	6.5407	0.124451	6.12e-11	0.0331917	0.0315641	0.000445235	0.000939528	13	13	13	Artery_Aorta
ENSG00000130475	FCHO1	-6.52458	-0.350778	6.81938e-11	0.00465021	0.106506	1.50386e-06	1.12451e-05	2	2	2	Liver
ENSG00000183520	UTP11	-6.48091	-0.122311	9.11718e-11	0.0359437	0.111583	6.02e-07	4.12283e-06	11	11	11	Artery_Coronary
ENSG00000261783	AC009054.2	-6.48033	-0.0404793	9.15e-11	0.33011	0.410234	4.54e-46	1.63e-44	21	21	21	Artery_Aorta
ENSG00000261783	AC009054.2	-6.47289	-0.0448477	9.61479e-11	0.270616	0.16404	7.73871e-28	6.51503e-27	17	17	17	Whole_Blood
ENSG00000138439	FAM117B	-6.46293	-0.337202	1.02697e-10	0.00439839	0.0207026	0.0381333	0.0910522	8	8	8	Liver
ENSG00000159202	UBE2Z	-6.46098	-0.0539981	1.04026e-10	0.177838	0.237955	2.40239e-41	3.288e-40	6	6	6	Whole_Blood
ENSG00000118655	DCLRE1B	-6.45685	-0.280332	1.06907e-10	0.00608223	0.022839	0.0293343	0.0729712	4	4	4	Liver
ENSG00000124562	SNRPC	-6.45121	-0.160053	1.10961e-10	0.0206997	0.0603543	0.000294616	0.00112844	10	11	11	Artery_Coronary
ENSG00000142039	CCDC97	-6.4498	-0.318545	1.12e-10	0.00646046	0.0129861	0.00313874	0.0055715	1	1	1	Whole_Blood
ENSG00000198270	TMEM116	-6.43308	-0.0972885	1.25041e-10	0.0534933	0.222692	6.23304e-13	1.17213e-11	4	4	4	Liver
ENSG00000119684	MLH3	6.4329	0.1135	1.2519e-10	0.0405948	0.0488743	7.31983e-09	2.27653e-08	3	3	3	Whole_Blood
ENSG00000158220	ESYT3	6.42813	0.307293	1.29187e-10	0.00562042	0.0903518	8.01529e-06	4.42667e-05	8	8	8	Artery_Coronary
ENSG00000180263	FGD6	6.41628	0.17078	1.39641e-10	0.0182632	0.0504338	0.00110981	0.00438226	7	7	7	Liver
ENSG00000198740	ZNF652	-6.41226	-0.103842	1.43376e-10	0.0579812	0.0621606	0.000237374	0.000933092	13	13	13	Artery_Coronary
ENSG00000235908	RHOA-IT1	-6.3948	-0.180728	1.61e-10	0.0159961	0.0216911	0.00368664	0.00673653	3	3	3	Artery_Aorta
ENSG00000243927	MRPS6	-6.3732	-0.100337	1.85126e-10	0.0552841	0.0516533	2.68342e-09	8.61597e-09	19	19	19	Whole_Blood
ENSG00000104936	DMPK	-6.36188	-0.134879	1.993e-10	0.0281642	0.0640633	0.000189051	0.000762007	8	8	8	Artery_Coronary
ENSG00000183431	SF3A3	-6.36007	-0.049194	2.01657e-10	0.220927	0.169738	3.90986e-10	4.41264e-09	13	13	13	Artery_Coronary
ENSG00000139323	POC1B	-6.33584	-0.129812	2.36e-10	0.0298481	0.0600061	1.07e-06	3.17e-06	6	6	6	Artery_Aorta
ENSG00000271751	AP003392.4	-6.3073	-0.0729676	2.8395e-10	0.0974097	0.0950266	3.24235e-16	1.58008e-15	14	14	14	Whole_Blood
ENSG00000183431	SF3A3	-6.29255	-0.0663697	3.12283e-10	0.119473	0.117218	4.15295e-07	3.42035e-06	2	2	2	Liver
ENSG00000143457	GOLPH3L	6.29165	0.157279	3.14e-10	0.0207193	0.0256164	0.00158432	0.00307752	4	4	4	Artery_Aorta
ENSG00000261783	AC009054.2	-6.28921	-0.0403709	3.1909e-10	0.304286	0.41677	1.66971e-26	1.08579e-24	10	10	10	Artery_Coronary
ENSG00000239213	NCK1-DT	6.28106	0.122644	3.36263e-10	0.0325188	0.0389048	0.00385026	0.010853	7	7	7	Artery_Coronary
ENSG00000102755	FLT1	6.27056	0.21025	3.59751e-10	0.0123242	0.0215708	0.000136047	0.000287465	6	6	6	Whole_Blood
ENSG00000139323	POC1B	-6.25833	-0.131853	3.89118e-10	0.0281192	0.0235192	0.0269972	0.0681342	6	6	6	Liver
ENSG00000256269	HMBS	6.24952	0.0446806	4.11722e-10	0.248155	0.224207	2.66286e-13	4.58756e-12	21	21	21	Artery_Coronary
ENSG00000183049	CAMK1D	6.24806	0.258036	4.16e-10	0.00716266	0.0472226	1.61e-05	4.14e-05	4	4	4	Artery_Aorta
ENSG00000183431	SF3A3	-6.2472	-0.0448441	4.18e-10	0.257298	0.248136	1.16e-25	1.46e-24	20	20	20	Artery_Aorta
ENSG00000084674	APOB	-6.21982	-0.201314	4.97719e-10	0.01207	0.0351583	0.00605413	0.0160555	2	2	2	Artery_Coronary
ENSG00000143498	TAF1A	6.21968	0.091253	4.98177e-10	0.0630944	0.0600176	1.29603e-10	4.56098e-10	17	18	18	Whole_Blood
ENSG00000269489	AL589765.6	6.1991	2.40229	5.6788e-10	8.70855e-05	0.0296334	0.0129072	0.0361961	2	2	2	Liver
ENSG00000104936	DMPK	-6.19584	-0.0810439	5.8e-10	0.0733614	0.142197	1.6e-14	9.61e-14	5	5	5	Artery_Aorta
ENSG00000166033	HTRA1	-6.18658	-0.263298	6.14824e-10	0.00743389	0.0260391	0.0184395	0.0423085	13	13	13	Artery_Coronary
ENSG00000174564	IL20RB	6.18324	0.144809	6.27974e-10	0.0221238	0.031695	3.5401e-06	8.78063e-06	2	2	2	Whole_Blood
ENSG00000267395	DM1-AS	-6.16961	-0.0824904	6.84583e-10	0.0707109	0.0661343	0.000176968	0.0008633	13	13	13	Liver
ENSG00000179295	PTPN11	-6.16672	-0.409167	6.972e-10	0.00278352	0.0102955	0.0085816	0.0143437	1	1	1	Whole_Blood
ENSG00000164532	TBX20	6.15297	0.124352	7.60461e-10	0.0299745	0.0524347	0.000759546	0.00260525	15	15	15	Artery_Coronary
ENSG00000130475	FCHO1	-6.13611	-0.392555	8.45692e-10	0.00333336	0.0484972	0.00121681	0.0039526	4	4	4	Artery_Coronary
ENSG00000107960	STN1	6.12641	0.0710816	8.98844e-10	0.0932807	0.0848904	1.41335e-14	6.29219e-14	21	21	21	Whole_Blood
ENSG00000271751	AP003392.4	-6.11625	-0.0641892	9.58001e-10	0.117868	0.202931	4.84988e-12	7.15226e-11	15	16	16	Artery_Coronary
ENSG00000174579	MSL2	-6.11622	-0.269607	9.58233e-10	0.00626686	0.0782357	4.28329e-05	0.000240164	10	10	10	Liver
ENSG00000124562	SNRPC	-6.11571	-0.0858734	9.6129e-10	0.0669961	0.0266718	2.1572e-05	4.96562e-05	6	7	7	Whole_Blood
ENSG00000143452	HORMAD1	-6.11491	-0.0494997	9.66131e-10	0.185598	0.132129	4.71309e-08	3.9309e-07	7	7	7	Artery_Coronary
ENSG00000164532	TBX20	6.11481	0.127889	9.67e-10	0.0278172	0.0177198	0.00874401	0.0149264	10	10	10	Artery_Aorta
ENSG00000130733	YIPF2	6.11303	1.21061	9.77543e-10	0.000335545	0.0386659	0.00441766	0.0145645	2	2	2	Liver
ENSG00000256269	HMBS	6.10019	0.0407855	1.06e-09	0.285451	0.30018	1.07e-31	1.87e-30	34	35	35	Artery_Aorta
ENSG00000111275	ALDH2	6.07562	0.0981634	1.2351e-09	0.0457128	0.0243673	0.0226797	0.0507062	6	6	6	Artery_Coronary
ENSG00000271751	AP003392.4	-6.07044	-0.0715449	1.28e-09	0.0936514	0.108561	2.99e-11	1.37e-10	17	17	17	Artery_Aorta
ENSG00000106460	TMEM106B	6.05118	0.0554633	1.43786e-09	0.153496	0.198225	6.1898e-34	6.52421e-33	33	33	33	Whole_Blood
ENSG00000257594	GALNT4	-6.03545	-0.113317	1.58518e-09	0.0350212	0.0487475	7.66254e-09	2.37794e-08	7	7	7	Whole_Blood
ENSG00000114491	UMPS	6.03027	0.0889455	1.63681e-09	0.0588837	0.0685019	0.000134136	0.000677229	9	9	9	Liver
ENSG00000151612	ZNF827	-6.02985	-0.13859	1.64e-09	0.0375399	0.108525	3.01e-11	1.38e-10	13	13	13	Artery_Aorta
ENSG00000239213	NCK1-DT	6.02793	0.101428	1.66e-09	0.0438442	0.0478571	1.41e-05	3.65e-05	14	14	14	Artery_Aorta
ENSG00000129351	ILF3	-6.0204	-0.277083	1.73988e-09	0.00559313	0.0215855	0.0320926	0.0683707	7	7	7	Artery_Coronary
ENSG00000242372	EIF6	-6.01449	-0.0548753	1.80457e-09	0.137013	0.190511	1.5461e-32	1.56795e-31	12	12	12	Whole_Blood
ENSG00000188761	BCL2L15	-6.01177	-0.2149	1.84e-09	0.00938224	0.0202786	0.00500593	0.00894723	7	7	7	Artery_Aorta
ENSG00000142039	CCDC97	6.00901	0.101293	1.86655e-09	0.0433668	0.091477	8.98884e-06	5.74496e-05	8	8	8	Liver
ENSG00000072310	SREBF1	-6.00591	-0.0592283	1.90256e-09	0.138731	0.159525	4.74102e-27	3.84234e-26	6	6	6	Whole_Blood
ENSG00000153774	CFDP1	-6.00313	-0.0571614	1.93545e-09	0.156242	0.118392	2.60095e-07	1.89736e-06	22	22	22	Artery_Coronary
ENSG00000111300	NAA25	-5.99853	-0.164063	1.99e-09	0.0145753	0.0148412	0.016496	0.0268393	8	8	8	Artery_Aorta
ENSG00000170703	TTLL6	-5.99268	-0.0900425	2.06413e-09	0.0542082	0.0767167	4.14841e-05	0.000195933	9	9	9	Artery_Coronary
ENSG00000119684	MLH3	5.98653	0.157216	2.14e-09	0.0181811	0.0161434	0.0123648	0.0206203	3	3	3	Artery_Aorta
ENSG00000143452	HORMAD1	-5.98544	-0.127435	2.15802e-09	0.0265118	0.0331293	2.1141e-06	5.35441e-06	4	4	4	Whole_Blood
ENSG00000087237	CETP	5.97883	0.326368	2.25e-09	0.00397257	0.0301788	0.000597898	0.00123776	2	2	2	Artery_Aorta
ENSG00000203760	CENPW	5.97776	0.241365	2.26225e-09	0.00821839	0.0157038	0.00115219	0.00217084	7	7	7	Whole_Blood
ENSG00000124562	SNRPC	-5.97102	-0.0832897	2.36e-09	0.0637289	0.038579	0.000100493	0.000232346	17	18	18	Artery_Aorta
ENSG00000099889	ARVCF	-5.9703	-0.0401411	2.37e-09	0.252938	0.361509	2.09e-39	5.37e-38	4	4	4	Artery_Aorta
ENSG00000108262	GIT1	5.96299	0.0832942	2.47657e-09	0.0786018	0.129973	5.39724e-22	3.52465e-21	10	11	11	Whole_Blood
ENSG00000256269	HMBS	5.96291	0.0430061	2.47786e-09	0.243678	0.253825	8.6875e-15	2.00672e-13	16	17	17	Liver
ENSG00000105341	DMAC2	-5.96002	-0.500923	2.522e-09	0.00158778	0.0479178	0.00148997	0.00566236	1	1	1	Liver
ENSG00000177133	PRDM16-DT	-5.95782	-0.323846	2.56e-09	0.00456896	0.0144868	0.0178488	0.0288901	6	6	6	Artery_Aorta
ENSG00000117477	CCDC181	-5.95563	-0.0570553	2.59e-09	0.133038	0.233343	5.09e-24	5.89e-23	19	19	19	Artery_Aorta
ENSG00000101000	PROCR	5.94835	0.0864968	2.70862e-09	0.0585922	0.0668987	0.000161824	0.000797029	3	3	3	Liver
ENSG00000065060	UHRF1BP1	5.93923	0.0389456	2.8636e-09	0.310415	0.414979	8.21613e-80	3.70785e-78	26	26	26	Whole_Blood
ENSG00000256269	HMBS	5.9369	0.0478591	2.90467e-09	0.194878	0.0320027	3.16942e-06	7.89776e-06	15	16	16	Whole_Blood
ENSG00000076685	NT5C2	-5.9353	-0.0848527	2.93303e-09	0.0554309	0.0665623	1.19568e-11	4.49666e-11	12	12	12	Whole_Blood
ENSG00000196821	ILRUN	5.93039	0.0784174	3.02221e-09	0.0731861	0.0832478	1.89043e-05	9.65192e-05	6	6	6	Artery_Coronary
ENSG00000099994	SUSD2	-5.92237	-0.0625787	3.17328e-09	0.134728	0.238966	6.816e-14	1.43592e-12	9	9	9	Liver
ENSG00000087237	CETP	5.90369	0.312081	3.55464e-09	0.00422548	0.0331009	0.00776997	0.0199549	2	2	2	Artery_Coronary
ENSG00000088298	EDEM2	5.9026	0.128765	3.57824e-09	0.0277418	0.0246906	0.0234123	0.0602277	7	7	7	Liver
ENSG00000239213	NCK1-DT	5.88786	0.106446	3.91234e-09	0.0378014	0.0153654	0.00130458	0.00243998	11	11	11	Whole_Blood
ENSG00000234608	MAPKAPK5-AS1	-5.87901	-0.107992	4.12736e-09	0.0280786	0.0857962	1.01012e-14	4.54422e-14	18	18	18	Whole_Blood
ENSG00000183049	CAMK1D	5.87705	0.100815	4.17634e-09	0.0414455	0.118012	2.7259e-07	1.97864e-06	8	8	8	Artery_Coronary
ENSG00000089558	KCNH4	5.87133	0.164005	4.32e-09	0.0174707	0.0128289	0.0258705	0.0406233	4	4	4	Artery_Aorta
ENSG00000196821	ILRUN	5.87104	0.0761808	4.3307e-09	0.076455	0.0639272	0.000229101	0.00108761	10	10	10	Liver
ENSG00000272186	AP003392.5	-5.86446	-0.282192	4.50587e-09	0.0053024	0.0261601	2.59395e-05	5.92958e-05	5	5	5	Whole_Blood
ENSG00000143369	ECM1	5.86375	0.086397	4.53e-09	0.0562292	0.0968881	3.86e-10	1.61e-09	4	4	4	Artery_Aorta
ENSG00000183520	UTP11	-5.86001	-0.0955867	4.62844e-09	0.0458472	0.0828908	2.96399e-14	1.29502e-13	34	34	34	Whole_Blood
ENSG00000167083	GNGT2	5.85723	0.132499	4.71e-09	0.0241889	0.0452711	2.44e-05	6.1e-05	11	11	11	Artery_Aorta
ENSG00000204084	INPP5B	-5.85053	-0.034353	4.90019e-09	0.3697	0.324987	9.36826e-20	3.29159e-18	29	29	29	Artery_Coronary
ENSG00000158186	MRAS	-5.84396	-0.174045	5.09732e-09	0.014573	0.0299517	0.0124249	0.0350045	3	3	3	Liver
ENSG00000235908	RHOA-IT1	-5.83722	-0.300164	5.30786e-09	0.00513448	0.0332861	0.00759716	0.0195872	3	3	3	Artery_Coronary
ENSG00000166035	LIPC	-5.82614	-0.0514159	5.67256e-09	0.173364	0.277668	2.9332e-16	7.93854e-15	10	11	11	Liver
ENSG00000130475	FCHO1	-5.82315	-0.177003	5.78e-09	0.0147309	0.0509024	7.4e-06	1.98e-05	6	6	6	Artery_Aorta
ENSG00000167083	GNGT2	5.81298	0.125379	6.13695e-09	0.0268465	0.0429846	6.11304e-08	1.76903e-07	9	9	9	Whole_Blood
ENSG00000196821	ILRUN	5.81042	0.0706588	6.23145e-09	0.086303	0.0986499	8.33755e-17	4.20407e-16	10	10	10	Whole_Blood
ENSG00000139714	MORN3	5.80187	0.124554	6.56e-09	0.0272401	0.0413057	5.64e-05	0.00013483	23	24	24	Artery_Aorta
ENSG00000151422	FER	-5.79792	-0.0988897	6.71e-09	0.0446829	0.185288	6.89e-19	5.67e-18	8	8	8	Artery_Aorta
ENSG00000261783	AC009054.2	-5.79048	-0.0397674	7.01863e-09	0.256445	0.332217	8.26185e-20	3.32548e-18	7	7	7	Liver
ENSG00000164096	C4orf3	-5.78769	-0.0506426	7.13628e-09	0.195617	0.229251	1.08656e-39	1.40523e-38	11	11	11	Whole_Blood
ENSG00000065060	UHRF1BP1	5.78347	0.0383223	7.31766e-09	0.310816	0.49219	6.95981e-33	8.96633e-31	19	19	19	Artery_Coronary
ENSG00000197815	AC122129.1	-5.77982	-0.0665873	7.47785e-09	0.101754	0.116998	3.08976e-07	2.22541e-06	14	14	14	Artery_Coronary
ENSG00000196821	ILRUN	5.76252	0.0729074	8.29e-09	0.0801192	0.0853529	4.71e-09	1.78e-08	9	9	9	Artery_Aorta
ENSG00000065060	UHRF1BP1	5.75638	0.0378723	8.59e-09	0.317208	0.421793	9.91e-48	3.92e-46	16	16	16	Artery_Aorta
ENSG00000099991	CABIN1	-5.75598	-0.113109	8.61416e-09	0.0403182	0.0589571	1.9049e-10	6.63831e-10	3	3	3	Whole_Blood
ENSG00000197815	AC122129.1	-5.74786	-0.0752628	9.04e-09	0.0758643	0.224939	4.23e-23	4.62e-22	6	6	6	Artery_Aorta
ENSG00000158220	ESYT3	5.73957	0.0898844	9.49e-09	0.0548784	0.118136	3.59e-12	1.78e-11	17	17	17	Artery_Aorta
ENSG00000159210	SNF8	5.73929	0.100541	9.51e-09	0.0392709	0.130242	2.39e-13	1.3e-12	8	8	8	Artery_Aorta
ENSG00000162819	BROX	-5.7299	-0.0761106	1.00488e-08	0.0682384	0.117788	2.80264e-07	2.03147e-06	15	15	15	Artery_Coronary
ENSG00000175662	TOM1L2	-5.72857	-0.0891131	1.01279e-08	0.0539042	0.0826576	2.02978e-05	0.000102967	8	8	8	Artery_Coronary
ENSG00000204084	INPP5B	-5.72438	-0.0340411	1.04e-08	0.357759	0.342195	6.66e-37	1.54e-35	28	28	28	Artery_Aorta
ENSG00000065060	UHRF1BP1	5.72137	0.0401445	1.05669e-08	0.280504	0.305946	4.57648e-18	1.54053e-16	18	18	18	Liver
ENSG00000182179	UBA7	-5.71936	-0.0867292	1.06924e-08	0.054102	0.311187	4.64789e-56	1.03381e-54	8	9	9	Whole_Blood
ENSG00000280832	GSEC	-5.70936	-0.141441	1.13e-08	0.0194819	0.0451652	2.49e-05	6.23e-05	15	16	16	Artery_Aorta
ENSG00000131067	GGT7	5.70682	0.0854422	1.15105e-08	0.0524391	0.0482316	0.00125614	0.0040636	15	15	15	Artery_Coronary
ENSG00000164096	C4orf3	-5.70622	-0.147349	1.16e-08	0.018411	0.0915185	1.24e-09	4.98e-09	4	4	4	Artery_Aorta
ENSG00000112208	BAG2	-5.69097	-0.104315	1.26e-08	0.0380239	0.0425669	4.32e-05	0.000104727	5	5	5	Artery_Aorta
ENSG00000224470	ATXN1L	5.69002	0.226163	1.27e-08	0.0076665	0.0121021	0.0304862	0.0472963	5	5	5	Artery_Aorta
ENSG00000124562	SNRPC	-5.68324	-0.0747274	1.32169e-08	0.0771422	0.114777	5.57372e-07	4.46985e-06	17	18	18	Liver
ENSG00000247970	AL160313.1	5.67876	0.0999346	1.35678e-08	0.0419979	0.0308793	0.0111215	0.0317963	7	7	7	Liver
ENSG00000101000	PROCR	-5.67635	-0.137492	1.37603e-08	0.0218979	0.062967	0.000215547	0.000854841	5	5	5	Artery_Coronary
ENSG00000118655	DCLRE1B	-5.67062	-0.158494	1.42e-08	0.014794	0.0223724	0.00318228	0.00588581	11	11	11	Artery_Aorta
ENSG00000175662	TOM1L2	-5.6643	-0.0944076	1.48e-08	0.0468615	0.116052	5.7e-12	2.78e-11	8	8	8	Artery_Aorta
ENSG00000161888	SPC24	-5.66138	-0.0884153	1.5e-08	0.0522112	0.0653635	3.43e-07	1.07e-06	25	26	26	Artery_Aorta
ENSG00000257595	LINC02356	-5.652	-0.216933	1.59e-08	0.00888775	0.0132844	0.0233526	0.0369914	5	5	5	Artery_Aorta
ENSG00000099331	MYO9B	-5.633	-0.163764	1.77e-08	0.0175383	0.0293971	0.000706254	0.00144771	6	6	6	Artery_Aorta
ENSG00000142347	MYO1F	-5.62981	-0.47435	1.80413e-08	0.00225063	0.03544	0.0064676	0.0202071	2	2	2	Liver
ENSG00000143153	ATP1B1	5.62552	0.060137	1.84951e-08	0.106977	0.123907	1.31332e-07	1.01136e-06	14	14	14	Artery_Coronary
ENSG00000168490	PHYHIP	-5.62104	-0.138281	1.9e-08	0.0203757	0.0234665	0.00251388	0.00472018	24	24	24	Artery_Aorta
ENSG00000072310	SREBF1	5.6199	0.183261	1.91e-08	0.0118601	0.0450445	2.56e-05	6.39e-05	14	14	14	Artery_Aorta
ENSG00000107960	STN1	5.6188	0.213093	1.92286e-08	0.00986479	0.0223815	0.0310231	0.0763988	9	9	9	Liver
ENSG00000124126	PREX1	5.6157	0.129685	1.96e-08	0.0234932	0.189439	2.55e-19	2.16e-18	13	13	13	Artery_Aorta
ENSG00000130202	NECTIN2	-5.59855	-0.0847906	2.16e-08	0.0564199	0.165974	6.61e-17	4.74e-16	22	22	22	Artery_Aorta
ENSG00000265194	AL359922.2	5.59826	0.161149	2.1652e-08	0.0161447	0.0280867	0.0143308	0.0340706	6	6	6	Artery_Coronary
ENSG00000105287	PRKD2	5.58954	0.0514003	2.27673e-08	0.149046	0.309317	1.15302e-55	2.53826e-54	25	25	25	Whole_Blood
ENSG00000068745	IP6K2	5.58613	0.0628481	2.32e-08	0.105911	0.142031	1.66e-14	9.97e-14	10	10	10	Artery_Aorta
ENSG00000273486	AC096992.2	5.57121	0.127414	2.52972e-08	0.0210247	0.0504082	0.000967975	0.00322984	6	6	6	Artery_Coronary
ENSG00000162650	ATXN7L2	-5.56101	-0.0301773	2.68225e-08	0.415432	0.350071	4.94111e-21	2.27435e-19	20	20	20	Liver
ENSG00000118655	DCLRE1B	-5.55818	-0.162772	2.72602e-08	0.0134526	0.0712988	7.94819e-05	0.000351491	7	7	7	Artery_Coronary
ENSG00000169554	ZEB2	-5.55668	-0.15206	2.75e-08	0.0163128	0.0260442	0.00144557	0.00282941	5	5	5	Artery_Aorta
ENSG00000142347	MYO1F	-5.55574	-0.144721	2.76441e-08	0.0243913	0.0344276	0.00661449	0.0173595	5	5	5	Artery_Coronary
ENSG00000112041	TULP1	-5.54968	-0.073402	2.86199e-08	0.0690913	0.129023	6.94774e-08	5.60747e-07	14	14	14	Artery_Coronary
ENSG00000241135	LINC00881	-5.54813	-0.0789292	2.88744e-08	0.0649938	0.12403	1.2935e-07	9.9722e-07	3	3	3	Artery_Coronary
ENSG00000273486	AC096992.2	5.52969	0.164869	3.21e-08	0.0123423	0.0144609	0.0179518	0.0290405	6	6	6	Artery_Aorta
ENSG00000185614	INKA1	-5.52803	-0.0744203	3.24e-08	0.0696533	0.091085	1.36e-09	5.45e-09	14	15	15	Artery_Aorta
ENSG00000159210	SNF8	5.52688	0.0892862	3.25984e-08	0.04585	0.0992265	2.72924e-06	1.65402e-05	7	7	7	Artery_Coronary
ENSG00000068745	IP6K2	5.52613	0.0836137	3.27373e-08	0.0607817	0.067885	0.00011965	0.000505133	6	6	6	Artery_Coronary
ENSG00000125844	RRBP1	5.51651	0.0657161	3.45808e-08	0.0836653	0.109433	1.05917e-06	8.11885e-06	29	29	29	Liver
ENSG00000117477	CCDC181	-5.51258	-0.0718884	3.53602e-08	0.0717198	0.127104	8.82491e-08	7.00114e-07	8	8	8	Artery_Coronary
ENSG00000256499	LINC02468	-5.51049	-0.135931	3.58e-08	0.0216716	0.100699	1.68e-10	7.25e-10	13	13	13	Artery_Aorta
ENSG00000139832	RAB20	5.5102	0.305212	3.58e-08	0.00392521	0.0306362	0.000542422	0.00112934	3	3	3	Artery_Aorta
ENSG00000068745	IP6K2	5.50671	0.0657764	3.656e-08	0.0980736	0.0749494	6.30035e-05	0.000340446	9	9	9	Liver
ENSG00000185236	RAB11B	5.50376	0.197128	3.71772e-08	0.0106157	0.0164315	0.000882497	0.00168379	7	7	7	Whole_Blood
ENSG00000099785	MARCHF2	5.49841	0.0324302	3.83e-08	0.358378	0.513498	3.28e-62	2.58e-60	25	25	25	Artery_Aorta
ENSG00000163131	CTSS	-5.49228	-0.037216	3.96785e-08	0.26858	0.307426	3.66448e-18	1.25361e-16	9	9	9	Liver
ENSG00000213445	SIPA1	5.48407	0.0762041	4.1566e-08	0.0569974	0.0645247	2.51412e-11	9.27597e-11	29	30	30	Whole_Blood
ENSG00000099331	MYO9B	-5.48358	-0.104149	4.16813e-08	0.0377127	0.0626376	4.99896e-11	1.80402e-10	31	31	31	Whole_Blood
ENSG00000099785	MARCHF2	5.48197	0.0362727	4.20615e-08	0.287602	0.227984	1.88522e-39	2.41807e-38	15	15	15	Whole_Blood
ENSG00000198373	WWP2	5.47793	0.0673724	4.3e-08	0.108659	0.164867	8.57e-17	6.08e-16	13	13	13	Artery_Aorta
ENSG00000250786	SNHG18	-5.47093	-0.036091	4.47683e-08	0.304833	0.44032	9.07297e-28	8.5538e-26	16	16	16	Liver
ENSG00000127528	KLF2	5.46885	0.122538	4.52954e-08	0.0274066	0.0279091	1.38168e-05	3.24805e-05	9	9	9	Whole_Blood
ENSG00000142039	CCDC97	5.46734	0.142657	4.56836e-08	0.0176501	0.0807371	2.55803e-05	0.000126873	10	10	10	Artery_Coronary
ENSG00000087237	CETP	5.45	0.18368	5.03711e-08	0.0110858	0.0530294	0.00081917	0.003366	6	6	6	Liver
ENSG00000274478	AC009154.2	5.44838	0.137927	5.08311e-08	0.0190355	0.103489	1.62281e-06	1.02566e-05	5	5	5	Artery_Coronary
ENSG00000099785	MARCHF2	5.44543	0.0368285	5.16813e-08	0.277252	0.189346	5.09806e-11	7.63619e-10	10	10	10	Liver
ENSG00000259138	AL049780.2	5.44435	0.212648	5.2e-08	0.00804314	0.0195617	0.00584962	0.0103171	3	4	4	Artery_Aorta
ENSG00000165609	NUDT5	5.44263	0.180322	5.24991e-08	0.0109079	0.0240971	5.45859e-05	0.000120568	2	2	2	Whole_Blood
ENSG00000164096	C4orf3	-5.44171	-0.251459	5.27708e-08	0.00571139	0.0525294	0.000750992	0.00257893	4	4	4	Artery_Coronary
ENSG00000164597	COG5	5.44001	0.0864436	5.32769e-08	0.0497186	0.37292	1.01946e-69	3.39472e-68	10	10	10	Whole_Blood
ENSG00000182179	UBA7	-5.43554	-0.0976558	5.46298e-08	0.0384915	0.0942332	6.48475e-06	4.25524e-05	4	5	5	Liver
ENSG00000182179	UBA7	-5.43169	-0.0612893	5.58e-08	0.0984888	0.152028	1.68e-15	1.09e-14	8	9	9	Artery_Aorta
ENSG00000280832	GSEC	-5.42841	-0.160382	5.68591e-08	0.0137975	0.0580494	0.000388108	0.00143424	16	17	17	Artery_Coronary
ENSG00000099785	MARCHF2	5.40864	0.0400541	6.35055e-08	0.228608	0.376321	2.07297e-23	1.00385e-21	8	8	8	Artery_Coronary
ENSG00000164597	COG5	5.40608	0.158098	6.44e-08	0.0146455	0.0178419	0.00851345	0.0145751	6	6	6	Artery_Aorta
ENSG00000004534	RBM6	-5.40293	-0.0297215	6.56e-08	0.421499	0.532218	1.69e-65	1.62e-63	34	35	35	Artery_Aorta
ENSG00000142347	MYO1F	-5.40012	-0.123387	6.66e-08	0.0319971	0.0602092	1.03e-06	3.04e-06	9	9	9	Artery_Aorta
ENSG00000168883	USP39	-5.38813	-0.0867054	7.12e-08	0.050661	0.087993	2.66e-09	1.03e-08	11	11	11	Artery_Aorta
ENSG00000099203	TMED1	5.38721	0.150315	7.15583e-08	0.0190091	0.0376197	4.20966e-07	1.13153e-06	22	22	22	Whole_Blood
ENSG00000168883	USP39	-5.38399	-0.0915872	7.28544e-08	0.0457552	0.0564165	0.000471785	0.00170365	8	8	8	Artery_Coronary
ENSG00000164077	MON1A	-5.38332	-0.174465	7.3126e-08	0.0115107	0.0432832	5.49001e-08	1.59627e-07	5	6	6	Whole_Blood
ENSG00000105767	CADM4	5.37567	0.20831	7.63001e-08	0.00746948	0.0164483	0.000877086	0.0016744	1	1	1	Whole_Blood
ENSG00000198270	TMEM116	-5.3697	-0.0450258	7.89e-08	0.164157	0.158407	3.85e-16	2.6e-15	14	14	14	Artery_Aorta
ENSG00000108557	RAI1	-5.36931	-0.0626318	7.90406e-08	0.0936546	0.0903335	1.02911e-05	6.51086e-05	11	11	11	Liver
ENSG00000250091	DNAH10OS	-5.36821	-0.05266	7.95221e-08	0.138175	0.0731487	6.36675e-05	0.000286819	16	16	16	Artery_Coronary
ENSG00000184983	NDUFA6	5.35767	0.0300749	8.43e-08	0.511157	0.465074	2.95e-54	1.58e-52	40	41	41	Artery_Aorta
ENSG00000166033	HTRA1	-5.35705	-0.11845	8.46e-08	0.0278955	0.0161502	0.0123462	0.0205962	18	20	20	Artery_Aorta
ENSG00000108774	RAB5C	5.35323	0.0919745	8.64e-08	0.0425506	0.0177424	0.00870088	0.0148591	9	9	9	Artery_Aorta
ENSG00000273486	AC096992.2	5.34589	0.604973	8.99743e-08	0.000891831	0.0491123	0.00129547	0.00501796	3	3	3	Liver
ENSG00000270344	POC1B-AS1	5.34151	0.0634999	9.21742e-08	0.0876218	0.09431	6.42603e-06	4.2211e-05	8	8	8	Liver
ENSG00000068745	IP6K2	5.33775	0.0604395	9.41071e-08	0.113181	0.057144	3.67751e-10	1.25729e-09	39	39	39	Whole_Blood
ENSG00000175164	ABO	5.3347	0.039416	9.57002e-08	0.24329	0.330865	3.69058e-20	1.34277e-18	15	15	15	Artery_Coronary
ENSG00000244754	N4BP2L2	-5.33321	-0.126552	9.65e-08	0.022043	0.0666978	2.58e-07	8.19e-07	4	5	5	Artery_Aorta
ENSG00000149243	KLHL35	-5.33187	-0.046552	9.72043e-08	0.166185	0.202907	8.6528e-35	9.40944e-34	7	7	7	Whole_Blood
ENSG00000064989	CALCRL	-5.33098	-0.0768384	9.77e-08	0.0602468	0.196928	4.19e-20	3.76e-19	6	6	6	Artery_Aorta
ENSG00000176927	EFCAB5	-5.32745	-0.0717514	9.96e-08	0.0675055	0.0771831	2.74e-08	9.6e-08	11	11	11	Artery_Aorta
ENSG00000064989	CALCRL	-5.32296	-0.104651	1.02092e-07	0.0323443	0.142277	1.31616e-08	1.20735e-07	4	4	4	Artery_Coronary
ENSG00000164535	DAGLB	-5.30406	-0.0286291	1.13255e-07	0.40736	0.508575	3.82231e-105	3.66194e-103	27	27	27	Whole_Blood
ENSG00000105287	PRKD2	5.29999	0.0784843	1.15811e-07	0.0581441	0.137432	2.42347e-08	2.13148e-07	7	7	7	Artery_Coronary
ENSG00000226913	BSN-DT	-5.2912	-0.225785	1.21517e-07	0.00703529	0.0418031	0.0027163	0.00801391	2	2	2	Artery_Coronary
ENSG00000138175	ARL3	5.28526	0.053511	1.26e-07	0.108301	0.136335	6.04e-14	3.46e-13	9	9	9	Artery_Aorta
ENSG00000174791	RIN1	5.28287	0.0379487	1.27177e-07	0.300454	0.392917	1.97749e-74	7.56966e-73	16	17	17	Whole_Blood
ENSG00000240972	MIF	-5.28191	-0.0294655	1.27845e-07	0.414266	0.448786	1.87045e-28	1.87223e-26	10	10	10	Liver
ENSG00000004534	RBM6	-5.27787	-0.0311669	1.30691e-07	0.397587	0.402082	2.3433e-25	1.32544e-23	11	11	11	Artery_Coronary
ENSG00000173327	MAP3K11	5.26552	0.0437204	1.4e-07	0.169433	0.239864	9.71e-25	1.17e-23	4	4	4	Artery_Aorta
ENSG00000174579	MSL2	5.26381	0.139469	1.41e-07	0.0173851	0.012119	0.03037	0.0471415	5	5	5	Artery_Aorta
ENSG00000105287	PRKD2	5.26277	0.0462117	1.42e-07	0.163638	0.210231	1.63e-21	1.61e-20	25	25	25	Artery_Aorta
ENSG00000072310	SREBF1	5.26151	0.139207	1.42875e-07	0.0183173	0.0321349	0.00873837	0.0221833	9	10	10	Artery_Coronary
ENSG00000273295	AP000350.6	-5.25938	-0.0242318	1.44544e-07	0.649221	0.61445	2.21706e-140	5.20826e-138	61	62	62	Whole_Blood
ENSG00000164078	MST1R	5.25789	0.0955828	1.46e-07	0.0387221	0.0571615	1.96e-06	5.63e-06	6	6	6	Artery_Aorta
ENSG00000198270	TMEM116	-5.24376	-0.0384414	1.57335e-07	0.202139	0.215774	8.48639e-13	1.36878e-11	15	15	15	Artery_Coronary
ENSG00000108946	PRKAR1A	-5.24241	-0.0581878	1.58496e-07	0.100804	0.072311	7.03976e-05	0.000314578	9	9	9	Artery_Coronary
ENSG00000119638	NEK9	-5.23925	-0.0790727	1.61e-07	0.0569423	0.15457	9.35e-16	6.14e-15	10	11	11	Artery_Aorta
ENSG00000226913	BSN-DT	-5.23849	-0.139959	1.62e-07	0.0177364	0.0234852	0.00250378	0.00470519	3	3	3	Artery_Aorta
ENSG00000185614	INKA1	-5.23805	-0.342398	1.62283e-07	0.00290845	0.035426	0.00586103	0.0155919	3	3	3	Artery_Coronary
ENSG00000273295	AP000350.6	-5.23614	-0.0238884	1.63969e-07	0.607884	0.528028	1.9711e-35	4.43921e-33	17	17	17	Liver
ENSG00000228008	AC105935.1	5.23591	0.130311	1.64e-07	0.0207787	0.0939324	7.34e-10	3e-09	8	8	8	Artery_Aorta
ENSG00000268894	PLCE1-AS1	5.23497	0.315512	1.65e-07	0.00339712	0.0114258	0.0355504	0.0544319	5	5	5	Artery_Aorta
ENSG00000218537	MIF-AS1	-5.23331	-0.0252897	1.665e-07	0.540584	0.528615	1.73285e-35	3.94964e-33	13	13	13	Liver
ENSG00000084093	REST	-5.23326	-0.104998	1.67e-07	0.0302791	0.0870965	3.23e-09	1.24e-08	12	12	12	Artery_Aorta
ENSG00000143376	SNX27	5.22852	0.0423765	1.71e-07	0.193892	0.188388	3.28e-19	2.76e-18	6	6	6	Artery_Aorta
ENSG00000204348	DXO	5.22818	0.0817889	1.71191e-07	0.0598566	0.164305	1.2518e-09	1.57402e-08	8	9	9	Liver
ENSG00000101665	SMAD7	5.22771	0.392226	1.71621e-07	0.00230083	0.0116977	0.00507006	0.00875506	8	8	8	Whole_Blood
ENSG00000250091	DNAH10OS	-5.22729	-0.056878	1.72e-07	0.112482	0.129397	2.89e-13	1.57e-12	15	15	15	Artery_Aorta
ENSG00000111300	NAA25	-5.22284	-0.10353	1.762e-07	0.0277962	0.0547231	0.000671988	0.0028338	1	1	1	Liver
ENSG00000099977	DDT	5.21979	0.0258387	1.7913e-07	0.550663	0.575852	3.14097e-40	1.65058e-37	10	10	10	Liver
ENSG00000151422	FER	-5.21694	-0.07774	1.81904e-07	0.0594763	0.103103	1.70124e-06	1.06864e-05	8	8	8	Artery_Coronary
ENSG00000129351	ILF3	-5.21722	-0.232095	1.82e-07	0.00605019	0.0561461	2.43e-06	6.9e-06	7	7	7	Artery_Aorta
ENSG00000116793	PHTF1	-5.21675	-0.113092	1.82089e-07	0.0225824	0.045346	0.00177513	0.00550937	5	5	5	Artery_Coronary
ENSG00000118200	CAMSAP2	5.21396	0.163905	1.84853e-07	0.0135915	0.0234986	0.0252663	0.0555973	3	3	3	Artery_Coronary
ENSG00000273295	AP000350.6	-5.213	-0.023904	1.86e-07	0.65629	0.662568	7.48e-93	6.24e-90	53	54	54	Artery_Aorta
ENSG00000154556	SORBS2	-5.21228	-0.069975	1.87e-07	0.0722979	0.201149	1.5e-20	1.38e-19	19	19	19	Artery_Aorta
ENSG00000241135	LINC00881	-5.20826	-0.169996	1.91e-07	0.0122635	0.0857237	4.35e-09	1.65e-08	5	5	5	Artery_Aorta
ENSG00000227954	TARID	-5.20679	-0.035637	1.92138e-07	0.265156	0.396071	6.78143e-25	3.70429e-23	16	16	16	Artery_Coronary
ENSG00000164048	ZNF589	-5.20567	-0.026102	1.93296e-07	0.47417	0.437162	3.81811e-28	2.9625e-26	42	42	42	Artery_Coronary
ENSG00000247970	AL160313.1	5.19974	0.0626433	2e-07	0.085909	0.124622	8.44e-13	4.41e-12	23	24	24	Artery_Aorta
ENSG00000118197	DDX59	-5.19687	-0.0443436	2.02668e-07	0.167767	0.260865	3.22904e-15	7.77187e-14	2	2	2	Liver
ENSG00000143126	CELSR2	5.19368	0.0938361	2.0618e-07	0.0364583	0.0456284	2.35929e-08	7.04622e-08	10	10	10	Whole_Blood
ENSG00000081026	MAGI3	-5.19325	-0.220087	2.06653e-07	0.00675957	0.0234319	0.0254772	0.0559589	3	3	3	Artery_Coronary
ENSG00000175164	ABO	5.1892	0.0519856	2.112e-07	0.136374	0.2447	3.09188e-14	6.7465e-13	1	1	1	Liver
ENSG00000267801	AC087289.5	5.18889	0.098946	2.12e-07	0.0343491	0.0325381	0.000361953	0.000775277	7	7	7	Artery_Aorta
ENSG00000250091	DNAH10OS	-5.1834	-0.0577516	2.1788e-07	0.107584	0.0319343	0.00980697	0.0286682	16	16	16	Liver
ENSG00000175164	ABO	5.17987	0.0373451	2.22e-07	0.252263	0.201815	1.28e-20	1.18e-19	27	27	27	Artery_Aorta
ENSG00000073060	SCARB1	-5.17799	-0.195764	2.24293e-07	0.00902364	0.0641628	2.86856e-11	1.05293e-10	13	14	14	Whole_Blood
ENSG00000237781	AL356356.1	5.17772	0.0551718	2.24619e-07	0.111464	0.226735	1.87699e-13	3.29745e-12	2	3	3	Artery_Coronary
ENSG00000004534	RBM6	-5.17182	-0.0302763	2.31823e-07	0.391368	0.280129	2.05507e-16	5.69221e-15	15	16	16	Liver
ENSG00000173338	KCNK7	5.16442	0.108743	2.41191e-07	0.0268427	0.0333884	1.92613e-06	4.89423e-06	9	9	9	Whole_Blood
ENSG00000273295	AP000350.6	-5.16296	-0.0233135	2.43077e-07	0.622561	0.692063	7.0955e-56	1.2112e-52	23	23	23	Artery_Coronary
ENSG00000081019	RSBN1	-5.15936	-0.219446	2.478e-07	0.00647473	0.0279639	0.0145486	0.0345242	1	1	1	Artery_Coronary
ENSG00000081019	RSBN1	-5.15936	-0.223485	2.48e-07	0.00624283	0.0104831	0.0441183	0.066383	1	1	1	Artery_Aorta
ENSG00000004534	RBM6	-5.15633	-0.0299661	2.51835e-07	0.399725	0.539204	1.71761e-114	2.05982e-112	20	21	21	Whole_Blood
ENSG00000259347	AC087482.1	-5.14836	-0.369865	2.63e-07	0.0022796	0.0224265	0.00314535	0.00582234	4	4	4	Artery_Aorta
ENSG00000112210	RAB23	-5.14734	-0.0788003	2.64e-07	0.0506752	0.108437	3.07e-11	1.41e-10	3	3	3	Artery_Aorta
ENSG00000074695	LMAN1	5.14068	0.093706	2.73745e-07	0.0370628	0.0679664	0.000118489	0.000500854	4	4	4	Artery_Coronary
ENSG00000138131	LOXL4	-5.13893	-0.115512	2.76302e-07	0.0243024	0.0403321	1.58749e-07	4.43096e-07	6	6	6	Whole_Blood
ENSG00000218537	MIF-AS1	-5.13478	-0.0247516	2.82469e-07	0.564694	0.551193	2.54677e-118	3.41207e-116	28	28	28	Whole_Blood
ENSG00000089022	MAPKAPK5	5.13446	0.0720694	2.82959e-07	0.0551057	0.0159101	0.00106822	0.00201951	9	9	9	Whole_Blood
ENSG00000218537	MIF-AS1	-5.13411	-0.0235762	2.83476e-07	0.623357	0.681334	2.65166e-54	3.01758e-51	27	27	27	Artery_Coronary
ENSG00000075790	BCAP29	-5.12969	-0.10371	2.9022e-07	0.0287171	0.0312594	0.00972162	0.0243467	8	8	8	Artery_Coronary
ENSG00000074695	LMAN1	5.12887	0.110224	2.91481e-07	0.0263956	0.103456	1.36599e-17	7.19894e-17	6	6	6	Whole_Blood
ENSG00000099974	DDTL	5.12694	0.0313984	2.94486e-07	0.33494	0.574194	4.70153e-40	2.22519e-37	6	6	6	Liver
ENSG00000164078	MST1R	5.11984	0.111025	3.05791e-07	0.027401	0.0349293	0.00687092	0.0212392	4	4	4	Liver
ENSG00000164535	DAGLB	-5.11766	-0.0468878	3.0935e-07	0.13747	0.178741	1.99844e-10	2.77988e-09	11	11	11	Liver
ENSG00000218537	MIF-AS1	-5.11303	-0.0233795	3.17e-07	0.62602	0.637737	6.58e-87	2.93e-84	26	26	26	Artery_Aorta
ENSG00000164068	RNF123	5.11295	0.0656304	3.17172e-07	0.0768883	0.0109448	0.00672152	0.0113957	11	11	11	Whole_Blood
ENSG00000273486	AC096992.2	5.11033	0.116225	3.21598e-07	0.0214355	0.0165889	0.000833099	0.00159558	26	26	26	Whole_Blood
ENSG00000196616	ADH1B	-5.10653	-0.138437	3.2813e-07	0.0190595	0.0274872	0.0166988	0.0450074	5	5	5	Liver
ENSG00000158555	GDPD5	-5.10024	-0.106427	3.39e-07	0.0283258	0.0724537	7.54e-08	2.52e-07	2	2	2	Artery_Aorta
ENSG00000281691	RBM5-AS1	5.10001	0.185224	3.4e-07	0.00965306	0.0171853	0.00983132	0.0166406	3	3	3	Artery_Aorta
ENSG00000138175	ARL3	5.09929	0.0634618	3.40933e-07	0.0708249	0.131899	4.85068e-08	4.03744e-07	6	6	6	Artery_Coronary
ENSG00000148843	PDCD11	5.09833	0.223744	3.4266e-07	0.00597779	0.0263836	2.39324e-05	5.48628e-05	3	3	3	Whole_Blood
ENSG00000113083	LOX	-5.09546	-0.195115	3.47899e-07	0.00850654	0.0189873	0.000347374	0.000698126	4	4	4	Whole_Blood
ENSG00000198373	WWP2	5.09451	0.0700565	3.49647e-07	0.0754626	0.0538511	0.000641179	0.0022455	17	17	17	Artery_Coronary
ENSG00000256287	LINC02398	-5.09232	-0.0712055	3.54e-07	0.0686606	0.165917	6.7e-17	4.8e-16	17	18	18	Artery_Aorta
ENSG00000164048	ZNF589	-5.09142	-0.0285324	3.554e-07	0.379907	0.261485	2.95822e-15	7.17482e-14	5	5	5	Liver
ENSG00000143437	ARNT	-5.09124	-0.0470507	3.55726e-07	0.150473	0.17362	1.60192e-29	1.43155e-28	7	7	7	Whole_Blood
ENSG00000164047	CAMP	-5.08744	-0.17104	3.63e-07	0.0104133	0.0178535	0.00849173	0.014549	4	4	4	Artery_Aorta
ENSG00000111252	SH2B3	5.08451	0.190104	3.68586e-07	0.0103346	0.0232503	7.41108e-05	0.000161305	23	23	23	Whole_Blood
ENSG00000204120	GIGYF2	5.08313	0.0914811	3.71268e-07	0.0353492	0.0588756	0.000413557	0.00184303	3	3	3	Liver
ENSG00000177951	BET1L	5.07759	0.115685	3.82e-07	0.0267317	0.0843696	5.83e-09	2.19e-08	3	3	3	Artery_Aorta
ENSG00000235910	APOA1-AS	-5.0756	-0.268789	3.86e-07	0.00438107	0.0231536	0.00268907	0.00502748	5	5	5	Artery_Aorta
ENSG00000138771	SHROOM3	5.07495	0.0674154	3.87588e-07	0.0720875	0.0771989	4.8381e-05	0.000268094	8	8	8	Liver
ENSG00000254604	AP002336.2	5.07373	0.158055	3.9e-07	0.012464	0.027023	0.00117239	0.00232932	10	10	10	Artery_Aorta
ENSG00000173327	MAP3K11	5.07259	0.0448814	3.92438e-07	0.147927	0.192104	2.06707e-11	2.76022e-10	9	9	9	Artery_Coronary
ENSG00000255910	AC024901.1	-5.06898	-0.0866784	4e-07	0.0427641	0.102238	1.2e-10	5.24e-10	12	12	12	Artery_Aorta
ENSG00000204084	INPP5B	-5.06807	-0.0281995	4.0187e-07	0.416128	0.452348	2.09673e-89	1.25285e-87	26	26	26	Whole_Blood
ENSG00000213339	QTRT1	-5.06642	-0.166524	4.05e-07	0.0118331	0.0150445	0.0157678	0.0257676	4	4	4	Artery_Aorta
ENSG00000240972	MIF	-5.06616	-0.0271722	4.05927e-07	0.460946	0.601199	5.34875e-44	2.19128e-41	22	23	23	Artery_Coronary
ENSG00000100296	THOC5	-5.06455	-0.023434	4.09e-07	0.584773	0.644891	1.41e-88	7.04e-86	22	22	22	Artery_Aorta
ENSG00000196616	ADH1B	-5.06372	-0.104297	4.11154e-07	0.0330086	0.0554264	0.000531085	0.00189624	13	13	13	Artery_Coronary
ENSG00000075884	ARHGAP15	-5.06335	-0.162213	4.12e-07	0.0126631	0.044824	2.68e-05	6.68e-05	3	4	4	Artery_Aorta
ENSG00000074695	LMAN1	5.06325	0.084987	4.12e-07	0.0435547	0.0572904	1.91e-06	5.49e-06	7	7	7	Artery_Aorta
ENSG00000270344	POC1B-AS1	5.06228	0.0579048	4.14e-07	0.0941162	0.135677	7.01e-14	4e-13	12	12	12	Artery_Aorta
ENSG00000123384	LRP1	-5.06215	-0.16975	4.15e-07	0.0112943	0.152979	1.35e-15	8.78e-15	7	7	7	Artery_Aorta
ENSG00000237781	AL356356.1	5.06161	0.0453963	4.16e-07	0.158647	0.232461	6.37e-24	7.31e-23	8	9	9	Artery_Aorta
ENSG00000164045	CDC25A	-5.04794	-0.0355541	4.46605e-07	0.23613	0.230595	1.09814e-13	1.98014e-12	7	7	7	Artery_Coronary
ENSG00000075790	BCAP29	-5.04327	-0.162122	4.58e-07	0.0106742	0.0227448	0.00293668	0.00545979	5	5	5	Artery_Aorta
ENSG00000243069	ARHGEF26-AS1	5.04054	0.0869817	4.64e-07	0.0594602	0.0834435	7.12e-09	2.65e-08	16	16	16	Artery_Aorta
ENSG00000164048	ZNF589	-5.03322	-0.0251695	4.82e-07	0.476897	0.569871	1.58e-72	2.22e-70	17	17	17	Artery_Aorta
ENSG00000159199	ATP5MC1	5.03175	0.102623	4.86e-07	0.0292373	0.0393976	8.45e-05	0.000197571	11	11	11	Artery_Aorta
ENSG00000272787	AC253536.6	5.03003	0.114487	4.90409e-07	0.0260969	0.0408959	0.00302944	0.00880462	4	4	4	Artery_Coronary
ENSG00000035862	TIMP2	5.02738	0.507222	4.97221e-07	0.00114949	0.029342	0.0122871	0.0297901	2	2	2	Artery_Coronary
ENSG00000240972	MIF	-5.02513	-0.0295781	5.03096e-07	0.397698	0.432364	3.38797e-84	1.73953e-82	36	36	36	Whole_Blood
ENSG00000240972	MIF	-5.02433	-0.0251606	5.05e-07	0.541512	0.568268	3.23e-72	4.46e-70	28	28	28	Artery_Aorta
ENSG00000142453	CARM1	-5.02259	-0.132435	5.1e-07	0.0182257	0.036615	0.000152365	0.000343781	9	9	9	Artery_Aorta
ENSG00000169180	XPO6	-5.01682	-0.0756035	5.25324e-07	0.0553297	0.0804662	7.26239e-14	3.10082e-13	8	8	8	Whole_Blood
ENSG00000204469	PRRC2A	5.01643	0.318613	5.26411e-07	0.00345915	0.0306066	0.0105273	0.0261099	5	5	5	Artery_Coronary
ENSG00000108946	PRKAR1A	-5.01593	-0.0549871	5.28e-07	0.100589	0.163657	1.14e-16	8e-16	13	13	13	Artery_Aorta
ENSG00000119638	NEK9	5.00965	0.199518	5.45278e-07	0.00776209	0.0500154	4.84871e-09	1.52626e-08	10	10	10	Whole_Blood
ENSG00000213600	U73169.1	-4.9986	-0.119297	5.77477e-07	0.0225149	0.020123	0.0385835	0.0800186	8	8	8	Artery_Coronary
ENSG00000188786	MTF1	4.99532	0.189782	5.87373e-07	0.00935277	0.0368801	0.0054545	0.0174393	3	3	3	Liver
ENSG00000143457	GOLPH3L	-4.9891	-0.266645	6.06604e-07	0.00453306	0.0718096	1.75419e-12	6.92829e-12	4	4	4	Whole_Blood
ENSG00000137710	RDX	-4.98888	-0.0666482	6.07294e-07	0.0694681	0.0868042	6.94854e-15	3.15908e-14	16	16	16	Whole_Blood
ENSG00000184983	NDUFA6	4.98633	0.0288475	6.15362e-07	0.458113	0.266216	7.49692e-47	1.23739e-45	29	30	30	Whole_Blood
ENSG00000167549	CORO6	4.98519	0.144161	6.18999e-07	0.0166467	0.0168302	0.000762743	0.0014664	7	7	7	Whole_Blood
ENSG00000014123	UFL1	-4.98235	-0.12573	6.28156e-07	0.0194513	0.0614953	0.000257034	0.00100116	11	11	11	Artery_Coronary
ENSG00000173327	MAP3K11	4.9811	0.0556795	6.32242e-07	0.0929516	0.0258677	0.020301	0.0534449	6	6	6	Liver
ENSG00000159352	PSMD4	4.97794	0.142309	6.42659e-07	0.0140392	0.0339771	0.00769229	0.0233546	4	4	4	Liver
ENSG00000176927	EFCAB5	-4.97559	-0.0666189	6.50476e-07	0.0684791	0.046155	0.00161101	0.00505747	6	6	6	Artery_Coronary
ENSG00000137714	FDX1	-4.97511	-0.0565913	6.521e-07	0.0964005	0.0873001	5.77959e-15	2.63742e-14	16	16	16	Whole_Blood
ENSG00000119242	CCDC92	-4.97254	-0.0621229	6.60798e-07	0.0858415	0.0885614	1.26895e-05	7.89151e-05	14	15	15	Liver
ENSG00000183049	CAMK1D	4.97237	0.070019	6.61388e-07	0.0596941	0.147018	6.85324e-25	5.08331e-24	10	10	10	Whole_Blood
ENSG00000197256	KANK2	-4.96899	-0.0517686	6.73017e-07	0.121762	0.153593	5.05933e-26	3.93481e-25	9	9	9	Whole_Blood
ENSG00000169180	XPO6	-4.96505	-0.0830593	6.8682e-07	0.0474913	0.0435566	0.0022003	0.00667027	10	10	10	Artery_Coronary
ENSG00000141298	SSH2	-4.95763	-0.128927	7.14e-07	0.017693	0.0100424	0.0488407	0.0728753	6	6	6	Artery_Aorta
ENSG00000188786	MTF1	4.95456	0.159253	7.25e-07	0.0129574	0.0180043	0.00821616	0.0140986	7	7	7	Artery_Aorta
ENSG00000147894	C9orf72	4.95244	0.0557982	7.32876e-07	0.0967879	0.111774	5.88073e-07	4.0396e-06	7	7	7	Artery_Coronary
ENSG00000073711	PPP2R3A	4.95003	0.19938	7.42009e-07	0.00685853	0.018965	0.000350201	0.000703068	10	10	10	Whole_Blood
ENSG00000100296	THOC5	-4.94159	-0.0398954	7.74867e-07	0.187104	0.138853	1.69853e-23	1.18939e-22	8	8	8	Whole_Blood
ENSG00000172171	TEFM	4.94137	0.12571	7.76e-07	0.0179488	0.0289844	0.000771228	0.00157158	10	10	10	Artery_Aorta
ENSG00000235902	AC108472.1	-4.93806	-0.0932744	7.89e-07	0.0378805	0.029089	0.000754211	0.0015405	20	20	20	Artery_Aorta
ENSG00000145214	DGKQ	-4.93775	-0.0292704	7.9e-07	0.370926	0.475215	7.34e-56	4.3e-54	25	25	25	Artery_Aorta
ENSG00000226453	LINC02542	4.93746	0.0758801	7.91e-07	0.0528107	0.0641157	4.47e-07	1.38e-06	42	42	42	Artery_Aorta
ENSG00000164045	CDC25A	-4.92941	-0.0345845	8.25e-07	0.237101	0.298861	1.53e-31	2.66e-30	6	6	6	Artery_Aorta
ENSG00000159199	ATP5MC1	-4.92932	-0.162836	8.25144e-07	0.0115451	0.0137997	0.00232244	0.00419812	2	2	2	Whole_Blood
ENSG00000272787	AC253536.6	4.92818	0.0279093	8.29984e-07	0.425804	0.529445	1.44411e-35	3.3728e-33	4	4	4	Liver
ENSG00000037042	TUBG2	-4.92324	-0.0473069	8.51e-07	0.132715	0.19502	6.65e-20	5.88e-19	8	8	8	Artery_Aorta
ENSG00000258099	ATXN2-AS	-4.9224	-0.0872026	8.54911e-07	0.0403575	0.0805187	3.27497e-05	0.000188197	9	9	9	Liver
ENSG00000099974	DDTL	4.92188	0.0422041	8.57171e-07	0.179467	0.158635	1.63949e-09	1.70387e-08	13	13	13	Artery_Coronary
ENSG00000173327	MAP3K11	4.92146	0.0415554	8.58988e-07	0.163014	0.227849	1.99976e-39	2.56307e-38	19	19	19	Whole_Blood
ENSG00000145214	DGKQ	-4.92119	-0.0233294	8.60204e-07	0.586849	0.627778	1.73008e-145	4.94486e-143	37	38	38	Whole_Blood
ENSG00000256525	POLG2	-4.92092	-0.0438041	8.61378e-07	0.199243	0.101774	2.57526e-17	1.33625e-16	34	36	36	Whole_Blood
ENSG00000164068	RNF123	4.91831	0.0456764	8.72948e-07	0.146831	0.179707	1.06384e-10	1.30646e-09	5	5	5	Artery_Coronary
ENSG00000002745	WNT16	-4.91598	-0.112057	8.83405e-07	0.0248539	0.0474761	0.00137513	0.00439783	11	11	11	Artery_Coronary
ENSG00000281026	N4BP2L2-IT2	4.91533	0.122561	8.86314e-07	0.0200114	0.0446918	0.00217478	0.00785312	3	3	3	Liver
ENSG00000169180	XPO6	-4.91322	-0.0814722	8.96e-07	0.0480886	0.0228944	0.00284349	0.00529933	12	12	12	Artery_Aorta
ENSG00000149243	KLHL35	-4.91041	-0.19971	9.09e-07	0.00745648	0.24976	7.64e-26	9.66e-25	2	2	2	Artery_Aorta
ENSG00000146411	SLC2A12	4.90518	0.0420971	9.3343e-07	0.180875	0.13185	4.88039e-08	4.05887e-07	22	22	22	Artery_Coronary
ENSG00000159202	UBE2Z	-4.89752	-0.0558701	9.70535e-07	0.10155	0.0765848	5.19993e-05	0.000285865	10	10	10	Liver
ENSG00000031698	SARS	-4.89514	-0.143842	9.82338e-07	0.0151138	0.0187604	0.00037727	0.000754935	17	17	17	Whole_Blood
ENSG00000204120	GIGYF2	4.89409	0.0991674	9.88e-07	0.0284968	0.0499365	9.08e-06	2.4e-05	14	14	14	Artery_Aorta
ENSG00000037042	TUBG2	-4.88968	-0.0491025	1.01e-06	0.121266	0.120741	1.94495e-07	1.44611e-06	6	6	6	Artery_Coronary
ENSG00000138152	BTBD16	4.87408	0.0262142	1.09318e-06	0.430367	0.505025	4.61469e-34	6.84981e-32	38	38	38	Artery_Coronary
ENSG00000106261	ZKSCAN1	4.87356	0.225072	1.09605e-06	0.0057017	0.0460852	0.00184689	0.00682524	3	3	3	Liver
ENSG00000174547	MRPL11	-4.86887	-0.159264	1.1224e-06	0.0120221	0.020226	0.0380844	0.0791759	5	5	5	Artery_Coronary
ENSG00000164694	FNDC1	4.86759	0.155781	1.12968e-06	0.0124463	0.0619092	0.00024462	0.000958637	6	6	6	Artery_Coronary
ENSG00000134986	NREP	4.8674	0.124322	1.13e-06	0.0197973	0.0255641	0.00160218	0.0031092	36	36	36	Artery_Aorta
ENSG00000138152	BTBD16	4.8644	0.0230954	1.15e-06	0.58679	0.613661	1.61e-81	4.53e-79	60	60	60	Artery_Aorta
ENSG00000105287	PRKD2	4.86145	0.0471284	1.1653e-06	0.134771	0.193966	2.79709e-11	4.32316e-10	5	5	5	Liver
ENSG00000127125	PPCS	-4.86123	-0.307526	1.17e-06	0.00292399	0.0152879	0.0149395	0.02452	4	4	4	Artery_Aorta
ENSG00000184983	NDUFA6	4.85598	0.0293415	1.19792e-06	0.433913	0.260685	3.3121e-15	7.96165e-14	27	28	28	Liver
ENSG00000237781	AL356356.1	4.85543	0.050402	1.20126e-06	0.117832	0.0633007	3.92681e-11	1.42701e-10	24	25	25	Whole_Blood
ENSG00000099977	DDT	-4.85462	-0.0449504	1.20619e-06	0.165026	0.44141	1.56737e-86	8.53297e-85	16	17	17	Whole_Blood
ENSG00000143382	ADAMTSL4	4.85393	0.0613532	1.21036e-06	0.0747336	0.0464176	0.0015611	0.00491886	9	9	9	Artery_Coronary
ENSG00000187498	COL4A1	4.85104	0.117797	1.23e-06	0.0230204	0.0263007	0.00136831	0.0026916	13	13	13	Artery_Aorta
ENSG00000171700	RGS19	-4.85078	-0.046874	1.23e-06	0.137243	0.175844	6.5e-18	5.02e-17	9	9	9	Artery_Aorta
ENSG00000141569	TRIM65	-4.85098	-0.0518357	1.23e-06	0.108369	0.107062	4.15e-11	1.89e-10	17	18	18	Artery_Aorta
ENSG00000125510	OPRL1	4.84853	0.0432649	1.24382e-06	0.162743	0.187667	5.02399e-32	4.96007e-31	15	15	15	Whole_Blood
ENSG00000143156	NME7	-4.84765	-0.0339828	1.25e-06	0.279977	0.406786	1.4e-45	4.95e-44	19	19	19	Artery_Aorta
ENSG00000272787	AC253536.6	4.84627	0.049151	1.25803e-06	0.138787	0.176258	5.46555e-30	5.0042e-29	14	14	14	Whole_Blood
ENSG00000137494	ANKRD42	4.84479	0.0448093	1.26747e-06	0.148185	0.225114	2.34902e-13	4.07429e-12	11	11	11	Artery_Coronary
ENSG00000176390	CRLF3	4.8416	0.0621185	1.28795e-06	0.0905366	0.0730649	7.85891e-05	0.000416107	8	8	8	Liver
ENSG00000163431	LMOD1	-4.83579	-0.0755324	1.33e-06	0.0467439	0.0431436	3.82e-05	9.33e-05	12	12	12	Artery_Aorta
ENSG00000204084	INPP5B	-4.82745	-0.0422133	1.38291e-06	0.168967	0.162691	1.53417e-09	1.90519e-08	13	13	13	Liver
ENSG00000099889	ARVCF	-4.82645	-0.0679611	1.38992e-06	0.0631058	0.111908	5.78435e-07	3.98007e-06	4	4	4	Artery_Coronary
ENSG00000143156	NME7	-4.82563	-0.0336389	1.39561e-06	0.27244	0.300716	4.04141e-18	1.18602e-16	9	9	9	Artery_Coronary
ENSG00000157837	SPPL3	-4.82218	-0.0616132	1.41997e-06	0.0759925	0.11815	2.68012e-07	1.95095e-06	8	8	8	Artery_Coronary
ENSG00000157837	SPPL3	-4.82226	-0.0609548	1.42e-06	0.0775766	0.108733	2.87e-11	1.32e-10	8	8	8	Artery_Aorta
ENSG00000171700	RGS19	-4.81606	-0.0429739	1.46422e-06	0.161036	0.167079	8.81741e-10	1.13167e-08	7	7	7	Liver
ENSG00000042493	CAPG	4.81539	0.0288529	1.47e-06	0.350438	0.368994	2.14e-40	5.73e-39	35	35	35	Artery_Aorta
ENSG00000145214	DGKQ	-4.81298	-0.0310708	1.48694e-06	0.309804	0.291376	1.66379e-17	4.55021e-16	17	17	17	Artery_Coronary
ENSG00000142039	CCDC97	4.81284	0.136986	1.49e-06	0.0147171	0.0544272	3.5e-06	9.73e-06	9	9	9	Artery_Aorta
ENSG00000198863	RUNDC1	-4.81237	-0.2679	1.49e-06	0.00442497	0.0208881	0.00438626	0.0079117	5	5	5	Artery_Aorta
ENSG00000240053	LY6G5B	-4.80451	-0.0644643	1.55132e-06	0.0834726	0.273419	2.40471e-16	5.82246e-15	12	14	14	Artery_Coronary
ENSG00000255234	AP000446.1	4.80101	0.087342	1.58e-06	0.0380074	0.050979	7.28e-06	1.95e-05	11	11	11	Artery_Aorta
ENSG00000143153	ATP1B1	4.79797	0.0821963	1.6e-06	0.0411947	0.166073	6.46e-17	4.63e-16	4	4	4	Artery_Aorta
ENSG00000100296	THOC5	-4.79692	-0.0224568	1.61123e-06	0.555792	0.571902	9.70369e-41	2.7607e-38	15	15	15	Artery_Coronary
ENSG00000173915	ATP5MD	4.79494	0.114708	1.62726e-06	0.0248053	0.0265348	0.0173456	0.0401612	12	12	12	Artery_Coronary
ENSG00000234608	MAPKAPK5-AS1	-4.79371	-0.266773	1.64e-06	0.00622932	0.0102698	0.046341	0.0694664	4	4	4	Artery_Aorta
ENSG00000164045	CDC25A	-4.79322	-0.0426045	1.64124e-06	0.147299	0.0774926	4.67408e-05	0.000260071	4	4	4	Liver
ENSG00000196616	ADH1B	-4.7923	-0.0581003	1.65e-06	0.0925003	0.12383	1.01e-12	5.23e-12	13	13	13	Artery_Aorta
ENSG00000037042	TUBG2	-4.79139	-0.0636487	1.6563e-06	0.0696844	0.0337134	0.00793695	0.0239616	4	4	4	Liver
ENSG00000014914	MTMR11	-4.78734	-0.0808821	1.6901e-06	0.0454053	0.0273328	0.015722	0.0369026	4	4	4	Artery_Coronary
ENSG00000092929	UNC13D	4.78468	0.0503074	1.7126e-06	0.117815	0.156041	1.90823e-26	1.51012e-25	9	9	9	Whole_Blood
ENSG00000077348	EXOSC5	4.7808	0.0974119	1.75e-06	0.0277091	0.0705149	1.14e-07	3.75e-07	7	7	7	Artery_Aorta
ENSG00000123600	METTL8	4.77509	0.0666606	1.79629e-06	0.0721033	0.0982903	9.54265e-17	4.7892e-16	6	6	6	Whole_Blood
ENSG00000159214	CCDC24	4.77446	0.0356057	1.80191e-06	0.227156	0.279753	1.456e-49	2.63109e-48	15	15	15	Whole_Blood
ENSG00000141569	TRIM65	-4.77423	-0.0596688	1.804e-06	0.0760465	0.133675	3.88361e-08	3.28591e-07	1	1	1	Artery_Coronary
ENSG00000007168	PAFAH1B1	-4.7698	-0.142447	1.84407e-06	0.0139169	0.0259497	0.0186442	0.0427017	11	11	11	Artery_Coronary
ENSG00000188825	LINC00910	-4.76948	-0.209095	1.85e-06	0.00666677	0.0139488	0.0201244	0.0322723	6	6	6	Artery_Aorta
ENSG00000147894	C9orf72	4.76766	0.0430247	1.86379e-06	0.148615	0.0791736	1.17014e-13	4.93159e-13	42	42	42	Whole_Blood
ENSG00000187492	CDHR4	4.76306	0.193634	1.91e-06	0.00769343	0.0512626	6.85e-06	1.84e-05	7	7	7	Artery_Aorta
ENSG00000117682	DHDDS	4.75571	0.0903287	1.98e-06	0.0341983	0.0278461	0.000983302	0.00197044	15	15	15	Artery_Aorta
ENSG00000007168	PAFAH1B1	-4.75193	-0.388788	2.01e-06	0.0018248	0.0160555	0.0126069	0.0210031	2	2	2	Artery_Aorta
ENSG00000163131	CTSS	-4.7508	-0.0433026	2.02616e-06	0.143151	0.0851424	1.28729e-14	5.74891e-14	14	14	14	Whole_Blood
ENSG00000100304	TTLL12	-4.7505	-0.0309641	2.03e-06	0.338383	0.404053	3.4e-45	1.18e-43	37	38	38	Artery_Aorta
ENSG00000181264	TLCD5	4.74966	0.0788881	2.03756e-06	0.047191	0.105803	1.22306e-06	7.92068e-06	3	3	3	Artery_Coronary
ENSG00000203760	CENPW	4.74942	0.568782	2.03998e-06	0.000930684	0.0790326	3.14034e-05	0.000152325	2	2	2	Artery_Coronary
ENSG00000163431	LMOD1	-4.74243	-0.0812031	2.11171e-06	0.03848	0.0322299	0.00946771	0.0278294	11	11	11	Liver
ENSG00000176390	CRLF3	4.74224	0.0539264	2.11368e-06	0.100302	0.055229	7.36077e-10	2.45727e-09	13	13	13	Whole_Blood
ENSG00000240053	LY6G5B	-4.73919	-0.0581422	2.14575e-06	0.0975525	0.219666	6.88491e-38	8.36777e-37	22	24	24	Whole_Blood
ENSG00000069849	ATP1B3	4.73817	0.0853815	2.16e-06	0.0344955	0.0641025	4.49e-07	1.39e-06	3	3	3	Artery_Aorta
ENSG00000234807	LINC01135	4.73786	0.161682	2.16e-06	0.0103307	0.0206312	0.00463733	0.00833379	13	13	13	Artery_Aorta
ENSG00000187446	CHP1	-4.73489	-0.094517	2.19e-06	0.0302881	0.0565767	2.22e-06	6.33e-06	12	12	12	Artery_Aorta
ENSG00000143376	SNX27	4.73428	0.04443	2.19835e-06	0.143925	0.0309111	4.69259e-06	1.1506e-05	5	5	5	Whole_Blood
ENSG00000273702	AC091271.1	-4.73195	-0.148992	2.22e-06	0.0142684	0.0191258	0.00643195	0.011251	22	22	22	Artery_Aorta
ENSG00000162819	BROX	-4.73214	-0.0483147	2.22e-06	0.107166	0.147103	5.21e-15	3.25e-14	22	22	22	Artery_Aorta
ENSG00000147894	C9orf72	4.72937	0.0411992	2.25e-06	0.162254	0.27526	9.36e-29	1.39e-27	17	17	17	Artery_Aorta
ENSG00000181264	TLCD5	4.72918	0.0594465	2.25433e-06	0.0823011	0.0655891	0.000188623	0.000915435	6	6	6	Liver
ENSG00000079805	DNM2	4.72003	0.181553	2.35813e-06	0.00793926	0.0388051	0.00434574	0.0143632	4	4	4	Liver
ENSG00000141480	ARRB2	-4.71864	-0.0425596	2.37432e-06	0.159945	0.210784	3.07961e-36	3.53259e-35	42	43	43	Whole_Blood
ENSG00000214655	ZSWIM8	-4.71753	-0.147568	2.39e-06	0.0130967	0.0317989	0.000423543	0.000896933	8	8	8	Artery_Aorta
ENSG00000171703	TCEA2	4.71582	0.0653854	2.41e-06	0.0703249	0.168715	3.48e-17	2.55e-16	10	11	11	Artery_Aorta
ENSG00000133794	ARNTL	-4.71536	-0.042281	2.41287e-06	0.159884	0.193062	5.35179e-33	5.49239e-32	12	13	13	Whole_Blood
ENSG00000198270	TMEM116	-4.71104	-0.045928	2.46455e-06	0.11084	0.0952015	3.03698e-16	1.48211e-15	22	22	22	Whole_Blood
ENSG00000141298	SSH2	-4.71083	-0.110011	2.46713e-06	0.022309	0.0904143	1.81443e-15	8.52251e-15	7	7	7	Whole_Blood
ENSG00000061918	GUCY1B1	-4.71024	-0.0880786	2.47e-06	0.0335847	0.0527809	4.97e-06	1.36e-05	10	10	10	Artery_Aorta
ENSG00000167306	MYO5B	4.71024	0.0599073	2.47e-06	0.0799456	0.132769	1.35e-13	7.55e-13	23	23	23	Artery_Aorta
ENSG00000119640	ACYP1	-4.70264	-0.178806	2.57e-06	0.00859049	0.0109202	0.0399054	0.0605306	2	2	2	Artery_Aorta
ENSG00000186409	CCDC30	-4.70245	-0.0395924	2.57e-06	0.169618	0.202947	9.71e-21	9.04e-20	21	21	21	Artery_Aorta
ENSG00000166507	NDST2	4.7026	0.184704	2.57e-06	0.00834298	0.0142997	0.0186084	0.0300249	8	8	8	Artery_Aorta
ENSG00000118197	DDX59	-4.70246	-0.0466135	2.57042e-06	0.147894	0.0832277	2.61649e-14	1.14699e-13	8	8	8	Whole_Blood
ENSG00000181264	TLCD5	4.70136	0.0578634	2.58e-06	0.0844659	0.129831	2.62e-13	1.42e-12	9	9	9	Artery_Aorta
ENSG00000117682	DHDDS	4.70083	0.0879563	2.59106e-06	0.034522	0.0762937	3.38027e-13	1.3868e-12	11	11	11	Whole_Blood
ENSG00000204435	CSNK2B	-4.69573	-0.102186	2.66e-06	0.0294911	0.0350941	0.000210361	0.000465566	9	9	9	Artery_Aorta
ENSG00000176390	CRLF3	4.6946	0.0417144	2.67128e-06	0.165419	0.21414	1.06092e-12	1.70312e-11	9	9	9	Artery_Coronary
ENSG00000164535	DAGLB	-4.69233	-0.0281862	2.70115e-06	0.29724	0.324207	1.05942e-19	3.69067e-18	17	17	17	Artery_Coronary
ENSG00000164078	MST1R	-4.69123	-0.0826614	2.71565e-06	0.0390036	0.0302445	5.96361e-06	1.44715e-05	12	13	13	Whole_Blood
ENSG00000145214	DGKQ	-4.68925	-0.0366115	2.74207e-06	0.214985	0.169699	6.32758e-10	8.24984e-09	18	18	18	Liver
ENSG00000171700	RGS19	-4.68921	-0.063067	2.74265e-06	0.071155	0.129384	6.64137e-08	5.38242e-07	2	2	2	Artery_Coronary
ENSG00000184014	DENND5A	4.68807	0.0642479	2.76e-06	0.0709816	0.104601	7.13e-11	3.18e-10	20	20	20	Artery_Aorta
ENSG00000147874	HAUS6	-4.68593	-0.124262	2.78693e-06	0.0191401	0.0876648	1.1093e-05	5.97029e-05	6	6	6	Artery_Coronary
ENSG00000143498	TAF1A	4.68406	0.0696371	2.81e-06	0.0627237	0.0956653	5.03e-10	2.09e-09	18	19	19	Artery_Aorta
ENSG00000076685	NT5C2	4.68362	0.0732992	2.82e-06	0.0451996	0.0434149	3.61e-05	8.84e-05	17	17	17	Artery_Aorta
ENSG00000125510	OPRL1	-4.68227	-0.0787219	2.83709e-06	0.0449216	0.19522	1.36432e-11	1.88066e-10	3	3	3	Artery_Coronary
ENSG00000152404	CWF19L2	4.67364	0.0459709	2.95901e-06	0.132221	0.136129	4.92377e-23	3.36539e-22	23	23	23	Whole_Blood
ENSG00000164068	RNF123	4.67181	0.0461212	2.99e-06	0.131632	0.189493	2.52e-19	2.14e-18	21	21	21	Artery_Aorta
ENSG00000166507	NDST2	4.66761	0.0797115	3.04719e-06	0.0431155	0.110527	9.39417e-19	5.23054e-18	8	8	8	Whole_Blood
ENSG00000175164	ABO	-4.66594	-0.0222077	3.07211e-06	0.553639	0.59968	6.36794e-135	1.38233e-132	39	40	40	Whole_Blood
ENSG00000204469	PRRC2A	4.6639	0.181245	3.1e-06	0.0092627	0.0512695	6.84e-06	1.84e-05	8	8	8	Artery_Aorta
ENSG00000132964	CDK8	4.66265	0.275149	3.12168e-06	0.00395694	0.0347041	0.00639655	0.0168437	2	2	2	Artery_Coronary
ENSG00000187446	CHP1	-4.66082	-0.0853023	3.14957e-06	0.0356842	0.0619248	6.4792e-11	2.325e-10	10	10	10	Whole_Blood
ENSG00000119285	HEATR1	4.65919	0.186684	3.17457e-06	0.00800319	0.0177307	0.000548987	0.00107374	3	3	3	Whole_Blood
ENSG00000270344	POC1B-AS1	4.65455	0.0621862	3.24691e-06	0.0684774	0.0510051	0.000901242	0.00303436	12	12	12	Artery_Coronary
ENSG00000176973	FAM89B	-4.65394	-0.135649	3.25655e-06	0.0151178	0.0457085	2.29221e-08	6.85665e-08	9	9	9	Whole_Blood
ENSG00000237781	AL356356.1	4.65355	0.0442224	3.26274e-06	0.141206	0.109868	1.00534e-06	7.7313e-06	11	11	11	Liver
ENSG00000118007	STAG1	-4.65274	-0.230985	3.28e-06	0.00773156	0.0104356	0.0446028	0.0670314	11	11	11	Artery_Aorta
ENSG00000035403	VCL	-4.65112	-0.0955711	3.30135e-06	0.0375714	0.0470622	0.00144504	0.00459273	9	9	9	Artery_Coronary
ENSG00000161888	SPC24	4.64945	0.0553389	3.32826e-06	0.0975028	0.0822213	3.7969e-14	1.64927e-13	27	27	27	Whole_Blood
ENSG00000014123	UFL1	-4.64634	-0.148641	3.38e-06	0.0120323	0.0289843	0.000771235	0.00157158	9	9	9	Artery_Aorta
ENSG00000129038	LOXL1	4.64591	0.181721	3.38574e-06	0.0099865	0.0282645	0.0140215	0.0334633	2	2	2	Artery_Coronary
ENSG00000170624	SGCD	-4.64475	-0.0406604	3.4e-06	0.174105	0.293335	7.02e-31	1.17e-29	17	17	17	Artery_Aorta
ENSG00000171703	TCEA2	4.64428	0.102958	3.41268e-06	0.0257545	0.0294927	0.0120625	0.0293177	2	2	2	Artery_Coronary
ENSG00000108828	VAT1	-4.64384	-0.103185	3.41999e-06	0.0262153	0.0315326	3.75302e-06	9.2926e-06	10	10	10	Whole_Blood
ENSG00000163431	LMOD1	-4.64184	-0.127771	3.45326e-06	0.0144964	0.021361	0.0330104	0.0700816	2	2	2	Artery_Coronary
ENSG00000219607	PPP1R3G	-4.63683	-0.0574475	3.53794e-06	0.0980785	0.13681	3.77502e-23	2.59783e-22	13	14	14	Whole_Blood
ENSG00000099974	DDTL	4.63612	0.043766	3.55e-06	0.15166	0.280556	2.26e-29	3.48e-28	15	15	15	Artery_Aorta
ENSG00000117676	RPS6KA1	-4.6361	-0.040732	3.55047e-06	0.150059	0.278084	2.76239e-16	7.48695e-15	4	4	4	Liver
ENSG00000143382	ADAMTSL4	4.63125	0.0393498	3.63e-06	0.163596	0.24984	7.48e-26	9.47e-25	6	6	6	Artery_Aorta
ENSG00000112214	FHL5	4.63015	0.139614	3.65e-06	0.013321	0.0485994	1.2e-05	3.14e-05	12	12	12	Artery_Aorta
ENSG00000061918	GUCY1B1	-4.62998	-0.212127	3.65708e-06	0.00594469	0.0642156	0.000185638	0.000749283	5	5	5	Artery_Coronary
ENSG00000270344	POC1B-AS1	4.62425	0.0821835	3.75958e-06	0.0390359	0.0183997	0.000430207	0.00085399	20	20	20	Whole_Blood
ENSG00000105518	TMEM205	4.61954	0.089243	3.84593e-06	0.0354841	0.0329883	2.22402e-06	5.61954e-06	37	37	37	Whole_Blood
ENSG00000176390	CRLF3	4.61944	0.0396217	3.85e-06	0.179538	0.22483	4.35e-23	4.75e-22	8	8	8	Artery_Aorta
ENSG00000281026	N4BP2L2-IT2	4.61602	0.10212	3.91e-06	0.0250536	0.0248219	0.00187863	0.00361034	8	9	9	Artery_Aorta
ENSG00000115935	WIPF1	4.61505	0.179172	3.93005e-06	0.00818205	0.0196306	0.0435416	0.101857	4	4	4	Liver
ENSG00000164694	FNDC1	4.61346	0.177166	3.96e-06	0.00864464	0.0711063	1.01e-07	3.32e-07	11	11	11	Artery_Aorta
ENSG00000108578	BLMH	-4.611	-0.0960346	4.0074e-06	0.02945	0.0190893	0.000334728	0.000674768	11	11	11	Whole_Blood
ENSG00000197818	SLC9A8	-4.61007	-0.0457473	4.02524e-06	0.131221	0.07782	4.49772e-05	0.000251145	28	29	29	Liver
ENSG00000142453	CARM1	-4.60231	-0.0580217	4.17827e-06	0.0711118	0.0369359	0.00541864	0.0173363	25	25	25	Liver
ENSG00000240053	LY6G5B	-4.6005	-0.0557972	4.2148e-06	0.0999611	0.170661	5.60044e-10	7.35758e-09	24	26	26	Liver
ENSG00000146197	SCUBE3	4.59516	0.100713	4.32e-06	0.0275746	0.0283346	0.000885896	0.00178903	30	30	30	Artery_Aorta
ENSG00000164047	CAMP	-4.5944	-0.114617	4.34e-06	0.0191388	0.0220475	0.0302865	0.0650098	1	1	1	Artery_Coronary
ENSG00000204469	PRRC2A	4.59203	0.0741245	4.38963e-06	0.0539121	0.117919	5.60674e-20	3.32699e-19	3	3	3	Whole_Blood
ENSG00000150961	SEC24D	4.59151	0.0738212	4.40046e-06	0.0475375	0.043871	0.00239472	0.00854059	10	10	10	Liver
ENSG00000140545	MFGE8	4.59104	0.0447221	4.41e-06	0.126977	0.168355	3.79e-17	2.77e-16	42	44	44	Artery_Aorta
ENSG00000274561	AC005332.3	-4.59084	-0.102538	4.41455e-06	0.0265354	0.0310491	0.0108984	0.0312482	12	12	12	Liver
ENSG00000172113	NME6	4.58626	0.0423054	4.51251e-06	0.1404	0.189694	4.87281e-11	7.3278e-10	6	6	6	Liver
ENSG00000014914	MTMR11	-4.58527	-0.0809716	4.53406e-06	0.0418887	0.115589	5.05436e-07	4.10204e-06	3	3	3	Liver
ENSG00000136478	TEX2	-4.58347	-0.131783	4.57e-06	0.0151009	0.0154567	0.014391	0.0237072	5	6	6	Artery_Aorta
ENSG00000198353	HOXC4	-4.58319	-0.207015	4.58e-06	0.006845	0.0196912	0.00568724	0.0100581	11	11	11	Artery_Aorta
ENSG00000132964	CDK8	4.58149	0.188459	4.62e-06	0.00812018	0.0674821	2.18e-07	6.98e-07	3	3	3	Artery_Aorta
ENSG00000035403	VCL	-4.57932	-0.0798734	4.66e-06	0.050549	0.150948	2.15e-15	1.38e-14	14	14	14	Artery_Aorta
ENSG00000082805	ERC1	4.57921	0.0822562	4.66733e-06	0.0437355	0.0611326	8.64235e-11	3.08124e-10	24	24	24	Whole_Blood
ENSG00000187446	CHP1	-4.5781	-0.101584	4.69215e-06	0.0243157	0.0211626	0.0360312	0.0867113	8	8	8	Liver
ENSG00000117523	PRRC2C	4.57402	0.07088	4.78e-06	0.0516068	0.203394	8.71e-21	8.15e-20	5	5	5	Artery_Aorta
ENSG00000164050	PLXNB1	-4.56959	-0.173035	4.89e-06	0.00901929	0.016835	0.0106178	0.0178751	5	5	5	Artery_Aorta
ENSG00000047849	MAP4	-4.56899	-0.159073	4.90088e-06	0.0104223	0.037959	0.00431549	0.0119684	4	4	4	Artery_Coronary
ENSG00000166507	NDST2	4.56784	0.232065	4.92768e-06	0.00507532	0.0244183	0.0225363	0.0504299	4	4	4	Artery_Coronary
ENSG00000137494	ANKRD42	4.56645	0.0517696	4.96e-06	0.101033	0.129305	2.95e-13	1.6e-12	4	4	4	Artery_Aorta
ENSG00000271984	AL008726.1	4.56423	0.0809062	5.01e-06	0.0364724	0.0589818	1.33e-06	3.91e-06	15	15	15	Artery_Aorta
ENSG00000164535	DAGLB	-4.56072	-0.0248593	5.1e-06	0.354913	0.393955	8.74e-44	2.8e-42	29	29	29	Artery_Aorta
ENSG00000125966	MMP24	-4.55922	-0.119029	5.13e-06	0.0178194	0.0131546	0.0240431	0.0379801	13	13	13	Artery_Aorta
ENSG00000163131	CTSS	-4.55784	-0.0370142	5.17e-06	0.182248	0.161325	1.96e-16	1.35e-15	7	7	7	Artery_Aorta
ENSG00000133460	SLC2A11	4.55527	0.0432756	5.23185e-06	0.140377	0.234718	1.21977e-13	2.49467e-12	11	11	11	Liver
ENSG00000187446	CHP1	-4.5526	-0.10637	5.29872e-06	0.0219699	0.0502572	0.000985625	0.00327912	9	9	9	Artery_Coronary
ENSG00000119285	HEATR1	4.54683	0.209462	5.446e-06	0.00610856	0.0356614	0.0056964	0.0152151	1	1	1	Artery_Coronary
ENSG00000014914	MTMR11	-4.54662	-0.0833829	5.45e-06	0.0390067	0.0293521	0.000713071	0.00145997	4	4	4	Artery_Aorta
ENSG00000103653	CSK	4.54641	0.105099	5.46e-06	0.0234168	0.089623	1.87e-09	7.37e-09	9	9	9	Artery_Aorta
ENSG00000265791	AC127024.4	4.54494	0.0997346	5.5e-06	0.0312057	0.0360559	0.000171541	0.000383979	5	5	5	Artery_Aorta
ENSG00000185090	MANEAL	4.54467	0.205465	5.5e-06	0.00616546	0.0206214	0.00464719	0.00834853	7	7	7	Artery_Aorta
ENSG00000115935	WIPF1	4.54036	0.0873037	5.62e-06	0.0342758	0.0327318	0.000347357	0.000745129	12	12	12	Artery_Aorta
ENSG00000157837	SPPL3	-4.5397	-0.152707	5.63332e-06	0.0109676	0.037331	0.00517149	0.0166782	2	2	2	Liver
ENSG00000143376	SNX27	4.53932	0.038981	5.6436e-06	0.170988	0.0382228	0.00465473	0.0152381	4	4	4	Liver
ENSG00000108828	VAT1	-4.53871	-0.0927057	5.66e-06	0.0315771	0.0152544	0.0150507	0.024683	17	17	17	Artery_Aorta
ENSG00000103653	CSK	4.53773	0.11319	5.68628e-06	0.0201494	0.0338047	0.00713365	0.0185368	5	5	5	Artery_Coronary
ENSG00000148798	INA	4.53477	0.3951	5.77e-06	0.00157056	0.0328069	0.000341861	0.000734101	3	3	3	Artery_Aorta
ENSG00000184014	DENND5A	4.5327	0.116005	5.82345e-06	0.0192238	0.0589553	0.000348266	0.00130347	5	5	5	Artery_Coronary
ENSG00000143498	TAF1A	4.52714	0.0721848	5.97862e-06	0.0551551	0.0484068	0.00123005	0.00398677	17	18	18	Artery_Coronary
ENSG00000172113	NME6	4.52703	0.0397731	5.98199e-06	0.155408	0.102406	1.85224e-06	1.15534e-05	8	8	8	Artery_Coronary
ENSG00000124257	NEURL2	4.52334	0.0800678	6.09e-06	0.0374493	0.125903	6.33e-13	3.34e-12	19	19	19	Artery_Aorta
ENSG00000213062	Z99572.1	-4.52318	-0.140998	6.09e-06	0.010479	0.0175544	0.00906669	0.0154351	10	10	10	Artery_Aorta
ENSG00000067836	ROGDI	-4.51983	-0.199904	6.18885e-06	0.0069683	0.0485778	0.00120512	0.00391899	3	3	3	Artery_Coronary
ENSG00000168899	VAMP5	-4.51706	-0.052226	6.27055e-06	0.101856	0.110814	8.42416e-19	4.70266e-18	21	21	21	Whole_Blood
ENSG00000198380	GFPT1	4.51696	0.0421793	6.27335e-06	0.133728	0.138734	1.7789e-23	1.24465e-22	14	14	14	Whole_Blood
ENSG00000204301	NOTCH4	4.51281	0.0372156	6.39745e-06	0.229948	0.528844	2.91204e-111	3.26396e-109	25	26	26	Whole_Blood
ENSG00000215533	LINC00189	-4.51039	-0.0463257	6.47087e-06	0.124857	0.172829	2.61527e-10	3.05423e-09	16	16	16	Artery_Coronary
ENSG00000253276	CCDC71L	4.50881	0.206327	6.52e-06	0.00606291	0.0756925	3.77e-08	1.3e-07	8	8	8	Artery_Aorta
ENSG00000163634	THOC7	4.50766	0.101481	6.55469e-06	0.0261668	0.0541554	0.000718111	0.00299961	10	10	10	Liver
ENSG00000067836	ROGDI	-4.50605	-0.037338	6.60442e-06	0.199646	0.2618	5.60645e-46	8.93541e-45	4	4	4	Whole_Blood
ENSG00000073417	PDE8A	4.50567	0.314996	6.62e-06	0.00239163	0.027402	0.00108117	0.00215555	5	5	5	Artery_Aorta
ENSG00000172113	NME6	4.50502	0.0391383	6.64e-06	0.158986	0.25889	7.11e-27	9.59e-26	10	10	10	Artery_Aorta
ENSG00000143093	STRIP1	4.5037	0.0979031	6.6779e-06	0.0250041	0.0379599	0.0048014	0.015669	5	5	5	Liver
ENSG00000136271	DDX56	4.49875	0.0912057	6.8353e-06	0.0279512	0.0426594	0.00276092	0.00965455	11	12	12	Liver
ENSG00000243678	NME2	-4.49768	-0.0320624	6.86994e-06	0.249486	0.370503	3.69723e-69	1.20931e-67	30	30	30	Whole_Blood
ENSG00000137804	NUSAP1	4.49635	0.140846	6.91e-06	0.0127665	0.0302313	0.000591255	0.00122477	8	9	9	Artery_Aorta
ENSG00000228302	AL512770.1	4.49488	0.280562	6.96101e-06	0.00319973	0.0527688	1.79289e-09	5.82646e-09	1	1	1	Whole_Blood
ENSG00000141699	RETREG3	4.49445	0.0998442	6.97e-06	0.0244692	0.0311713	0.000484032	0.00101494	5	5	5	Artery_Aorta
ENSG00000196914	ARHGEF12	4.49086	0.507733	7.0935e-06	0.00101239	0.01824	0.0490106	0.0985116	3	3	3	Artery_Coronary
ENSG00000280832	GSEC	-4.48771	-0.265133	7.19941e-06	0.00332434	0.067897	0.000143979	0.000719248	6	6	6	Liver
ENSG00000173068	BNC2	-4.48755	-0.312966	7.2046e-06	0.00266988	0.013372	0.00272052	0.00486945	8	8	8	Whole_Blood
ENSG00000143398	PIP5K1A	4.48713	0.142733	7.21903e-06	0.011239	0.0202257	0.0404472	0.0958273	9	9	9	Liver
ENSG00000147874	HAUS6	-4.48648	-0.0635308	7.24e-06	0.0658558	0.129131	3.07e-13	1.66e-12	15	15	15	Artery_Aorta
ENSG00000160791	CCR5	4.48581	0.233502	7.26362e-06	0.00432216	0.054061	1.12345e-09	3.70431e-09	6	6	6	Whole_Blood
ENSG00000136271	DDX56	4.48538	0.0859226	7.27855e-06	0.031362	0.0487207	7.73714e-09	2.40066e-08	13	14	14	Whole_Blood
ENSG00000048471	SNX29	-4.48509	-0.0677112	7.2882e-06	0.0533096	0.0385815	2.97912e-07	8.11966e-07	35	35	35	Whole_Blood
ENSG00000246889	AP000487.1	-4.47715	-0.131154	7.56451e-06	0.0157795	0.0116305	0.00519913	0.008959	6	6	6	Whole_Blood
ENSG00000135842	NIBAN1	-4.47366	-0.109286	7.69e-06	0.0195848	0.0587327	1.41e-06	4.11e-06	11	12	12	Artery_Aorta
ENSG00000164077	MON1A	-4.47243	-0.218609	7.73e-06	0.00559906	0.0122598	0.029417	0.0457615	2	2	2	Artery_Aorta
ENSG00000261997	AC007336.1	-4.47222	-0.136372	7.74118e-06	0.0143536	0.0420438	8.57617e-08	2.44917e-07	9	9	9	Whole_Blood
ENSG00000168610	STAT3	-4.47156	-0.141637	7.77e-06	0.0133187	0.0650052	3.7e-07	1.15e-06	6	6	6	Artery_Aorta
ENSG00000143398	PIP5K1A	4.46735	0.139865	7.92e-06	0.0125982	0.0218724	0.00354501	0.00649789	10	10	10	Artery_Aorta
ENSG00000058335	RASGRF1	-4.46681	-0.128683	7.94e-06	0.0214672	0.0102287	0.0467823	0.070044	25	25	25	Artery_Aorta
ENSG00000177051	FBXO46	-4.46556	-0.14877	7.98607e-06	0.0126901	0.011557	0.00534396	0.00919102	6	6	6	Whole_Blood
ENSG00000120798	NR2C1	4.46328	0.102341	8.07e-06	0.0235661	0.043946	3.23e-05	7.95e-05	12	12	12	Artery_Aorta
ENSG00000176973	FAM89B	-4.4621	-0.158694	8.12e-06	0.0101393	0.0255332	0.00161283	0.00312864	7	7	7	Artery_Aorta
ENSG00000168917	SLC35G2	-4.45753	-0.177674	8.291e-06	0.00778777	0.0126467	0.00356022	0.00628195	1	1	1	Whole_Blood
ENSG00000271892	AC026790.1	4.45048	0.0527771	8.56803e-06	0.0909526	0.12764	1.3317e-21	8.54373e-21	30	30	30	Whole_Blood
ENSG00000160207	HSF2BP	-4.44666	-0.150946	8.72167e-06	0.0102912	0.0799393	3.50594e-05	0.000200137	7	7	7	Liver
ENSG00000042493	CAPG	4.44205	0.02865	8.91039e-06	0.27858	0.299197	5.09346e-18	1.47365e-16	19	19	19	Artery_Coronary
ENSG00000272109	AC008906.2	-4.44165	-0.0616504	8.9271e-06	0.0681722	0.117393	4.06632e-07	3.35924e-06	9	9	9	Liver
ENSG00000188878	FBF1	-4.44122	-0.0454484	8.945e-06	0.148185	0.0445786	0.00220386	0.00794601	1	1	1	Liver
ENSG00000164048	ZNF589	-4.43756	-0.0243591	9.0986e-06	0.402889	0.402124	1.18707e-76	4.74523e-75	21	21	21	Whole_Blood
ENSG00000180458	AC022148.1	-4.43637	-0.157507	9.149e-06	0.00981822	0.0631708	0.000210354	0.000836842	5	5	5	Artery_Coronary
ENSG00000124126	PREX1	4.43156	0.0438449	9.35558e-06	0.12269	0.0965563	3.7767e-06	2.22908e-05	15	16	16	Artery_Coronary
ENSG00000149243	KLHL35	-4.43142	-0.127178	9.3613e-06	0.0153052	0.072329	7.02451e-05	0.000314033	4	4	4	Artery_Coronary
ENSG00000033627	ATP6V0A1	4.42979	0.156227	9.43253e-06	0.00973636	0.0501459	4.62547e-09	1.45866e-08	10	10	10	Whole_Blood
ENSG00000163131	CTSS	-4.42651	-0.0456482	9.577e-06	0.11444	0.0956246	4.22933e-06	2.47737e-05	5	5	5	Artery_Coronary
ENSG00000143418	CERS2	-4.42607	-0.0644789	9.59646e-06	0.0543742	0.133634	3.90368e-08	3.30153e-07	9	9	9	Artery_Coronary
ENSG00000188878	FBF1	-4.42343	-0.0313743	9.71442e-06	0.291339	0.26306	1.09094e-15	2.4611e-14	21	21	21	Artery_Coronary
ENSG00000106261	ZKSCAN1	4.42338	0.0864416	9.72e-06	0.0333953	0.0418571	5.02e-05	0.000120814	15	15	15	Artery_Aorta
ENSG00000198740	ZNF652	-4.42228	-0.226527	9.77e-06	0.00459141	0.0816708	1.04e-08	3.82e-08	4	4	4	Artery_Aorta
ENSG00000106392	C1GALT1	4.4208	0.0301846	9.83356e-06	0.267389	0.352085	3.57895e-21	1.68006e-19	49	49	49	Liver
ENSG00000188878	FBF1	-4.41952	-0.0303087	9.89e-06	0.317409	0.444943	3.7e-51	1.7e-49	38	39	39	Artery_Aorta
ENSG00000179588	ZFPM1	-4.41814	-0.16366	9.95534e-06	0.00987114	0.0777651	4.52682e-05	0.000252617	4	4	4	Liver
ENSG00000014123	UFL1	-4.41633	-0.0734788	1.00391e-05	0.0420835	0.0465744	1.67777e-08	5.07623e-08	11	11	11	Whole_Blood
ENSG00000235978	AC018816.1	-4.4142	-0.0935277	1.01e-05	0.0276614	0.0185338	0.00731829	0.0126697	14	14	14	Artery_Aorta
ENSG00000225383	SFTA1P	4.41605	0.0842025	1.01e-05	0.0348824	0.0439079	3.25e-05	8.01e-05	13	13	13	Artery_Aorta
ENSG00000153294	ADGRF4	-4.4112	-0.0806292	1.028e-05	0.0363357	0.0826198	2.03905e-05	0.000103386	7	7	7	Artery_Coronary
ENSG00000163239	TDRD10	-4.41076	-0.0539547	1.03006e-05	0.0928111	0.160046	1.36772e-09	1.43674e-08	5	5	5	Artery_Coronary
ENSG00000011028	MRC2	-4.41075	-0.060103	1.03013e-05	0.0662819	0.0815981	2.30611e-05	0.000115724	7	7	7	Artery_Coronary
ENSG00000166997	CNPY4	4.40625	0.117326	1.05174e-05	0.0179038	0.0363162	0.00583055	0.0184792	14	14	14	Liver
ENSG00000160208	RRP1B	-4.40214	-0.0745197	1.07191e-05	0.0409896	0.0322584	2.89114e-06	7.23587e-06	13	13	13	Whole_Blood
ENSG00000111142	METAP2	-4.39858	-0.202029	1.09e-05	0.00638981	0.0345632	0.000235444	0.000517931	14	15	15	Artery_Aorta
ENSG00000143376	SNX27	4.39652	0.0435832	1.1e-05	0.12711	0.14276	1.23819e-08	1.13889e-07	1	1	1	Artery_Coronary
ENSG00000119285	HEATR1	4.39621	0.0785598	1.1e-05	0.0385205	0.0490324	1.1e-05	2.89e-05	9	9	9	Artery_Aorta
ENSG00000143418	CERS2	-4.39	-0.0783565	1.13e-05	0.036506	0.156905	5.45e-16	3.65e-15	10	10	10	Artery_Aorta
ENSG00000267395	DM1-AS	-4.3901	-0.160266	1.133e-05	0.00862085	0.0307155	0.0103884	0.0258029	1	1	1	Artery_Coronary
ENSG00000129055	ANAPC13	-4.38811	-0.0257314	1.14339e-05	0.422893	0.491437	4.46783e-32	6.87173e-30	17	17	17	Liver
ENSG00000168883	USP39	-4.38803	-0.143327	1.14384e-05	0.0128565	0.0649065	0.000204305	0.000980974	2	2	2	Liver
ENSG00000164078	MST1R	4.38657	0.0581196	1.15153e-05	0.0758962	0.0461299	0.00161588	0.00506731	24	24	24	Artery_Coronary
ENSG00000167772	ANGPTL4	-4.38287	-0.167759	1.17e-05	0.00944697	0.0219272	0.0035033	0.00642967	16	16	16	Artery_Aorta
ENSG00000114491	UMPS	4.37903	0.0709234	1.19e-05	0.048432	0.057378	1.87e-06	5.39e-06	12	12	12	Artery_Aorta
ENSG00000198496	NBR2	-4.37837	-0.0197492	1.2e-05	0.6173	0.606628	5.21e-80	1.32e-77	17	17	17	Artery_Aorta
ENSG00000066629	EML1	4.37531	0.0529994	1.21e-05	0.0892076	0.285597	5.79e-30	9.22e-29	25	28	28	Artery_Aorta
ENSG00000235978	AC018816.1	-4.37358	-0.144497	1.22227e-05	0.0114384	0.037823	3.91298e-07	1.05542e-06	2	2	2	Whole_Blood
ENSG00000103549	RNF40	-4.37236	-0.0636372	1.22908e-05	0.0643216	0.106403	4.4872e-18	2.4206e-17	11	11	11	Whole_Blood
ENSG00000158604	TMED4	4.36754	0.112815	1.26e-05	0.0181359	0.04811	1.34e-05	3.46e-05	2	2	2	Artery_Aorta
ENSG00000143156	NME7	-4.36572	-0.0383431	1.26706e-05	0.175648	0.193518	2.9652e-11	4.55322e-10	6	6	6	Liver
ENSG00000157895	C12orf43	-4.36125	-0.0365795	1.29321e-05	0.205979	0.0972599	4.52764e-06	3.06564e-05	17	17	17	Liver
ENSG00000136271	DDX56	4.3569	0.0890159	1.32e-05	0.0268265	0.0186532	0.00713007	0.0123706	9	9	9	Artery_Aorta
ENSG00000196504	PRPF40A	-4.35497	-0.135729	1.33e-05	0.0125361	0.0100119	0.0491867	0.0733369	6	6	6	Artery_Aorta
ENSG00000237950	AL357079.1	-4.35224	-0.0988651	1.34756e-05	0.0253384	0.0336071	0.00803773	0.0242092	8	8	8	Liver
ENSG00000256287	LINC02398	-4.35095	-0.211703	1.35552e-05	0.00601088	0.035339	0.0059231	0.0157381	2	2	2	Artery_Coronary
ENSG00000163239	TDRD10	-4.35053	-0.0626588	1.36e-05	0.0678401	0.12771	4.22e-13	2.26e-12	3	3	3	Artery_Aorta
ENSG00000213463	SYNJ2BP	4.34857	0.0815957	1.37026e-05	0.0361068	0.0397526	0.00388657	0.0130296	7	7	7	Liver
ENSG00000132481	TRIM47	4.34603	0.123109	1.38623e-05	0.0169262	0.0558945	0.000585983	0.00251432	8	8	8	Liver
ENSG00000213722	DDAH2	-4.34527	-0.0817605	1.39102e-05	0.0345473	0.0467494	1.57518e-08	4.77594e-08	9	10	10	Whole_Blood
ENSG00000105341	DMAC2	-4.34411	-0.207157	1.3984e-05	0.00505691	0.0274054	0.0155823	0.0366168	3	3	3	Artery_Coronary
ENSG00000180458	AC022148.1	-4.34358	-0.156518	1.4e-05	0.00945857	0.0282806	0.000896168	0.0018085	10	10	10	Artery_Aorta
ENSG00000198496	NBR2	-4.34314	-0.0245639	1.40458e-05	0.370704	0.241919	4.53981e-14	9.69347e-13	18	18	18	Liver
ENSG00000177576	C18orf32	4.34226	0.0841278	1.41025e-05	0.0327332	0.074529	5.3949e-05	0.000247612	33	34	34	Artery_Coronary
ENSG00000237950	AL357079.1	-4.34122	-0.101702	1.41693e-05	0.024023	0.0482897	0.00124743	0.00403862	9	9	9	Artery_Coronary
ENSG00000180479	ZNF571	-4.33585	-0.169362	1.45e-05	0.00791457	0.0418433	5.03e-05	0.000121065	5	5	5	Artery_Aorta
ENSG00000170624	SGCD	-4.33487	-0.0563238	1.45845e-05	0.0823376	0.118697	2.50462e-07	1.83165e-06	8	8	8	Artery_Coronary
ENSG00000225383	SFTA1P	4.33466	0.0762678	1.45982e-05	0.0415519	0.0416368	0.00277113	0.00815221	17	17	17	Artery_Coronary
ENSG00000138175	ARL3	4.33428	0.0587448	1.4624e-05	0.05914	0.0747281	6.46613e-05	0.000348409	7	7	7	Liver
ENSG00000226167	AP4B1-AS1	-4.32924	-0.0492535	1.49628e-05	0.0896779	0.0650229	0.000168543	0.000687189	29	29	29	Artery_Coronary
ENSG00000106392	C1GALT1	4.32879	0.0314328	1.49931e-05	0.234762	0.263543	1.01713e-15	2.30986e-14	7	7	7	Artery_Coronary
ENSG00000143379	SETDB1	4.32871	0.154074	1.49984e-05	0.0100364	0.0237309	6.23013e-05	0.00013666	7	7	7	Whole_Blood
ENSG00000273391	AC083880.1	-4.32761	-0.125675	1.50738e-05	0.0163055	0.0208523	0.000176493	0.000368296	3	3	3	Whole_Blood
ENSG00000196504	PRPF40A	-4.32585	-0.124588	1.51943e-05	0.0147189	0.0309484	0.0110301	0.0315829	8	8	8	Liver
ENSG00000164307	ERAP1	-4.32468	-0.0286263	1.5275e-05	0.298296	0.368544	2.47224e-22	1.35565e-20	20	20	20	Liver
ENSG00000246250	AC087521.2	-4.32375	-0.051486	1.53401e-05	0.0885488	0.0190089	0.0470397	0.108432	16	16	16	Liver
ENSG00000035862	TIMP2	4.32143	0.168754	1.55024e-05	0.00805098	0.055874	5.82719e-10	1.96404e-09	12	12	12	Whole_Blood
ENSG00000267491	AC100788.1	4.31814	0.0885567	1.57348e-05	0.0286438	0.0911217	1.39395e-15	6.58174e-15	6	6	6	Whole_Blood
ENSG00000085733	CTTN	-4.31718	-0.0580505	1.58032e-05	0.0739429	0.0943152	4.95805e-06	2.86248e-05	13	14	14	Artery_Coronary
ENSG00000129038	LOXL1	4.31599	0.12713	1.58886e-05	0.0166849	0.0265732	0.0186428	0.0495274	11	11	11	Liver
ENSG00000198496	NBR2	-4.31494	-0.020049	1.59647e-05	0.562229	0.649036	7.19973e-50	5.26711e-47	11	11	11	Artery_Coronary
ENSG00000248896	AC105001.1	4.31438	0.0755035	1.60048e-05	0.0427616	0.0533749	0.000678759	0.00235417	7	7	7	Artery_Coronary
ENSG00000257303	AC073896.2	4.30903	0.0371272	1.63975e-05	0.179345	0.157894	2.80262e-09	3.35782e-08	12	12	12	Liver
ENSG00000215533	LINC00189	-4.30892	-0.0466831	1.64e-05	0.109152	0.113417	1.02e-11	4.88e-11	11	11	11	Artery_Aorta
ENSG00000198496	NBR2	-4.30852	-0.0211119	1.64352e-05	0.508363	0.321677	2.71695e-58	6.4355e-57	9	9	9	Whole_Blood
ENSG00000142453	CARM1	-4.30843	-0.119683	1.64418e-05	0.017155	0.0117125	0.0050422	0.00871221	13	13	13	Whole_Blood
ENSG00000163239	TDRD10	-4.3065	-0.0717111	1.65861e-05	0.0515536	0.221547	7.27178e-13	1.36071e-11	3	3	3	Liver
ENSG00000273733	AC011472.4	4.30301	0.264146	1.68e-05	0.00367888	0.0225527	0.00306089	0.00567544	8	8	8	Artery_Aorta
ENSG00000135636	DYSF	-4.30344	-0.150858	1.68e-05	0.0110866	0.0390466	9.1e-05	0.000212	3	3	3	Artery_Aorta
ENSG00000110063	DCPS	-4.30234	-0.067628	1.69007e-05	0.0463656	0.0854199	1.83865e-05	0.000110881	12	12	12	Liver
ENSG00000088832	FKBP1A	-4.30147	-0.0661133	1.6967e-05	0.0602564	0.0760098	3.75232e-13	1.53797e-12	13	13	13	Whole_Blood
ENSG00000106392	C1GALT1	4.30168	0.0314061	1.7e-05	0.232726	0.243778	3.56e-25	4.38e-24	7	7	7	Artery_Aorta
ENSG00000089022	MAPKAPK5	4.29992	0.0497609	1.70858e-05	0.079647	0.0411173	0.0029498	0.00860735	10	10	10	Artery_Coronary
ENSG00000100605	ITPK1	-4.29993	-0.0564591	1.71e-05	0.0728551	0.114303	8.39e-12	4.03e-11	20	20	20	Artery_Aorta
ENSG00000088298	EDEM2	-4.29489	-0.045525	1.74777e-05	0.107314	0.0766731	4.17023e-05	0.000196827	8	9	9	Artery_Coronary
ENSG00000257303	AC073896.2	4.29515	0.0370256	1.75e-05	0.179578	0.381678	4.22e-42	1.25e-40	11	11	11	Artery_Aorta
ENSG00000268257	AIRN	-4.29404	-0.135487	1.7545e-05	0.0123355	0.0160965	0.00099771	0.00189204	13	14	14	Whole_Blood
ENSG00000168610	STAT3	-4.29335	-0.102547	1.76e-05	0.0283299	0.0685887	0.00013278	0.000671459	11	11	11	Liver
ENSG00000130208	APOC1	-4.29224	-0.244258	1.77e-05	0.00436072	0.0121973	0.0298363	0.0463635	4	6	6	Artery_Aorta
ENSG00000088298	EDEM2	-4.29191	-0.0624061	1.77142e-05	0.0591181	0.0637149	3.377e-11	1.23322e-10	13	13	13	Whole_Blood
ENSG00000130203	APOE	-4.28778	-0.250571	1.8e-05	0.00425465	0.0184236	0.00749652	0.0129536	7	7	7	Artery_Aorta
ENSG00000260944	FOXC2-AS1	4.28814	0.245947	1.8e-05	0.00509203	0.0149653	0.0160475	0.0261713	5	5	5	Artery_Aorta
ENSG00000129055	ANAPC13	-4.28507	-0.0250174	1.82678e-05	0.442134	0.503257	6.73455e-34	9.51383e-32	26	26	26	Artery_Coronary
ENSG00000260992	DOCK9-DT	4.28337	0.0409412	1.84e-05	0.144615	0.25845	7.97e-27	1.07e-25	16	16	16	Artery_Aorta
ENSG00000145390	USP53	-4.28339	-0.0635852	1.84067e-05	0.0488912	0.0461923	0.00160384	0.00503867	13	13	13	Artery_Coronary
ENSG00000138175	ARL3	4.28316	0.057022	1.84254e-05	0.0598938	0.0278449	1.41397e-05	3.31939e-05	22	22	22	Whole_Blood
ENSG00000185009	AP3M1	4.28057	0.196972	1.86e-05	0.00627633	0.0492139	1.06e-05	2.78e-05	6	6	6	Artery_Aorta
ENSG00000148660	CAMK2G	4.27892	0.113643	1.88e-05	0.0180557	0.0191828	0.00635255	0.0111296	19	19	19	Artery_Aorta
ENSG00000120254	MTHFD1L	-4.27733	-0.139043	1.89e-05	0.0118882	0.0868152	3.44e-09	1.32e-08	12	12	12	Artery_Aorta
ENSG00000257303	AC073896.2	4.2765	0.034783	1.89855e-05	0.203418	0.198622	8.65414e-12	1.22838e-10	6	6	6	Artery_Coronary
ENSG00000140464	PML	-4.27608	-0.0503754	1.9021e-05	0.0882325	0.113459	3.07966e-19	1.75517e-18	18	18	18	Whole_Blood
ENSG00000137310	TCF19	4.27525	0.0489155	1.90926e-05	0.101109	0.0748365	5.19935e-05	0.000239711	19	19	19	Artery_Coronary
ENSG00000246250	AC087521.2	-4.27537	-0.0518747	1.91e-05	0.0843627	0.124978	7.79e-13	4.08e-12	11	11	11	Artery_Aorta
ENSG00000103653	CSK	4.27429	0.132762	1.91748e-05	0.0134508	0.0145398	0.0017675	0.00324389	7	7	7	Whole_Blood
ENSG00000164062	APEH	-4.27247	-0.0935496	1.93318e-05	0.0263336	0.0275545	1.56978e-05	3.66509e-05	12	12	12	Whole_Blood
ENSG00000226622	AC092155.1	4.27214	0.253399	1.9361e-05	0.00356496	0.0342183	0.00678451	0.0177308	2	2	2	Artery_Coronary
ENSG00000169313	P2RY12	-4.27097	-0.0324704	1.94623e-05	0.214014	0.275897	1.66972e-16	4.13574e-15	35	36	36	Artery_Coronary
ENSG00000257303	AC073896.2	4.27094	0.0405707	1.94655e-05	0.148794	0.0441047	4.08444e-08	1.19693e-07	18	18	18	Whole_Blood
ENSG00000125755	SYMPK	4.2703	0.0956433	1.95209e-05	0.0304088	0.0403772	0.00322453	0.00929041	10	10	10	Artery_Coronary
ENSG00000263293	AC068234.2	4.26924	0.131778	1.96141e-05	0.0131875	0.047604	0.0013542	0.00433973	6	6	6	Artery_Coronary
ENSG00000118197	DDX59	-4.26723	-0.0359084	1.97917e-05	0.214945	0.222306	3.46168e-13	5.84095e-12	9	9	9	Artery_Coronary
ENSG00000112759	SLC29A1	4.26741	0.0353154	1.98e-05	0.187543	0.568848	2.49e-72	3.47e-70	9	9	9	Artery_Aorta
ENSG00000090615	GOLGA3	4.26552	0.0733236	1.99435e-05	0.044139	0.0718692	1.71624e-12	6.78778e-12	11	12	12	Whole_Blood
ENSG00000125510	OPRL1	-4.26286	-0.0455727	2.02e-05	0.10916	0.29799	1.95e-31	3.36e-30	47	47	47	Artery_Aorta
ENSG00000149269	PAK1	4.26206	0.0426285	2.03e-05	0.128417	0.166055	6.49e-17	4.65e-16	8	8	8	Artery_Aorta
ENSG00000128567	PODXL	-4.25554	-0.171584	2.09e-05	0.0075088	0.0358192	0.000180372	0.000402442	6	6	6	Artery_Aorta
ENSG00000068079	IFI35	-4.25464	-0.0846624	2.09384e-05	0.0362074	0.0753454	4.89118e-05	0.000227139	15	15	15	Artery_Coronary
ENSG00000112130	RNF8	-4.25399	-0.0550961	2.09992e-05	0.0764243	0.0696619	0.000117099	0.00059921	15	15	15	Liver
ENSG00000078804	TP53INP2	4.25385	0.0746833	2.1e-05	0.0353507	0.0803583	1.38e-08	5e-08	3	3	3	Artery_Aorta
ENSG00000196504	PRPF40A	-4.25009	-0.12487	2.13685e-05	0.0143572	0.0106901	0.00739653	0.0124637	10	10	10	Whole_Blood
ENSG00000113161	HMGCR	4.25004	0.105949	2.14e-05	0.019649	0.0218644	0.00355113	0.00650739	7	7	7	Artery_Aorta
ENSG00000197757	HOXC6	-4.24904	-0.169844	2.15e-05	0.00995506	0.0248469	0.00186856	0.00359271	22	22	22	Artery_Aorta
ENSG00000172785	CBWD1	-4.24736	-0.0292991	2.16307e-05	0.293048	0.334857	1.95176e-20	7.30893e-19	12	12	12	Artery_Coronary
ENSG00000282097	AL160408.6	-4.24732	-0.0346881	2.1634e-05	0.199525	0.315841	1.02691e-18	3.77224e-17	21	22	22	Liver
ENSG00000185608	MRPL40	4.24529	0.174869	2.18e-05	0.00752945	0.0153422	0.0147608	0.0242467	5	5	5	Artery_Aorta
ENSG00000243678	NME2	-4.24433	-0.0296897	2.19e-05	0.253044	0.291185	1.26e-30	2.07e-29	27	27	27	Artery_Aorta
ENSG00000175183	CSRP2	4.24129	0.148419	2.22243e-05	0.00950591	0.0275846	0.0152426	0.035934	6	6	6	Artery_Coronary
ENSG00000143156	NME7	-4.24024	-0.0361069	2.23283e-05	0.208715	0.0800308	8.52853e-14	3.62917e-13	43	44	44	Whole_Blood
ENSG00000169313	P2RY12	-4.23589	-0.038501	2.28e-05	0.158069	0.185634	6.35e-19	5.24e-18	26	26	26	Artery_Aorta
ENSG00000110944	IL23A	-4.23219	-0.117964	2.31426e-05	0.0171931	0.0336002	0.00731284	0.0189328	3	3	3	Artery_Coronary
ENSG00000229453	SPINK8	-4.23018	-0.0552754	2.33505e-05	0.0667127	0.08184	4.37166e-14	1.89126e-13	12	12	12	Whole_Blood
ENSG00000160209	PDXK	-4.22958	-0.0446913	2.34131e-05	0.0995288	0.0808137	2.53454e-05	0.000125909	12	12	12	Artery_Coronary
ENSG00000197020	ZNF100	-4.22919	-0.0220727	2.34531e-05	0.446624	0.399732	1.28853e-24	8.76851e-23	6	6	6	Liver
ENSG00000067836	ROGDI	-4.22796	-0.142919	2.36e-05	0.0115098	0.0168521	0.0105781	0.0178155	3	3	3	Artery_Aorta
ENSG00000232803	SLCO4A1-AS1	4.22736	0.231651	2.36449e-05	0.00554875	0.0239405	0.0239147	0.0530275	9	10	10	Artery_Coronary
ENSG00000089022	MAPKAPK5	4.22459	0.0498101	2.39e-05	0.0805214	0.0804875	1.35e-08	4.87e-08	21	21	21	Artery_Aorta
ENSG00000070540	WIPI1	4.22065	0.0704348	2.43594e-05	0.0438024	0.106121	1.57469e-06	1.17007e-05	20	20	20	Liver
ENSG00000137310	TCF19	4.21982	0.525394	2.445e-05	0.000840604	0.0334972	0.00814335	0.0244883	1	1	1	Liver
ENSG00000269951	AC090181.2	4.21907	0.0884027	2.45317e-05	0.0302946	0.0732698	6.27492e-05	0.000282993	9	9	9	Artery_Coronary
ENSG00000182923	CEP63	-4.21884	-0.0342099	2.4556e-05	0.228336	0.306252	1.7319e-18	5.29497e-17	15	15	15	Artery_Coronary
ENSG00000164855	TMEM184A	4.21824	0.040654	2.46222e-05	0.145474	0.163959	8.26183e-10	8.95899e-09	8	8	8	Artery_Coronary
ENSG00000267082	AC011472.1	-4.21597	-0.0443613	2.48708e-05	0.117343	0.141891	5.16132e-24	3.68951e-23	15	15	15	Whole_Blood
ENSG00000185437	SH3BGR	4.21552	0.0377191	2.49e-05	0.148794	0.205197	5.6e-21	5.33e-20	6	6	6	Artery_Aorta
ENSG00000277151	AL138820.1	4.21441	0.201093	2.50431e-05	0.00557672	0.0235468	0.0269066	0.0679146	5	5	5	Liver
ENSG00000012048	BRCA1	-4.21374	-0.0528324	2.5118e-05	0.0769212	0.215441	1.6479e-12	2.9747e-11	5	5	5	Liver
ENSG00000088298	EDEM2	-4.2109	-0.0712383	2.54e-05	0.0435836	0.123576	1.07e-12	5.52e-12	9	9	9	Artery_Aorta
ENSG00000132823	OSER1	-4.21134	-0.0603127	2.54e-05	0.0612264	0.0856634	4.41e-09	1.67e-08	25	25	25	Artery_Aorta
ENSG00000172986	GXYLT2	-4.20844	-0.0383065	2.57137e-05	0.170326	0.174014	2.24095e-10	2.63209e-09	15	15	15	Artery_Coronary
ENSG00000133246	PRAM1	-4.20808	-0.11503	2.58e-05	0.0197749	0.0370676	0.000138427	0.000314317	5	5	5	Artery_Aorta
ENSG00000103811	CTSH	-4.20739	-0.030828	2.58332e-05	0.239173	0.279117	2.37929e-16	6.52339e-15	13	14	14	Liver
ENSG00000103549	RNF40	-4.20593	-0.0631288	2.60015e-05	0.0605647	0.0509109	0.000911456	0.00306007	6	6	6	Artery_Coronary
ENSG00000164307	ERAP1	-4.20543	-0.0302397	2.60582e-05	0.25514	0.277366	1.34421e-16	3.37024e-15	26	26	26	Artery_Coronary
ENSG00000188554	NBR1	-4.20512	-0.07466	2.60947e-05	0.0392072	0.0239888	5.67627e-05	0.00012507	7	7	7	Whole_Blood
ENSG00000273391	AC083880.1	-4.20127	-0.158037	2.65e-05	0.00945018	0.0206268	0.0046418	0.00834033	4	4	4	Artery_Aorta
ENSG00000164096	C4orf3	-4.20111	-0.0942957	2.65613e-05	0.024108	0.0189632	0.0473082	0.108918	11	11	11	Liver
ENSG00000135862	LAMC1	-4.19966	-0.0389213	2.67319e-05	0.136428	0.211451	2.3188e-36	2.6688e-35	6	6	6	Whole_Blood
ENSG00000185437	SH3BGR	4.19654	0.0404209	2.71022e-05	0.128614	0.0677472	0.00012164	0.000512795	8	8	8	Artery_Coronary
ENSG00000260992	DOCK9-DT	4.19507	0.0424308	2.72786e-05	0.127246	0.146464	7.74696e-09	7.3467e-08	11	11	11	Artery_Coronary
ENSG00000197020	ZNF100	-4.1936	-0.019378	2.75e-05	0.566895	0.593313	3.19e-77	6.21e-75	23	23	23	Artery_Aorta
ENSG00000165688	PMPCA	-4.19294	-0.029346	2.75365e-05	0.254011	0.27017	8.61086e-16	2.23151e-14	9	9	9	Liver
ENSG00000103549	RNF40	-4.19127	-0.0621113	2.77397e-05	0.0620662	0.125335	1.55468e-07	1.39855e-06	6	6	6	Liver
ENSG00000120662	MTRF1	4.19091	0.0992874	2.77841e-05	0.025683	0.0241398	5.37498e-05	0.000118783	13	13	13	Whole_Blood
ENSG00000112530	PACRG	-4.18907	-0.0538889	2.8e-05	0.0778486	0.344048	3.86e-37	9.05e-36	1	1	1	Artery_Aorta
ENSG00000112530	PACRG	-4.18907	-0.0530301	2.801e-05	0.0803903	0.314847	4.58644e-19	1.50855e-17	1	1	1	Artery_Coronary
ENSG00000182923	CEP63	-4.182	-0.0339748	2.8895e-05	0.216853	0.119714	3.07223e-07	2.60981e-06	23	23	23	Liver
ENSG00000246250	AC087521.2	-4.18187	-0.0527878	2.89115e-05	0.0780736	0.0767679	4.123e-05	0.000194822	7	7	7	Artery_Coronary
ENSG00000243797	AC004917.1	4.18089	0.0321118	2.9e-05	0.24599	0.416308	6.14e-47	2.32e-45	21	21	21	Artery_Aorta
ENSG00000048740	CELF2	-4.18079	-0.0935646	2.9e-05	0.0249958	0.0784276	2.1e-08	7.44e-08	2	2	2	Artery_Aorta
ENSG00000266967	AARSD1	4.18112	0.0727621	2.90082e-05	0.0415114	0.0699668	9.324e-05	0.000405333	23	23	23	Artery_Coronary
ENSG00000149084	HSD17B12	-4.18067	-0.0211879	2.90652e-05	0.493412	0.278825	2.48176e-16	6.77488e-15	32	32	32	Liver
ENSG00000255910	AC024901.1	-4.17859	-0.0670055	2.93324e-05	0.0466138	0.054358	0.000603462	0.00212833	14	14	14	Artery_Coronary
ENSG00000197020	ZNF100	-4.17766	-0.0191052	2.94526e-05	0.578957	0.596771	1.72094e-43	6.5281e-41	21	21	21	Artery_Coronary
ENSG00000235016	SEMA3F-AS1	4.17679	0.19538	2.96e-05	0.00556551	0.0155791	0.0140065	0.0231385	2	3	3	Artery_Aorta
ENSG00000228126	FALEC	4.17468	0.735152	2.98e-05	0.000411211	0.0713899	9.47e-08	3.14e-07	1	2	2	Artery_Aorta
ENSG00000182923	CEP63	-4.17393	-0.0327212	2.99e-05	0.243424	0.381024	5.18e-42	1.52e-40	21	21	21	Artery_Aorta
ENSG00000149084	HSD17B12	-4.17361	-0.0207936	2.99817e-05	0.511602	0.540152	1.89278e-37	3.95629e-35	26	26	26	Artery_Coronary
ENSG00000240053	LY6G5B	-4.17038	-0.0385313	3.04e-05	0.176031	0.375096	3.27e-41	9.15e-40	27	29	29	Artery_Aorta
ENSG00000136478	TEX2	-4.16931	-0.106425	3.05519e-05	0.0204357	0.0193845	0.000300666	0.000610263	10	10	10	Whole_Blood
ENSG00000135452	TSPAN31	-4.16612	-0.088911	3.1e-05	0.0253852	0.0464813	1.89e-05	4.79e-05	6	6	6	Artery_Aorta
ENSG00000099977	DDT	-4.16568	-0.0337132	3.10428e-05	0.247341	0.355699	6.59139e-22	2.77815e-20	28	28	28	Artery_Coronary
ENSG00000235978	AC018816.1	-4.1656	-0.113265	3.1053e-05	0.0168083	0.0695674	9.78107e-05	0.000422684	9	9	9	Artery_Coronary
ENSG00000165995	CACNB2	4.16508	0.0483001	3.11249e-05	0.0945278	0.0186854	0.0489754	0.112169	31	31	31	Liver
ENSG00000005249	PRKAR2B	4.16305	0.100565	3.14e-05	0.023957	0.182914	1.21e-18	9.84e-18	6	6	6	Artery_Aorta
ENSG00000182923	CEP63	-4.16098	-0.035324	3.16887e-05	0.197334	0.222833	1.75789e-38	2.18926e-37	20	20	20	Whole_Blood
ENSG00000283375	AC087521.4	-4.16001	-0.0207033	3.18e-05	0.509617	0.514812	1.95e-62	1.56e-60	33	33	33	Artery_Aorta
ENSG00000108830	RND2	-4.15967	-0.145797	3.18705e-05	0.00951848	0.0217385	0.0314827	0.0671831	3	3	3	Artery_Coronary
ENSG00000100461	RBM23	4.15809	0.0472582	3.20922e-05	0.121597	0.121403	2.5044e-07	2.16241e-06	16	17	17	Liver
ENSG00000188554	NBR1	-4.15615	-0.0722921	3.23651e-05	0.0412044	0.0928646	5.91184e-06	3.35731e-05	5	5	5	Artery_Coronary
ENSG00000188554	NBR1	-4.1556	-0.0721874	3.24e-05	0.0413249	0.0818558	1e-08	3.68e-08	5	5	5	Artery_Aorta
ENSG00000161395	PGAP3	4.15518	0.0582399	3.2503e-05	0.0696897	0.048431	0.0012265	0.00397778	3	3	3	Artery_Coronary
ENSG00000143093	STRIP1	4.15374	0.0737221	3.27e-05	0.0374122	0.0324413	0.000369476	0.000790292	13	13	13	Artery_Aorta
ENSG00000131480	AOC2	-4.15301	-0.120552	3.28e-05	0.0176002	0.0129131	0.0253849	0.0399171	11	11	11	Artery_Aorta
ENSG00000139641	ESYT1	-4.1528	-0.172948	3.28436e-05	0.00871399	0.0127185	0.00346648	0.00612283	6	6	6	Whole_Blood
ENSG00000187166	H1FNT	4.15181	0.0490356	3.3e-05	0.0914573	0.135695	6.99e-14	3.99e-13	13	13	13	Artery_Aorta
ENSG00000118017	A4GNT	-4.15132	-0.0297284	3.30558e-05	0.253283	0.0555794	0.000607969	0.0026004	14	14	14	Liver
ENSG00000131187	F12	4.15076	0.295506	3.31e-05	0.00280094	0.0119042	0.0318858	0.0492957	7	7	7	Artery_Aorta
ENSG00000177191	B3GNT8	4.15019	0.204927	3.322e-05	0.00549028	0.0237947	0.0243521	0.0538401	1	1	1	Artery_Coronary
ENSG00000221963	APOL6	-4.1478	-0.0736973	3.35678e-05	0.0411248	0.0867924	1.23259e-05	6.56315e-05	3	3	3	Artery_Coronary
ENSG00000100461	RBM23	4.14637	0.0443295	3.37781e-05	0.136842	0.190222	2.65438e-11	3.48094e-10	25	26	26	Artery_Coronary
ENSG00000243678	NME2	-4.14522	-0.0274359	3.39481e-05	0.279276	0.247552	1.01088e-14	2.04613e-13	25	25	25	Artery_Coronary
ENSG00000185800	DMWD	-4.14403	-0.0459702	3.41e-05	0.104592	0.179407	2.8e-18	2.22e-17	24	24	24	Artery_Aorta
ENSG00000149084	HSD17B12	-4.1442	-0.0202416	3.41e-05	0.53085	0.574393	2.05e-73	3.09e-71	34	35	35	Artery_Aorta
ENSG00000221963	APOL6	-4.14377	-0.0741595	3.41637e-05	0.0404491	0.0404945	0.00356144	0.0120918	5	5	5	Liver
ENSG00000185009	AP3M1	4.14372	0.0706179	3.4172e-05	0.0493824	0.0744278	5.46082e-05	0.000250245	9	9	9	Artery_Coronary
ENSG00000187166	H1FNT	4.14372	0.0542198	3.4172e-05	0.0697653	0.169367	4.10239e-10	4.61722e-09	10	10	10	Artery_Coronary
ENSG00000076258	FMO4	4.13941	0.0340975	3.48e-05	0.19554	0.295848	3.52e-31	5.96e-30	10	10	10	Artery_Aorta
ENSG00000221963	APOL6	-4.13755	-0.0661668	3.51e-05	0.0506164	0.0280437	0.000942664	0.00189546	4	4	4	Artery_Aorta
ENSG00000129055	ANAPC13	-4.13488	-0.0224897	3.55e-05	0.510941	0.586693	7.19e-76	1.27e-73	41	42	42	Artery_Aorta
ENSG00000112759	SLC29A1	4.13432	0.120539	3.56e-05	0.0150776	0.435664	5.06222e-28	3.8692e-26	1	1	1	Artery_Coronary
ENSG00000138193	PLCE1	4.13365	0.07881	3.57e-05	0.0328018	0.0185153	0.00734796	0.0127167	15	15	15	Artery_Aorta
ENSG00000105808	RASA4	4.13192	0.0686163	3.59753e-05	0.0588097	0.0576904	3.01644e-10	1.03728e-09	34	34	34	Whole_Blood
ENSG00000260988	AC090260.1	-4.13119	-0.152778	3.61e-05	0.0108297	0.0211162	0.00417486	0.00755761	9	10	10	Artery_Aorta
ENSG00000204385	SLC44A4	-4.13068	-0.125771	3.6169e-05	0.0148205	0.0157747	0.00112263	0.00211677	4	4	4	Whole_Blood
ENSG00000137700	SLC37A4	4.12981	0.0526648	3.63056e-05	0.0820156	0.128801	7.14249e-08	5.75331e-07	16	16	16	Artery_Coronary
ENSG00000099977	DDT	-4.12776	-0.0296686	3.66e-05	0.306103	0.445831	2.72e-51	1.25e-49	34	35	35	Artery_Aorta
ENSG00000137501	SYTL2	-4.12796	-0.0749609	3.66e-05	0.0376345	0.0773833	2.62e-08	9.22e-08	17	18	18	Artery_Aorta
ENSG00000221914	PPP2R2A	-4.12749	-0.130355	3.66752e-05	0.0124689	0.0163116	0.000922111	0.00175489	6	6	6	Whole_Blood
ENSG00000136141	LRCH1	-4.12752	-0.0812677	3.67e-05	0.0334865	0.101305	1.47e-10	6.38e-10	14	14	14	Artery_Aorta
ENSG00000133250	ZNF414	-4.12746	-0.0684986	3.67e-05	0.0512731	0.0854452	4.62e-09	1.75e-08	4	4	4	Artery_Aorta
ENSG00000103549	RNF40	-4.12581	-0.0531694	3.69e-05	0.0856225	0.0446935	2.75e-05	6.85e-05	15	15	15	Artery_Aorta
ENSG00000248576	AC023794.2	-4.12398	-0.0810804	3.72e-05	0.0353778	0.0641905	4.4e-07	1.36e-06	17	17	17	Artery_Aorta
ENSG00000125753	VASP	4.12399	0.113912	3.72e-05	0.0173769	0.0726889	7.17e-08	2.4e-07	10	10	10	Artery_Aorta
ENSG00000196387	ZNF140	4.12433	0.19387	3.72e-05	0.00680897	0.026743	0.00124473	0.00246229	8	12	12	Artery_Aorta
ENSG00000269951	AC090181.2	4.12385	0.0757184	3.72597e-05	0.0390328	0.057521	3.20763e-10	1.10214e-09	24	24	24	Whole_Blood
ENSG00000137700	SLC37A4	4.12289	0.0464735	3.74e-05	0.105521	0.173961	1.01e-17	7.71e-17	23	23	23	Artery_Aorta
ENSG00000132823	OSER1	-4.1224	-0.0325635	3.74947e-05	0.20718	0.285937	8.08416e-51	1.51846e-49	10	10	10	Whole_Blood
ENSG00000164938	TP53INP1	4.12211	0.102902	3.75e-05	0.0198974	0.0444683	2.89e-05	7.17e-05	4	4	4	Artery_Aorta
ENSG00000110880	CORO1C	-4.12228	-0.0439264	3.75136e-05	0.106312	0.129936	5.47456e-22	3.57242e-21	15	15	15	Whole_Blood
ENSG00000272109	AC008906.2	-4.12167	-0.0407933	3.76e-05	0.13265	0.155105	8.26e-16	5.46e-15	18	18	18	Artery_Aorta
ENSG00000119403	PHF19	4.12153	0.075774	3.76e-05	0.0371915	0.0181818	0.0079033	0.0136002	9	10	10	Artery_Aorta
ENSG00000143387	CTSK	4.1216	0.0823925	3.76252e-05	0.0347576	0.142144	1.33843e-08	1.22668e-07	7	7	7	Artery_Coronary
ENSG00000011028	MRC2	-4.11969	-0.0392006	3.79e-05	0.142007	0.196893	4.23e-20	3.79e-19	15	15	15	Artery_Aorta
ENSG00000076067	RBMS2	-4.11943	-0.0805815	3.79804e-05	0.0334832	0.0586907	0.000422593	0.0018802	12	12	12	Liver
ENSG00000182621	PLCB1	4.11657	0.0508504	3.85e-05	0.0913256	0.0972075	3.6e-10	1.51e-09	46	46	46	Artery_Aorta
ENSG00000181104	F2R	4.1152	0.04361	3.86839e-05	0.109098	0.0588602	0.000352245	0.00131548	32	33	33	Artery_Coronary
ENSG00000260088	DDX59-AS1	4.11249	0.0352817	3.91419e-05	0.170681	0.0742359	6.85048e-05	0.000367444	3	3	3	Liver
ENSG00000055483	USP36	-4.11192	-0.0449031	3.92385e-05	0.101968	0.0791762	3.83504e-05	0.000217415	10	10	10	Liver
ENSG00000166024	R3HCC1L	-4.11131	-0.117359	3.93419e-05	0.0155815	0.0316808	3.55827e-06	8.82313e-06	10	10	10	Whole_Blood
ENSG00000094975	SUCO	-4.11085	-0.0575012	3.94205e-05	0.0600029	0.135314	4.60037e-08	4.5328e-07	4	4	4	Liver
ENSG00000118017	A4GNT	-4.11035	-0.0264784	3.95066e-05	0.311803	0.400226	3.25728e-25	1.80818e-23	25	25	25	Artery_Coronary
ENSG00000171962	DRC3	4.10662	0.0624558	4.0149e-05	0.0541782	0.0568512	0.000523974	0.00227825	8	8	8	Liver
ENSG00000137501	SYTL2	-4.10248	-0.128309	4.08744e-05	0.0126899	0.0260149	0.0199431	0.0526271	10	10	10	Liver
ENSG00000075884	ARHGAP15	-4.10234	-0.359294	4.09e-05	0.0016111	0.0354397	0.00585134	0.0155722	1	1	1	Artery_Coronary
ENSG00000197020	ZNF100	-4.10092	-0.0250504	4.11512e-05	0.32615	0.474288	2.40081e-95	1.71548e-93	17	17	17	Whole_Blood
ENSG00000237352	LINC01358	4.10087	0.279461	4.116e-05	0.00312061	0.0440467	0.00207459	0.0063282	1	1	1	Artery_Coronary
ENSG00000134242	PTPN22	4.09647	0.257	4.19e-05	0.00309842	0.0126525	0.0269197	0.0421551	4	4	4	Artery_Aorta
ENSG00000076067	RBMS2	-4.09573	-0.0681008	4.21e-05	0.047314	0.149449	3.04e-15	1.93e-14	16	16	16	Artery_Aorta
ENSG00000172548	NIPAL4	4.0954	0.0706395	4.21449e-05	0.0415705	0.0148681	0.00156628	0.00289379	16	16	16	Whole_Blood
ENSG00000164062	APEH	-4.09382	-0.0709496	4.24e-05	0.038641	0.037528	0.000125559	0.000286594	36	36	36	Artery_Aorta
ENSG00000277151	AL138820.1	4.0929	0.11649	4.26e-05	0.0159341	0.0313374	0.000467227	0.000981862	11	11	11	Artery_Aorta
ENSG00000157895	C12orf43	-4.09285	-0.0318529	4.26098e-05	0.244392	0.285913	3.77556e-17	9.88985e-16	17	17	17	Artery_Coronary
ENSG00000118017	A4GNT	-4.0918	-0.0258448	4.28e-05	0.322661	0.381512	4.44e-42	1.31e-40	29	29	29	Artery_Aorta
ENSG00000164307	ERAP1	-4.09017	-0.0183831	4.31063e-05	0.638945	0.662677	8.82435e-160	4.20358e-157	36	36	36	Whole_Blood
ENSG00000273226	AL391834.2	4.08987	0.0566559	4.31613e-05	0.0771934	0.129651	6.42425e-08	5.22822e-07	15	15	15	Artery_Coronary
ENSG00000129055	ANAPC13	-4.08908	-0.0303525	4.33086e-05	0.276159	0.327812	1.29456e-59	3.16568e-58	26	26	26	Whole_Blood
ENSG00000247970	AL160313.1	4.08798	0.0452991	4.3515e-05	0.100153	0.107999	9.34677e-07	6.17213e-06	16	17	17	Artery_Coronary
ENSG00000135074	ADAM19	-4.08786	-0.0418798	4.35377e-05	0.139251	0.158785	6.37673e-27	5.13884e-26	26	27	27	Whole_Blood
ENSG00000235978	AC018816.1	-4.08763	-0.461311	4.358e-05	0.000997225	0.0645321	0.000213451	0.0010202	1	1	1	Liver
ENSG00000132823	OSER1	-4.08695	-0.102235	4.37074e-05	0.0198513	0.0696526	0.000117227	0.000599701	7	7	7	Liver
ENSG00000135452	TSPAN31	-4.08609	-0.0992253	4.38711e-05	0.0195194	0.0530688	0.00070407	0.00243453	7	7	7	Artery_Coronary
ENSG00000114541	FRMD4B	4.08574	0.401409	4.39e-05	0.00139333	0.0297633	0.000653243	0.0013458	2	2	2	Artery_Aorta
ENSG00000198380	GFPT1	4.08581	0.0438641	4.39e-05	0.109617	0.197517	3.64e-20	3.27e-19	15	15	15	Artery_Aorta
ENSG00000143028	SYPL2	-4.08587	-0.0246667	4.39121e-05	0.342224	0.475482	1.09375e-30	1.45715e-28	14	14	14	Liver
ENSG00000127074	RGS13	-4.08519	-0.291568	4.4e-05	0.0024152	0.0121274	0.0303123	0.0470593	3	3	3	Artery_Aorta
ENSG00000215533	LINC00189	-4.08534	-0.0461508	4.40132e-05	0.100205	0.125955	2.55386e-21	1.6143e-20	18	18	18	Whole_Blood
ENSG00000176248	ANAPC2	-4.0828	-0.151982	4.45e-05	0.0104285	0.0154692	0.0143514	0.0236536	10	10	10	Artery_Aorta
ENSG00000178177	LCORL	4.08183	0.197819	4.47e-05	0.00538051	0.0115177	0.0348143	0.0534314	10	10	10	Artery_Aorta
ENSG00000170500	LONRF2	-4.07879	-0.0962477	4.527e-05	0.0232193	0.0551793	0.000637084	0.00270961	1	2	2	Liver
ENSG00000065978	YBX1	-4.0784	-0.168859	4.53e-05	0.00678297	0.0348586	0.000221138	0.000487906	5	5	5	Artery_Aorta
ENSG00000164898	FMC1	4.07682	0.135869	4.57e-05	0.0121668	0.0220718	0.00339562	0.00624635	6	6	6	Artery_Aorta
ENSG00000198298	ZNF485	4.0726	0.0506684	4.64917e-05	0.0731631	0.0322045	0.00949645	0.0278966	28	28	28	Liver
ENSG00000143515	ATP8B2	4.07248	0.138154	4.65161e-05	0.0112708	0.0440459	0.0020748	0.0063282	7	7	7	Artery_Coronary
ENSG00000049089	COL9A2	-4.06969	-0.0397192	4.71e-05	0.128889	0.139028	3.28e-14	1.92e-13	12	12	12	Artery_Aorta
ENSG00000243797	AC004917.1	4.06948	0.158625	4.71192e-05	0.010122	0.217232	6.95114e-13	1.1391e-11	2	2	2	Artery_Coronary
ENSG00000112130	RNF8	-4.06841	-0.0464988	4.73e-05	0.0965902	0.105116	6.37e-11	2.86e-10	19	19	19	Artery_Aorta
ENSG00000143498	TAF1A	4.06757	0.0741646	4.75058e-05	0.0416261	0.0292094	0.0135795	0.0377512	11	12	12	Liver
ENSG00000270083	AL021878.2	4.06627	0.0392073	4.77716e-05	0.176936	0.110687	8.84273e-19	4.92991e-18	40	41	41	Whole_Blood
ENSG00000272842	AL391834.1	4.0624	0.0739631	4.857e-05	0.0435903	0.056588	4.49863e-10	1.53009e-09	11	12	12	Whole_Blood
ENSG00000132481	TRIM47	4.06143	0.0771596	4.88e-05	0.0365127	0.0945201	6.46e-10	2.66e-09	21	21	21	Artery_Aorta
ENSG00000188981	MSANTD1	4.06076	0.0845674	4.89e-05	0.0277766	0.0463586	1.94e-05	4.91e-05	14	14	14	Artery_Aorta
ENSG00000100461	RBM23	4.06072	0.0410509	4.89e-05	0.153506	0.26676	8.97e-28	1.27e-26	34	35	35	Artery_Aorta
ENSG00000108424	KPNB1	-4.05893	-0.167565	4.92989e-05	0.00761635	0.0516342	0.000964384	0.00387515	4	4	4	Liver
ENSG00000049089	COL9A2	-4.05881	-0.0737623	4.93238e-05	0.0378289	0.074733	5.26437e-05	0.000242163	6	6	6	Artery_Coronary
ENSG00000267632	AC067852.3	-4.05648	-0.509955	4.9817e-05	0.000832514	0.022101	0.0300843	0.0646653	3	3	3	Artery_Coronary
ENSG00000272109	AC008906.2	-4.05585	-0.0387414	4.99523e-05	0.142116	0.130729	5.61451e-08	4.62808e-07	21	21	21	Artery_Coronary
ENSG00000157895	C12orf43	-4.05583	-0.0316996	5e-05	0.242827	0.396646	3.7e-44	1.2e-42	18	19	19	Artery_Aorta
ENSG00000215717	TMEM167B	4.05501	0.136559	5.01e-05	0.0113113	0.0355804	0.000189741	0.000422217	6	6	6	Artery_Aorta
ENSG00000153558	FBXL2	-4.05436	-0.0619526	5.02708e-05	0.0563692	0.0258978	2.85107e-05	6.49309e-05	26	26	26	Whole_Blood
ENSG00000244617	ASPRV1	-4.05399	-0.093421	5.03523e-05	0.0270209	0.103029	1.71676e-06	1.07772e-05	6	6	6	Artery_Coronary
ENSG00000137310	TCF19	4.05398	0.0474973	5.03531e-05	0.0909968	0.143616	2.62042e-24	1.90092e-23	22	22	22	Whole_Blood
ENSG00000172785	CBWD1	-4.05358	-0.0301234	5.04407e-05	0.263301	0.335977	4.59364e-20	1.92689e-18	8	8	8	Liver
ENSG00000197375	SLC22A5	4.05164	0.0629162	5.08591e-05	0.051174	0.0819943	2.19864e-05	0.000110819	8	8	8	Artery_Coronary
ENSG00000234290	AC116366.1	-4.05033	-0.0382247	5.11465e-05	0.14388	0.179457	1.47661e-30	1.38072e-29	8	8	8	Whole_Blood
ENSG00000171634	BPTF	-4.05009	-0.178189	5.11986e-05	0.00681438	0.029371	0.0122435	0.0297186	6	6	6	Artery_Coronary
ENSG00000204344	STK19	-4.04738	-0.0672925	5.17949e-05	0.0519403	0.102925	1.7386e-06	1.08943e-05	11	12	12	Artery_Coronary
ENSG00000188981	MSANTD1	4.04655	0.0989711	5.19783e-05	0.0199677	0.0304045	0.0107904	0.0266591	8	8	8	Artery_Coronary
ENSG00000271984	AL008726.1	4.0438	0.111665	5.25914e-05	0.0155335	0.0798071	2.86097e-05	0.000140335	8	8	8	Artery_Coronary
ENSG00000267082	AC011472.1	4.04263	0.0782027	5.28545e-05	0.0363597	0.0414231	0.00284327	0.00833094	9	9	9	Artery_Coronary
ENSG00000234380	LINC01426	-4.04143	-0.0364621	5.31262e-05	0.177126	0.124509	1.21873e-07	9.44193e-07	50	51	51	Artery_Coronary
ENSG00000283375	AC087521.4	-4.04102	-0.0205021	5.32188e-05	0.486341	0.48857	1.47795e-32	1.84599e-30	19	19	19	Artery_Coronary
ENSG00000119703	ZC2HC1C	-4.03815	-0.119633	5.38747e-05	0.0141013	0.032009	0.00887326	0.0224839	5	5	5	Artery_Coronary
ENSG00000113161	HMGCR	4.03782	0.114183	5.39491e-05	0.0152911	0.0255216	0.0196572	0.0447248	6	6	6	Artery_Coronary
ENSG00000120733	KDM3B	4.03763	0.0873811	5.4e-05	0.0258001	0.0508569	7.47e-06	2e-05	10	10	10	Artery_Aorta
ENSG00000249706	AC105384.1	-4.03634	-0.0509139	5.4291e-05	0.0805824	0.123898	1.31484e-07	1.01214e-06	14	14	14	Artery_Coronary
ENSG00000224738	AC099850.1	4.03585	0.106973	5.44044e-05	0.0161238	0.0944676	4.86717e-06	2.81477e-05	6	6	6	Artery_Coronary
ENSG00000106868	SUSD1	-4.03516	-0.0320341	5.46e-05	0.199354	0.337115	2.95e-36	6.5e-35	33	33	33	Artery_Aorta
ENSG00000161395	PGAP3	4.03442	0.0414054	5.47e-05	0.141836	0.143864	1.09e-14	6.65e-14	22	22	22	Artery_Aorta
ENSG00000011258	MBTD1	4.03382	0.227807	5.4877e-05	0.00394935	0.0244557	4.79583e-05	0.000106685	5	5	5	Whole_Blood
ENSG00000100024	UPB1	4.03324	0.0505566	5.50123e-05	0.100815	0.132147	2.3211e-22	1.53923e-21	9	9	9	Whole_Blood
ENSG00000154447	SH3RF1	-4.0329	-0.138815	5.51e-05	0.0105598	0.0272391	0.00111946	0.00222835	6	6	6	Artery_Aorta
ENSG00000137075	RNF38	-4.03153	-0.0437865	5.54147e-05	0.108766	0.108596	8.6874e-07	5.75713e-06	11	11	11	Artery_Coronary
ENSG00000104936	DMPK	-4.03044	-0.059057	5.56737e-05	0.05787	0.124769	1.66518e-07	1.48804e-06	16	16	16	Liver
ENSG00000108651	UTP6	4.02932	0.111946	5.59e-05	0.014764	0.0166825	0.01098	0.0184354	9	9	9	Artery_Aorta
ENSG00000132823	OSER1	-4.02619	-0.0685626	5.66874e-05	0.0424311	0.0491865	0.00112041	0.00367502	12	12	12	Artery_Coronary
ENSG00000055118	KCNH2	4.02583	0.0457308	5.68e-05	0.0922369	0.181843	1.57e-18	1.26e-17	3	3	3	Artery_Aorta
ENSG00000197256	KANK2	-4.0247	-0.0548445	5.7e-05	0.073881	0.119129	2.87e-12	1.44e-11	19	20	20	Artery_Aorta
ENSG00000100304	TTLL12	-4.02396	-0.0414963	5.72278e-05	0.145285	0.383798	5.75228e-24	2.93109e-22	2	3	3	Artery_Coronary
ENSG00000224738	AC099850.1	4.02286	0.103441	5.75e-05	0.0171481	0.0220931	0.00338002	0.00622052	5	5	5	Artery_Aorta
ENSG00000161395	PGAP3	4.02217	0.0277502	5.76632e-05	0.292921	0.357268	1.55376e-21	7.61504e-20	12	12	12	Liver
ENSG00000115504	EHBP1	4.01829	0.113808	5.86e-05	0.0163625	0.0154686	0.0143532	0.0236546	5	5	5	Artery_Aorta
ENSG00000126858	RHOT1	4.01749	0.0435294	5.88204e-05	0.102498	0.0900448	2.08222e-15	9.74563e-15	20	21	21	Whole_Blood
ENSG00000147642	SYBU	-4.01673	-0.189375	5.90102e-05	0.00550075	0.0526187	0.000743017	0.0025554	6	6	6	Artery_Coronary
ENSG00000232677	LINC00665	-4.01618	-0.0354168	5.91496e-05	0.171638	0.224222	2.65744e-13	4.58207e-12	19	19	19	Artery_Coronary
ENSG00000229081	LINC01165	-4.01616	-0.114799	5.91551e-05	0.0148712	0.0312414	0.00974298	0.0243831	3	3	3	Artery_Coronary
ENSG00000144791	LIMD1	4.01613	0.045218	5.91628e-05	0.0958051	0.123059	7.79609e-21	4.80054e-20	10	10	10	Whole_Blood
ENSG00000141127	PRPSAP2	-4.01516	-0.0242798	5.94e-05	0.353843	0.369705	1.72e-40	4.63e-39	15	15	15	Artery_Aorta
ENSG00000146247	PHIP	4.01349	0.0624429	5.98e-05	0.0493587	0.0724114	7.61e-08	2.54e-07	7	7	7	Artery_Aorta
ENSG00000100304	TTLL12	-4.01296	-0.0396155	5.99631e-05	0.158211	0.159303	2.34873e-09	2.84101e-08	4	5	5	Liver
ENSG00000137815	RTF1	4.01289	0.102008	5.99787e-05	0.0194467	0.0430625	5.94409e-08	1.7227e-07	7	8	8	Whole_Blood
ENSG00000070495	JMJD6	4.00826	0.266338	6.11686e-05	0.00316955	0.0203612	0.0397753	0.0944602	3	3	3	Liver
ENSG00000231852	CYP21A2	4.00725	0.0387109	6.14289e-05	0.113319	0.133779	3.83328e-08	3.24869e-07	31	32	32	Artery_Coronary
ENSG00000167528	ZNF641	4.00713	0.0290581	6.15e-05	0.236377	0.299722	1.21e-31	2.11e-30	13	13	13	Artery_Aorta
ENSG00000073711	PPP2R3A	4.00607	0.275238	6.17e-05	0.00270993	0.0295782	0.000679524	0.00139578	5	5	5	Artery_Aorta
ENSG00000197296	FITM2	4.00601	0.321833	6.18e-05	0.00201814	0.0221147	0.0033643	0.0061933	4	4	4	Artery_Aorta
ENSG00000108828	VAT1	-4.00583	-0.506653	6.18e-05	0.000910039	0.0392126	0.00371006	0.0105099	1	1	1	Artery_Coronary
ENSG00000141034	GID4	4.00259	0.0585955	6.2654e-05	0.0622522	0.038896	0.00429942	0.0142321	11	11	11	Liver
ENSG00000167525	PROCA1	4.0001	0.0290093	6.33e-05	0.241136	0.226422	2.92e-23	3.22e-22	13	13	13	Artery_Aorta
ENSG00000185437	SH3BGR	3.99952	0.0365733	6.34708e-05	0.143316	0.0927639	7.71828e-06	5.00564e-05	7	7	7	Liver
ENSG00000255120	OVOL1-AS1	3.99907	0.105152	6.35906e-05	0.0172567	0.0213536	0.0351941	0.084991	6	6	6	Liver
ENSG00000170581	STAT2	-3.99882	-0.0485006	6.36587e-05	0.0915103	0.313286	1.51348e-18	5.39904e-17	10	10	10	Liver
ENSG00000163660	CCNL1	3.99734	0.0673082	6.40572e-05	0.0430913	0.0965123	1.85892e-16	9.1737e-16	9	9	9	Whole_Blood
ENSG00000133812	SBF2	-3.99589	-0.0918301	6.45e-05	0.0239561	0.112786	1.17e-11	5.59e-11	4	4	4	Artery_Aorta
ENSG00000108479	GALK1	-3.99359	-0.0437768	6.50817e-05	0.110869	0.319643	5.75069e-19	2.15429e-17	4	4	4	Liver
ENSG00000140391	TSPAN3	3.99283	0.066126	6.53e-05	0.0472607	0.0661167	2.92e-07	9.22e-07	9	9	9	Artery_Aorta
ENSG00000186212	SOWAHB	3.99279	0.128939	6.53e-05	0.0116957	0.02678	0.0181836	0.0485187	1	1	1	Liver
ENSG00000196387	ZNF140	3.99234	0.206671	6.54235e-05	0.0056012	0.039492	0.00358723	0.0102142	7	10	10	Artery_Coronary
ENSG00000143452	HORMAD1	-3.99199	-0.0781951	6.55e-05	0.0316683	0.0283793	0.00087749	0.00177331	5	5	5	Artery_Aorta
ENSG00000267395	DM1-AS	-3.9916	-0.0885694	6.56e-05	0.0234095	0.048398	1.26e-05	3.27e-05	4	4	4	Artery_Aorta
ENSG00000197296	FITM2	3.9901	0.167319	6.60466e-05	0.00717325	0.0370753	0.0053301	0.0170791	5	5	5	Liver
ENSG00000283375	AC087521.4	-3.98963	-0.0217515	6.61754e-05	0.417287	0.233845	1.37417e-13	2.78635e-12	12	12	12	Liver
ENSG00000272109	AC008906.2	-3.98865	-0.0346918	6.64493e-05	0.1718	0.233369	1.79912e-40	2.38432e-39	26	26	26	Whole_Blood
ENSG00000167528	ZNF641	3.98747	0.0460018	6.67825e-05	0.0934723	0.026063	0.0198274	0.0523802	11	11	11	Liver
ENSG00000112655	PTK7	3.98728	0.0947581	6.68348e-05	0.0223244	0.0965032	3.80113e-06	2.24193e-05	15	15	15	Artery_Coronary
ENSG00000198959	TGM2	3.98714	0.0988806	6.68745e-05	0.0223607	0.0401802	0.00369567	0.012487	10	11	11	Liver
ENSG00000164855	TMEM184A	3.98484	0.0476138	6.75e-05	0.0980639	0.242013	5.6e-25	6.83e-24	14	14	14	Artery_Aorta
ENSG00000250012	AC079848.1	3.98393	0.066584	6.77841e-05	0.0413099	0.0371801	0.0052645	0.0169061	4	4	4	Liver
ENSG00000067221	STOML1	-3.98378	-0.0336373	6.7828e-05	0.172362	0.21343	9.97132e-37	1.16325e-35	8	8	8	Whole_Blood
ENSG00000105656	ELL	3.98241	0.10955	6.82e-05	0.0176113	0.0397589	7.83e-05	0.000183854	1	1	1	Artery_Aorta
ENSG00000108395	TRIM37	3.98118	0.0361739	6.85751e-05	0.138003	0.0487153	0.00118544	0.00386235	5	5	5	Artery_Coronary
ENSG00000085733	CTTN	-3.98036	-0.0625215	6.88e-05	0.0533317	0.105782	5.5e-11	2.48e-10	7	7	7	Artery_Aorta
ENSG00000172927	MYEOV	-3.97988	-0.664654	6.895e-05	0.000486236	0.0575729	0.000410861	0.00150691	1	1	1	Artery_Coronary
ENSG00000186212	SOWAHB	3.97969	0.0986549	6.9006e-05	0.0198675	0.236122	5.07428e-14	9.49237e-13	5	5	5	Artery_Coronary
ENSG00000108784	NAGLU	-3.97949	-0.0459408	6.90636e-05	0.136084	0.135134	3.23447e-08	2.77798e-07	12	12	12	Artery_Coronary
ENSG00000260470	AC023794.6	-3.97767	-0.0697034	6.96e-05	0.0393416	0.0361192	0.000169253	0.000379322	8	8	8	Artery_Aorta
ENSG00000108395	TRIM37	3.97613	0.0367646	7e-05	0.133348	0.167733	4.38e-17	3.19e-16	6	6	6	Artery_Aorta
ENSG00000157045	NTAN1	3.97311	0.0587221	7.09e-05	0.0630019	0.108297	3.16e-11	1.45e-10	18	18	18	Artery_Aorta
ENSG00000277566	AC089999.2	3.9732	0.148954	7.09123e-05	0.010214	0.0229592	8.2334e-05	0.000178411	9	9	9	Whole_Blood
ENSG00000116793	PHTF1	-3.97159	-0.0782025	7.13943e-05	0.0275173	0.0290682	0.0138112	0.0382828	3	3	3	Liver
ENSG00000110696	C11orf58	3.96881	0.188734	7.22332e-05	0.0052194	0.027711	0.0150077	0.0354536	9	9	9	Artery_Coronary
ENSG00000055483	USP36	-3.96705	-0.0341079	7.27686e-05	0.171	0.169783	3.88675e-10	4.38898e-09	18	18	18	Artery_Coronary
ENSG00000110079	MS4A4A	-3.96698	-0.200648	7.27883e-05	0.00482574	0.0436535	0.00217487	0.00660294	3	3	3	Artery_Coronary
ENSG00000265055	AC145343.1	3.96673	0.0634854	7.28668e-05	0.0547725	0.0417973	0.00271818	0.00801832	6	7	7	Artery_Coronary
ENSG00000175567	UCP2	3.96668	0.038223	7.28816e-05	0.14517	0.0847842	1.98177e-05	0.000118793	20	20	20	Liver
ENSG00000213639	PPP1CB	3.96613	0.0392876	7.30489e-05	0.129578	0.167056	8.84312e-10	1.1342e-08	12	12	12	Liver
ENSG00000100234	TIMP3	3.96577	0.0974852	7.32e-05	0.0198718	0.0453022	2.42e-05	6.07e-05	19	19	19	Artery_Aorta
ENSG00000068078	FGFR3	3.96518	0.0396836	7.3342e-05	0.143083	0.221275	3.98988e-13	6.69359e-12	30	30	30	Artery_Coronary
ENSG00000204435	CSNK2B	-3.96463	-0.111784	7.35099e-05	0.0173215	0.0236215	0.0266628	0.0674341	4	4	4	Liver
ENSG00000243678	NME2	-3.96417	-0.0306234	7.36517e-05	0.204384	0.0943623	6.38627e-06	4.20374e-05	21	21	21	Liver
ENSG00000184471	C1QTNF8	-3.96112	-0.0319061	7.46e-05	0.27014	0.462031	8.83e-54	4.62e-52	24	24	24	Artery_Aorta
ENSG00000166387	PPFIBP2	3.96067	0.0497417	7.47e-05	0.0899415	0.134691	8.77e-14	4.97e-13	20	21	21	Artery_Aorta
ENSG00000283375	AC087521.4	-3.96049	-0.0218304	7.47973e-05	0.411663	0.234701	1.00398e-40	1.34509e-39	32	32	32	Whole_Blood
ENSG00000162591	MEGF6	3.95882	0.049348	7.53205e-05	0.0855542	0.0628344	4.65331e-11	1.68389e-10	37	38	38	Whole_Blood
ENSG00000224738	AC099850.1	3.95758	0.108507	7.57135e-05	0.0150072	0.0374659	4.44898e-07	1.19286e-06	6	6	6	Whole_Blood
ENSG00000108651	UTP6	3.95648	0.111004	7.60633e-05	0.0144645	0.0228294	0.0274652	0.0597363	10	10	10	Artery_Coronary
ENSG00000184988	TMEM106A	-3.95571	-0.0584571	7.63e-05	0.0636663	0.126501	5.54e-13	2.94e-12	23	23	23	Artery_Aorta
ENSG00000137500	CCDC90B	3.95102	0.0224653	7.78e-05	0.421508	0.487031	9.05e-58	5.79e-56	6	6	6	Artery_Aorta
ENSG00000250012	AC079848.1	3.95055	0.0615712	7.8e-05	0.0475757	0.088973	2.15e-09	8.43e-09	4	4	4	Artery_Aorta
ENSG00000250012	AC079848.1	3.94881	0.0899094	7.854e-05	0.0219373	0.0854997	1.44079e-05	7.54233e-05	1	1	1	Artery_Coronary
ENSG00000108395	TRIM37	3.94871	0.0217844	7.85723e-05	0.368264	0.446582	6.974e-88	3.97332e-86	8	8	8	Whole_Blood
ENSG00000176095	IP6K1	3.94786	0.119628	7.89e-05	0.0154135	0.0250756	0.00177911	0.00343258	7	7	7	Artery_Aorta
ENSG00000172785	CBWD1	-3.94676	-0.0276319	7.92148e-05	0.297145	0.222957	1.66638e-38	2.07831e-37	35	37	37	Whole_Blood
ENSG00000073417	PDE8A	3.94213	0.71581	8.07612e-05	0.00035108	0.0734332	7.52675e-05	0.000400312	2	2	2	Liver
ENSG00000205784	ARRDC5	-3.9419	-0.152418	8.08382e-05	0.00846468	0.0670378	1.00513e-11	3.79501e-11	7	7	7	Whole_Blood
ENSG00000137500	CCDC90B	3.94143	0.0227503	8.09959e-05	0.41176	0.416926	1.62299e-26	1.05877e-24	6	6	6	Artery_Coronary
ENSG00000119242	CCDC92	-3.93929	-0.0376495	8.17221e-05	0.13758	0.0976309	3.31415e-06	1.97576e-05	36	36	36	Artery_Coronary
ENSG00000100461	RBM23	3.93923	0.0418007	8.17421e-05	0.140222	0.0871914	6.01779e-15	2.74247e-14	29	30	30	Whole_Blood
ENSG00000127472	PLA2G5	3.93808	0.0461818	8.21e-05	0.0846655	0.101028	1.56e-10	6.76e-10	5	5	5	Artery_Aorta
ENSG00000177225	GATD1	-3.9381	-0.177285	8.21285e-05	0.00640053	0.068184	0.000139223	0.000699552	8	8	8	Liver
ENSG00000245556	SCAMP1-AS1	3.93751	0.0907327	8.23303e-05	0.0275258	0.0317398	0.0100369	0.0292074	7	8	8	Liver
ENSG00000071967	CYBRD1	-3.93715	-0.027769	8.24547e-05	0.243501	0.292597	1.38422e-17	3.8265e-16	13	14	14	Artery_Coronary
ENSG00000151292	CSNK1G3	-3.93642	-0.100334	8.2706e-05	0.0196358	0.113165	6.7669e-07	5.34515e-06	7	7	7	Liver
ENSG00000108395	TRIM37	3.93543	0.0386016	8.30486e-05	0.118507	0.0872646	1.47898e-05	9.09897e-05	4	4	4	Liver
ENSG00000135452	TSPAN31	-3.93527	-0.0807675	8.31031e-05	0.0276473	0.0378093	0.00488751	0.0159088	12	12	12	Liver
ENSG00000131899	LLGL1	-3.93509	-0.0426315	8.31661e-05	0.104202	0.104168	1.98852e-06	1.4439e-05	9	9	9	Liver
ENSG00000135473	PAN2	-3.93433	-0.107475	8.34e-05	0.0192809	0.0584722	1.49e-06	4.33e-06	12	12	12	Artery_Aorta
ENSG00000248098	BCKDHA	-3.93341	-0.0941047	8.37477e-05	0.0233086	0.0803741	3.33117e-05	0.000191256	2	2	2	Liver
ENSG00000130856	ZNF236	-3.93298	-0.0533195	8.39e-05	0.0645807	0.0361249	0.000169049	0.000379034	9	9	9	Artery_Aorta
ENSG00000169504	CLIC4	3.93152	0.0747871	8.44111e-05	0.0349609	0.0492673	6.352e-09	1.98416e-08	7	7	7	Whole_Blood
ENSG00000127415	IDUA	-3.93149	-0.0437764	8.44211e-05	0.104992	0.0492277	0.00127808	0.00496077	29	29	29	Liver
ENSG00000277481	PKD1L3	3.93131	0.0931376	8.44849e-05	0.0234605	0.0505196	0.00109872	0.00434579	9	10	10	Liver
ENSG00000136147	PHF11	3.93126	0.0459036	8.45008e-05	0.0874582	0.157037	3.12025e-09	3.70552e-08	5	5	5	Liver
ENSG00000159352	PSMD4	3.93073	0.0810372	8.47e-05	0.0277699	0.0525308	5.24e-06	1.43e-05	8	8	8	Artery_Aorta
ENSG00000102978	POLR2C	3.92668	0.0760671	8.61e-05	0.041708	0.0633227	5.3e-07	1.62e-06	17	17	17	Artery_Aorta
ENSG00000163827	LRRC2	-3.92589	-0.224558	8.64e-05	0.00358488	0.0232164	0.00265298	0.00496647	1	1	1	Artery_Aorta
ENSG00000112130	RNF8	-3.92559	-0.0502231	8.65165e-05	0.0764146	0.0427568	0.00242215	0.00725053	12	12	12	Artery_Coronary
ENSG00000109111	SUPT6H	-3.9231	-0.119342	8.74171e-05	0.0128403	0.0133332	0.00275991	0.00493531	5	5	5	Whole_Blood
ENSG00000169967	MAP3K2	3.92181	0.0462013	8.78859e-05	0.097321	0.170011	3.77331e-10	4.27503e-09	11	11	11	Artery_Coronary
ENSG00000204435	CSNK2B	-3.92069	-0.0938364	8.82944e-05	0.0242129	0.0181607	0.000469333	0.000927256	11	11	11	Whole_Blood
ENSG00000260470	AC023794.6	-3.92063	-0.0830382	8.83176e-05	0.0267935	0.0310516	0.00997109	0.024884	4	4	4	Artery_Coronary
ENSG00000185019	UBOX5	-3.9172	-0.0497017	8.96e-05	0.0803755	0.0926962	9.6e-10	3.89e-09	14	14	14	Artery_Aorta
ENSG00000105976	MET	-3.9171	-0.154266	8.962e-05	0.00866414	0.0766586	4.17748e-05	0.000197037	5	5	5	Artery_Coronary
ENSG00000147874	HAUS6	-3.91676	-0.113467	8.97469e-05	0.0158319	0.0819198	2.77718e-05	0.000161957	4	4	4	Liver
ENSG00000223552	CCR5AS	-3.91621	-0.108208	8.99532e-05	0.0159904	0.0184361	0.0477988	0.0963693	4	4	4	Artery_Coronary
ENSG00000172113	NME6	3.91601	0.0305559	9.00257e-05	0.206438	0.207417	1.28643e-35	1.44568e-34	7	7	7	Whole_Blood
ENSG00000048028	USP28	3.91548	0.0720153	9.02241e-05	0.035373	0.0424585	0.00251054	0.0074777	9	10	10	Artery_Coronary
ENSG00000186409	CCDC30	-3.91508	-0.0502678	9.03727e-05	0.0721598	0.227535	1.68009e-13	2.97965e-12	19	19	19	Artery_Coronary
ENSG00000146963	LUC7L2	3.91421	0.114373	9.07e-05	0.0191284	0.0182751	0.00774373	0.0133463	4	4	4	Artery_Aorta
ENSG00000129151	BBOX1	-3.91327	-0.140904	9.11e-05	0.010728	0.0219563	0.00348137	0.00639118	14	14	14	Artery_Aorta
ENSG00000213639	PPP1CB	3.91271	0.04004	9.12656e-05	0.122769	0.0871492	1.1806e-05	6.30927e-05	9	9	9	Artery_Coronary
ENSG00000128313	APOL5	-3.91216	-0.0519286	9.14749e-05	0.0719835	0.0838479	1.75849e-05	9.04821e-05	6	6	6	Artery_Coronary
ENSG00000272842	AL391834.1	3.91139	0.0759316	9.18e-05	0.0397501	0.0582454	1.56e-06	4.53e-06	11	12	12	Artery_Aorta
ENSG00000073711	PPP2R3A	3.9104	0.0496565	9.21443e-05	0.0582968	0.0952256	5.76469e-06	3.82118e-05	8	8	8	Liver
ENSG00000143093	STRIP1	3.90922	0.0695795	9.2596e-05	0.0375643	0.0637115	3.38108e-11	1.23445e-10	28	29	29	Whole_Blood
ENSG00000167525	PROCA1	3.90631	0.0280789	9.37163e-05	0.245777	0.169962	3.79774e-10	4.30033e-09	11	11	11	Artery_Coronary
ENSG00000272787	AC253536.6	3.90575	0.0771374	9.39e-05	0.0352443	0.0403772	6.87e-05	0.000162303	17	17	17	Artery_Aorta
ENSG00000129038	LOXL1	3.90586	0.0538548	9.39e-05	0.076593	0.155666	7.26e-16	4.82e-15	4	4	4	Artery_Aorta
ENSG00000183067	IGSF5	3.90375	0.0908756	9.47e-05	0.0215175	0.0348998	0.000219213	0.000483925	8	8	8	Artery_Aorta
ENSG00000125753	VASP	3.90236	0.141267	9.52579e-05	0.0099486	0.0342115	0.00748131	0.0227946	7	7	7	Liver
ENSG00000149634	SPATA25	3.90134	0.0807618	9.56614e-05	0.0274021	0.0642811	0.000184188	0.00074431	14	14	14	Artery_Coronary
ENSG00000108576	SLC6A4	3.90129	0.167245	9.57e-05	0.00673108	0.122516	1.35e-12	6.95e-12	8	8	8	Artery_Aorta
ENSG00000223534	HLA-DQB1-AS1	-3.9003	-0.0284621	9.60743e-05	0.336091	0.373138	1.15825e-22	6.56039e-21	30	30	30	Liver
ENSG00000169609	C15orf40	-3.90008	-0.0398383	9.61626e-05	0.130146	0.143897	2.3458e-24	1.70572e-23	13	13	13	Whole_Blood
ENSG00000219607	PPP1R3G	3.89768	0.0684841	9.71e-05	0.0418658	0.019213	0.00631088	0.0110614	16	16	16	Artery_Aorta
ENSG00000136938	ANP32B	3.8969	0.13333	9.7432e-05	0.0104693	0.0251147	3.78112e-05	8.50505e-05	13	13	13	Whole_Blood
ENSG00000066923	STAG3	3.89428	0.0753693	9.84913e-05	0.0345692	0.0155108	0.00123677	0.00232076	20	20	20	Whole_Blood
ENSG00000249706	AC105384.1	-3.89077	-0.0554409	9.99e-05	0.0631672	0.161849	1.73e-16	1.2e-15	15	15	15	Artery_Aorta
ENSG00000067141	NEO1	3.89045	0.153797	0.000100058	0.00741553	0.0168093	0.0106781	0.0179645	6	6	6	Artery_Aorta
ENSG00000140391	TSPAN3	3.88949	0.0694532	0.000100454	0.0429161	0.0677041	0.00012227	0.000515027	20	20	20	Artery_Coronary
ENSG00000160191	PDE9A	3.88772	0.084477	0.00010119	0.0285302	0.0612455	0.000313483	0.00143944	16	16	16	Liver
ENSG00000112183	RBM24	-3.88756	-0.377819	0.000101259	0.00119327	0.0453408	0.00177624	0.00551109	2	2	2	Artery_Coronary
ENSG00000118197	DDX59	-3.88128	-0.0325019	0.000103906	0.218332	0.325457	8.61e-35	1.75e-33	8	8	8	Artery_Aorta
ENSG00000257017	HP	-3.88083	-0.110234	0.000104102	0.0217553	0.0345574	0.00718062	0.0220345	14	14	14	Liver
ENSG00000055483	USP36	-3.87981	-0.0370243	0.000104536	0.141247	0.23158	7.96e-24	9.09e-23	41	41	41	Artery_Aorta
ENSG00000108946	PRKAR1A	3.87955	0.072057	0.000104648	0.0364783	0.0563748	4.86008e-10	1.6491e-09	11	11	11	Whole_Blood
ENSG00000196387	ZNF140	3.8788	0.211168	0.000104973	0.00451964	0.0529721	0.00082468	0.00338129	8	11	11	Liver
ENSG00000136141	LRCH1	-3.87874	-0.119459	0.000105001	0.0127068	0.0570568	3.79558e-10	1.29676e-09	11	11	11	Whole_Blood
ENSG00000257727	CNPY2	-3.87789	-0.109093	0.000105365	0.0171048	0.0369382	0.000142276	0.000322398	4	4	4	Artery_Aorta
ENSG00000118200	CAMSAP2	3.87772	0.0767893	0.000105439	0.0355701	0.0397954	7.77e-05	0.000182504	33	33	33	Artery_Aorta
ENSG00000178404	CEP295NL	3.87732	0.0449011	0.000105614	0.0927158	0.0836222	2.26096e-14	9.94184e-14	19	19	19	Whole_Blood
ENSG00000223534	HLA-DQB1-AS1	-3.87251	-0.0266837	0.00010772	0.380704	0.397839	1.29559e-75	5.13118e-74	31	32	32	Whole_Blood
ENSG00000183784	DOCK8-AS1	3.87064	0.0275275	0.00010855	0.25994	0.314794	1.20392e-18	4.37994e-17	17	17	17	Liver
ENSG00000146247	PHIP	3.87036	0.0717035	0.000108675	0.0350963	0.0472018	0.00142106	0.00452636	6	6	6	Artery_Coronary
ENSG00000137944	KYAT3	-3.87013	-0.0307465	0.000108777	0.202706	0.18778	4.79579e-32	4.7375e-31	24	24	24	Whole_Blood
ENSG00000100711	ZFYVE21	3.86957	0.160397	0.000109028	0.00752127	0.0121332	0.00430987	0.007528	2	2	2	Whole_Blood
ENSG00000224609	AC093425.1	-3.86659	-0.0325211	0.000110368	0.169624	0.503439	1.7e-60	1.25e-58	14	15	15	Artery_Aorta
ENSG00000108576	SLC6A4	3.86597	0.18222	0.00011065	0.00548291	0.0415675	0.00279433	0.00821219	5	5	5	Artery_Coronary
ENSG00000036054	TBC1D23	-3.8653	-0.143478	0.000110951	0.00819456	0.0124339	0.00385332	0.00677333	8	8	8	Whole_Blood
ENSG00000104497	SNX16	3.86432	0.0294618	0.000111401	0.216836	0.248556	1.81134e-14	4.05047e-13	8	8	8	Liver
ENSG00000079819	EPB41L2	-3.86151	-0.0632029	0.000112687	0.0467319	0.0407856	1.34859e-07	3.78759e-07	16	16	16	Whole_Blood
ENSG00000177051	FBXO46	-3.86027	-0.211741	0.000113264	0.00455933	0.0110277	0.0389349	0.0592019	5	5	5	Artery_Aorta
ENSG00000136206	SPDYE1	-3.85976	-0.0623912	0.000113499	0.0493333	0.0218331	0.0331807	0.0809534	23	23	23	Liver
ENSG00000159352	PSMD4	3.85927	0.07174	0.000113727	0.0342838	0.0563621	4.88247e-10	1.65571e-09	8	8	8	Whole_Blood
ENSG00000165322	ARHGAP12	3.85793	0.106881	0.000114351	0.0154669	0.0266415	0.01849	0.0491981	4	4	4	Liver
ENSG00000089009	RPL6	3.85675	0.0800899	0.000114902	0.0283408	0.0248371	0.0213957	0.0482251	5	5	5	Artery_Coronary
ENSG00000184232	OAF	3.85668	0.0517382	0.000114939	0.0698438	0.0229207	0.0290429	0.0723767	6	6	6	Liver
ENSG00000130856	ZNF236	-3.85662	-0.0521914	0.000114964	0.0648524	0.0249062	4.07639e-05	9.1524e-05	15	15	15	Whole_Blood
ENSG00000243410	PSMD6-AS1	-3.85654	-0.0886998	0.000115003	0.0271149	0.112708	4.09928e-19	2.32238e-18	17	17	17	Whole_Blood
ENSG00000131067	GGT7	3.85628	0.103257	0.000115127	0.0156202	0.0730098	1.12961e-12	4.51133e-12	11	11	11	Whole_Blood
ENSG00000186635	ARAP1	-3.85508	-0.0968478	0.000115693	0.0195955	0.0212545	0.035626	0.0858673	5	5	5	Liver
ENSG00000132155	RAF1	-3.85447	-0.11608	0.000115983	0.0131551	0.0150816	0.0156385	0.0255689	5	5	5	Artery_Aorta
ENSG00000179119	SPTY2D1	-3.85433	-0.0926085	0.000116045	0.0219975	0.010662	0.00747521	0.0125864	5	5	5	Whole_Blood
ENSG00000160584	SIK3	-3.8541	-0.567386	0.000116158	0.000564506	0.0197796	0.00557903	0.00988334	3	5	5	Artery_Aorta
ENSG00000088926	F11	3.85378	0.171644	0.000116309	0.00616738	0.0543436	0.000604503	0.00213163	4	4	4	Artery_Coronary
ENSG00000011258	MBTD1	3.85374	0.427976	0.000116328	0.0010255	0.012239	0.029556	0.0459529	3	3	3	Artery_Aorta
ENSG00000251322	SHANK3	3.85016	0.0683778	0.000118042	0.0379277	0.0557525	0.000510774	0.00183202	4	4	4	Artery_Coronary
ENSG00000115718	PROC	-3.84983	-0.109428	0.000118198	0.0152891	0.0122936	0.00405982	0.0071159	12	12	12	Whole_Blood
ENSG00000141127	PRPSAP2	-3.84879	-0.0308607	0.000118704	0.198595	0.172357	4.51445e-10	6.00593e-09	13	14	14	Liver
ENSG00000105726	ATP13A1	-3.84717	-0.170627	0.000119491	0.00638525	0.0516017	0.000968053	0.00388742	3	3	3	Liver
ENSG00000231852	CYP21A2	3.84431	0.0294252	0.000120893	0.159284	0.144985	8.45e-15	5.19e-14	36	37	37	Artery_Aorta
ENSG00000171490	RSL1D1	3.84401	0.141229	0.000121038	0.00923799	0.0107496	0.00723294	0.0122084	13	14	14	Whole_Blood
ENSG00000149084	HSD17B12	-3.83995	-0.0207873	0.000123059	0.43305	0.539644	1.24763e-114	1.50673e-112	10	10	10	Whole_Blood
ENSG00000114270	COL7A1	-3.83839	-0.0474637	0.000123844	0.0759598	0.0220162	0.0324436	0.0794035	15	15	15	Liver
ENSG00000112214	FHL5	3.8376	0.0599487	0.000124244	0.0491855	0.0236388	0.0248291	0.0547823	13	13	13	Artery_Coronary
ENSG00000153406	NMRAL1	3.83727	0.0245565	0.000124411	0.301012	0.219406	9.69434e-13	1.7945e-11	23	23	23	Liver
ENSG00000242419	PCDHGC4	-3.83649	-0.234749	0.000124805	0.00319948	0.0239623	0.025579	0.0650671	5	5	5	Liver
ENSG00000082898	XPO1	3.83637	0.167138	0.000124868	0.00665685	0.0733787	7.57499e-05	0.000402425	2	2	2	Liver
ENSG00000184986	TMEM121	-3.83585	-0.0339906	0.00012513	0.202139	0.225469	5.61881e-39	7.08507e-38	7	7	7	Whole_Blood
ENSG00000137075	RNF38	-3.83566	-0.0533309	0.000125229	0.0658804	0.174874	8.18e-18	6.26e-17	12	12	12	Artery_Aorta
ENSG00000150337	FCGR1A	-3.8351	-0.23787	0.000125515	0.00692405	0.0358045	0.00619442	0.0194629	11	14	14	Liver
ENSG00000064655	EYA2	3.83485	0.0277633	0.00012564	0.24308	0.403356	4.26e-45	1.46e-43	4	5	5	Artery_Aorta
ENSG00000108784	NAGLU	-3.83392	-0.0434057	0.000126119	0.110803	0.050822	3.6235e-09	1.14924e-08	15	15	15	Whole_Blood
ENSG00000072864	NDE1	-3.83315	-0.0576721	0.00012651	0.0566794	0.061573	7.69e-07	2.31e-06	14	14	14	Artery_Aorta
ENSG00000275832	ARHGAP23	-3.83277	-0.297626	0.000126708	0.00207491	0.0259409	0.0014779	0.00288704	4	4	4	Artery_Aorta
ENSG00000115504	EHBP1	3.82837	0.0854472	0.000128996	0.0260114	0.0287976	0.0131342	0.0315999	6	6	6	Artery_Coronary
ENSG00000064989	CALCRL	3.82674	0.0775338	0.000129853	0.0311276	0.032708	2.4597e-06	6.18859e-06	4	4	4	Whole_Blood
ENSG00000276293	PIP4K2B	3.82665	0.0409288	0.000129897	0.11485	0.167563	5.18376e-10	5.7866e-09	27	28	28	Artery_Coronary
ENSG00000183066	WBP2NL	3.82635	0.047338	0.000130057	0.0827168	0.015149	0.00141254	0.0026273	19	19	19	Whole_Blood
ENSG00000139985	ADAM21	3.82631	0.0656814	0.000130076	0.0429374	0.0537769	0.000646897	0.00226133	14	14	14	Artery_Coronary
ENSG00000118257	NRP2	-3.82539	-0.0516772	0.000130565	0.08913	0.203876	7.74e-21	7.28e-20	6	6	6	Artery_Aorta
ENSG00000110063	DCPS	-3.82523	-0.0747856	0.000130652	0.0307631	0.0817342	1.03e-08	3.77e-08	10	11	11	Artery_Aorta
ENSG00000113758	DBN1	3.82488	0.12851	0.000130837	0.0125477	0.0766339	3.08e-08	1.07e-07	9	9	9	Artery_Aorta
ENSG00000053918	KCNQ1	-3.82302	-0.178065	0.000131825	0.00599343	0.0231279	7.74641e-05	0.000168326	10	10	10	Whole_Blood
ENSG00000140391	TSPAN3	3.82067	0.0288873	0.000133087	0.221975	0.249258	1.59599e-43	2.35337e-42	23	23	23	Whole_Blood
ENSG00000224609	AC093425.1	-3.81934	-0.0347357	0.000133812	0.144126	0.329173	4.82986e-20	1.7357e-18	11	11	11	Artery_Coronary
ENSG00000156858	PRR14	3.8185	0.110687	0.000134265	0.0167239	0.021362	0.0330061	0.0700816	4	4	4	Artery_Coronary
ENSG00000149634	SPATA25	3.81836	0.0601699	0.000134344	0.0423743	0.0580184	1.64e-06	4.74e-06	29	29	29	Artery_Aorta
ENSG00000113716	HMGXB3	3.81657	0.0673547	0.000135321	0.0425207	0.0636271	3.48668e-11	1.27138e-10	4	4	4	Whole_Blood
ENSG00000186994	KANK3	3.8165	0.264833	0.000135361	0.00259876	0.0116051	0.00524873	0.0090372	3	3	3	Whole_Blood
ENSG00000267280	TBX2-AS1	-3.81429	-0.0882196	0.000136575	0.0246168	0.0212962	0.0332803	0.0705707	4	4	4	Artery_Coronary
ENSG00000138439	FAM117B	-3.81333	-0.0302074	0.000137107	0.195017	0.264055	2.00986e-46	3.2455e-45	6	6	6	Whole_Blood
ENSG00000076258	FMO4	3.8133	0.0361501	0.000137126	0.147666	0.338653	3.01885e-20	1.28338e-18	4	4	4	Liver
ENSG00000137944	KYAT3	-3.81303	-0.0273687	0.000137275	0.244442	0.294944	9.71074e-18	2.71741e-16	20	20	20	Artery_Coronary
ENSG00000168374	ARF4	3.81213	0.0987048	0.000137773	0.0178137	0.0473549	1.57e-05	4.03e-05	8	8	8	Artery_Aorta
ENSG00000141127	PRPSAP2	-3.81206	-0.0303541	0.000137813	0.20261	0.391973	1.39124e-24	7.46024e-23	14	15	15	Artery_Coronary
ENSG00000122741	DCAF10	-3.81158	-0.0711538	0.000138083	0.0328986	0.0360056	0.000173381	0.00038775	6	6	6	Artery_Aorta
ENSG00000108306	FBXL20	-3.81127	-0.0619387	0.000138254	0.0514395	0.0779719	2.31e-08	8.17e-08	16	16	16	Artery_Aorta
ENSG00000108306	FBXL20	-3.81126	-0.0607909	0.00013826	0.0535799	0.0680979	0.000116638	0.000493681	6	6	6	Artery_Coronary
ENSG00000179818	PCBP1-AS1	-3.80949	-0.0563321	0.000139256	0.0730194	0.153303	5.67853e-26	4.40838e-25	9	9	9	Whole_Blood
ENSG00000124212	PTGIS	-3.80915	-0.0627958	0.000139444	0.0450141	0.111251	6.27129e-07	4.27776e-06	4	5	5	Artery_Coronary
ENSG00000185019	UBOX5	-3.8088	-0.0563464	0.000139642	0.058621	0.0589262	0.00034948	0.00130705	5	5	5	Artery_Coronary
ENSG00000076258	FMO4	3.80678	0.0717564	0.000140787	0.0376282	0.0268469	0.0166912	0.0388437	6	6	6	Artery_Coronary
ENSG00000100949	RABGGTA	3.80296	0.122657	0.000142979	0.0121824	0.0184059	0.000429232	0.000852252	5	5	5	Whole_Blood
ENSG00000124226	RNF114	3.8022	0.0471244	0.000143415	0.0712813	0.181096	8.86423e-11	1.09846e-09	5	6	6	Artery_Coronary
ENSG00000072864	NDE1	-3.80144	-0.0776533	0.000143857	0.0293607	0.0630418	0.000213627	0.000848549	5	5	5	Artery_Coronary
ENSG00000263766	AC025682.1	-3.80123	-0.240901	0.00014398	0.00320094	0.0111834	0.0375728	0.0572918	5	5	5	Artery_Aorta
ENSG00000169313	P2RY12	-3.8012	-0.0586902	0.000143995	0.05463	0.0348535	1.13764e-06	2.94838e-06	15	15	15	Whole_Blood
ENSG00000152404	CWF19L2	3.80113	0.0354913	0.000144036	0.147372	0.187807	3.77e-19	3.16e-18	15	15	15	Artery_Aorta
ENSG00000263766	AC025682.1	-3.80049	-0.234345	0.000144409	0.00336029	0.0360786	0.00541601	0.0145822	5	5	5	Artery_Coronary
ENSG00000151465	CDC123	-3.8003	-0.115887	0.000144518	0.0124256	0.0656401	3.23e-07	1.02e-06	4	4	4	Artery_Aorta
ENSG00000157895	C12orf43	-3.79777	-0.0327168	0.000146001	0.200383	0.164703	5.92571e-28	5.00838e-27	14	14	14	Whole_Blood
ENSG00000164385	LINC01600	-3.79727	-0.0603202	0.000146297	0.0511426	0.0549648	3.13e-06	8.74e-06	16	16	16	Artery_Aorta
ENSG00000223534	HLA-DQB1-AS1	-3.79605	-0.0286622	0.000147017	0.325686	0.357565	4.84186e-22	2.08801e-20	21	22	22	Artery_Coronary
ENSG00000110944	IL23A	-3.79576	-0.0847211	0.000147192	0.0266482	0.0724192	7.6e-08	2.54e-07	14	14	14	Artery_Aorta
ENSG00000214787	MS4A4E	-3.795	-0.189718	0.000147643	0.00466986	0.0161683	0.0122971	0.0205222	6	6	6	Artery_Aorta
ENSG00000153406	NMRAL1	3.79339	0.0231468	0.000148607	0.331486	0.406438	1.07777e-25	6.47694e-24	27	27	27	Artery_Coronary
ENSG00000172548	NIPAL4	3.79311	0.0571098	0.00014877	0.0535639	0.0823517	9.01e-09	3.32e-08	3	3	3	Artery_Aorta
ENSG00000177875	CCDC184	3.79253	0.176522	0.000149121	0.00598502	0.0224266	0.00314525	0.00582234	3	3	3	Artery_Aorta
ENSG00000225265	TAF1A-AS1	3.78971	0.0381798	0.000150823	0.121562	0.0901355	1.0535e-05	6.65004e-05	8	8	8	Liver
ENSG00000124226	RNF114	3.78879	0.0453679	0.000151384	0.0763792	0.159183	3.22e-16	2.19e-15	6	6	6	Artery_Aorta
ENSG00000137804	NUSAP1	3.78845	0.0884832	0.000151588	0.0220303	0.0386109	0.0044464	0.0146396	5	5	5	Liver
ENSG00000164068	RNF123	3.78824	0.122973	0.000151718	0.0132986	0.032373	0.0093078	0.0274447	4	4	4	Liver
ENSG00000124226	RNF114	3.78754	0.0479224	0.000152145	0.068595	0.0313513	4.00576e-06	9.88271e-06	7	8	8	Whole_Blood
ENSG00000117523	PRRC2C	3.78656	0.0819459	0.000152746	0.0249194	0.0682015	0.000115199	0.000488489	4	4	4	Artery_Coronary
ENSG00000250742	LINC02381	-3.78628	-0.137507	0.000152918	0.00952353	0.0303116	0.0119017	0.0337415	8	8	8	Liver
ENSG00000149257	SERPINH1	-3.78596	-0.199957	0.000153113	0.00495714	0.032649	0.00820865	0.0209658	3	3	3	Artery_Coronary
ENSG00000239672	NME1	3.78517	0.0269912	0.000153605	0.249862	0.336879	1.41133e-20	5.38356e-19	6	6	6	Artery_Coronary
ENSG00000175215	CTDSP2	-3.78498	-0.182396	0.000153723	0.00591561	0.0104656	0.0080487	0.0134977	7	7	7	Whole_Blood
ENSG00000124226	RNF114	3.78496	0.045842	0.000153731	0.0744638	0.117934	3.80941e-07	3.16432e-06	7	9	9	Liver
ENSG00000182103	FAM181B	3.78316	0.206215	0.000154852	0.00462149	0.157412	4.85e-16	3.25e-15	2	2	2	Artery_Aorta
ENSG00000010932	FMO1	3.78279	0.032633	0.000155081	0.18067	0.18126	1.44683e-10	2.0411e-09	13	13	13	Liver
ENSG00000239672	NME1	3.78225	0.0252981	0.000155417	0.284059	0.44637	2.25e-51	1.04e-49	9	10	10	Artery_Aorta
ENSG00000162009	SSTR5	-3.77997	-0.0635571	0.000156844	0.0632724	0.178968	3.1e-18	2.46e-17	24	25	25	Artery_Aorta
ENSG00000110944	IL23A	-3.77903	-0.09136	0.000157438	0.0225032	0.0696408	0.000117389	0.000600368	9	9	9	Liver
ENSG00000160014	CALM3	3.77896	0.0934477	0.000157487	0.0188071	0.0148105	0.016609	0.0270079	10	10	10	Artery_Aorta
ENSG00000114544	SLC41A3	-3.77871	-0.0257184	0.000157641	0.252537	0.337541	2.6e-36	5.76e-35	16	16	16	Artery_Aorta
ENSG00000165895	ARHGAP42	3.77694	0.144612	0.000158765	0.00861175	0.0166258	0.000821949	0.00157528	8	8	8	Whole_Blood
ENSG00000185019	UBOX5	-3.77315	-0.064721	0.000161197	0.0434959	0.0322557	0.00943873	0.0277529	4	4	4	Liver
ENSG00000241770	AC104411.1	-3.77243	-0.0555684	0.000161668	0.0681355	0.0782175	4.29249e-05	0.000240608	6	6	6	Liver
ENSG00000123600	METTL8	3.77187	0.32548	0.000162027	0.00167145	0.0104967	0.0439797	0.0661794	2	2	2	Artery_Aorta
ENSG00000171103	TRMT61B	-3.7715	-0.0312277	0.000162267	0.185852	0.0625132	5.23047e-11	1.88479e-10	7	7	7	Whole_Blood
ENSG00000198959	TGM2	3.7698	0.0779314	0.000163381	0.0323911	0.0440842	3.13e-05	7.74e-05	22	23	23	Artery_Aorta
ENSG00000171132	PRKCE	3.76761	0.0582752	0.000164815	0.0518876	0.0654875	1.76986e-11	6.58522e-11	30	30	30	Whole_Blood
ENSG00000177700	POLR2L	-3.76743	-0.0475525	0.000164934	0.0934726	0.121328	1.51678e-20	9.21407e-20	11	11	11	Whole_Blood
ENSG00000242419	PCDHGC4	-3.76737	-0.291472	0.000164976	0.00200904	0.0427296	0.00243007	0.00726999	3	3	3	Artery_Coronary
ENSG00000149269	PAK1	3.76715	0.0759183	0.000165119	0.0310463	0.130206	5.99414e-08	4.90743e-07	6	6	6	Artery_Coronary
ENSG00000198700	IPO9	3.76713	0.0867637	0.000165132	0.0257619	0.0352021	0.000205593	0.000455667	13	13	13	Artery_Aorta
ENSG00000164938	TP53INP1	3.76699	0.053122	0.000165227	0.060609	0.0855927	1.08931e-14	4.89022e-14	7	7	7	Whole_Blood
ENSG00000146247	PHIP	3.76695	0.068593	0.000165257	0.0364068	0.0746209	6.25236e-13	2.533e-12	10	10	10	Whole_Blood
ENSG00000239672	NME1	3.76638	0.0273211	0.000165633	0.241607	0.155112	3.96975e-09	4.63579e-08	5	5	5	Liver
ENSG00000082996	RNF13	3.76631	0.0407944	0.000165675	0.103244	0.129367	6.82704e-22	4.43473e-21	16	16	16	Whole_Blood
ENSG00000179818	PCBP1-AS1	-3.76588	-0.064115	0.000165964	0.0552723	0.0799981	1.5e-08	5.38e-08	6	7	7	Artery_Aorta
ENSG00000179673	RPRML	-3.76261	-0.0449725	0.000168148	0.088566	0.0901656	8.19797e-06	4.51417e-05	11	11	11	Artery_Coronary
ENSG00000125755	SYMPK	3.76239	0.0512926	0.000168295	0.0641227	0.0511956	3.16597e-09	1.01029e-08	17	17	17	Whole_Blood
ENSG00000179818	PCBP1-AS1	-3.76163	-0.0637015	0.000168808	0.0557607	0.0580323	0.000388903	0.00143666	6	7	7	Artery_Coronary
ENSG00000065970	FOXJ2	-3.76153	-0.0307678	0.000168877	0.194892	0.227806	2.03697e-39	2.60686e-38	7	7	7	Whole_Blood
ENSG00000131378	RFTN1	-3.76036	-0.310934	0.000169669	0.00182558	0.0484758	0.00121993	0.00396148	3	3	3	Artery_Coronary
ENSG00000272182	AC135507.1	-3.75462	-0.120456	0.000173608	0.0117344	0.0178201	0.000531388	0.00104194	10	10	10	Whole_Blood
ENSG00000141738	GRB7	-3.75348	-0.0540973	0.000174397	0.0859495	0.0640905	0.000224766	0.00106999	7	7	7	Liver
ENSG00000167525	PROCA1	3.75296	0.0302155	0.000174757	0.192955	0.0686877	0.00013125	0.000664077	8	8	8	Liver
ENSG00000225265	TAF1A-AS1	3.75193	0.037351	0.000175477	0.124634	0.131619	1.75e-13	9.68e-13	8	8	8	Artery_Aorta
ENSG00000126749	EMG1	3.75139	0.120296	0.000175854	0.0115394	0.0363467	0.000161284	0.000362642	9	9	9	Artery_Aorta
ENSG00000263293	AC068234.2	3.75072	0.109188	0.000176326	0.0146679	0.014097	0.002081	0.00378522	15	15	15	Whole_Blood
ENSG00000231050	AL109917.1	-3.75062	-0.0412796	0.000176397	0.0968707	0.0302394	0.0110102	0.0271072	9	9	9	Artery_Coronary
ENSG00000106526	ACTR3C	3.74994	0.0401368	0.000176876	0.124211	0.132759	1.36e-13	7.57e-13	29	29	29	Artery_Aorta
ENSG00000132471	WBP2	-3.74989	-0.0796339	0.000176911	0.032431	0.0947214	6.18e-10	2.55e-09	21	22	22	Artery_Aorta
ENSG00000088832	FKBP1A	-3.74911	-0.0487462	0.000177466	0.0867748	0.170573	2.25e-17	1.67e-16	19	19	19	Artery_Aorta
ENSG00000231050	AL109917.1	-3.749	-0.0363759	0.00017754	0.125794	0.0344567	0.000240825	0.000529244	12	12	12	Artery_Aorta
ENSG00000213639	PPP1CB	3.74897	0.0395462	0.000177562	0.119101	0.128095	1.11704e-21	7.18537e-21	12	12	12	Whole_Blood
ENSG00000225914	TSBP1-AS1	3.74872	0.0935163	0.000177742	0.024535	0.0636686	0.000198194	0.00079464	13	13	13	Artery_Coronary
ENSG00000258851	AL139300.2	-3.74851	-0.0568824	0.000177887	0.0563158	0.0643684	4.24e-07	1.31e-06	10	10	10	Artery_Aorta
ENSG00000185800	DMWD	-3.74839	-0.0494433	0.00017797	0.0727321	0.0706975	8.5422e-05	0.000374606	12	12	12	Artery_Coronary
ENSG00000244617	ASPRV1	-3.74799	-0.0874758	0.00017826	0.0265208	0.0638683	4.72e-07	1.45e-06	9	9	9	Artery_Aorta
ENSG00000144909	OSBPL11	-3.74772	-0.136932	0.000178448	0.00888852	0.0287065	0.000818311	0.00166244	10	10	10	Artery_Aorta
ENSG00000021574	SPAST	3.74771	0.209284	0.000178455	0.00635921	0.0297409	0.0127423	0.0357601	5	5	5	Liver
ENSG00000157150	TIMP4	3.74532	0.038091	0.000180163	0.108169	0.115426	6.54e-12	3.18e-11	4	4	4	Artery_Aorta
ENSG00000231050	AL109917.1	-3.74529	-0.0331888	0.000180188	0.152619	0.16248	1.44924e-27	1.20063e-26	20	20	20	Whole_Blood
ENSG00000251322	SHANK3	3.74482	0.0675484	0.000180525	0.0363035	0.0309278	0.000509773	0.00106535	8	8	8	Artery_Aorta
ENSG00000198920	KIAA0753	-3.74478	-0.0336731	0.000180554	0.150819	0.240643	7.33969e-42	1.02582e-40	22	22	22	Whole_Blood
ENSG00000178796	RIIAD1	-3.74424	-0.112832	0.00018094	0.0141732	0.0287696	0.0131793	0.0316897	8	8	8	Artery_Coronary
ENSG00000136425	CIB2	-3.74391	-0.060704	0.000181178	0.0485999	0.0989318	7.50006e-17	3.7907e-16	6	6	6	Whole_Blood
ENSG00000153250	RBMS1	3.74019	0.104342	0.000183878	0.0208898	0.024437	0.00204046	0.00388789	7	7	7	Artery_Aorta
ENSG00000110063	DCPS	-3.74003	-0.0834091	0.000184001	0.0232897	0.0382655	0.00415881	0.0115903	9	10	10	Artery_Coronary
ENSG00000254726	MEX3A	-3.73971	-0.450583	0.000184235	0.00086905	0.011027	0.0389409	0.0592066	2	2	2	Artery_Aorta
ENSG00000196923	PDLIM7	-3.73963	-0.157722	0.000184292	0.00856523	0.0288455	9.86401e-06	2.34876e-05	9	9	9	Whole_Blood
ENSG00000151224	MAT1A	3.73773	0.115267	0.000185692	0.013173	0.0236328	0.0266264	0.067378	9	9	9	Liver
ENSG00000203804	ADAMTSL4-AS1	-3.73615	-0.0387181	0.00018686	0.0947484	0.0405886	1.44759e-07	4.05501e-07	43	43	43	Whole_Blood
ENSG00000172548	NIPAL4	3.73594	0.0538048	0.000187013	0.0588067	0.16925	4.16555e-10	4.68315e-09	3	3	3	Artery_Coronary
ENSG00000238160	AC116366.2	3.73504	0.186792	0.000187689	0.00487563	0.021049	0.000164351	0.000344417	4	5	5	Whole_Blood
ENSG00000224470	ATXN1L	3.73489	0.117522	0.0001878	0.013578	0.020409	0.0372146	0.077683	1	1	1	Artery_Coronary
ENSG00000247556	OIP5-AS1	3.73357	0.0324793	0.000188786	0.171015	0.183021	6.88046e-11	8.6307e-10	7	8	8	Artery_Coronary
ENSG00000099999	RNF215	-3.73306	-0.101038	0.000189171	0.0174514	0.0202159	0.000222315	0.000458562	11	11	11	Whole_Blood
ENSG00000228672	PROB1	3.73278	0.0565676	0.000189377	0.0663835	0.0709757	2.38103e-12	9.32457e-12	7	8	8	Whole_Blood
ENSG00000185811	IKZF1	-3.72985	-0.160611	0.000191593	0.00647768	0.0655899	1.70493e-11	6.35192e-11	6	6	6	Whole_Blood
ENSG00000249797	LINC02147	-3.72708	-0.0626914	0.000193709	0.0434154	0.046854	1.74e-05	4.45e-05	12	12	12	Artery_Aorta
ENSG00000179119	SPTY2D1	-3.72674	-0.074266	0.000193971	0.0321166	0.123235	2.00604e-07	1.77255e-06	6	6	6	Liver
ENSG00000072864	NDE1	-3.72618	-0.0352368	0.000194405	0.133145	0.249519	1.42033e-43	2.10158e-42	10	10	10	Whole_Blood
ENSG00000066056	TIE1	-3.72616	-0.044941	0.000194419	0.0816249	0.0686351	1.71e-07	5.51e-07	24	25	25	Artery_Aorta
ENSG00000136938	ANP32B	3.72615	0.161913	0.000194426	0.00658405	0.0367026	0.000149562	0.00033799	10	10	10	Artery_Aorta
ENSG00000196381	ZNF781	-3.7245	-0.0330817	0.000195704	0.155933	0.161119	2.05e-16	1.42e-15	8	8	8	Artery_Aorta
ENSG00000157150	TIMP4	3.72428	0.0668416	0.000195873	0.035717	0.0659859	0.000150195	0.000619656	13	14	14	Artery_Coronary
ENSG00000164050	PLXNB1	-3.72347	-0.0892241	0.0001965	0.0222377	0.0216965	0.0316489	0.0674887	8	8	8	Artery_Coronary
ENSG00000156206	CFAP161	3.72292	0.0775375	0.000196933	0.0293327	0.0633722	3.82588e-11	1.39093e-10	7	7	7	Whole_Blood
ENSG00000260088	DDX59-AS1	3.72174	0.0224886	0.000197854	0.336879	0.375124	3.24e-41	9.08e-40	20	20	20	Artery_Aorta
ENSG00000104412	EMC2	-3.72155	-0.104693	0.000198007	0.0192282	0.0208128	0.00445841	0.00802955	12	12	12	Artery_Aorta
ENSG00000148795	CYP17A1	-3.72145	-0.17636	0.000198084	0.00517597	0.0109824	0.0393407	0.0597555	3	3	3	Artery_Aorta
ENSG00000076067	RBMS2	-3.72098	-0.0207477	0.000198454	0.411111	0.410105	1.32077e-78	5.66248e-77	23	23	23	Whole_Blood
ENSG00000127472	PLA2G5	3.71756	0.0597295	0.000201153	0.0433215	0.0570638	0.000436649	0.0015901	5	5	5	Artery_Coronary
ENSG00000213639	PPP1CB	3.71503	0.048385	0.000203182	0.0744953	0.137864	4.27e-14	2.48e-13	7	7	7	Artery_Aorta
ENSG00000072858	SIDT1	3.71497	0.155667	0.000203232	0.00697614	0.0362193	0.00532465	0.0143646	10	10	10	Artery_Coronary
ENSG00000177697	CD151	3.71459	0.0248812	0.000203535	0.306311	0.42141	2.84103e-26	2.20273e-24	12	12	12	Liver
ENSG00000107872	FBXL15	-3.71143	-0.0924897	0.000206093	0.0211996	0.0242043	0.0231434	0.0515237	12	12	12	Artery_Coronary
ENSG00000088926	F11	-3.70862	-0.0685412	0.000208395	0.0407207	0.0458747	0.00189305	0.00696206	6	6	6	Liver
ENSG00000152404	CWF19L2	3.70849	0.0405858	0.000208499	0.10434	0.0964137	3.8427e-06	2.26449e-05	9	9	9	Artery_Coronary
ENSG00000256053	COA8	-3.7064	-0.0790362	0.000210229	0.0300328	0.0508623	7.46e-06	1.99e-05	13	13	13	Artery_Aorta
ENSG00000250742	LINC02381	-3.70636	-0.0410733	0.000210263	0.133652	0.135899	6.67e-14	3.81e-13	23	23	23	Artery_Aorta
ENSG00000179195	ZNF664	3.7059	0.0852562	0.000210639	0.0255202	0.0370147	5.23219e-07	1.39392e-06	9	9	9	Whole_Blood
ENSG00000147408	CSGALNACT1	-3.7026	-0.0186706	0.000213404	0.503413	0.538697	2.48093e-114	2.93417e-112	36	36	36	Whole_Blood
ENSG00000214922	HLA-F-AS1	-3.70222	-0.0355939	0.000213718	0.173272	0.179665	1.35613e-30	1.27153e-29	41	43	43	Whole_Blood
ENSG00000160321	ZNF208	-3.69984	-0.0391738	0.000215733	0.108334	0.194963	6.75e-20	5.96e-19	23	23	23	Artery_Aorta
ENSG00000101187	SLCO4A1	-3.69921	-0.0913628	0.000216274	0.0235935	0.0106945	0.00738435	0.0124444	15	15	15	Whole_Blood
ENSG00000100003	SEC14L2	-3.69867	-0.0823502	0.000216731	0.0245972	0.0226328	9.26428e-05	0.000199414	7	7	7	Whole_Blood
ENSG00000198920	KIAA0753	-3.69779	-0.0299778	0.000217482	0.182727	0.335883	4.22e-36	9.23e-35	11	11	11	Artery_Aorta
ENSG00000112619	PRPH2	-3.6975	-0.0344751	0.000217735	0.132358	0.165248	6.99513e-10	7.66247e-09	11	11	11	Artery_Coronary
ENSG00000277476	AC005332.5	3.69665	0.0696226	0.000218467	0.041397	0.0234249	0.0273094	0.0687569	13	13	13	Liver
ENSG00000230333	AC004160.1	-3.69647	-0.0639035	0.000218615	0.0435267	0.0655009	0.000159173	0.000653014	19	21	21	Artery_Coronary
ENSG00000184988	TMEM106A	-3.69551	-0.0703626	0.000219449	0.0369782	0.0790838	3.87695e-05	0.000219659	10	10	10	Liver
ENSG00000206344	HCG27	3.69463	0.0278555	0.000220209	0.231843	0.303358	6.74215e-18	2.22209e-16	25	25	25	Liver
ENSG00000184471	C1QTNF8	-3.69443	-0.0477923	0.000220378	0.105603	0.0987944	2.87665e-06	1.7377e-05	3	3	3	Artery_Coronary
ENSG00000124587	PEX6	-3.69294	-0.0173161	0.000221677	0.58142	0.552214	3.7e-69	4.21e-67	23	24	24	Artery_Aorta
ENSG00000124116	WFDC3	-3.69218	-0.0339349	0.000222344	0.142696	0.105524	6.25608e-18	3.34535e-17	25	26	26	Whole_Blood
ENSG00000138760	SCARB2	3.68996	0.0429556	0.000224287	0.0988362	0.191793	1.45e-19	1.25e-18	17	17	17	Artery_Aorta
ENSG00000186660	ZFP91	-3.68921	-0.165485	0.000224953	0.00625738	0.0369247	0.000142685	0.000323254	4	4	4	Artery_Aorta
ENSG00000139613	SMARCC2	-3.6889	-0.0742991	0.000225221	0.0307415	0.0458807	2.15431e-08	6.46331e-08	12	12	12	Whole_Blood
ENSG00000137944	KYAT3	-3.68718	-0.0275699	0.000226749	0.225587	0.293898	6.01e-31	1.01e-29	19	20	20	Artery_Aorta
ENSG00000161888	SPC24	3.68446	0.041816	0.000229185	0.116555	0.0587393	0.000420199	0.00187043	16	16	16	Liver
ENSG00000048471	SNX29	-3.68374	-0.0664182	0.000229841	0.0356992	0.0732112	6.3192e-05	0.000284865	6	6	6	Artery_Coronary
ENSG00000146243	IRAK1BP1	3.68351	0.0336081	0.000230045	0.146578	0.230541	2.1552e-13	4.23387e-12	6	6	6	Liver
ENSG00000106290	TAF6	-3.6833	-0.0572129	0.000230234	0.0541369	0.0796127	1.62e-08	5.82e-08	10	10	10	Artery_Aorta
ENSG00000225265	TAF1A-AS1	3.68237	0.0377293	0.000231078	0.120204	0.0469307	1.47552e-08	4.47932e-08	12	12	12	Whole_Blood
ENSG00000163938	GNL3	-3.68061	-0.0493019	0.000232675	0.0658686	0.149924	4.99159e-09	4.87358e-08	16	16	16	Artery_Coronary
ENSG00000092036	HAUS4	-3.67963	-0.0226849	0.000233576	0.362482	0.421757	6.70834e-27	4.52018e-25	32	32	32	Artery_Coronary
ENSG00000171860	C3AR1	-3.67933	-0.0463176	0.000233849	0.0817631	0.10261	1.1e-10	4.85e-10	11	11	11	Artery_Aorta
ENSG00000244754	N4BP2L2	-3.67929	-0.0881162	0.000233887	0.0210962	0.0243921	4.90714e-05	0.000109034	22	23	23	Whole_Blood
ENSG00000146374	RSPO3	3.67888	0.252097	0.000234264	0.00284986	0.0290731	0.0126983	0.0306845	4	4	4	Artery_Coronary
ENSG00000087269	NOP14	3.67887	0.130622	0.000234271	0.0102025	0.0991373	3.62191e-06	2.48889e-05	6	6	6	Liver
ENSG00000275764	AC092747.4	-3.67848	-0.0664098	0.000234625	0.0442	0.0517323	2.60787e-09	8.38596e-09	12	12	12	Whole_Blood
ENSG00000160191	PDE9A	3.67817	0.120597	0.000234918	0.0127585	0.0283298	0.00088682	0.00179072	9	9	9	Artery_Aorta
ENSG00000165689	ENTR1	-3.67768	-0.0683671	0.000235363	0.0370031	0.0318656	0.00988755	0.0288395	2	2	2	Liver
ENSG00000144791	LIMD1	3.67768	0.0214083	0.000235367	0.340124	0.533412	1.03e-65	9.95e-64	19	19	19	Artery_Aorta
ENSG00000181027	FKRP	3.67767	0.0258053	0.00023537	0.330427	0.230051	2.30361e-13	4.51603e-12	11	11	11	Liver
ENSG00000082805	ERC1	3.67764	0.267699	0.000235401	0.00347885	0.0541264	3.74e-06	1.03e-05	2	2	2	Artery_Aorta
ENSG00000258521	AL157871.2	3.67751	0.0694299	0.000235519	0.0393745	0.0342664	0.00674508	0.017648	7	7	7	Artery_Coronary
ENSG00000094916	CBX5	-3.67702	-0.626855	0.000235978	0.000454834	0.0286485	0.014524	0.0399717	2	2	2	Liver
ENSG00000276293	PIP4K2B	3.67557	0.0326317	0.000237322	0.164937	0.278584	3.84e-29	5.83e-28	37	39	39	Artery_Aorta
ENSG00000176422	SPRYD4	-3.67348	-0.0268414	0.00023927	0.238711	0.234954	8.98324e-41	1.20543e-39	22	22	22	Whole_Blood
ENSG00000272842	AL391834.1	3.67323	0.210739	0.0002395	0.00498051	0.0400286	0.00336275	0.00964878	1	1	1	Artery_Coronary
ENSG00000225265	TAF1A-AS1	3.67222	0.0365192	0.00024045	0.124847	0.158048	1.76778e-09	1.82516e-08	9	9	9	Artery_Coronary
ENSG00000120318	ARAP3	-3.67088	-0.155552	0.000241713	0.00622075	0.0457424	0.00169273	0.00528001	3	3	3	Artery_Coronary
ENSG00000166450	PRTG	-3.67055	-0.0567903	0.000242031	0.053535	0.0270546	0.0162696	0.0380008	4	4	4	Artery_Coronary
ENSG00000232642	AC008073.2	3.67044	0.0333851	0.000242129	0.162364	0.201335	6.0121e-12	8.7218e-11	9	9	9	Artery_Coronary
ENSG00000168925	CTRB1	3.66989	0.0871361	0.000242659	0.0253264	0.0245523	0.00199058	0.00380213	11	11	11	Artery_Aorta
ENSG00000157578	LCA5L	3.66963	0.0198402	0.000242904	0.411629	0.381615	8.37646e-24	4.20548e-22	11	11	11	Artery_Coronary
ENSG00000239672	NME1	3.66683	0.0269012	0.000245573	0.235992	0.132603	1.9439e-22	1.2946e-21	7	7	7	Whole_Blood
ENSG00000065618	COL17A1	3.66632	0.0397083	0.000246061	0.11106	0.141023	7.25751e-24	5.15145e-23	6	6	6	Whole_Blood
ENSG00000010803	SCMH1	-3.66576	-0.0728688	0.000246606	0.030676	0.0566346	0.000459642	0.00166319	6	6	6	Artery_Coronary
ENSG00000160209	PDXK	-3.66576	-0.0254339	0.000246607	0.229917	0.202937	9.73e-21	9.06e-20	34	34	34	Artery_Aorta
ENSG00000114019	AMOTL2	-3.6644	-0.217463	0.000247919	0.00350724	0.0225104	0.00308895	0.00572482	5	5	5	Artery_Aorta
ENSG00000146731	CCT6A	3.66318	0.0920139	0.000249105	0.0214951	0.0341423	0.00684734	0.0178676	5	5	5	Artery_Coronary
ENSG00000033327	GAB2	-3.66278	-0.0370399	0.00024949	0.121747	0.148427	9.12736e-09	1.01188e-07	6	6	6	Liver
ENSG00000140464	PML	3.66268	0.0853421	0.000249595	0.0236713	0.0219615	0.0306144	0.0655831	14	14	14	Artery_Coronary
ENSG00000160606	TLCD1	3.66236	0.149862	0.000249904	0.00734159	0.0223044	0.000104324	0.000223381	14	14	14	Whole_Blood
ENSG00000112210	RAB23	-3.66207	-0.0615973	0.000250186	0.0453465	0.0575054	3.22574e-10	1.10792e-09	19	19	19	Whole_Blood
ENSG00000091844	RGS17	-3.66107	-0.0839381	0.00025116	0.0252884	0.0473916	1.56e-05	4e-05	13	14	14	Artery_Aorta
ENSG00000102967	DHODH	3.66084	0.0411715	0.000251394	0.0994067	0.0145142	0.00178425	0.00327358	10	10	10	Whole_Blood
ENSG00000115468	EFHD1	3.66073	0.0647735	0.000251493	0.0409253	0.0896828	1.85e-09	7.28e-09	4	4	4	Artery_Aorta
ENSG00000204371	EHMT2	-3.65912	-0.0712707	0.00025308	0.0400465	0.0553629	0.000623552	0.00265983	18	18	18	Liver
ENSG00000142910	TINAGL1	3.6565	0.13851	0.000255683	0.0105323	0.036272	0.000163858	0.000368098	10	10	10	Artery_Aorta
ENSG00000231050	AL109917.1	-3.65512	-0.0316466	0.000257062	0.158665	0.211455	2.80237e-12	4.91792e-11	18	18	18	Liver
ENSG00000171860	C3AR1	-3.65431	-0.0462725	0.000257878	0.0807927	0.0663054	0.00017346	0.000848596	14	14	14	Liver
ENSG00000198920	KIAA0753	-3.65371	-0.0329644	0.000258481	0.147326	0.12193	1.67864e-07	1.26138e-06	5	5	5	Artery_Coronary
ENSG00000260646	AL031705.1	-3.65367	-0.401847	0.000258516	0.00106594	0.0385351	0.00402576	0.0112732	3	3	3	Artery_Coronary
ENSG00000140848	CPNE2	3.65343	0.0841182	0.000258764	0.0238045	0.0906063	1.51e-09	6.01e-09	19	19	19	Artery_Aorta
ENSG00000171103	TRMT61B	-3.65334	-0.029881	0.000258853	0.18997	0.0825304	2.58452e-05	0.000151703	7	7	7	Liver
ENSG00000120727	PAIP2	3.6527	0.761057	0.0002595	0.000297613	0.022393	0.0309795	0.0763202	1	1	1	Liver
ENSG00000140105	WARS	-3.65118	-0.0240783	0.000261041	0.317766	0.366758	2.69444e-68	8.57272e-67	12	12	12	Whole_Blood
ENSG00000269951	AC090181.2	3.64875	0.0754359	0.000263516	0.0319398	0.0219185	0.00350991	0.00644003	12	12	12	Artery_Aorta
ENSG00000112130	RNF8	-3.64819	-0.0626789	0.000264097	0.0424592	0.0263198	2.4489e-05	5.60847e-05	3	3	3	Whole_Blood
ENSG00000128285	MCHR1	-3.64805	-0.0598945	0.000264243	0.0456682	0.0503965	4.22535e-09	1.33592e-08	9	9	9	Whole_Blood
ENSG00000140632	GLYR1	3.64749	0.0970404	0.000264814	0.0196964	0.0165906	0.000832601	0.0015948	21	21	21	Whole_Blood
ENSG00000182022	CHST15	-3.64748	-0.0253947	0.000264823	0.272182	0.303774	6.33601e-18	2.10289e-16	14	16	16	Liver
ENSG00000183066	WBP2NL	3.647	0.0443102	0.000265321	0.0857008	0.0248246	0.0214289	0.0482786	9	9	9	Artery_Coronary
ENSG00000181104	F2R	3.64694	0.0457345	0.000265384	0.0765809	0.0857338	1.77182e-05	0.000107125	14	14	14	Liver
ENSG00000184260	HIST2H2AC	3.64643	0.131179	0.000265908	0.0121884	0.0195146	0.0416724	0.0856358	11	12	12	Artery_Coronary
ENSG00000198517	MAFK	3.64579	0.0978991	0.000266568	0.0201873	0.0265906	0.00128601	0.00253868	9	9	9	Artery_Aorta
ENSG00000167528	ZNF641	3.64486	0.0319728	0.000267535	0.164976	0.112075	5.66673e-07	3.90307e-06	20	20	20	Artery_Coronary
ENSG00000048471	SNX29	-3.64291	-0.0870499	0.000269568	0.0206745	0.0593067	0.000393233	0.00176326	5	5	5	Liver
ENSG00000171634	BPTF	-3.64256	-0.10083	0.000269939	0.0169302	0.0274201	0.0168343	0.0453211	9	9	9	Liver
ENSG00000141252	VPS53	-3.64059	-0.0180492	0.000272014	0.512052	0.631531	5.84432e-147	1.75832e-144	24	24	24	Whole_Blood
ENSG00000168374	ARF4	3.63957	0.12021	0.000273098	0.0109282	0.0249847	0.0210079	0.0474449	7	7	7	Artery_Coronary
ENSG00000109113	RAB34	3.63922	0.0655757	0.000273465	0.0377828	0.0314477	3.86921e-06	9.56372e-06	5	5	5	Whole_Blood
ENSG00000172785	CBWD1	-3.63902	-0.0231415	0.000273677	0.354943	0.32084	3.22e-34	6.4e-33	43	44	44	Artery_Aorta
ENSG00000166716	ZNF592	-3.6389	-0.0429931	0.000273802	0.0782073	0.0995738	3.43859e-06	2.37848e-05	15	15	15	Liver
ENSG00000251322	SHANK3	3.63792	0.134757	0.000274845	0.00836419	0.020555	0.0388345	0.0924696	2	2	2	Liver
ENSG00000114904	NEK4	-3.63785	-0.0563288	0.000274919	0.0498225	0.0439633	0.00209547	0.0063819	12	12	12	Artery_Coronary
ENSG00000272914	AL359532.1	-3.63749	-0.054593	0.000275312	0.0592995	0.0655401	0.000189708	0.00091976	28	28	28	Liver
ENSG00000146243	IRAK1BP1	3.63741	0.0284507	0.000275389	0.208169	0.181536	8.36552e-11	1.03917e-09	10	10	10	Artery_Coronary
ENSG00000136485	DCAF7	-3.6371	-0.0944194	0.000275727	0.0205762	0.057011	0.000439413	0.00159875	11	11	11	Artery_Coronary
ENSG00000139613	SMARCC2	-3.63674	-0.219307	0.000276113	0.0040315	0.0150665	0.015691	0.0256505	11	11	11	Artery_Aorta
ENSG00000179119	SPTY2D1	-3.63671	-0.0704144	0.000276146	0.0342632	0.071654	7.6168e-05	0.000337931	6	6	6	Artery_Coronary
ENSG00000225177	AL590617.2	3.63611	0.078599	0.000276791	0.0316882	0.024267	5.13391e-05	0.000113822	20	20	20	Whole_Blood
ENSG00000196235	SUPT5H	3.63482	0.0758334	0.000278175	0.0286989	0.0351242	1.03218e-06	2.6848e-06	8	8	8	Whole_Blood
ENSG00000184274	LINC00315	-3.63407	-0.0434978	0.00027899	0.0947009	0.0506217	7.85e-06	2.09e-05	17	17	17	Artery_Aorta
ENSG00000166225	FRS2	3.63305	0.0748424	0.00028009	0.0298936	0.0378239	0.0043864	0.0121453	13	13	13	Artery_Coronary
ENSG00000198380	GFPT1	3.6315	0.0558053	0.000281774	0.0557955	0.0726074	6.79388e-05	0.000304787	10	10	10	Artery_Coronary
ENSG00000138018	SELENOI	3.63143	0.273155	0.000281855	0.00214713	0.0141659	0.019172	0.0308548	7	8	8	Artery_Aorta
ENSG00000125755	SYMPK	3.63094	0.0526177	0.000282395	0.0549969	0.0942181	6.9e-10	2.83e-09	5	5	5	Artery_Aorta
ENSG00000272030	AL162258.2	-3.63036	-0.0220275	0.000283021	0.340865	0.368954	2.16e-40	5.79e-39	6	7	7	Artery_Aorta
ENSG00000100234	TIMP3	3.62953	0.136281	0.000283941	0.00817239	0.0242136	0.0231166	0.0514809	9	9	9	Artery_Coronary
ENSG00000160695	VPS11	-3.62814	-0.0327434	0.000285466	0.159156	0.184785	7.77e-19	6.38e-18	15	15	15	Artery_Aorta
ENSG00000148180	GSN	3.62742	0.149448	0.000286265	0.00714727	0.0324989	0.00835991	0.0213229	2	2	2	Artery_Coronary
ENSG00000112715	VEGFA	-3.62621	-0.123396	0.000287614	0.0118021	0.0162266	0.000951262	0.00180816	17	18	18	Whole_Blood
ENSG00000183066	WBP2NL	3.6262	0.0422655	0.000287626	0.0933537	0.105405	5.98e-11	2.69e-10	11	11	11	Artery_Aorta
ENSG00000124587	PEX6	-3.62575	-0.0154372	0.000288125	0.695959	0.762796	6.89779e-211	5.91451e-207	48	49	49	Whole_Blood
ENSG00000163938	GNL3	-3.62506	-0.0561888	0.000288895	0.0491698	0.0129983	0.00312457	0.00554749	8	9	9	Whole_Blood
ENSG00000149292	TTC12	3.62497	0.0247736	0.000288998	0.267484	0.358236	1.32865e-21	6.61456e-20	8	8	8	Liver
ENSG00000272030	AL162258.2	-3.62454	-0.0237904	0.000289479	0.290287	0.201119	1.83702e-34	1.96771e-33	7	8	8	Whole_Blood
ENSG00000267731	AC005332.2	3.62403	0.0299301	0.00029005	0.2077	0.226237	3.05e-23	3.37e-22	24	24	24	Artery_Aorta
ENSG00000132563	REEP2	-3.62251	-0.066279	0.000291763	0.0354801	0.0673811	0.000127092	0.000532492	5	5	5	Artery_Coronary
ENSG00000137501	SYTL2	-3.62175	-0.0469598	0.000292617	0.0672852	0.0357062	0.00566561	0.0151468	15	15	15	Artery_Coronary
ENSG00000134780	DAGLA	-3.62093	-0.159999	0.000293544	0.00615238	0.0147634	0.0167835	0.0272605	5	5	5	Artery_Aorta
ENSG00000177697	CD151	3.61965	0.0257852	0.000295005	0.276312	0.197978	9.43416e-12	1.32817e-10	14	14	14	Artery_Coronary
ENSG00000181007	ZFP82	-3.61948	-0.059011	0.000295199	0.0433199	0.089241	2.80856e-15	1.30349e-14	12	12	12	Whole_Blood
ENSG00000018280	SLC11A1	-3.61879	-0.127557	0.00029598	0.0117919	0.0251044	0.0222662	0.0579014	7	7	7	Liver
ENSG00000131018	SYNE1	3.61743	0.0902352	0.000297545	0.0213966	0.0335607	0.000291278	0.000632212	10	10	10	Artery_Aorta
ENSG00000166165	CKB	-3.61681	-0.0352345	0.000298256	0.13936	0.14808	9.52806e-09	1.05226e-07	5	5	5	Liver
ENSG00000115523	GNLY	-3.61612	-0.0268676	0.000299051	0.233164	0.194927	1.41888e-11	1.94802e-10	33	33	33	Artery_Coronary
ENSG00000136485	DCAF7	-3.61562	-0.0511472	0.000299632	0.0673872	0.109988	2.18e-11	1.01e-10	14	14	14	Artery_Aorta
ENSG00000184232	OAF	3.61558	0.037931	0.000299679	0.113081	0.0648132	3.86e-07	1.2e-06	23	23	23	Artery_Aorta
ENSG00000267731	AC005332.2	3.61547	0.0328616	0.000299806	0.170092	0.197486	1.0077e-11	1.40995e-10	18	18	18	Artery_Coronary
ENSG00000160678	S100A1	-3.61477	-0.0341049	0.000300609	0.141426	0.131227	7.58489e-08	7.18892e-07	6	7	7	Liver
ENSG00000168894	RNF181	3.6134	0.0997708	0.000302207	0.0171712	0.0115095	0.00543962	0.00934148	11	11	11	Whole_Blood
ENSG00000111142	METAP2	3.61296	0.0574098	0.000302716	0.0487917	0.0728316	8.07689e-05	0.000426217	7	7	7	Liver
ENSG00000272182	AC135507.1	-3.61199	-0.118715	0.000303853	0.0112273	0.0321762	0.00869454	0.0220939	6	6	6	Artery_Coronary
ENSG00000232453	LINC02777	-3.61019	-0.11488	0.000305976	0.012743	0.023474	0.0253438	0.0557313	5	5	5	Artery_Coronary
ENSG00000133121	STARD13	-3.61011	-0.0743673	0.00030607	0.0331123	0.101034	1.56e-10	6.75e-10	19	19	19	Artery_Aorta
ENSG00000197256	KANK2	-3.60998	-0.0479284	0.000306224	0.0794916	0.201531	5.85628e-12	8.51384e-11	19	20	20	Artery_Coronary
ENSG00000008130	NADK	3.60907	0.401849	0.0003073	0.00102853	0.0195233	0.0441256	0.103007	1	1	1	Liver
ENSG00000176101	SSNA1	3.60819	0.0704115	0.000308339	0.0368457	0.0848638	1.96327e-05	0.000117796	2	2	2	Liver
ENSG00000141376	BCAS3	3.6081	0.0535937	0.000308447	0.0743355	0.100986	3.4651e-17	1.7877e-16	14	14	14	Whole_Blood
ENSG00000179954	SSC5D	-3.60734	-0.0219487	0.000309358	0.370045	0.535027	5.29e-66	5.19e-64	10	10	10	Artery_Aorta
ENSG00000242372	EIF6	-3.60636	-0.08864	0.000310526	0.0220991	0.0285803	0.000840642	0.00170452	13	13	13	Artery_Aorta
ENSG00000233237	LINC00472	3.60634	0.0458163	0.000310549	0.0759014	0.0897427	1.82e-09	7.19e-09	8	8	8	Artery_Aorta
ENSG00000105771	SMG9	3.6057	0.0457105	0.000311307	0.0753891	0.0850647	1.32494e-14	5.91241e-14	18	18	18	Whole_Blood
ENSG00000197375	SLC22A5	3.60552	0.0409276	0.000311533	0.0931296	0.0615325	7.75e-07	2.33e-06	14	15	15	Artery_Aorta
ENSG00000171103	TRMT61B	-3.60545	-0.0268652	0.000311607	0.228871	0.30976	7.39e-33	1.39e-31	11	11	11	Artery_Aorta
ENSG00000232677	LINC00665	-3.6054	-0.0293565	0.000311669	0.212124	0.222404	7.97e-23	8.58e-22	27	27	27	Artery_Aorta
ENSG00000160606	TLCD1	3.60533	0.100477	0.000311757	0.0164283	0.0354519	0.00584268	0.0155531	5	5	5	Artery_Coronary
ENSG00000234906	APOC2	3.60503	0.0996695	0.000312111	0.0184964	0.0165448	0.0113179	0.0189787	24	24	24	Artery_Aorta
ENSG00000233682	AL356417.2	3.60459	0.105357	0.000312643	0.0150151	0.0584386	0.000370458	0.00137372	8	8	8	Artery_Coronary
ENSG00000126858	RHOT1	3.60452	0.0370902	0.000312734	0.114198	0.148995	5.61797e-09	5.43335e-08	23	23	23	Artery_Coronary
ENSG00000250786	SNHG18	-3.60389	-0.0256827	0.000313492	0.25719	0.42099	1.3e-47	5.1e-46	37	37	37	Artery_Aorta
ENSG00000171860	C3AR1	-3.60362	-0.0174906	0.000313815	0.541706	0.543507	7.44934e-116	9.25716e-114	26	26	26	Whole_Blood
ENSG00000115271	GCA	-3.60247	-0.475551	0.000315203	0.000638758	0.0707688	8.46949e-05	0.000371656	3	3	3	Artery_Coronary
ENSG00000273765	AC024257.4	-3.6023	-0.0963458	0.000315412	0.0205749	0.0340885	0.000260401	0.000569018	7	7	7	Artery_Aorta
ENSG00000198920	KIAA0753	-3.60216	-0.0431829	0.000315589	0.0838163	0.0591464	0.00040067	0.00179235	4	4	4	Liver
ENSG00000163257	DCAF16	-3.6017	-0.0376088	0.000316146	0.118697	0.212205	1e-21	1.01e-20	8	8	8	Artery_Aorta
ENSG00000254041	AC021546.1	3.60159	0.082996	0.000316275	0.0233884	0.0578153	0.000399122	0.00146885	3	3	3	Artery_Coronary
ENSG00000176101	SSNA1	-3.601	-0.155393	0.000316993	0.0071513	0.0601761	1.03e-06	3.06e-06	5	5	5	Artery_Aorta
ENSG00000176101	SSNA1	-3.60045	-0.14088	0.000317669	0.00878385	0.0148112	0.00159939	0.00295115	6	6	6	Whole_Blood
ENSG00000185033	SEMA4B	3.59997	0.110474	0.000318256	0.0134754	0.0506809	7.75e-06	2.07e-05	6	6	6	Artery_Aorta
ENSG00000184828	ZBTB7C	-3.59969	-0.0737954	0.000318594	0.0295745	0.023446	0.00252499	0.00473883	18	18	18	Artery_Aorta
ENSG00000105771	SMG9	3.59958	0.0458389	0.000318733	0.0757527	0.0878666	1.3775e-05	8.52174e-05	8	8	8	Liver
ENSG00000172399	MYOZ2	-3.59863	-0.071262	0.0003199	0.0312192	0.0443465	0.00200127	0.00613132	13	13	13	Artery_Coronary
ENSG00000137154	RPS6	-3.59783	-0.149292	0.000320886	0.00940793	0.0212225	0.000154338	0.000324396	2	2	2	Whole_Blood
ENSG00000135454	B4GALNT1	3.59741	0.0876646	0.000321398	0.0194901	0.10743	3.83e-11	1.75e-10	13	13	13	Artery_Aorta
ENSG00000260231	KDM7A-DT	3.59675	0.0490029	0.000322215	0.0696061	0.128116	1.10769e-21	7.12788e-21	15	15	15	Whole_Blood
ENSG00000106868	SUSD1	-3.59609	-0.0402552	0.000323034	0.0997772	0.185975	4.65962e-11	5.9469e-10	4	4	4	Artery_Coronary
ENSG00000247556	OIP5-AS1	3.59597	0.0335532	0.000323185	0.150755	0.302383	5.79e-32	1.03e-30	23	24	24	Artery_Aorta
ENSG00000071967	CYBRD1	-3.59494	-0.0224271	0.00032447	0.3181	0.549737	1.07e-68	1.19e-66	21	22	22	Artery_Aorta
ENSG00000141503	MINK1	3.59485	0.0505152	0.000324577	0.0644827	0.0358119	0.00618903	0.0194556	24	25	25	Liver
ENSG00000267731	AC005332.2	3.59471	0.0349172	0.00032475	0.148457	0.0192415	0.0456978	0.106017	12	12	12	Liver
ENSG00000073614	KDM5A	3.59313	0.10861	0.000326731	0.013335	0.0464803	1.89e-05	4.79e-05	5	5	5	Artery_Aorta
ENSG00000106868	SUSD1	-3.59173	-0.0416539	0.000328492	0.0929463	0.0870388	1.51893e-05	9.32352e-05	4	4	4	Liver
ENSG00000187837	HIST1H1C	-3.5917	-0.0493804	0.000328527	0.073801	0.0273842	1.66907e-05	3.88793e-05	40	40	40	Whole_Blood
ENSG00000171130	ATP6V0E2	-3.59119	-0.0356473	0.000329176	0.182681	0.248011	2.78506e-43	4.06476e-42	23	23	23	Whole_Blood
ENSG00000136238	RAC1	3.59111	0.0604667	0.000329271	0.0497957	0.0582297	1.56e-06	4.54e-06	18	18	18	Artery_Aorta
ENSG00000157578	LCA5L	3.59012	0.019866	0.000330529	0.394619	0.436274	7.38e-50	3.21e-48	13	13	13	Artery_Aorta
ENSG00000090339	ICAM1	3.58981	0.109314	0.000330917	0.0137831	0.0246185	0.00196247	0.00375453	12	12	12	Artery_Aorta
ENSG00000198208	RPS6KL1	3.58791	0.0371153	0.000333338	0.109823	0.145069	9.24596e-09	8.65209e-08	18	18	18	Artery_Coronary
ENSG00000232453	LINC02777	-3.58734	-0.0885599	0.000334065	0.0212436	0.0324636	0.00036773	0.000786976	4	4	4	Artery_Aorta
ENSG00000168917	SLC35G2	3.58711	0.0948299	0.000334367	0.0190496	0.0274857	0.00106199	0.00212049	3	3	3	Artery_Aorta
ENSG00000108797	CNTNAP1	3.58652	0.0546555	0.000335116	0.0539973	0.0644343	4.18e-07	1.3e-06	6	6	6	Artery_Aorta
ENSG00000146729	NIPSNAP2	3.5865	0.0544487	0.000335141	0.0624126	0.0714942	9.44776e-05	0.000493056	8	8	8	Liver
ENSG00000146411	SLC2A12	3.58517	0.0458508	0.000336864	0.0823788	0.24468	2.83e-25	3.5e-24	27	27	27	Artery_Aorta
ENSG00000174151	CYB561D1	3.58388	0.112669	0.00033853	0.0120586	0.0488807	0.00116219	0.00379324	11	11	11	Artery_Coronary
ENSG00000226686	LINC01535	3.58105	0.0187905	0.000342212	0.432989	0.29201	1.01e-30	1.67e-29	15	15	15	Artery_Aorta
ENSG00000245598	DACT3-AS1	3.58079	0.0393175	0.000342556	0.104913	0.172609	1.39e-17	1.05e-16	2	2	2	Artery_Aorta
ENSG00000115827	DCAF17	3.58078	0.0902057	0.000342568	0.0195464	0.0507273	0.000931701	0.00311897	4	4	4	Artery_Coronary
ENSG00000139352	ASCL1	-3.58049	-0.209956	0.000342953	0.00389011	0.0200174	0.00529804	0.00942392	8	8	8	Artery_Aorta
ENSG00000108784	NAGLU	-3.57914	-0.0428648	0.000344727	0.108234	0.0846966	2.00234e-05	0.000119798	10	10	10	Liver
ENSG00000090924	PLEKHG2	3.57672	0.247963	0.000347935	0.00256212	0.0638224	0.000194579	0.000781522	4	4	4	Artery_Coronary
ENSG00000146731	CCT6A	3.57598	0.0823212	0.000348918	0.0255643	0.0252306	0.0219284	0.0571408	5	5	5	Liver
ENSG00000146243	IRAK1BP1	3.57285	0.0278152	0.000353121	0.210984	0.208415	2.55e-21	2.48e-20	12	12	12	Artery_Aorta
ENSG00000177112	MRVI1-AS1	-3.57208	-0.0489781	0.000354153	0.0799594	0.13664	4.03404e-23	2.76941e-22	26	27	27	Whole_Blood
ENSG00000160678	S100A1	-3.5712	-0.0285556	0.000355344	0.198583	0.203472	8.54e-21	8e-20	12	12	12	Artery_Aorta
ENSG00000198945	L3MBTL3	-3.571	-0.0270038	0.000355616	0.208922	0.419804	5.14071e-81	2.41529e-79	15	15	15	Whole_Blood
ENSG00000129235	TXNDC17	-3.57	-0.174592	0.00035698	0.00506683	0.0157731	0.00112328	0.00211776	6	6	6	Whole_Blood
ENSG00000074527	NTN4	3.56935	0.0491611	0.000357864	0.0645778	0.104638	7.07e-11	3.16e-10	18	19	19	Artery_Aorta
ENSG00000198945	L3MBTL3	-3.56931	-0.0320253	0.000357921	0.146318	0.364009	5.19723e-22	2.75409e-20	2	2	2	Liver
ENSG00000163257	DCAF16	-3.56872	-0.0648296	0.000358732	0.037067	0.0612111	8.39915e-11	2.99578e-10	4	4	4	Whole_Blood
ENSG00000163806	SPDYA	-3.56851	-0.256394	0.000359021	0.00249027	0.0191707	0.0435315	0.088912	4	4	4	Artery_Coronary
ENSG00000121101	TEX14	3.56787	0.0481106	0.000359893	0.0672878	0.0207485	0.000183266	0.000381875	8	8	8	Whole_Blood
ENSG00000140632	GLYR1	3.56767	0.0973024	0.000360168	0.0219057	0.0331296	0.00031921	0.000689327	21	21	21	Artery_Aorta
ENSG00000143553	SNAPIN	3.56766	0.152511	0.000360177	0.00699716	0.073423	6.13e-08	2.07e-07	6	6	6	Artery_Aorta
ENSG00000169599	NFU1	3.5673	0.0720235	0.000360681	0.0286612	0.0178162	0.00053213	0.00104315	8	8	8	Whole_Blood
ENSG00000104365	IKBKB	3.56646	0.130229	0.000361829	0.0101037	0.0310889	0.0108468	0.0311191	10	10	10	Liver
ENSG00000131378	RFTN1	-3.56627	-0.0318528	0.000362097	0.154356	0.225208	3.95e-23	4.32e-22	5	5	5	Artery_Aorta
ENSG00000102780	DGKH	-3.5662	-0.212582	0.0003622	0.00396171	0.0496677	5.4973e-09	1.72409e-08	1	1	1	Whole_Blood
ENSG00000134905	CARS2	-3.56573	-0.0232519	0.000362839	0.338173	0.418232	3.24e-47	1.24e-45	66	67	67	Artery_Aorta
ENSG00000275764	AC092747.4	-3.56437	-0.0337558	0.000364732	0.138915	0.260279	4.94e-27	6.71e-26	18	18	18	Artery_Aorta
ENSG00000150337	FCGR1A	-3.56344	-0.174999	0.000366032	0.0103757	0.0298551	6.8602e-06	1.65791e-05	14	15	15	Whole_Blood
ENSG00000085733	CTTN	-3.56302	-0.0669999	0.000366612	0.0367044	0.0245274	4.67346e-05	0.000104098	6	6	6	Whole_Blood
ENSG00000125755	SYMPK	3.56234	0.045445	0.000367567	0.0744745	0.177953	2.21076e-10	3.06396e-09	14	14	14	Liver
ENSG00000272030	AL162258.2	-3.56204	-0.0193575	0.000367986	0.419711	0.438349	3.0517e-28	2.39506e-26	23	24	24	Artery_Coronary
ENSG00000127415	IDUA	-3.56069	-0.0318242	0.000369878	0.13453	0.319563	2.19722e-19	7.41481e-18	25	25	25	Artery_Coronary
ENSG00000115602	IL1RL1	3.56038	0.130409	0.00037032	0.00972205	0.0510325	0.000898287	0.0030259	10	10	10	Artery_Coronary
ENSG00000131242	RAB11FIP4	3.56	0.0289969	0.000370848	0.187893	0.183641	2.64803e-31	2.54119e-30	45	46	46	Whole_Blood
ENSG00000160678	S100A1	-3.55946	-0.0360332	0.000371613	0.121518	0.114859	1.80551e-19	1.04181e-18	7	8	8	Whole_Blood
ENSG00000237950	AL357079.1	-3.55871	-0.152265	0.000372684	0.00822767	0.0201078	0.00519501	0.00925463	3	3	3	Artery_Aorta
ENSG00000161888	SPC24	-3.55863	-0.0594189	0.000372798	0.0480502	0.0834437	1.8463e-05	9.44546e-05	12	13	13	Artery_Coronary
ENSG00000187122	SLIT1	3.55775	0.0250449	0.000374041	0.269036	0.301132	5.97605e-54	1.23922e-52	23	23	23	Whole_Blood
ENSG00000145217	SLC26A1	3.55774	0.018985	0.000374058	0.428164	0.543471	8.78816e-38	1.91507e-35	9	9	9	Artery_Coronary
ENSG00000146457	WTAP	3.55622	0.0488813	0.000376225	0.0695177	0.110178	2.09e-11	9.74e-11	25	25	25	Artery_Aorta
ENSG00000272030	AL162258.2	-3.55539	-0.0207087	0.000377413	0.368111	0.370824	1.69796e-22	9.47549e-21	11	11	11	Liver
ENSG00000181027	FKRP	3.55497	0.024767	0.000378025	0.344685	0.476058	5.38e-56	3.2e-54	17	17	17	Artery_Aorta
ENSG00000146729	NIPSNAP2	3.55477	0.0691399	0.000378313	0.0388907	0.0154213	0.00127806	0.00239325	7	7	7	Whole_Blood
ENSG00000226453	LINC02542	3.55467	0.0753353	0.000378452	0.0265695	0.0807349	2.5587e-05	0.000126876	5	5	5	Artery_Coronary
ENSG00000040633	PHF23	-3.55435	-0.110813	0.000378919	0.0134704	0.0326798	2.48481e-06	6.25085e-06	3	3	3	Whole_Blood
ENSG00000007237	GAS7	3.55421	0.149129	0.000379114	0.00710517	0.0248773	0.0212893	0.0480221	3	3	3	Artery_Coronary
ENSG00000198945	L3MBTL3	-3.55394	-0.0385004	0.0003795	0.100137	0.114408	4.25242e-07	2.99438e-06	1	1	1	Artery_Coronary
ENSG00000198945	L3MBTL3	-3.55394	-0.0329709	0.0003795	0.13654	0.172186	1.54e-17	1.15e-16	1	1	1	Artery_Aorta
ENSG00000110696	C11orf58	3.55181	0.142029	0.000382593	0.00731231	0.019485	0.00594809	0.0104815	9	9	9	Artery_Aorta
ENSG00000163257	DCAF16	-3.55165	-0.0396814	0.000382825	0.103518	0.0451645	0.00205746	0.00749963	6	6	6	Liver
ENSG00000104497	SNX16	3.55157	0.0211476	0.000382944	0.345191	0.290412	9.82838e-52	1.91313e-50	22	22	22	Whole_Blood
ENSG00000277476	AC005332.5	3.55096	0.0700356	0.000383828	0.037889	0.0209991	0.0042821	0.00773777	19	19	19	Artery_Aorta
ENSG00000148600	CDHR1	3.55039	0.058092	0.000384658	0.049185	0.0539596	1.16544e-09	3.8376e-09	15	15	15	Whole_Blood
ENSG00000095787	WAC	-3.54929	-0.0600911	0.000386271	0.0416936	0.0268238	0.0167387	0.0389102	7	7	7	Artery_Coronary
ENSG00000205683	DPF3	3.54909	0.0328825	0.000386562	0.14424	0.166979	5.23e-17	3.78e-16	20	20	20	Artery_Aorta
ENSG00000104147	OIP5	3.54868	0.159935	0.00038717	0.00611491	0.0308651	0.0102005	0.025376	6	7	7	Artery_Coronary
ENSG00000177839	PCDHB9	3.54801	0.0899482	0.000388153	0.0190506	0.0372331	0.00523169	0.0168264	9	9	9	Liver
ENSG00000164385	LINC01600	-3.54696	-0.214398	0.0003897	0.00357233	0.0695328	9.82167e-05	0.000424165	1	1	1	Artery_Coronary
ENSG00000273951	AL031667.3	3.54548	0.132409	0.000391897	0.00920376	0.0200981	0.00520603	0.0092726	3	3	3	Artery_Aorta
ENSG00000176095	IP6K1	3.54511	0.152881	0.000392447	0.0072175	0.0200524	0.0413243	0.0975267	9	9	9	Liver
ENSG00000213445	SIPA1	-3.5448	-0.154089	0.000392915	0.0066635	0.0202797	0.00500476	0.00894594	5	6	6	Artery_Aorta
ENSG00000160678	S100A1	-3.54463	-0.027644	0.000393168	0.207727	0.259833	1.74011e-15	3.80409e-14	14	14	14	Artery_Coronary
ENSG00000272914	AL359532.1	-3.54309	-0.0601669	0.000395468	0.045019	0.0338619	0.000273235	0.000595439	20	20	20	Artery_Aorta
ENSG00000160789	LMNA	-3.54283	-0.0681049	0.000395864	0.0363647	0.0600001	1.30432e-10	4.58919e-10	4	4	4	Whole_Blood
ENSG00000196110	ZNF699	3.54276	0.104993	0.000395965	0.0148255	0.0132916	0.00280269	0.00500972	12	12	12	Whole_Blood
ENSG00000177462	OR2T8	-3.54181	-0.0778631	0.000397393	0.0339838	0.0260464	2.70238e-05	6.16593e-05	16	16	16	Whole_Blood
ENSG00000134905	CARS2	-3.54165	-0.0349478	0.000397634	0.14226	0.22816	1.54034e-13	2.73655e-12	10	10	10	Artery_Coronary
ENSG00000233927	RPS28	3.54088	0.0226946	0.000398798	0.306134	0.185282	1.34626e-31	1.30435e-30	14	14	14	Whole_Blood
ENSG00000082641	NFE2L1	3.54075	0.150239	0.000398994	0.00663054	0.0160169	0.0127147	0.0211652	5	5	5	Artery_Aorta
ENSG00000133275	CSNK1G2	3.53948	0.156681	0.000400923	0.00692778	0.0185001	0.0474103	0.0956706	4	4	4	Artery_Coronary
ENSG00000140382	HMG20A	3.53873	0.0312756	0.000402051	0.160437	0.216141	3.79e-22	3.92e-21	12	12	12	Artery_Aorta
ENSG00000176101	SSNA1	-3.53811	-0.207627	0.000403	0.00383869	0.0881347	1.04805e-05	5.66296e-05	1	1	1	Artery_Coronary
ENSG00000086300	SNX10	-3.53778	-0.0428442	0.000403507	0.0884615	0.0758131	5.69302e-05	0.000310466	7	7	7	Liver
ENSG00000105726	ATP13A1	-3.53775	-0.0660321	0.000403557	0.0367163	0.127842	4.1e-13	2.19e-12	6	6	6	Artery_Aorta
ENSG00000244617	ASPRV1	-3.53771	-0.0511367	0.000403617	0.0751105	0.123189	7.41637e-21	4.5733e-20	14	14	14	Whole_Blood
ENSG00000101624	CEP76	3.53511	0.0899682	0.000407606	0.0204397	0.0211887	0.00410981	0.00744727	16	16	16	Artery_Aorta
ENSG00000042493	CAPG	3.53408	0.046342	0.000409195	0.0760621	0.109235	1.0846e-06	8.30036e-06	12	12	12	Liver
ENSG00000281538	AC254562.3	-3.53403	-0.0644603	0.000409276	0.0638882	0.0799436	1.51e-08	5.44e-08	35	37	37	Artery_Aorta
ENSG00000171860	C3AR1	-3.53285	-0.0686435	0.0004111	0.0346307	0.0517943	0.000820028	0.00278888	1	1	1	Artery_Coronary
ENSG00000198944	SOWAHA	3.53259	0.0974775	0.000411508	0.0159907	0.0401061	0.0037281	0.0125786	6	6	6	Liver
ENSG00000081026	MAGI3	-3.53217	-0.0903829	0.000412158	0.0181814	0.0142031	0.0190135	0.0306218	11	11	11	Artery_Aorta
ENSG00000123472	ATPAF1	-3.53153	-0.0800128	0.000413158	0.0246851	0.0234575	6.87657e-05	0.000150301	12	12	12	Whole_Blood
ENSG00000177191	B3GNT8	3.53139	0.100157	0.000413379	0.0164397	0.0203669	0.000210464	0.000435427	7	9	9	Whole_Blood
ENSG00000010803	SCMH1	-3.53119	-0.0463449	0.000413691	0.070082	0.211769	1.12e-21	1.12e-20	12	12	12	Artery_Aorta
ENSG00000118965	WDR35	3.52941	0.0527685	0.00041648	0.0563794	0.040407	6.82e-05	0.000161376	16	18	18	Artery_Aorta
ENSG00000263335	AF001548.2	3.52934	0.0200907	0.000416604	0.361523	0.339967	2.45506e-20	1.05317e-18	9	9	9	Liver
ENSG00000213593	TMX2	3.52929	0.153258	0.000416676	0.00638329	0.0250585	0.00178564	0.00344418	11	11	11	Artery_Aorta
ENSG00000232642	AC008073.2	3.52784	0.0471557	0.000418958	0.0706556	0.0381712	3.45267e-07	9.35385e-07	11	11	11	Whole_Blood
ENSG00000198890	PRMT6	-3.52658	-0.051693	0.000420958	0.0524737	0.0413474	0.00286928	0.00839861	5	5	5	Artery_Coronary
ENSG00000108262	GIT1	3.52549	13.2621	0.0004227	1.17109e-06	0.0229566	0.0289158	0.0721293	1	1	1	Liver
ENSG00000253251	SHLD3	-3.52506	-0.0696406	0.000423385	0.0350092	0.0597298	0.000374258	0.00168697	10	10	10	Liver
ENSG00000105402	NAPA	3.52477	0.131305	0.000423855	0.00958528	0.0431637	3.81e-05	9.29e-05	6	6	6	Artery_Aorta
ENSG00000179889	PDXDC1	3.52474	0.0385128	0.000423903	0.125766	0.160261	2.5e-16	1.72e-15	19	20	20	Artery_Aorta
ENSG00000121101	TEX14	3.52384	0.040689	0.000425337	0.0912793	0.0837483	1.77972e-05	9.14826e-05	6	6	6	Artery_Coronary
ENSG00000179588	ZFPM1	-3.52348	-0.143722	0.000425918	0.00854914	0.0226703	9.13966e-05	0.00019688	17	17	17	Whole_Blood
ENSG00000157578	LCA5L	3.52303	0.0210055	0.000426644	0.340243	0.137653	3.4525e-08	3.46496e-07	11	11	11	Liver
ENSG00000157557	ETS2	3.52267	0.14981	0.000427229	0.00664237	0.0148054	0.0166276	0.0270336	7	7	7	Artery_Aorta
ENSG00000158234	FAIM	-3.52166	-0.0778528	0.000428857	0.0274515	0.0182876	0.000448125	0.000887402	10	10	10	Whole_Blood
ENSG00000214787	MS4A4E	-3.52089	-0.121191	0.000430098	0.00985982	0.0123892	0.00391799	0.00687855	5	5	5	Whole_Blood
ENSG00000233927	RPS28	3.51935	0.0221179	0.000432607	0.316211	0.274941	1.92229e-16	4.71008e-15	7	7	7	Artery_Coronary
ENSG00000089818	NECAP1	-3.51708	-0.0193494	0.000436315	0.429542	0.433755	1.49086e-84	7.72411e-83	20	20	20	Whole_Blood
ENSG00000267053	AC092296.2	-3.51696	-0.0673362	0.000436521	0.0407121	0.0635805	5.01e-07	1.54e-06	15	16	16	Artery_Aorta
ENSG00000184185	KCNJ12	-3.51694	-0.184617	0.000436553	0.00452299	0.0156926	0.0136593	0.022619	3	3	3	Artery_Aorta
ENSG00000147894	C9orf72	3.51658	0.0349952	0.000437137	0.118492	0.111849	7.92619e-07	6.19362e-06	17	17	17	Liver
ENSG00000166503	HDGFL3	3.51623	0.0397824	0.000437721	0.0929605	0.22147	1.01e-22	1.08e-21	19	19	19	Artery_Aorta
ENSG00000243410	PSMD6-AS1	-3.51583	-0.199201	0.000438382	0.00428719	0.0287604	0.0143305	0.0395416	4	4	4	Liver
ENSG00000170017	ALCAM	3.51552	0.129602	0.000438888	0.00941367	0.0245804	0.0220876	0.049573	2	2	2	Artery_Coronary
ENSG00000114744	COMMD2	3.51482	0.0539844	0.000440047	0.0504919	0.115576	5.06258e-07	4.10694e-06	3	3	3	Liver
ENSG00000114744	COMMD2	3.51455	0.0406564	0.000440507	0.0891204	0.138111	2.22532e-08	1.96735e-07	8	9	9	Artery_Coronary
ENSG00000185100	ADSSL1	-3.5138	-0.116835	0.00044175	0.0115947	0.0200492	0.000236184	0.00048565	10	10	10	Whole_Blood
ENSG00000263335	AF001548.2	3.51275	0.0226658	0.000443495	0.280129	0.273239	2.4694e-16	5.97204e-15	7	7	7	Artery_Coronary
ENSG00000132471	WBP2	-3.51254	-0.0806797	0.000443853	0.0247176	0.0744456	5.44913e-05	0.000249826	17	17	17	Artery_Coronary
ENSG00000186150	UBL4B	3.51097	0.0458427	0.000446479	0.0808101	0.0616828	0.000251336	0.000981178	29	29	29	Artery_Coronary
ENSG00000214435	AS3MT	3.5108	0.0214677	0.000446767	0.333955	0.233774	1.50679e-40	2.00155e-39	21	21	21	Whole_Blood
ENSG00000134905	CARS2	-3.50992	-0.0322167	0.000448247	0.164503	0.142087	2.0001e-08	2.10445e-07	12	12	12	Liver
ENSG00000163257	DCAF16	-3.50946	-0.0427412	0.000449024	0.0867409	0.200548	6.68327e-12	9.64764e-11	4	4	4	Artery_Coronary
ENSG00000189366	ALG1L	-3.50944	-0.0232926	0.000449052	0.263211	0.438482	2.97569e-28	2.35006e-26	11	11	11	Artery_Coronary
ENSG00000174456	C12orf76	3.50887	0.0634007	0.000450012	0.04586	0.102442	2.4434e-06	1.7384e-05	3	3	3	Liver
ENSG00000271040	AL390955.2	-3.50693	-0.0655374	0.000453305	0.0486225	0.113882	4.53737e-07	3.1819e-06	4	4	4	Artery_Coronary
ENSG00000160862	AZGP1	-3.50691	-0.081481	0.000453339	0.0222113	0.0323651	0.00931661	0.0274664	3	3	3	Liver
ENSG00000169967	MAP3K2	3.50625	0.0483577	0.000454475	0.0662254	0.118471	3.33e-12	1.66e-11	8	8	8	Artery_Aorta
ENSG00000169313	P2RY12	-3.50587	-0.0444943	0.000455125	0.0795866	0.0283161	0.0151153	0.0413223	13	13	13	Liver
ENSG00000183066	WBP2NL	3.50439	0.0482648	0.000457656	0.0669736	0.0674562	0.000151603	0.000751971	7	7	7	Liver
ENSG00000241313	WWTR1-AS1	3.50413	0.146042	0.000458104	0.00706422	0.0243876	0.0242899	0.0620968	5	5	5	Liver
ENSG00000126858	RHOT1	3.50372	0.0436493	0.00045881	0.0788622	0.173202	1.21e-17	9.14e-17	23	23	23	Artery_Aorta
ENSG00000225614	ZNF469	3.50212	0.11997	0.000461569	0.0110648	0.030313	0.000581056	0.00120501	13	13	13	Artery_Aorta
ENSG00000105771	SMG9	3.50112	0.0440788	0.00046331	0.0775288	0.134625	8.9e-14	5.04e-13	18	18	18	Artery_Aorta
ENSG00000105976	MET	-3.50092	-0.0324071	0.000463653	0.152356	0.36357	1.12e-39	2.92e-38	12	12	12	Artery_Aorta
ENSG00000213390	ARHGAP19	-3.50075	-0.0595729	0.000463957	0.0423541	0.042573	4.31e-05	0.000104603	10	10	10	Artery_Aorta
ENSG00000260088	DDX59-AS1	3.50045	0.0227131	0.000464478	0.29675	0.37525	2.48761e-23	1.19616e-21	23	23	23	Artery_Coronary
ENSG00000130856	ZNF236	-3.49872	-0.0795859	0.000467498	0.0226943	0.063477	0.000241484	0.00113868	2	2	2	Liver
ENSG00000213390	ARHGAP19	-3.49869	-0.060069	0.000467544	0.0416513	0.0544017	0.00060032	0.00211834	8	8	8	Artery_Coronary
ENSG00000140623	SEPTIN12	-3.49854	-0.0261255	0.00046781	0.227203	0.200436	2.44849e-34	2.61615e-33	27	27	27	Whole_Blood
ENSG00000189366	ALG1L	-3.49784	-0.0182855	0.000469049	0.41087	0.349572	7.52e-38	1.83e-36	32	32	32	Artery_Aorta
ENSG00000105726	ATP13A1	-3.49553	-0.0641157	0.000473112	0.0380688	0.130202	5.99705e-08	4.90786e-07	8	8	8	Artery_Coronary
ENSG00000066056	TIE1	-3.4955	-0.0650348	0.000473176	0.0351163	0.0336251	0.00802055	0.024169	4	4	4	Liver
ENSG00000178691	SUZ12	3.49494	0.0733111	0.000474169	0.0294416	0.0545836	3.39e-06	9.44e-06	11	11	11	Artery_Aorta
ENSG00000066056	TIE1	-3.49479	-0.0794085	0.000474429	0.0229964	0.0180935	0.0499369	0.100108	2	2	2	Artery_Coronary
ENSG00000241158	ADAMTS9-AS1	-3.49465	-0.0707635	0.000474688	0.0328737	0.0202361	0.00505229	0.00902124	32	32	32	Artery_Aorta
ENSG00000117407	ARTN	3.49395	0.0649776	0.000475934	0.0382595	0.0964695	4.22e-10	1.76e-09	8	8	8	Artery_Aorta
ENSG00000163875	MEAF6	-3.49348	-0.0343594	0.000476775	0.115402	0.208463	2.52e-21	2.45e-20	14	14	14	Artery_Aorta
ENSG00000124587	PEX6	-3.49318	-0.0163803	0.000477296	0.572326	0.514509	5.93999e-35	9.35959e-33	15	15	15	Artery_Coronary
ENSG00000232642	AC008073.2	3.49308	0.0446158	0.000477484	0.0771757	0.215393	4.56e-22	4.7e-21	10	10	10	Artery_Aorta
ENSG00000133246	PRAM1	-3.49248	-0.0548849	0.000478553	0.0540607	0.0246399	0.0235567	0.0605248	15	15	15	Liver
ENSG00000076067	RBMS2	-3.49096	-0.0575173	0.000481284	0.0480244	0.0997881	2.54884e-06	1.55157e-05	8	8	8	Artery_Coronary
ENSG00000161905	ALOX15	-3.49088	-0.114207	0.00048144	0.014218	0.024144	0.0233173	0.0518826	3	3	3	Artery_Coronary
ENSG00000136003	ISCU	-3.48903	-0.108735	0.000484785	0.0140828	0.0236564	0.00241322	0.00454268	14	14	14	Artery_Aorta
ENSG00000083828	ZNF586	-3.48806	-0.0312578	0.000486548	0.159109	0.171402	1.85e-17	1.38e-16	20	20	20	Artery_Aorta
ENSG00000229431	AL139289.1	-3.48753	-0.122111	0.000487497	0.00969759	0.0236007	0.00244235	0.00459579	5	5	5	Artery_Aorta
ENSG00000198890	PRMT6	-3.48723	-0.0326545	0.000488047	0.130536	0.0814833	1.09e-08	3.97e-08	7	7	7	Artery_Aorta
ENSG00000225450	AL021707.1	3.48699	0.26114	0.000488487	0.00192604	0.0202672	0.00501836	0.00896865	4	4	4	Artery_Aorta
ENSG00000242372	EIF6	-3.48638	-0.0626191	0.000489608	0.0414059	0.0336139	0.00730076	0.0189111	18	19	19	Artery_Coronary
ENSG00000216863	LY86-AS1	3.48622	0.165354	0.0004899	0.00558242	0.0188021	0.000371587	0.000744172	1	1	1	Whole_Blood
ENSG00000163806	SPDYA	-3.48607	-0.163676	0.000490172	0.00583165	0.0526507	5.11e-06	1.39e-05	6	6	6	Artery_Aorta
ENSG00000099974	DDTL	-3.48591	-0.0613982	0.000490461	0.0478926	0.103577	1.30491e-17	6.88763e-17	19	19	19	Whole_Blood
ENSG00000275764	AC092747.4	-3.48563	-0.0332296	0.000490986	0.134943	0.0963194	5.06281e-06	3.38559e-05	19	19	19	Liver
ENSG00000077044	DGKD	3.48521	0.0688519	0.000491759	0.0295583	0.0395748	2.08447e-07	5.75723e-07	7	7	7	Whole_Blood
ENSG00000165879	FRAT1	3.48511	0.100248	0.000491939	0.0146273	0.0245637	4.61259e-05	0.000102836	6	6	6	Whole_Blood
ENSG00000213578	CPLX3	-3.48274	-0.137933	0.000496317	0.00893887	0.0199564	0.000244269	0.000501552	10	10	10	Whole_Blood
ENSG00000183476	SH2D7	-3.48258	-0.404521	0.0004966	0.000935271	0.0207265	0.0357539	0.0750546	1	1	1	Artery_Coronary
ENSG00000152518	ZFP36L2	-3.48027	-0.379458	0.0005009	0.000983974	0.0488352	0.00133819	0.00516017	1	1	1	Liver
ENSG00000108578	BLMH	-3.47982	-0.101736	0.000501753	0.0139164	0.0279157	0.014635	0.0346995	5	5	5	Artery_Coronary
ENSG00000158710	TAGLN2	3.47958	0.221495	0.000502193	0.00401285	0.0353928	0.00588462	0.0156505	4	4	4	Artery_Coronary
ENSG00000110080	ST3GAL4	3.47956	0.0597495	0.000502238	0.0422711	0.231831	1.80838e-13	3.59359e-12	3	3	3	Liver
ENSG00000136152	COG3	-3.47885	-0.0754823	0.000503561	0.0298695	0.0334607	0.000297529	0.000645361	9	9	9	Artery_Aorta
ENSG00000165841	CYP2C19	3.47819	0.137047	0.000504804	0.00728906	0.0872078	1.48894e-05	9.1513e-05	7	8	8	Liver
ENSG00000081853	PCDHGA2	-3.47613	-0.134634	0.0005087	0.0076743	0.0347374	0.0002269	0.00049996	1	1	1	Artery_Aorta
ENSG00000166272	WBP1L	3.476	0.101022	0.000508951	0.0144365	0.0276427	0.0163894	0.0442977	5	5	5	Liver
ENSG00000105323	HNRNPUL1	-3.47587	-0.0980199	0.000509201	0.014952	0.0269659	1.94043e-05	4.49067e-05	6	6	6	Whole_Blood
ENSG00000112759	SLC29A1	-3.47561	-0.107541	0.000509689	0.0139123	0.0157833	0.00111907	0.00211076	2	2	2	Whole_Blood
ENSG00000132793	LPIN3	3.47295	0.0348776	0.000514781	0.125297	0.257635	9.87e-27	1.32e-25	11	11	11	Artery_Aorta
ENSG00000205683	DPF3	3.47176	0.450136	0.00051706	0.00072616	0.0196766	0.0432939	0.101353	3	3	3	Liver
ENSG00000107099	DOCK8	3.47146	0.0298756	0.000517646	0.180531	0.189623	4.91837e-11	7.39045e-10	23	23	23	Liver
ENSG00000130856	ZNF236	-3.47024	-0.120085	0.00052	0.0097901	0.0249207	0.0211751	0.0477909	1	1	1	Artery_Coronary
ENSG00000095787	WAC	-3.46982	-0.0691973	0.000520815	0.0297299	0.0540708	0.000725249	0.00302342	3	3	3	Liver
ENSG00000173915	ATP5MD	3.46934	0.0878803	0.000521738	0.0163676	0.0298823	0.000636886	0.00131426	5	5	5	Artery_Aorta
ENSG00000114904	NEK4	-3.4682	-0.0523982	0.000523965	0.0554648	0.0324491	0.00922392	0.0272101	12	12	12	Liver
ENSG00000142609	CFAP74	-3.46769	-0.0389874	0.000524943	0.107016	0.12641	1.36412e-07	1.2389e-06	9	9	9	Liver
ENSG00000278740	AC005332.7	3.46734	0.0245941	0.000525637	0.297302	0.264734	8.55607e-16	1.95606e-14	44	44	44	Artery_Coronary
ENSG00000104147	OIP5	3.46539	0.0942966	0.000529462	0.0163583	0.0608626	0.000327835	0.00149446	8	9	9	Liver
ENSG00000090266	NDUFB2	-3.46486	-0.166883	0.0005305	0.00476502	0.0298113	0.0126354	0.0355023	1	1	1	Liver
ENSG00000007237	GAS7	3.46316	0.258643	0.000533878	0.0021768	0.0101436	0.0477115	0.0713339	2	2	2	Artery_Aorta
ENSG00000121068	TBX2	-3.46173	-0.159199	0.000536721	0.00634848	0.0712516	9.76e-08	3.23e-07	9	10	10	Artery_Aorta
ENSG00000169758	TMEM266	-3.46111	-0.101332	0.000537951	0.0148868	0.0259523	0.00147431	0.00288171	8	8	8	Artery_Aorta
ENSG00000176473	WDR25	3.46111	0.0395851	0.000537953	0.0971822	0.121752	1.71596e-07	1.28754e-06	12	12	12	Artery_Coronary
ENSG00000161395	PGAP3	3.45967	0.0583505	0.000540841	0.059085	0.0322432	2.90696e-06	7.272e-06	23	24	24	Whole_Blood
ENSG00000013810	TACC3	3.45917	0.0562947	0.000541843	0.0506234	0.0296307	0.0129114	0.0362025	6	6	6	Liver
ENSG00000104147	OIP5	3.45908	0.0975791	0.000542031	0.0152577	0.0116673	0.005128	0.00884888	5	5	5	Whole_Blood
ENSG00000008869	HEATR5B	3.45869	0.146464	0.0005428	0.00674916	0.0229648	8.21651e-05	0.000178135	1	1	1	Whole_Blood
ENSG00000048471	SNX29	-3.45662	-0.0547928	0.000546995	0.0533142	0.120808	1.98e-12	1e-11	5	5	5	Artery_Aorta
ENSG00000126088	UROD	3.45521	0.0319455	0.000549869	0.141629	0.197788	9.67794e-12	1.3569e-10	7	7	7	Artery_Coronary
ENSG00000139641	ESYT1	-3.45485	-0.101511	0.000550592	0.0165517	0.0190738	0.0466615	0.107761	3	3	3	Liver
ENSG00000135454	B4GALNT1	3.45458	0.0553195	0.000551146	0.044392	0.0242182	0.0231034	0.0514571	10	10	10	Artery_Coronary
ENSG00000065526	SPEN	-3.45336	-0.169192	0.000553643	0.00560601	0.0263505	2.42198e-05	5.54904e-05	10	10	10	Whole_Blood
ENSG00000163938	GNL3	-3.45322	-0.0532043	0.000553933	0.0500327	0.0905073	1.54e-09	6.14e-09	11	12	12	Artery_Aorta
ENSG00000172301	COPRS	3.45206	0.0966928	0.000556332	0.0173507	0.031473	0.0103611	0.0299894	3	3	3	Liver
ENSG00000263335	AF001548.2	3.45202	0.0175716	0.000556406	0.43557	0.589154	3.73641e-131	7.04128e-129	42	42	42	Whole_Blood
ENSG00000073605	GSDMB	3.45108	0.0943414	0.00055835	0.020404	0.0612619	8.21e-07	2.46e-06	7	7	7	Artery_Aorta
ENSG00000232710	AC254562.2	3.45104	0.056538	0.000558437	0.0448636	0.245959	2.59744e-14	5.73376e-13	11	12	12	Liver
ENSG00000095787	WAC	-3.45032	-0.0535535	0.000559916	0.0497355	0.0561791	2.42e-06	6.86e-06	10	10	10	Artery_Aorta
ENSG00000266967	AARSD1	3.45007	0.142111	0.000560445	0.0086064	0.0373041	0.00013166	0.000299768	7	7	7	Artery_Aorta
ENSG00000211584	SLC48A1	-3.44872	-0.140098	0.000563244	0.00753733	0.0209084	0.00436699	0.0078805	10	10	10	Artery_Aorta
ENSG00000111679	PTPN6	3.44805	0.140999	0.000564659	0.00813326	0.0506835	0.00107785	0.00428019	5	5	5	Liver
ENSG00000273226	AL391834.2	3.44733	0.0428591	0.000566154	0.102368	0.0307589	4.95663e-06	1.21309e-05	11	12	12	Whole_Blood
ENSG00000278318	ZNF229	3.44723	0.337858	0.000566359	0.00122054	0.02392	0.0257112	0.0653506	2	2	2	Liver
ENSG00000159197	KCNE2	3.4466	0.133149	0.000567694	0.00800883	0.0396605	0.00351518	0.0100369	8	8	8	Artery_Coronary
ENSG00000146731	CCT6A	3.44618	0.065311	0.00056858	0.037373	0.0633373	5.28e-07	1.61e-06	7	7	7	Artery_Aorta
ENSG00000152583	SPARCL1	-3.44555	-0.0441629	0.000569889	0.0768096	0.0287415	0.0132248	0.0317799	8	9	9	Artery_Coronary
ENSG00000103671	TRIP4	-3.44488	-0.0283123	0.000571319	0.210416	0.143764	1.09059e-08	1.01084e-07	23	24	24	Artery_Coronary
ENSG00000102967	DHODH	3.44363	0.0317463	0.000573963	0.141793	0.273286	1.59e-28	2.33e-27	12	12	12	Artery_Aorta
ENSG00000114544	SLC41A3	-3.44324	-0.0308246	0.000574791	0.14648	0.251468	5.78605e-15	1.19237e-13	4	4	4	Artery_Coronary
ENSG00000181666	ZNF875	-3.44321	-0.0447121	0.000574846	0.0716964	0.106163	4.91344e-18	2.64471e-17	3	3	3	Whole_Blood
ENSG00000223813	AC007255.1	3.44314	0.0304851	0.000575005	0.155074	0.269876	3.93e-28	5.66e-27	54	54	54	Artery_Aorta
ENSG00000160679	CHTOP	3.44303	0.037514	0.000575236	0.101825	0.0451654	0.00205726	0.00749963	18	19	19	Liver
ENSG00000078246	TULP3	3.44303	0.087596	0.000575237	0.0229071	0.0274196	1.6479e-05	3.84018e-05	8	8	8	Whole_Blood
ENSG00000150712	MTMR12	-3.44295	-0.0702001	0.000575413	0.0293773	0.0421556	8.23818e-08	2.35618e-07	8	8	8	Whole_Blood
ENSG00000087274	ADD1	3.4423	0.145934	0.0005768	0.00735566	0.0312798	0.0106026	0.0305449	1	1	1	Liver
ENSG00000121068	TBX2	-3.44122	-0.228559	0.000579089	0.00302856	0.0497783	0.00119831	0.00468865	5	6	6	Liver
ENSG00000066322	ELOVL1	3.44082	0.0508228	0.000579957	0.0600516	0.0246114	0.0236384	0.0606937	16	16	16	Liver
ENSG00000137880	GCHFR	-3.43848	-0.133524	0.000584979	0.00850403	0.0202299	0.00505917	0.00903191	9	9	9	Artery_Aorta
ENSG00000272108	AC244517.1	-3.43736	-0.129247	0.00058742	0.0091934	0.022984	0.00278912	0.0052026	9	10	10	Artery_Aorta
ENSG00000138115	CYP2C8	3.43594	0.0397447	0.0005905	0.0790434	0.0991495	2.75497e-06	1.66764e-05	16	17	17	Artery_Coronary
ENSG00000176293	ZNF135	3.432	0.0445199	0.000599154	0.0797931	0.0654881	1.76945e-11	6.58514e-11	29	29	29	Whole_Blood
ENSG00000119899	SLC17A5	3.4318	0.0575856	0.000599583	0.0463197	0.0755472	4.77411e-05	0.000222155	13	14	14	Artery_Coronary
ENSG00000167526	RPL13	-3.43099	-0.0308435	0.000601373	0.166344	0.189803	2.34e-19	1.99e-18	17	17	17	Artery_Aorta
ENSG00000013810	TACC3	3.43068	0.0534068	0.000602079	0.0555219	0.0627236	0.000221916	0.000877893	6	6	6	Artery_Coronary
ENSG00000196381	ZNF781	-3.4306	-0.0352978	0.000602255	0.116936	0.16478	7.43095e-10	8.10088e-09	10	10	10	Artery_Coronary
ENSG00000198890	PRMT6	-3.4298	-0.0299453	0.000604027	0.14977	0.726303	7.11085e-60	1.34523e-55	10	10	10	Liver
ENSG00000135919	SERPINE2	-3.42977	-0.0428059	0.000604102	0.0857504	0.122244	1.06685e-20	6.53872e-20	6	6	6	Whole_Blood
ENSG00000185040	SPDYE16	-3.42975	-0.0967785	0.000604145	0.0233965	0.0784524	2.08e-08	7.4e-08	11	11	11	Artery_Aorta
ENSG00000267765	AC100793.3	3.42937	0.161054	0.000604995	0.00569881	0.021369	0.00395262	0.00718453	2	2	2	Artery_Aorta
ENSG00000047315	POLR2B	-3.42906	-0.108293	0.000605666	0.0118477	0.0220237	0.00343108	0.00630637	4	4	4	Artery_Aorta
ENSG00000157578	LCA5L	3.42867	0.0294194	0.000606548	0.166117	0.177727	2.99803e-30	2.7746e-29	13	13	13	Whole_Blood
ENSG00000177839	PCDHB9	3.42792	0.0374232	0.000608229	0.103041	0.323506	1.5e-34	3.03e-33	12	12	12	Artery_Aorta
ENSG00000106868	SUSD1	-3.42777	-0.0226746	0.000608556	0.287982	0.34251	7.86571e-63	2.10107e-61	13	13	13	Whole_Blood
ENSG00000143553	SNAPIN	3.42766	0.128365	0.000608811	0.00908347	0.0698773	9.42449e-05	0.000409094	4	4	4	Artery_Coronary
ENSG00000263843	AC022211.2	-3.42701	-0.0677626	0.00061027	0.0374089	0.0470146	1.43157e-08	4.3513e-08	13	14	14	Whole_Blood
ENSG00000115525	ST3GAL5	3.42634	0.120913	0.000611784	0.00951336	0.0296694	0.000666432	0.00137142	7	7	7	Artery_Aorta
ENSG00000233927	RPS28	3.42599	0.0212197	0.00061257	0.324902	0.264057	2.05558e-15	5.07668e-14	18	18	18	Liver
ENSG00000090971	NAT14	-3.42571	-0.0292408	0.000613201	0.189887	0.201243	6.08689e-12	8.81158e-11	4	4	4	Artery_Coronary
ENSG00000108932	SLC16A6	-3.42534	-0.121	0.000614035	0.0100655	0.037556	0.00453056	0.0124837	2	2	2	Artery_Coronary
ENSG00000273226	AL391834.2	3.42419	0.0361116	0.000616633	0.141116	0.203292	8.93e-21	8.35e-20	22	22	22	Artery_Aorta
ENSG00000110079	MS4A4A	-3.42394	-0.0790355	0.000617199	0.0228889	0.024975	0.00181792	0.00350274	11	11	11	Artery_Aorta
ENSG00000116983	HPCAL4	3.42262	0.0243249	0.000620211	0.303791	0.336151	1.97671e-61	5.07465e-60	36	36	36	Whole_Blood
ENSG00000100354	TNRC6B	3.42241	0.087145	0.000620696	0.0214747	0.0638093	4.78e-07	1.47e-06	11	11	11	Artery_Aorta
ENSG00000110080	ST3GAL4	-3.42184	-0.0425416	0.000621998	0.0813567	0.0851443	4.93e-09	1.86e-08	20	20	20	Artery_Aorta
ENSG00000169169	CPT1C	3.42085	0.0697386	0.000624265	0.0314523	0.0302287	0.0110246	0.0271362	8	8	8	Artery_Coronary
ENSG00000109113	RAB34	3.42074	0.0532042	0.000624519	0.0490908	0.0526104	5.15e-06	1.4e-05	5	5	5	Artery_Aorta
ENSG00000271040	AL390955.2	-3.41955	-0.0632797	0.000627243	0.0494974	0.0486319	0.00137042	0.00526728	4	4	4	Liver
ENSG00000158604	TMED4	3.41888	0.061598	0.000628788	0.0324264	0.0301765	0.0110951	0.0272868	7	7	7	Artery_Coronary
ENSG00000122203	KIAA1191	3.41648	0.059644	0.000634353	0.05944	0.133653	1.29256e-22	8.67896e-22	15	15	15	Whole_Blood
ENSG00000072858	SIDT1	3.41357	0.0617873	0.000641185	0.0352302	0.0112725	0.0368157	0.0562273	15	15	15	Artery_Aorta
ENSG00000082438	COBLL1	-3.41298	-0.0816295	0.000642555	0.0251684	0.065192	3.56e-07	1.11e-06	11	12	12	Artery_Aorta
ENSG00000068489	PRR11	3.41282	0.0807997	0.000642933	0.0216514	0.0353157	9.63537e-07	2.51082e-06	17	17	17	Whole_Blood
ENSG00000100162	CENPM	3.41224	0.100757	0.000644317	0.0142418	0.0149743	0.00150626	0.00279102	11	11	11	Whole_Blood
ENSG00000271303	SRXN1	3.41145	0.066612	0.000646182	0.0367461	0.0249523	0.0018268	0.0035185	12	13	13	Artery_Aorta
ENSG00000148842	CNNM2	3.41071	0.0607296	0.000647939	0.0342031	0.0191537	0.0436257	0.0890601	15	15	15	Artery_Coronary
ENSG00000115221	ITGB6	-3.4097	-0.0486313	0.000650339	0.0638509	0.174614	2.07208e-10	2.43794e-09	6	6	6	Artery_Coronary
ENSG00000169599	NFU1	3.40839	0.0496584	0.000653464	0.0623458	0.0792818	3.78775e-05	0.000215056	5	5	5	Liver
ENSG00000182022	CHST15	3.40628	0.0660375	0.000658558	0.0327479	0.0120619	0.0307652	0.0476884	22	22	22	Artery_Aorta
ENSG00000145217	SLC26A1	3.40594	0.0212575	0.000659375	0.318733	0.259692	1.45917e-45	2.30417e-44	25	25	25	Whole_Blood
ENSG00000166450	PRTG	-3.40591	-0.0239058	0.000659436	0.259615	0.276419	6.86e-29	1.03e-27	49	49	49	Artery_Aorta
ENSG00000136152	COG3	-3.40577	-0.0847351	0.000659772	0.0226539	0.0985185	2.97491e-06	1.79177e-05	8	8	8	Artery_Coronary
ENSG00000103811	CTSH	-3.4055	-0.0237208	0.000660421	0.257982	0.371994	4.32307e-23	2.04041e-21	21	22	22	Artery_Coronary
ENSG00000102780	DGKH	-3.40534	-0.15301	0.000660821	0.00589145	0.0468268	1.75e-05	4.48e-05	13	13	13	Artery_Aorta
ENSG00000100401	RANGAP1	-3.40527	-0.158519	0.00066099	0.00516742	0.0244343	0.0241524	0.0617787	4	4	4	Liver
ENSG00000163875	MEAF6	-3.40415	-0.0349776	0.000663712	0.105484	0.150308	4.75355e-09	4.6634e-08	9	9	9	Artery_Coronary
ENSG00000184451	CCR10	-3.40235	-0.627404	0.000668079	0.000454049	0.0107731	0.0412737	0.0624511	2	2	2	Artery_Aorta
ENSG00000145217	SLC26A1	3.40233	0.0192269	0.00066815	0.391361	0.451238	4.09e-52	1.96e-50	30	30	30	Artery_Aorta
ENSG00000155875	SAXO1	-3.40202	-0.154588	0.000668898	0.00597775	0.0264754	0.0013181	0.00259844	5	5	5	Artery_Aorta
ENSG00000169599	NFU1	3.40143	0.0756792	0.000670341	0.0246536	0.0683842	0.000112705	0.000478775	5	5	5	Artery_Coronary
ENSG00000185033	SEMA4B	3.40136	0.261486	0.000670521	0.0021388	0.0476276	0.00135039	0.00432955	4	4	4	Artery_Coronary
ENSG00000213463	SYNJ2BP	3.40046	0.0526878	0.000672732	0.052529	0.0315224	0.000449199	0.000947158	14	14	14	Artery_Aorta
ENSG00000115468	EFHD1	3.39943	0.106358	0.000675275	0.0125673	0.345207	1.07216e-20	4.72802e-19	3	3	3	Liver
ENSG00000176248	ANAPC2	-3.39851	-0.193487	0.000677549	0.00443005	0.0222672	0.0314605	0.0773373	3	3	3	Liver
ENSG00000196109	ZNF676	-3.39825	-0.144297	0.00067818	0.00680084	0.0680811	0.000116872	0.000494529	8	8	8	Artery_Coronary
ENSG00000106526	ACTR3C	3.39771	0.0432684	0.000679516	0.0857196	0.144728	9.65413e-09	9.01756e-08	20	21	21	Artery_Coronary
ENSG00000260646	AL031705.1	-3.39698	-0.252643	0.000681342	0.002714	0.0111197	0.038124	0.0580749	4	4	4	Artery_Aorta
ENSG00000100883	SRP54	-3.39686	-0.0698384	0.000681642	0.0290628	0.0567609	2.14e-06	6.09e-06	9	9	9	Artery_Aorta
ENSG00000117461	PIK3R3	-3.39653	-0.331257	0.000682454	0.00131393	0.030256	0.0119811	0.0339106	2	2	2	Liver
ENSG00000197265	GTF2E2	3.39542	0.110726	0.000685229	0.0117874	0.0685388	1.74e-07	5.62e-07	11	11	11	Artery_Aorta
ENSG00000156535	CD109	3.39519	0.026138	0.000685819	0.217726	0.277829	4.7e-29	7.09e-28	23	23	23	Artery_Aorta
ENSG00000114544	SLC41A3	-3.39433	-0.0233449	0.000687964	0.256506	0.303887	1.59083e-54	3.35975e-53	23	23	23	Whole_Blood
ENSG00000174944	P2RY14	3.39068	0.0793735	0.000697191	0.0249596	0.0285413	1.1005e-05	2.61102e-05	9	9	9	Whole_Blood
ENSG00000166682	TMPRSS5	3.39033	0.0814466	0.000698081	0.0216604	0.0194904	0.0443062	0.103339	11	11	11	Liver
ENSG00000272459	AC139795.3	3.39032	0.114346	0.0006981	0.0120096	0.049778	0.00104381	0.00345084	1	1	1	Artery_Coronary
ENSG00000153823	PID1	-3.39029	-0.140744	0.000698195	0.00765056	0.0150506	0.0157464	0.0257368	6	6	6	Artery_Aorta
ENSG00000205517	RGL3	3.39023	0.0546337	0.00069835	0.0469192	0.225511	4.26134e-13	8.16778e-12	7	7	7	Liver
ENSG00000166532	RIMKLB	-3.39002	-0.0428528	0.000698865	0.0813178	0.0655428	3.3e-07	1.04e-06	16	16	16	Artery_Aorta
ENSG00000115221	ITGB6	-3.38941	-0.0324577	0.000700428	0.140451	0.188899	2.9e-19	2.45e-18	17	17	17	Artery_Aorta
ENSG00000103671	TRIP4	-3.38917	-0.0330008	0.000701049	0.144462	0.301793	6.81e-32	1.21e-30	11	12	12	Artery_Aorta
ENSG00000131634	TMEM204	3.38916	0.0463131	0.000701078	0.0670966	0.0604974	9.66e-07	2.87e-06	17	17	17	Artery_Aorta
ENSG00000163635	ATXN7	3.38715	0.0969137	0.000706219	0.0162148	0.0137949	0.00232654	0.00420419	9	9	9	Whole_Blood
ENSG00000133433	GSTT2B	3.38645	0.0173009	0.00070804	0.531669	0.53869	1.85491e-36	4.74206e-34	36	36	36	Liver
ENSG00000198026	ZNF335	-3.386	-0.078364	0.000709204	0.0230031	0.0296264	0.000672578	0.0013825	6	6	6	Artery_Aorta
ENSG00000110080	ST3GAL4	-3.38472	-0.0582683	0.000712517	0.0409421	0.0392561	2.33755e-07	6.43136e-07	22	23	23	Whole_Blood
ENSG00000198890	PRMT6	-3.38461	-0.0296507	0.000712807	0.147936	0.23053	6.22148e-40	8.12584e-39	12	12	12	Whole_Blood
ENSG00000168116	KIAA1586	3.38277	0.0413375	0.000717584	0.0937482	0.0647556	2.31116e-11	8.53814e-11	17	17	17	Whole_Blood
ENSG00000137462	TLR2	-3.38236	-0.0579071	0.000718668	0.0409296	0.0651652	0.000165698	0.000676803	5	5	5	Artery_Coronary
ENSG00000258521	AL157871.2	3.38162	0.0700893	0.00072061	0.0355533	0.0343982	0.000243832	0.000535147	4	4	4	Artery_Aorta
ENSG00000184990	SIVA1	3.3811	0.0696148	0.000721954	0.0304123	0.0482527	9.15995e-09	2.82373e-08	11	11	11	Whole_Blood
ENSG00000112619	PRPH2	-3.38067	-0.0257351	0.000723098	0.199073	0.296504	2.94e-31	5e-30	24	24	24	Artery_Aorta
ENSG00000260597	AC012531.1	-3.3795	-0.0724147	0.000726184	0.0236704	0.0216903	0.0036873	0.00673713	18	18	18	Artery_Aorta
ENSG00000197375	SLC22A5	3.37937	0.0272024	0.000726511	0.191606	0.223733	1.19129e-38	1.49011e-37	8	8	8	Whole_Blood
ENSG00000151465	CDC123	3.37895	0.0584892	0.000727625	0.0417486	0.0510414	3.34729e-09	1.06617e-08	12	12	12	Whole_Blood
ENSG00000161905	ALOX15	-3.37716	-0.125374	0.000732388	0.00884037	0.0429513	3.98e-05	9.7e-05	6	6	6	Artery_Aorta
ENSG00000026652	AGPAT4	-3.37638	-0.0722405	0.000734463	0.0295392	0.035012	0.000214057	0.000473118	25	25	25	Artery_Aorta
ENSG00000263335	AF001548.2	3.37429	0.0203578	0.000740062	0.31911	0.114392	8.23e-12	3.96e-11	13	13	13	Artery_Aorta
ENSG00000184274	LINC00315	-3.37425	-0.0728176	0.00074016	0.0279295	0.156028	2.2902e-09	2.34094e-08	3	3	3	Artery_Coronary
ENSG00000204463	BAG6	3.37367	0.071404	0.000741722	0.0307201	0.0351064	1.03882e-06	2.70165e-06	8	8	8	Whole_Blood
ENSG00000118804	STBD1	-3.37316	-0.198653	0.0007431	0.00373763	0.0201943	0.0382371	0.0794525	1	1	1	Artery_Coronary
ENSG00000163110	PDLIM5	3.37197	0.119314	0.000746333	0.00989312	0.0880846	2.61e-09	1.01e-08	8	8	8	Artery_Aorta
ENSG00000169169	CPT1C	3.37164	0.0798784	0.000747227	0.0260328	0.0451133	2.84034e-08	8.44177e-08	17	17	17	Whole_Blood
ENSG00000081307	UBA5	-3.37131	-0.183625	0.000748103	0.00418807	0.0115007	0.0349492	0.0536219	5	6	6	Artery_Aorta
ENSG00000260661	AC116903.2	3.37033	0.106137	0.000750789	0.0132745	0.0123793	0.00393244	0.0069025	10	10	10	Whole_Blood
ENSG00000152404	CWF19L2	3.37014	0.0525594	0.00075129	0.0514692	0.0582855	0.000443091	0.00196033	10	10	10	Liver
ENSG00000257017	HP	-3.36809	-0.0589522	0.000756912	0.0566223	0.0773814	2.26508e-13	9.403e-13	9	9	9	Whole_Blood
ENSG00000095787	WAC	-3.36698	-0.052238	0.000759959	0.0497185	0.0485251	8.30267e-09	2.5686e-08	16	16	16	Whole_Blood
ENSG00000167526	RPL13	-3.36613	-0.0330269	0.000762312	0.139483	0.124908	3.82488e-21	2.39565e-20	17	17	17	Whole_Blood
ENSG00000171103	TRMT61B	-3.36612	-0.0234411	0.000762333	0.271162	0.288369	2.61411e-17	6.99053e-16	14	14	14	Artery_Coronary
ENSG00000232803	SLCO4A1-AS1	3.36578	0.0406728	0.000763269	0.0904039	0.0342343	0.00746111	0.022744	25	25	25	Liver
ENSG00000138738	PRDM5	-3.36537	-0.0245644	0.000764417	0.241521	0.293783	1.9911e-52	3.92024e-51	33	33	33	Whole_Blood
ENSG00000114744	COMMD2	3.36529	0.0332611	0.000764627	0.121675	0.168478	3.68e-17	2.69e-16	13	14	14	Artery_Aorta
ENSG00000170873	MTSS1	3.36508	0.0939475	0.000765218	0.0159308	0.043583	3.48e-05	8.55e-05	9	10	10	Artery_Aorta
ENSG00000130513	GDF15	-3.36463	-0.0469453	0.000766476	0.0675345	0.0972807	1.39367e-16	6.9155e-16	10	10	10	Whole_Blood
ENSG00000203804	ADAMTSL4-AS1	-3.36396	-0.0549267	0.000768332	0.0438266	0.106109	1.57691e-06	1.17062e-05	20	21	21	Liver
ENSG00000140382	HMG20A	3.36351	0.0356542	0.000769577	0.112181	0.113728	4.62381e-07	3.23809e-06	12	12	12	Artery_Coronary
ENSG00000157335	CLEC18C	3.3626	0.0271365	0.000772126	0.210575	0.312718	3.22e-33	6.1e-32	22	23	23	Artery_Aorta
ENSG00000166831	RBPMS2	-3.36197	-0.0245448	0.000773893	0.341006	0.292239	4.14081e-52	8.10624e-51	16	16	16	Whole_Blood
ENSG00000223534	HLA-DQB1-AS1	-3.36176	-0.0294089	0.000774462	0.250454	0.299311	1.35e-31	2.36e-30	7	7	7	Artery_Aorta
ENSG00000228672	PROB1	3.36158	0.0461431	0.00077499	0.0714918	0.0694218	0.000120438	0.000614466	4	4	4	Liver
ENSG00000177191	B3GNT8	3.36133	0.0685799	0.000775689	0.0317777	0.11986	2.44e-12	1.23e-11	6	7	7	Artery_Aorta
ENSG00000143126	CELSR2	3.36071	0.0517725	0.000777419	0.0472835	0.167013	5.19e-17	3.76e-16	11	12	12	Artery_Aorta
ENSG00000147316	MCPH1	3.36021	0.215148	0.000778821	0.00317601	0.0489186	0.00132518	0.00512044	3	3	3	Liver
ENSG00000178096	BOLA1	-3.35858	-0.0689831	0.000783452	0.0311569	0.0239892	5.67538e-05	0.000125067	12	14	14	Whole_Blood
ENSG00000106538	RARRES2	3.35749	0.0434886	0.000786529	0.0724735	0.0998305	2.53568e-06	1.54494e-05	7	8	8	Artery_Coronary
ENSG00000271303	SRXN1	3.35636	0.109319	0.00078975	0.0129439	0.0783686	4.21692e-05	0.000236934	3	3	3	Liver
ENSG00000243927	MRPS6	-3.35265	-0.0980927	0.000800408	0.0196816	0.0320035	0.00972644	0.0284846	7	7	7	Liver
ENSG00000179743	AL450998.2	3.35262	0.0499615	0.000800506	0.0618161	0.0823862	2.6288e-05	0.000153872	12	12	12	Liver
ENSG00000196268	ZNF493	-3.3524	-0.0244059	0.000801147	0.223198	0.235419	5.59979e-14	1.04183e-12	8	8	8	Artery_Coronary
ENSG00000130818	ZNF426	3.35237	0.0623305	0.000801238	0.0520253	0.0399091	0.00381558	0.0128189	10	10	10	Liver
ENSG00000260325	HSPB9	-3.35224	-0.204596	0.000801596	0.00379442	0.0218356	0.00357331	0.00654498	7	7	7	Artery_Aorta
ENSG00000095397	WHRN	-3.35101	-0.113661	0.000805173	0.0105003	0.194067	2.76076e-11	4.281e-10	5	6	6	Liver
ENSG00000259953	AL138756.1	-3.35064	-0.0604376	0.000806237	0.0384244	0.136508	2.72195e-08	2.36959e-07	4	4	4	Artery_Coronary
ENSG00000233927	RPS28	3.34982	0.0198549	0.000808648	0.354611	0.376644	2.02e-41	5.76e-40	25	26	26	Artery_Aorta
ENSG00000258851	AL139300.2	-3.34811	-0.0571772	0.000813656	0.0443149	0.0479431	0.0013003	0.00419097	6	6	6	Artery_Coronary
ENSG00000009790	TRAF3IP3	3.34789	0.0235278	0.000814299	0.261215	0.298087	2.56596e-53	5.20534e-52	17	17	17	Whole_Blood
ENSG00000090612	ZNF268	3.34755	0.0781927	0.000815295	0.0224019	0.0188824	0.000360884	0.000723499	11	11	11	Whole_Blood
ENSG00000070950	RAD18	3.34696	0.068641	0.000817043	0.0296713	0.108133	3.28e-11	1.5e-10	5	5	5	Artery_Aorta
ENSG00000259298	AC012170.2	-3.3466	-0.105003	0.000818081	0.0126036	0.0397804	0.00387386	0.0129939	5	5	5	Liver
ENSG00000104497	SNX16	3.3456	0.0163713	0.000821054	0.510872	0.516166	1.14e-62	9.29e-61	33	33	33	Artery_Aorta
ENSG00000267795	SMIM22	-3.34506	-0.059477	0.000822653	0.0399968	0.181958	5.29133e-31	5.01887e-30	11	11	11	Whole_Blood
ENSG00000179743	AL450998.2	3.34501	0.0463013	0.000822792	0.0701611	0.0370831	0.00479679	0.013129	16	16	16	Artery_Coronary
ENSG00000146731	CCT6A	3.34458	0.0876044	0.000824075	0.0192564	0.0192078	0.00032061	0.000648241	7	7	7	Whole_Blood
ENSG00000137656	BUD13	3.34446	0.091462	0.000824422	0.0263738	0.0358533	0.00556564	0.0149243	3	3	3	Artery_Coronary
ENSG00000109113	RAB34	3.3441	0.0584423	0.000825487	0.038944	0.0349841	0.00682642	0.0211224	4	4	4	Liver
ENSG00000147316	MCPH1	3.34342	0.178703	0.000827526	0.00454892	0.018993	0.00662072	0.0115529	2	2	2	Artery_Aorta
ENSG00000143436	MRPL9	3.3429	0.0700998	0.000829063	0.0273276	0.0384322	0.000103668	0.000239298	9	9	9	Artery_Aorta
ENSG00000256223	ZNF10	-3.34254	-0.0519201	0.000830152	0.0536271	0.0364148	0.00576297	0.018299	11	11	11	Liver
ENSG00000204386	NEU1	3.34209	0.117756	0.000831502	0.0104524	0.0113067	0.00586852	0.0100418	5	5	5	Whole_Blood
ENSG00000122870	BICC1	-3.34154	-0.0384519	0.000833153	0.0867751	0.193688	1.67369e-11	2.26148e-10	6	6	6	Artery_Coronary
ENSG00000188227	ZNF793	-3.33962	-0.0494629	0.000838945	0.0567948	0.0794407	1.69e-08	6.04e-08	5	5	5	Artery_Aorta
ENSG00000228672	PROB1	3.33942	0.0453276	0.000839537	0.0727516	0.0869835	3.31e-09	1.27e-08	4	4	4	Artery_Aorta
ENSG00000231113	AL035587.1	-3.339	-0.079726	0.000840802	0.0218244	0.0239507	0.00226521	0.00428259	10	10	10	Artery_Aorta
ENSG00000072858	SIDT1	3.33897	0.0684503	0.000840893	0.0276525	0.0362021	0.00590978	0.0186927	8	8	8	Liver
ENSG00000179954	SSC5D	-3.33828	-0.0603915	0.000842985	0.0381256	0.0540989	1.10812e-09	3.65657e-09	8	8	8	Whole_Blood
ENSG00000233682	AL356417.2	3.33817	0.0869948	0.000843317	0.0189525	0.0319005	0.000414491	0.000878694	6	6	6	Artery_Aorta
ENSG00000119772	DNMT3A	3.33772	0.0400588	0.000844681	0.112217	0.041104	0.00295452	0.0086199	34	34	34	Artery_Coronary
ENSG00000131435	PDLIM4	3.33755	0.0688107	0.000845212	0.0285736	0.0494406	0.00124662	0.00485557	4	4	4	Liver
ENSG00000078403	MLLT10	3.3362	0.12952	0.000849317	0.008649	0.0132367	0.0028603	0.00510472	12	12	12	Whole_Blood
ENSG00000261098	AP000766.1	-3.33598	-0.0281267	0.000849983	0.181627	0.145206	8.03e-15	4.95e-14	33	33	33	Artery_Aorta
ENSG00000114902	SPCS1	3.33451	0.196374	0.000854492	0.00337592	0.0160767	0.00100495	0.00190514	6	6	6	Whole_Blood
ENSG00000242628	AC009228.1	3.33444	0.0401062	0.000854702	0.0889303	0.162896	1.36e-16	9.51e-16	18	19	19	Artery_Aorta
ENSG00000249198	AC106822.1	-3.33423	-0.0269676	0.000855355	0.169822	0.211147	2.91963e-12	5.08673e-11	5	6	6	Liver
ENSG00000168610	STAT3	-3.33358	-0.173982	0.000857349	0.00498776	0.0429904	0.00235512	0.00707989	4	4	4	Artery_Coronary
ENSG00000119899	SLC17A5	3.33325	0.057941	0.000858374	0.0432371	0.102159	1.22e-10	5.33e-10	13	14	14	Artery_Aorta
ENSG00000113441	LNPEP	3.33318	0.0913307	0.000858597	0.0162482	0.0566663	2.18e-06	6.21e-06	5	5	5	Artery_Aorta
ENSG00000261211	AL031123.2	3.33295	0.0386171	0.000859315	0.0932475	0.158442	7.31421e-27	5.88327e-26	6	6	6	Whole_Blood
ENSG00000135469	COQ10A	3.33216	0.148603	0.000861734	0.0067571	0.073254	6.36e-08	2.14e-07	6	6	6	Artery_Aorta
ENSG00000227155	AL161725.1	3.3315	0.110635	0.000863782	0.0118518	0.0177126	0.000552623	0.00108061	18	18	18	Whole_Blood
ENSG00000115221	ITGB6	-3.33032	-0.137406	0.000867477	0.00772943	0.0342151	0.00747811	0.0227885	2	2	2	Liver
ENSG00000272370	AC092354.2	3.33006	0.0420473	0.000868262	0.0859778	0.0252393	0.0203558	0.0461453	26	26	26	Artery_Coronary
ENSG00000105771	SMG9	3.3285	0.0415319	0.000873141	0.0799041	0.11067	6.73527e-07	4.56386e-06	7	7	7	Artery_Coronary
ENSG00000162630	B3GALT2	3.32746	0.0478304	0.000876419	0.0600202	0.154256	1.01e-15	6.6e-15	5	6	6	Artery_Aorta
ENSG00000206344	HCG27	3.32739	0.0223654	0.000876649	0.296043	0.252538	3.72e-26	4.79e-25	26	26	26	Artery_Aorta
ENSG00000169118	CSNK1G1	-3.32688	-0.0979458	0.000878236	0.0160515	0.0262379	0.00138684	0.0027243	7	7	7	Artery_Aorta
ENSG00000070526	ST6GALNAC1	3.32578	0.0325822	0.000881723	0.157301	0.170643	5.36851e-29	4.70437e-28	18	19	19	Whole_Blood
ENSG00000277496	AL357033.4	-3.32468	-0.0967369	0.000885189	0.0153927	0.0256333	0.00157857	0.00306695	7	7	7	Artery_Aorta
ENSG00000278740	AC005332.7	3.32452	0.0277577	0.000885696	0.198723	0.0604837	0.000342683	0.00155502	8	8	8	Liver
ENSG00000058063	ATP11B	3.32322	0.051173	0.000889861	0.0548281	0.052833	4.91e-06	1.34e-05	11	12	12	Artery_Aorta
ENSG00000108239	TBC1D12	-3.32296	-0.055841	0.000890684	0.0410134	0.0317475	3.47392e-06	8.62396e-06	18	18	18	Whole_Blood
ENSG00000104332	SFRP1	-3.322	-0.086349	0.000893754	0.018412	0.0638958	0.000192878	0.00077606	10	10	10	Artery_Coronary
ENSG00000108578	BLMH	-3.32186	-0.0642032	0.000894187	0.0321042	0.0559833	2.52e-06	7.13e-06	6	6	6	Artery_Aorta
ENSG00000232677	LINC00665	-3.32169	-0.0283955	0.000894748	0.197423	0.160067	3.81642e-27	3.10179e-26	31	31	31	Whole_Blood
ENSG00000167526	RPL13	-3.3208	-0.0320657	0.000897614	0.141753	0.120218	2.07522e-07	1.53572e-06	9	9	9	Artery_Coronary
ENSG00000126581	BECN1	3.31974	0.0607127	0.000901012	0.0352433	0.0940427	4.68456e-16	2.26043e-15	3	3	3	Whole_Blood
ENSG00000249797	LINC02147	-3.31908	-0.060386	0.000903144	0.0365706	0.0611505	0.000267856	0.00103837	11	11	11	Artery_Coronary
ENSG00000173960	UBXN2A	3.31885	0.0268918	0.000903904	0.19113	0.236064	5.51775e-41	7.46245e-40	18	19	19	Whole_Blood
ENSG00000231467	AL022314.1	3.31838	0.0468015	0.000905405	0.0600827	0.103945	2.04222e-06	1.48083e-05	16	16	16	Liver
ENSG00000094975	SUCO	-3.31786	-0.0397976	0.000907086	0.0844412	0.197527	3.63e-20	3.26e-19	9	9	9	Artery_Aorta
ENSG00000047315	POLR2B	-3.31545	-0.0907554	0.000914954	0.0149649	0.0112105	0.00608397	0.0103918	6	6	6	Whole_Blood
ENSG00000146833	TRIM4	3.31505	0.0192773	0.000916271	0.361505	0.255368	1.029e-44	1.5869e-43	19	19	19	Whole_Blood
ENSG00000271815	AC008897.3	-3.31409	-0.140374	0.000919413	0.0056437	0.0133359	0.00275713	0.00493137	4	5	5	Whole_Blood
ENSG00000157045	NTAN1	3.31401	0.056765	0.00091969	0.0452784	0.069206	4.5508e-12	1.75335e-11	12	12	12	Whole_Blood
ENSG00000189366	ALG1L	-3.31391	-0.0203268	0.000919998	0.302086	0.212886	1.25764e-36	1.46021e-35	23	23	23	Whole_Blood
ENSG00000067606	PRKCZ	3.31212	0.0903308	0.00092593	0.0228997	0.0442886	0.00201523	0.00616979	16	16	16	Artery_Coronary
ENSG00000259953	AL138756.1	-3.3121	-0.0422788	0.000925984	0.0771651	0.179521	1.43858e-30	1.34662e-29	13	13	13	Whole_Blood
ENSG00000094975	SUCO	-3.31205	-0.0384503	0.000926137	0.0900839	0.123112	1.44968e-07	1.10433e-06	8	8	8	Artery_Coronary
ENSG00000155465	SLC7A7	-3.31188	-0.0639469	0.0009267	0.0341343	0.0901852	1.66e-09	6.56e-09	1	1	1	Artery_Aorta
ENSG00000159899	NPR2	3.31186	0.0243849	0.000926783	0.230628	0.240177	5.77053e-14	1.22522e-12	10	10	10	Liver
ENSG00000146833	TRIM4	3.30988	0.0183037	0.000933371	0.401163	0.33225	8.21976e-20	3.31673e-18	14	14	14	Liver
ENSG00000146833	TRIM4	3.30978	0.018122	0.000933683	0.409255	0.470669	5.67367e-31	5.84017e-29	19	19	19	Artery_Coronary
ENSG00000100242	SUN2	3.30811	0.165092	0.000939286	0.00461498	0.0290513	9.16017e-06	2.18785e-05	6	6	6	Whole_Blood
ENSG00000092036	HAUS4	-3.30792	-0.0194617	0.000939913	0.372527	0.232336	1.68802e-13	3.37926e-12	18	19	19	Liver
ENSG00000127399	LRRC61	3.30788	0.0241718	0.000940047	0.229532	0.310699	8.72708e-19	2.77156e-17	12	13	13	Artery_Coronary
ENSG00000124613	ZNF391	-3.30782	-0.0236833	0.000940259	0.247876	0.195679	1.79671e-33	1.86738e-32	15	15	15	Whole_Blood
ENSG00000086205	FOLH1	3.3073	0.0689571	0.000942007	0.0332699	0.0425508	0.00279639	0.00976954	3	3	3	Liver
ENSG00000267100	ILF3-DT	3.30696	0.0346962	0.000943142	0.115705	0.141208	1.50639e-08	1.36717e-07	10	10	10	Artery_Coronary
ENSG00000259953	AL138756.1	-3.30618	-0.0409449	0.000945757	0.0818672	0.207334	3.32e-21	3.22e-20	10	10	10	Artery_Aorta
ENSG00000179743	AL450998.2	3.30589	0.0441159	0.000946758	0.0749413	0.0268617	0.00121353	0.00240651	17	17	17	Artery_Aorta
ENSG00000204410	MSH5	3.30438	0.07292	0.000951866	0.0271958	0.0530499	0.000817215	0.00335869	15	16	16	Liver
ENSG00000004142	POLDIP2	3.30437	0.0797354	0.000951899	0.0217616	0.0424514	0.00251267	0.00748213	7	7	7	Artery_Coronary
ENSG00000197208	SLC22A4	3.30398	0.217669	0.000953211	0.00315008	0.0267144	2.12437e-05	4.89267e-05	7	7	7	Whole_Blood
ENSG00000232453	LINC02777	-3.30366	-0.112019	0.000954315	0.0112312	0.0228242	8.64511e-05	0.000186813	4	4	4	Whole_Blood
ENSG00000160712	IL6R	3.30333	0.0340147	0.000955438	0.115656	0.0884807	2.4e-09	9.34e-09	22	22	22	Artery_Aorta
ENSG00000124116	WFDC3	-3.30292	-0.0180343	0.000956826	0.40301	0.496046	3.1023e-33	4.12647e-31	13	13	13	Artery_Coronary
ENSG00000225914	TSBP1-AS1	3.30276	0.095866	0.000957385	0.0181467	0.0396043	8.09e-05	0.000189661	7	7	7	Artery_Aorta
ENSG00000127399	LRRC61	3.30225	0.0213518	0.000959121	0.29841	0.351025	4.88e-38	1.19e-36	10	11	11	Artery_Aorta
ENSG00000114520	SNX4	3.30222	0.187681	0.000959229	0.00373669	0.0120309	0.0309823	0.0479879	3	3	3	Artery_Aorta
ENSG00000188227	ZNF793	-3.30192	-0.0507447	0.000960271	0.0528276	0.0625049	0.000227797	0.000898554	5	5	5	Artery_Coronary
ENSG00000117407	ARTN	3.30147	0.0687157	0.000961793	0.0313377	0.0483174	0.00142184	0.0054406	8	8	8	Liver
ENSG00000119950	MXI1	3.30142	0.0913642	0.000961956	0.0164664	0.0561547	2.43e-06	6.89e-06	13	13	13	Artery_Aorta
ENSG00000143387	CTSK	3.3008	0.0689195	0.000964104	0.029788	0.0868693	3.4e-09	1.3e-08	7	7	7	Artery_Aorta
ENSG00000146067	FAM193B	3.3001	0.0582601	0.000966508	0.0453399	0.0488097	1.15e-05	3.02e-05	9	9	9	Artery_Aorta
ENSG00000245556	SCAMP1-AS1	3.299	0.0775513	0.00097031	0.0233395	0.0510849	3.29519e-09	1.04997e-08	6	7	7	Whole_Blood
ENSG00000108389	MTMR4	-3.29868	-0.281784	0.000971402	0.00156759	0.0327451	0.00811333	0.020756	2	2	2	Artery_Coronary
ENSG00000146833	TRIM4	3.29867	0.0179074	0.000971436	0.417047	0.477563	3.09e-56	1.86e-54	20	20	20	Artery_Aorta
[truncated: 40,207 more rows]
