# Supplementary material for: Instrumental variable and colocalization analyses identify endotrophin and HTRA1 as potential therapeutic targets for coronary artery disease
Source: iScience. 2024 May 24;27(7):110104. doi: 10.1016/j.isci.2024.110104 (PMC11233907; doi:10.1016/j.isci.2024.110104)
Supplement: Table S3. Transcriptome-wide Mendelian randomization analysis across four tissues, related to Figure 2 [file mmc4.xlsx]

## Sheet: S3
Table S3: Transcriptome-Wide Mendelian Randomization Analysis across Four Tissues
Gene	nsnps	MR_method_1	beta_1	se_1	pval_1	MR_method_2	beta_2	se_2	pval_2	MR_method_3	beta_3	se_3	pval_3	MR_method_4	beta_4	se_4	pval_4	MR_method_5	beta_5	se_5	pval_5	tissue
PHACTR1	1	fixed_IVW_correl	-0.43077	0.0189727	4.02036e-114	random_IVW_correl	-0.43077	Inf	1	NA	NA	NA	NA	NA	NA	NA	NA	NA	NA	NA	NA	Artery_Aorta
PHACTR1	1	fixed_IVW_correl	-0.296342	0.013052	4.02036e-114	random_IVW_correl	-0.296342	NA	NA	NA	NA	NA	NA	NA	NA	NA	NA	NA	NA	NA	NA	Artery_Coronary
PSRC1	1	fixed_IVW_correl	-0.076844	0.00483765	8.10748e-57	random_IVW_correl	-0.076844	Inf	1	NA	NA	NA	NA	NA	NA	NA	NA	NA	NA	NA	NA	Liver
PSRC1	1	fixed_IVW_correl	-0.328431	0.0206761	8.10748e-57	random_IVW_correl	-0.328431	NA	NA	NA	NA	NA	NA	NA	NA	NA	NA	NA	NA	NA	NA	Whole_Blood
CELSR2	1	fixed_IVW_correl	-0.091607	0.00576705	8.10748e-57	random_IVW_correl	-0.091607	NA	NA	NA	NA	NA	NA	NA	NA	NA	NA	NA	NA	NA	NA	Liver
SORT1	1	fixed_IVW_correl	-0.0740179	0.00465974	8.10748e-57	random_IVW_correl	-0.0740179	NA	NA	NA	NA	NA	NA	NA	NA	NA	NA	NA	NA	NA	NA	Liver
MRPS6	1	fixed_IVW_correl	0.471375	0.0329175	1.64409e-46	random_IVW_correl	0.471375	Inf	1	NA	NA	NA	NA	NA	NA	NA	NA	NA	NA	NA	NA	Artery_Aorta
SLC5A3	1	fixed_IVW_correl	0.502216	0.0350713	1.64409e-46	random_IVW_correl	0.502216	NA	NA	NA	NA	NA	NA	NA	NA	NA	NA	NA	NA	NA	NA	Artery_Aorta
NBEAL1	1	fixed_IVW_correl	-0.173933	0.0123473	4.58005e-45	random_IVW_correl	-0.173933	Inf	1	NA	NA	NA	NA	NA	NA	NA	NA	NA	NA	NA	NA	Artery_Coronary
NBEAL1	1	fixed_IVW_correl	-0.149432	0.0106148	5.20367e-45	random_IVW_correl	-0.149432	Inf	1	NA	NA	NA	NA	NA	NA	NA	NA	NA	NA	NA	NA	Artery_Aorta
LPA	1	fixed_IVW_correl	0.189044	0.0134993	1.47351e-44	random_IVW_correl	0.189044	NA	NA	NA	NA	NA	NA	NA	NA	NA	NA	NA	NA	NA	NA	Liver
MORF4L1	1	fixed_IVW_correl	-0.438175	0.0318041	3.49e-43	random_IVW_correl	-0.438175	Inf	1	NA	NA	NA	NA	NA	NA	NA	NA	NA	NA	NA	NA	Artery_Aorta
ADAMTS7	1	fixed_IVW_correl	-0.182648	0.0136272	5.79323e-41	random_IVW_correl	-0.182648	NA	NA	NA	NA	NA	NA	NA	NA	NA	NA	NA	NA	NA	NA	Artery_Aorta
LINC00310	1	fixed_IVW_correl	0.384453	0.0292702	2.08587e-39	random_IVW_correl	0.384453	Inf	1	NA	NA	NA	NA	NA	NA	NA	NA	NA	NA	NA	NA	Artery_Aorta
RP11-378J18.8	1	fixed_IVW_correl	-0.137473	0.0110188	1.00666e-35	random_IVW_correl	-0.137473	Inf	1	NA	NA	NA	NA	NA	NA	NA	NA	NA	NA	NA	NA	Artery_Coronary
FES	2	fixed_IVW_correl	-0.35503	0.0288708	9.37848e-35	random_IVW_correl	-0.35503	0.100948	0.000436516	NA	NA	NA	NA	NA	NA	NA	NA	NA	NA	NA	NA	Whole_Blood
FES	1	fixed_IVW_correl	-0.200479	0.0173742	8.39948e-31	random_IVW_correl	-0.200479	Inf	1	NA	NA	NA	NA	NA	NA	NA	NA	NA	NA	NA	NA	Artery_Aorta
TCF21	1	fixed_IVW_correl	-0.166953	0.0147914	1.51919e-29	random_IVW_correl	-0.166953	NA	NA	NA	NA	NA	NA	NA	NA	NA	NA	NA	NA	NA	NA	Artery_Aorta
GGCX	3	fixed_IVW_correl	0.123174	0.0110883	1.14111e-28	random_IVW_correl	0.123174	0.023237	1.15302e-07	EGGER_correl	0.203021	0.0594299	0.000635164	Weighted median	0.107836	0.0120641	3.94168e-19	Weighted mode	0.129236	0.0143685	0.0121365	Whole_Blood
LIPA	2	fixed_IVW_correl	0.106957	0.00963075	1.17561e-28	random_IVW_correl	0.106957	0.0112146	1.46529e-21	NA	NA	NA	NA	NA	NA	NA	NA	NA	NA	NA	NA	Whole_Blood
HHIPL1	2	fixed_IVW_correl	-0.146692	0.0132219	1.33193e-28	random_IVW_correl	-0.146692	0.0160466	6.14997e-20	NA	NA	NA	NA	NA	NA	NA	NA	NA	NA	NA	NA	Artery_Aorta
GGCX	2	fixed_IVW_correl	0.122026	0.0113482	5.7435e-27	random_IVW_correl	0.122026	0.0495473	0.0137849	NA	NA	NA	NA	NA	NA	NA	NA	NA	NA	NA	NA	Artery_Aorta
RP1-81D8.3	1	fixed_IVW_correl	-0.11247	0.0105109	1.01488e-26	random_IVW_correl	-0.11247	NA	NA	NA	NA	NA	NA	NA	NA	NA	NA	NA	NA	NA	NA	Liver
NT5C2	2	fixed_IVW_correl	-0.389763	0.0370007	6.02528e-26	random_IVW_correl	-0.389763	0.0370007	6.02528e-26	NA	NA	NA	NA	NA	NA	NA	NA	NA	NA	NA	NA	Whole_Blood
SLC22A3	1	fixed_IVW_correl	-0.0985745	0.00943874	1.56733e-25	random_IVW_correl	-0.0985745	Inf	1	NA	NA	NA	NA	NA	NA	NA	NA	NA	NA	NA	NA	Liver
RP11-378J18.8	1	fixed_IVW_correl	-0.0956037	0.00926059	5.50483e-25	random_IVW_correl	-0.0956037	Inf	1	NA	NA	NA	NA	NA	NA	NA	NA	NA	NA	NA	NA	Artery_Aorta
RP1-283K11.3	1	fixed_IVW_correl	-0.0976925	0.0103146	2.76335e-21	random_IVW_correl	-0.0976925	NA	NA	NA	NA	NA	NA	NA	NA	NA	NA	NA	NA	NA	NA	Artery_Coronary
BSND	1	fixed_IVW_correl	0.148383	0.0162448	6.59214e-20	random_IVW_correl	0.148383	Inf	1	NA	NA	NA	NA	NA	NA	NA	NA	NA	NA	NA	NA	Whole_Blood
TGFB1	1	fixed_IVW_correl	0.121992	0.0134634	1.29319e-19	random_IVW_correl	0.121992	NA	NA	NA	NA	NA	NA	NA	NA	NA	NA	NA	NA	NA	NA	Liver
BCAR1	1	fixed_IVW_correl	0.187698	0.0212191	9.09707e-19	random_IVW_correl	0.187698	NA	NA	NA	NA	NA	NA	NA	NA	NA	NA	NA	NA	NA	NA	Artery_Aorta
PCSK9	2	fixed_IVW_correl	0.218289	0.0253497	7.23482e-18	random_IVW_correl	0.218289	0.0253497	7.23482e-18	NA	NA	NA	NA	NA	NA	NA	NA	NA	NA	NA	NA	Whole_Blood
MRAS	1	fixed_IVW_correl	0.130444	0.0151919	8.9755e-18	random_IVW_correl	0.130444	Inf	1	NA	NA	NA	NA	NA	NA	NA	NA	NA	NA	NA	NA	Artery_Coronary
CDH13	1	fixed_IVW_correl	0.112222	0.0131069	1.10849e-17	random_IVW_correl	0.112222	NA	NA	NA	NA	NA	NA	NA	NA	NA	NA	NA	NA	NA	NA	Artery_Aorta
POC1B	1	fixed_IVW_correl	-0.377076	0.0441585	1.35233e-17	random_IVW_correl	-0.377076	Inf	1	NA	NA	NA	NA	NA	NA	NA	NA	NA	NA	NA	NA	Whole_Blood
MRAS	5	random_IVW_correl	0.0594803	0.00697298	1.46209e-17	fixed_IVW_correl	0.0594803	0.00661192	2.3428e-19	EGGER_correl	0.0608456	0.011281	6.90537e-08	Weighted median	0.0593035	0.00612752	3.73173e-22	Weighted mode	0.0602877	0.00717392	0.00109733	Artery_Aorta
FAM117B	1	fixed_IVW_correl	-0.303515	0.0363432	6.74805e-17	random_IVW_correl	-0.303515	Inf	1	NA	NA	NA	NA	NA	NA	NA	NA	NA	NA	NA	NA	Artery_Aorta
CFDP1	1	fixed_IVW_correl	-0.175549	0.0216571	5.2366e-16	random_IVW_correl	-0.175549	NA	NA	NA	NA	NA	NA	NA	NA	NA	NA	NA	NA	NA	NA	Whole_Blood
IL6R	1	fixed_IVW_correl	0.319866	0.0405848	3.23687e-15	random_IVW_correl	0.319866	NA	NA	NA	NA	NA	NA	NA	NA	NA	NA	NA	NA	NA	NA	Whole_Blood
FGD6	1	fixed_IVW_correl	0.106425	0.0135095	3.33306e-15	random_IVW_correl	0.106425	NA	NA	NA	NA	NA	NA	NA	NA	NA	NA	NA	NA	NA	NA	Artery_Aorta
MTAP	1	fixed_IVW_correl	0.109909	0.0140452	5.06248e-15	random_IVW_correl	0.109909	Inf	1	NA	NA	NA	NA	NA	NA	NA	NA	NA	NA	NA	NA	Artery_Aorta
SEMA5A	2	fixed_IVW_correl	0.0703253	0.00915018	1.52195e-14	random_IVW_correl	0.0703253	0.0112858	4.62484e-10	NA	NA	NA	NA	NA	NA	NA	NA	NA	NA	NA	NA	Artery_Aorta
SEMA5A	1	fixed_IVW_correl	0.0986248	0.0129398	2.50159e-14	random_IVW_correl	0.0986248	Inf	1	NA	NA	NA	NA	NA	NA	NA	NA	NA	NA	NA	NA	Artery_Coronary
TMEM133	2	fixed_IVW_correl	-0.0648971	0.00852551	2.69675e-14	random_IVW_correl	-0.0648971	0.00852551	2.69675e-14	NA	NA	NA	NA	NA	NA	NA	NA	NA	NA	NA	NA	Artery_Aorta
SF3A3	3	fixed_IVW_correl	-0.0755583	0.00993347	2.81741e-14	random_IVW_correl	-0.0755583	0.0217687	0.0005186	EGGER_correl	-0.0240516	0.0870826	0.7824	Weighted median	-0.0773797	0.0101387	2.3099e-14	Weighted mode	-0.062034	0.0117731	0.034182	Whole_Blood
MAP1S	1	fixed_IVW_correl	-0.366582	0.0482892	3.16504e-14	random_IVW_correl	-0.366582	NA	NA	NA	NA	NA	NA	NA	NA	NA	NA	NA	NA	NA	NA	Whole_Blood
ARHGAP42	2	fixed_IVW_correl	-0.0729667	0.00961452	3.21845e-14	random_IVW_correl	-0.0729667	0.00961452	3.21845e-14	NA	NA	NA	NA	NA	NA	NA	NA	NA	NA	NA	NA	Artery_Aorta
FAM177B	1	fixed_IVW_correl	0.113483	0.0149598	3.30169e-14	random_IVW_correl	0.113483	Inf	1	NA	NA	NA	NA	NA	NA	NA	NA	NA	NA	NA	NA	Whole_Blood
RP11-252K23.2	1	fixed_IVW_correl	-0.0452608	0.00598863	4.09966e-14	random_IVW_correl	-0.0452608	Inf	1	NA	NA	NA	NA	NA	NA	NA	NA	NA	NA	NA	NA	Artery_Coronary
TAF1A	1	fixed_IVW_correl	0.139354	0.0185024	5.0084e-14	random_IVW_correl	0.139354	NA	NA	NA	NA	NA	NA	NA	NA	NA	NA	NA	NA	NA	NA	Whole_Blood
KIAA1462	2	fixed_IVW_correl	0.078187	0.0104756	8.41181e-14	random_IVW_correl	0.078187	0.0165576	2.33412e-06	NA	NA	NA	NA	NA	NA	NA	NA	NA	NA	NA	NA	Artery_Aorta
ARHGEF26	1	fixed_IVW_correl	0.146271	0.0196245	9.09043e-14	random_IVW_correl	0.146271	Inf	1	NA	NA	NA	NA	NA	NA	NA	NA	NA	NA	NA	NA	Artery_Aorta
MAT2A	1	fixed_IVW_correl	-0.206892	0.0280313	1.57413e-13	random_IVW_correl	-0.206892	NA	NA	NA	NA	NA	NA	NA	NA	NA	NA	NA	NA	NA	NA	Whole_Blood
RPSAP22	1	fixed_IVW_correl	-0.128729	0.0174412	1.57413e-13	random_IVW_correl	-0.128729	Inf	1	NA	NA	NA	NA	NA	NA	NA	NA	NA	NA	NA	NA	Whole_Blood
ALDH2	1	fixed_IVW_correl	-0.230103	0.0315486	3.01764e-13	random_IVW_correl	-0.230103	NA	NA	NA	NA	NA	NA	NA	NA	NA	NA	NA	NA	NA	NA	Whole_Blood
FCHO1	2	fixed_IVW_correl	-0.138286	0.019119	4.72735e-13	random_IVW_correl	-0.138286	0.0260561	1.11294e-07	NA	NA	NA	NA	NA	NA	NA	NA	NA	NA	NA	NA	Whole_Blood
STN1	1	fixed_IVW_correl	0.185826	0.0261714	1.24446e-12	random_IVW_correl	0.185826	NA	NA	NA	NA	NA	NA	NA	NA	NA	NA	NA	NA	NA	NA	Whole_Blood
POC1B-AS1	1	fixed_IVW_correl	0.154729	0.0221492	2.8337e-12	random_IVW_correl	0.154729	Inf	1	NA	NA	NA	NA	NA	NA	NA	NA	NA	NA	NA	NA	Artery_Aorta
RP11-252K23.2	2	fixed_IVW_correl	-0.0397331	0.00569741	3.08293e-12	random_IVW_correl	-0.0397331	0.0211794	0.0606513	NA	NA	NA	NA	NA	NA	NA	NA	NA	NA	NA	NA	Artery_Aorta
EIF2B2	1	fixed_IVW_correl	0.0934033	0.0134874	4.35355e-12	random_IVW_correl	0.0934033	NA	NA	NA	NA	NA	NA	NA	NA	NA	NA	NA	NA	NA	NA	Artery_Aorta
C4orf3	2	fixed_IVW_correl	-0.170558	0.0249168	7.64232e-12	random_IVW_correl	-0.170558	0.0547404	0.00183469	NA	NA	NA	NA	NA	NA	NA	NA	NA	NA	NA	NA	Whole_Blood
DDTL	3	fixed_IVW_correl	0.0279677	0.00411459	1.0668e-11	random_IVW_correl	0.0279677	0.00644259	1.41796e-05	EGGER_correl	-0.0316288	0.164252	0.847301	Weighted median	0.0336865	0.00801677	2.64555e-05	Weighted mode	0.0362252	0.00986611	0.0668272	Liver
GALNT4	1	fixed_IVW_correl	-0.408559	0.0601415	1.09607e-11	random_IVW_correl	-0.408559	NA	NA	NA	NA	NA	NA	NA	NA	NA	NA	NA	NA	NA	NA	Whole_Blood
MFGE8	1	fixed_IVW_correl	0.121861	0.0179384	1.0962e-11	random_IVW_correl	0.121861	NA	NA	NA	NA	NA	NA	NA	NA	NA	NA	NA	NA	NA	NA	Artery_Aorta
KB-226F1.2	3	fixed_IVW_correl	0.0250844	0.00370527	1.28851e-11	random_IVW_correl	0.0250844	0.00601654	3.05619e-05	EGGER_correl	-0.0890203	0.131949	0.499893	Weighted median	0.0299004	0.00768812	0.000100589	Weighted mode	0.032879	0.0100857	0.0826044	Liver
SNF8	1	fixed_IVW_correl	0.179323	0.0265064	1.33055e-11	random_IVW_correl	0.179323	NA	NA	NA	NA	NA	NA	NA	NA	NA	NA	NA	NA	NA	NA	Artery_Aorta
ARNT	1	fixed_IVW_correl	-0.114566	0.0169606	1.43007e-11	random_IVW_correl	-0.114566	NA	NA	NA	NA	NA	NA	NA	NA	NA	NA	NA	NA	NA	NA	Artery_Aorta
CTSK	1	fixed_IVW_correl	-0.0839249	0.0124244	1.43007e-11	random_IVW_correl	-0.0839249	Inf	1	NA	NA	NA	NA	NA	NA	NA	NA	NA	NA	NA	NA	Liver
TMEM133	1	fixed_IVW_correl	-0.053999	0.00800569	1.52942e-11	random_IVW_correl	-0.053999	NA	NA	NA	NA	NA	NA	NA	NA	NA	NA	NA	NA	NA	NA	Artery_Coronary
ARHGAP42	1	fixed_IVW_correl	-0.0627323	0.00936047	2.05827e-11	random_IVW_correl	-0.0627323	NA	NA	NA	NA	NA	NA	NA	NA	NA	NA	NA	NA	NA	NA	Artery_Coronary
ESYT3	2	fixed_IVW_correl	0.103597	0.0154997	2.32803e-11	random_IVW_correl	0.103597	0.0359586	0.00396414	NA	NA	NA	NA	NA	NA	NA	NA	NA	NA	NA	NA	Artery_Aorta
PECAM1	1	fixed_IVW_correl	0.170513	0.0256946	3.22066e-11	random_IVW_correl	0.170513	NA	NA	NA	NA	NA	NA	NA	NA	NA	NA	NA	NA	NA	NA	Whole_Blood
FHL3	1	fixed_IVW_correl	-0.0732197	0.0110372	3.26997e-11	random_IVW_correl	-0.0732197	NA	NA	NA	NA	NA	NA	NA	NA	NA	NA	NA	NA	NA	NA	Artery_Aorta
UTP11	1	fixed_IVW_correl	-0.169714	0.0257025	4.02932e-11	random_IVW_correl	-0.169714	NA	NA	NA	NA	NA	NA	NA	NA	NA	NA	NA	NA	NA	NA	Artery_Aorta
DMWD	1	fixed_IVW_correl	-0.101555	0.0154208	4.52996e-11	random_IVW_correl	-0.101555	Inf	1	NA	NA	NA	NA	NA	NA	NA	NA	NA	NA	NA	NA	Artery_Aorta
FHL3	1	fixed_IVW_correl	-0.101779	0.0154703	4.73661e-11	random_IVW_correl	-0.101779	NA	NA	NA	NA	NA	NA	NA	NA	NA	NA	NA	NA	NA	NA	Artery_Coronary
DMPK	1	fixed_IVW_correl	-0.166901	0.0254268	5.2386e-11	random_IVW_correl	-0.166901	Inf	1	NA	NA	NA	NA	NA	NA	NA	NA	NA	NA	NA	NA	Artery_Aorta
RP11-981P6.1	1	fixed_IVW_correl	0.0848635	0.0129382	5.41186e-11	random_IVW_correl	0.0848635	NA	NA	NA	NA	NA	NA	NA	NA	NA	NA	NA	NA	NA	NA	Artery_Aorta
EIF2B2	1	fixed_IVW_correl	0.11995	0.0183436	6.19153e-11	random_IVW_correl	0.11995	NA	NA	NA	NA	NA	NA	NA	NA	NA	NA	NA	NA	NA	NA	Whole_Blood
LPL	1	fixed_IVW_correl	-0.0768875	0.011811	7.52489e-11	random_IVW_correl	-0.0768875	Inf	1	NA	NA	NA	NA	NA	NA	NA	NA	NA	NA	NA	NA	Whole_Blood
HMBS	1	fixed_IVW_correl	0.0785443	0.0120684	7.60307e-11	random_IVW_correl	0.0785443	Inf	1	NA	NA	NA	NA	NA	NA	NA	NA	NA	NA	NA	NA	Liver
SIPA1	1	fixed_IVW_correl	0.357662	0.0553228	1.013e-10	random_IVW_correl	0.357662	NA	NA	NA	NA	NA	NA	NA	NA	NA	NA	NA	NA	NA	NA	Whole_Blood
RP11-981P6.1	1	fixed_IVW_correl	0.0955541	0.0148138	1.11604e-10	random_IVW_correl	0.0955541	Inf	1	NA	NA	NA	NA	NA	NA	NA	NA	NA	NA	NA	NA	Artery_Coronary
MRPS6	1	fixed_IVW_correl	-0.231108	0.0358829	1.18989e-10	random_IVW_correl	-0.231108	NA	NA	NA	NA	NA	NA	NA	NA	NA	NA	NA	NA	NA	NA	Whole_Blood
MAPKAPK5-AS1	1	fixed_IVW_correl	-0.173376	0.0269772	1.30362e-10	random_IVW_correl	-0.173376	NA	NA	NA	NA	NA	NA	NA	NA	NA	NA	NA	NA	NA	NA	Whole_Blood
BCAR1	1	fixed_IVW_correl	-0.18489	0.0288068	1.37828e-10	random_IVW_correl	-0.18489	Inf	1	NA	NA	NA	NA	NA	NA	NA	NA	NA	NA	NA	NA	Whole_Blood
AP000350.5	7	random_IVW_correl	-0.0296151	0.00466016	2.08488e-10	fixed_IVW_correl	-0.0296151	0.00427987	4.52812e-12	EGGER_correl	-0.0311865	0.0181207	0.0852435	Weighted median	-0.0351028	0.00716142	9.50316e-07	Weighted mode	-0.0377896	0.00910152	0.00599763	Whole_Blood
SF3A3	1	fixed_IVW_correl	-0.108922	0.0171486	2.12963e-10	random_IVW_correl	-0.108922	Inf	1	NA	NA	NA	NA	NA	NA	NA	NA	NA	NA	NA	NA	Artery_Coronary
KANK2	1	fixed_IVW_correl	-0.168504	0.026809	3.27115e-10	random_IVW_correl	-0.168504	NA	NA	NA	NA	NA	NA	NA	NA	NA	NA	NA	NA	NA	NA	Whole_Blood
FIGN	1	fixed_IVW_correl	0.124724	0.0198744	3.48211e-10	random_IVW_correl	0.124724	NA	NA	NA	NA	NA	NA	NA	NA	NA	NA	NA	NA	NA	NA	Artery_Aorta
TARID	2	fixed_IVW_correl	-0.0489231	0.00781788	3.90332e-10	random_IVW_correl	-0.0489231	0.0555816	0.378749	NA	NA	NA	NA	NA	NA	NA	NA	NA	NA	NA	NA	Artery_Coronary
CELSR2	1	fixed_IVW_correl	0.113414	0.0182584	5.24523e-10	random_IVW_correl	0.113414	NA	NA	NA	NA	NA	NA	NA	NA	NA	NA	NA	NA	NA	NA	Artery_Aorta
C6orf106	1	fixed_IVW_correl	0.179476	0.0289067	5.33937e-10	random_IVW_correl	0.179476	NA	NA	NA	NA	NA	NA	NA	NA	NA	NA	NA	NA	NA	NA	Whole_Blood
NME7	1	fixed_IVW_correl	-0.0945414	0.01526	5.81512e-10	random_IVW_correl	-0.0945414	NA	NA	NA	NA	NA	NA	NA	NA	NA	NA	NA	NA	NA	NA	Artery_Coronary
POC1B	1	fixed_IVW_correl	-0.146115	0.023628	6.25179e-10	random_IVW_correl	-0.146115	NA	NA	NA	NA	NA	NA	NA	NA	NA	NA	NA	NA	NA	NA	Artery_Aorta
UTP11	1	fixed_IVW_correl	-0.211031	0.0341546	6.46329e-10	random_IVW_correl	-0.211031	Inf	1	NA	NA	NA	NA	NA	NA	NA	NA	NA	NA	NA	NA	Whole_Blood
NECTIN2	1	fixed_IVW_correl	-0.151951	0.0249015	1.04703e-09	random_IVW_correl	-0.151951	Inf	1	NA	NA	NA	NA	NA	NA	NA	NA	NA	NA	NA	NA	Artery_Aorta
NME7	1	fixed_IVW_correl	-0.090869	0.0148998	1.06948e-09	random_IVW_correl	-0.090869	Inf	1	NA	NA	NA	NA	NA	NA	NA	NA	NA	NA	NA	NA	Whole_Blood
SREBF1	1	fixed_IVW_correl	-0.0768003	0.0126146	1.14175e-09	random_IVW_correl	-0.0768003	NA	NA	NA	NA	NA	NA	NA	NA	NA	NA	NA	NA	NA	NA	Whole_Blood
RP11-33B1.1	1	fixed_IVW_correl	0.0376732	0.0061882	1.14392e-09	random_IVW_correl	0.0376732	NA	NA	NA	NA	NA	NA	NA	NA	NA	NA	NA	NA	NA	NA	Artery_Coronary
CELSR2	1	fixed_IVW_correl	0.15799	0.0260125	1.25078e-09	random_IVW_correl	0.15799	Inf	1	NA	NA	NA	NA	NA	NA	NA	NA	NA	NA	NA	NA	Whole_Blood
GTF2IP12	1	fixed_IVW_correl	0.0655768	0.0108345	1.42517e-09	random_IVW_correl	0.0655768	Inf	1	NA	NA	NA	NA	NA	NA	NA	NA	NA	NA	NA	NA	Liver
SLC37A4	1	fixed_IVW_correl	0.113922	0.0188798	1.59878e-09	random_IVW_correl	0.113922	NA	NA	NA	NA	NA	NA	NA	NA	NA	NA	NA	NA	NA	NA	Artery_Aorta
EIF6	2	fixed_IVW_correl	-0.138586	0.0230471	1.81926e-09	random_IVW_correl	-0.138586	0.034564	6.08336e-05	NA	NA	NA	NA	NA	NA	NA	NA	NA	NA	NA	NA	Whole_Blood
ARHGEF26-AS1	1	fixed_IVW_correl	0.113688	0.0189143	1.84719e-09	random_IVW_correl	0.113688	NA	NA	NA	NA	NA	NA	NA	NA	NA	NA	NA	NA	NA	NA	Artery_Aorta
PDE5A	1	fixed_IVW_correl	0.178104	0.0297236	2.07273e-09	random_IVW_correl	0.178104	NA	NA	NA	NA	NA	NA	NA	NA	NA	NA	NA	NA	NA	NA	Artery_Aorta
RP11-548H18.2	1	fixed_IVW_correl	-0.0656185	0.0109798	2.28294e-09	random_IVW_correl	-0.0656185	Inf	1	NA	NA	NA	NA	NA	NA	NA	NA	NA	NA	NA	NA	Liver
UBA7	2	fixed_IVW_correl	-0.140056	0.0234758	2.43189e-09	random_IVW_correl	-0.140056	0.0234758	2.43189e-09	NA	NA	NA	NA	NA	NA	NA	NA	NA	NA	NA	NA	Artery_Aorta
UHRF1BP1	1	fixed_IVW_correl	0.0366419	0.00614332	2.45361e-09	random_IVW_correl	0.0366419	Inf	1	NA	NA	NA	NA	NA	NA	NA	NA	NA	NA	NA	NA	Artery_Coronary
RP11-33B1.1	2	fixed_IVW_correl	0.0694327	0.0116554	2.56749e-09	random_IVW_correl	0.0694327	0.0116554	2.56749e-09	NA	NA	NA	NA	NA	NA	NA	NA	NA	NA	NA	NA	Whole_Blood
MCL1	1	fixed_IVW_correl	-0.225924	0.0381168	3.08239e-09	random_IVW_correl	-0.225924	NA	NA	NA	NA	NA	NA	NA	NA	NA	NA	NA	NA	NA	NA	Whole_Blood
ZNF827	1	fixed_IVW_correl	-0.120218	0.0202923	3.13549e-09	random_IVW_correl	-0.120218	NA	NA	NA	NA	NA	NA	NA	NA	NA	NA	NA	NA	NA	NA	Artery_Aorta
MIF-AS1	6	random_IVW_correl	-0.0261206	0.0044116	3.20184e-09	fixed_IVW_correl	-0.0261206	0.00376556	4.01317e-12	EGGER_correl	-0.0280624	0.019451	0.149099	Weighted median	-0.0310472	0.00612113	3.93371e-07	Weighted mode	-0.0318136	0.00811324	0.0111686	Whole_Blood
FHL5	1	fixed_IVW_correl	0.106096	0.0179524	3.42407e-09	random_IVW_correl	0.106096	Inf	1	NA	NA	NA	NA	NA	NA	NA	NA	NA	NA	NA	NA	Artery_Aorta
DDT	3	fixed_IVW_correl	0.0244542	0.00416062	4.16391e-09	random_IVW_correl	0.0244542	0.00517315	2.27696e-06	EGGER_correl	-0.0441444	0.0656859	0.50155	Weighted median	0.030793	0.00889721	0.000538219	Weighted mode	0.0345199	0.0140273	0.13297	Liver
BMP1	1	fixed_IVW_correl	-0.123647	0.0210423	4.20008e-09	random_IVW_correl	-0.123647	Inf	1	NA	NA	NA	NA	NA	NA	NA	NA	NA	NA	NA	NA	Artery_Aorta
CERS2	1	fixed_IVW_correl	-0.141917	0.0242552	4.8871e-09	random_IVW_correl	-0.141917	NA	NA	NA	NA	NA	NA	NA	NA	NA	NA	NA	NA	NA	NA	Artery_Coronary
GOLPH3L	1	fixed_IVW_correl	-0.167826	0.0287211	5.11744e-09	random_IVW_correl	-0.167826	NA	NA	NA	NA	NA	NA	NA	NA	NA	NA	NA	NA	NA	NA	Whole_Blood
CABIN1	1	fixed_IVW_correl	-0.247863	0.0425079	5.51022e-09	random_IVW_correl	-0.247863	Inf	1	NA	NA	NA	NA	NA	NA	NA	NA	NA	NA	NA	NA	Whole_Blood
ATP1B1	1	fixed_IVW_correl	0.0737403	0.0126655	5.81009e-09	random_IVW_correl	0.0737403	NA	NA	NA	NA	NA	NA	NA	NA	NA	NA	NA	NA	NA	NA	Artery_Aorta
RP11-548H18.2	1	fixed_IVW_correl	-0.0776118	0.0133716	6.46702e-09	random_IVW_correl	-0.0776118	NA	NA	NA	NA	NA	NA	NA	NA	NA	NA	NA	NA	NA	NA	Artery_Aorta
MIF-AS1	3	fixed_IVW_correl	-0.0173037	0.00300712	8.70277e-09	random_IVW_correl	-0.0173037	0.00438104	7.82563e-05	EGGER_correl	-0.155784	0.0772915	0.0438483	Weighted median	-0.0172685	0.00484954	0.000369646	Weighted mode	-0.020274	0.00768901	0.118752	Artery_Coronary
CTSK	3	fixed_IVW_correl	-0.0781912	0.0135895	8.72688e-09	random_IVW_correl	-0.0781912	0.0146853	1.01263e-07	EGGER_correl	-0.0836549	0.0931928	0.36937	Weighted median	-0.0764375	0.0132026	7.05559e-09	Weighted mode	-0.080842	0.0148399	0.0320838	Whole_Blood
RAB23	1	fixed_IVW_correl	-0.178234	0.0310211	9.16064e-09	random_IVW_correl	-0.178234	Inf	1	NA	NA	NA	NA	NA	NA	NA	NA	NA	NA	NA	NA	Artery_Aorta
LOXL4	1	fixed_IVW_correl	-0.0966084	0.0168293	9.43968e-09	random_IVW_correl	-0.0966084	NA	NA	NA	NA	NA	NA	NA	NA	NA	NA	NA	NA	NA	NA	Whole_Blood
ARVCF	1	fixed_IVW_correl	-0.0583408	0.0102528	1.26846e-08	random_IVW_correl	-0.0583408	NA	NA	NA	NA	NA	NA	NA	NA	NA	NA	NA	NA	NA	NA	Artery_Aorta
ALDH2	1	fixed_IVW_correl	0.130443	0.0229252	1.27075e-08	random_IVW_correl	0.130443	NA	NA	NA	NA	NA	NA	NA	NA	NA	NA	NA	NA	NA	NA	Artery_Aorta
HMBS	1	fixed_IVW_correl	0.100883	0.0177415	1.29851e-08	random_IVW_correl	0.100883	NA	NA	NA	NA	NA	NA	NA	NA	NA	NA	NA	NA	NA	NA	Artery_Aorta
HMBS	1	fixed_IVW_correl	0.106062	0.0186524	1.29851e-08	random_IVW_correl	0.106062	Inf	1	NA	NA	NA	NA	NA	NA	NA	NA	NA	NA	NA	NA	Artery_Coronary
RP11-950C14.10	1	fixed_IVW_correl	0.0730869	0.0128546	1.30317e-08	random_IVW_correl	0.0730869	Inf	1	NA	NA	NA	NA	NA	NA	NA	NA	NA	NA	NA	NA	Artery_Aorta
INPP5B	2	fixed_IVW_correl	-0.0709229	0.0124811	1.32784e-08	random_IVW_correl	-0.0709229	0.0124811	1.32784e-08	NA	NA	NA	NA	NA	NA	NA	NA	NA	NA	NA	NA	Artery_Aorta
UHRF1BP1	1	fixed_IVW_correl	0.0591387	0.0104173	1.37091e-08	random_IVW_correl	0.0591387	Inf	1	NA	NA	NA	NA	NA	NA	NA	NA	NA	NA	NA	NA	Liver
MST1	1	fixed_IVW_correl	0.0972057	0.0173329	2.04468e-08	random_IVW_correl	0.0972057	NA	NA	NA	NA	NA	NA	NA	NA	NA	NA	NA	NA	NA	NA	Liver
RP1-253P7.4	1	fixed_IVW_correl	-0.0870746	0.0155272	2.04836e-08	random_IVW_correl	-0.0870746	Inf	1	NA	NA	NA	NA	NA	NA	NA	NA	NA	NA	NA	NA	Artery_Coronary
RNF123	1	fixed_IVW_correl	0.106451	0.0190435	2.27206e-08	random_IVW_correl	0.106451	NA	NA	NA	NA	NA	NA	NA	NA	NA	NA	NA	NA	NA	NA	Artery_Coronary
NME7	1	fixed_IVW_correl	-0.0864806	0.0154779	2.30535e-08	random_IVW_correl	-0.0864806	NA	NA	NA	NA	NA	NA	NA	NA	NA	NA	NA	NA	NA	NA	Liver
ATP1B1	1	fixed_IVW_correl	0.0595092	0.0106518	2.3132e-08	random_IVW_correl	0.0595092	Inf	1	NA	NA	NA	NA	NA	NA	NA	NA	NA	NA	NA	NA	Artery_Coronary
AP000350.5	3	fixed_IVW_correl	-0.0201886	0.00361372	2.31478e-08	random_IVW_correl	-0.0201886	0.00492936	4.21107e-05	EGGER_correl	-0.0293112	0.0317464	0.355855	Weighted median	-0.0264159	0.00514943	2.89925e-07	Weighted mode	-0.0267554	0.00588618	0.0451473	Artery_Coronary
RP11-186N15.3	1	fixed_IVW_correl	0.163556	0.0293354	2.47019e-08	random_IVW_correl	0.163556	NA	NA	NA	NA	NA	NA	NA	NA	NA	NA	NA	NA	NA	NA	Whole_Blood
DAGLB	1	fixed_IVW_correl	-0.0548865	0.00984965	2.512e-08	random_IVW_correl	-0.0548865	NA	NA	NA	NA	NA	NA	NA	NA	NA	NA	NA	NA	NA	NA	Artery_Coronary
DAGLB	1	fixed_IVW_correl	-0.052462	0.00941454	2.512e-08	random_IVW_correl	-0.052462	NA	NA	NA	NA	NA	NA	NA	NA	NA	NA	NA	NA	NA	NA	Liver
RP11-258F1.2	1	fixed_IVW_correl	0.0795821	0.0143908	3.2011e-08	random_IVW_correl	0.0795821	Inf	1	NA	NA	NA	NA	NA	NA	NA	NA	NA	NA	NA	NA	Liver
CCDC92	2	fixed_IVW_correl	-0.134258	0.0242845	3.22857e-08	random_IVW_correl	-0.134258	0.037865	0.000391559	NA	NA	NA	NA	NA	NA	NA	NA	NA	NA	NA	NA	Whole_Blood
UHRF1BP1	3	fixed_IVW_correl	0.0441416	0.00801079	3.58278e-08	random_IVW_correl	0.0441416	0.0175293	0.0117969	EGGER_correl	0.0790882	0.0504488	0.116953	Weighted median	0.0430682	0.00836648	2.63691e-07	Weighted mode	0.0484153	0.00931011	0.0350457	Whole_Blood
TMEM106B	1	fixed_IVW_correl	0.109655	0.0199083	3.62959e-08	random_IVW_correl	0.109655	Inf	1	NA	NA	NA	NA	NA	NA	NA	NA	NA	NA	NA	NA	Whole_Blood
RP11-33B1.1	1	fixed_IVW_correl	0.0518457	0.00942764	3.8123e-08	random_IVW_correl	0.0518457	NA	NA	NA	NA	NA	NA	NA	NA	NA	NA	NA	NA	NA	NA	Liver
NEK9	1	fixed_IVW_correl	-0.0954981	0.0173765	3.88867e-08	random_IVW_correl	-0.0954981	NA	NA	NA	NA	NA	NA	NA	NA	NA	NA	NA	NA	NA	NA	Artery_Aorta
RP11-588K22.2	2	fixed_IVW_correl	-0.073393	0.013494	5.35948e-08	random_IVW_correl	-0.073393	0.0285614	0.0101799	NA	NA	NA	NA	NA	NA	NA	NA	NA	NA	NA	NA	Artery_Aorta
UBA7	2	fixed_IVW_correl	-0.0952987	0.0175606	5.7355e-08	random_IVW_correl	-0.0952987	0.0285363	0.000839112	NA	NA	NA	NA	NA	NA	NA	NA	NA	NA	NA	NA	Whole_Blood
TMEM116	1	fixed_IVW_correl	-0.0460786	0.00851693	6.29414e-08	random_IVW_correl	-0.0460786	NA	NA	NA	NA	NA	NA	NA	NA	NA	NA	NA	NA	NA	NA	Liver
CALCRL	1	fixed_IVW_correl	-0.0676356	0.0125021	6.30459e-08	random_IVW_correl	-0.0676356	NA	NA	NA	NA	NA	NA	NA	NA	NA	NA	NA	NA	NA	NA	Artery_Aorta
DDX59	1	fixed_IVW_correl	-0.0619914	0.0114681	6.46168e-08	random_IVW_correl	-0.0619914	Inf	1	NA	NA	NA	NA	NA	NA	NA	NA	NA	NA	NA	NA	Artery_Coronary
DDX59	1	fixed_IVW_correl	-0.272949	0.0505631	6.73196e-08	random_IVW_correl	-0.272949	NA	NA	NA	NA	NA	NA	NA	NA	NA	NA	NA	NA	NA	NA	Whole_Blood
FER	2	fixed_IVW_correl	-0.0697359	0.0129573	7.3674e-08	random_IVW_correl	-0.0697359	0.0129573	7.3674e-08	NA	NA	NA	NA	NA	NA	NA	NA	NA	NA	NA	NA	Artery_Aorta
CERS2	1	fixed_IVW_correl	-0.136729	0.0254433	7.70705e-08	random_IVW_correl	-0.136729	Inf	1	NA	NA	NA	NA	NA	NA	NA	NA	NA	NA	NA	NA	Artery_Aorta
NEK9	1	fixed_IVW_correl	0.182576	0.0340079	7.93367e-08	random_IVW_correl	0.182576	NA	NA	NA	NA	NA	NA	NA	NA	NA	NA	NA	NA	NA	NA	Whole_Blood
FAM212A	1	fixed_IVW_correl	-0.125328	0.023347	7.95953e-08	random_IVW_correl	-0.125328	Inf	1	NA	NA	NA	NA	NA	NA	NA	NA	NA	NA	NA	NA	Artery_Aorta
RNF123	1	fixed_IVW_correl	0.101585	0.018924	7.95953e-08	random_IVW_correl	0.101585	Inf	1	NA	NA	NA	NA	NA	NA	NA	NA	NA	NA	NA	NA	Artery_Aorta
RBM6	1	fixed_IVW_correl	-0.0676298	0.012607	8.11875e-08	random_IVW_correl	-0.0676298	Inf	1	NA	NA	NA	NA	NA	NA	NA	NA	NA	NA	NA	NA	Liver
KLHL35	1	fixed_IVW_correl	-0.0437097	0.0081677	8.72132e-08	random_IVW_correl	-0.0437097	NA	NA	NA	NA	NA	NA	NA	NA	NA	NA	NA	NA	NA	NA	Whole_Blood
VCL	2	fixed_IVW_correl	-0.136122	0.0254398	8.75796e-08	random_IVW_correl	-0.136122	0.0254398	8.75796e-08	NA	NA	NA	NA	NA	NA	NA	NA	NA	NA	NA	NA	Artery_Aorta
TMEM116	1	fixed_IVW_correl	-0.108143	0.0203127	1.01548e-07	random_IVW_correl	-0.108143	Inf	1	NA	NA	NA	NA	NA	NA	NA	NA	NA	NA	NA	NA	Whole_Blood
TMEM116	1	fixed_IVW_correl	-0.0716656	0.0134643	1.0228e-07	random_IVW_correl	-0.0716656	NA	NA	NA	NA	NA	NA	NA	NA	NA	NA	NA	NA	NA	NA	Artery_Coronary
C4orf3	1	fixed_IVW_correl	-0.135247	0.0254962	1.1293e-07	random_IVW_correl	-0.135247	NA	NA	NA	NA	NA	NA	NA	NA	NA	NA	NA	NA	NA	NA	Artery_Aorta
AP000351.4	2	fixed_IVW_correl	-0.0232301	0.00439259	1.23343e-07	random_IVW_correl	-0.0232301	0.0072414	0.00133684	NA	NA	NA	NA	NA	NA	NA	NA	NA	NA	NA	NA	Artery_Coronary
DNAH10OS	1	fixed_IVW_correl	-0.100215	0.0191084	1.56643e-07	random_IVW_correl	-0.100215	Inf	1	NA	NA	NA	NA	NA	NA	NA	NA	NA	NA	NA	NA	Artery_Aorta
RP11-54A4.2	1	fixed_IVW_correl	0.0588825	0.0112432	1.63057e-07	random_IVW_correl	0.0588825	NA	NA	NA	NA	NA	NA	NA	NA	NA	NA	NA	NA	NA	NA	Artery_Coronary
RP11-54A4.2	1	fixed_IVW_correl	0.063391	0.0121041	1.63057e-07	random_IVW_correl	0.063391	Inf	1	NA	NA	NA	NA	NA	NA	NA	NA	NA	NA	NA	NA	Artery_Aorta
RP11-54A4.2	1	fixed_IVW_correl	0.149152	0.0284795	1.63057e-07	random_IVW_correl	0.149152	Inf	1	NA	NA	NA	NA	NA	NA	NA	NA	NA	NA	NA	NA	Whole_Blood
MIF	2	fixed_IVW_correl	-0.0209098	0.00399709	1.68357e-07	random_IVW_correl	-0.0209098	0.00728254	0.00408881	NA	NA	NA	NA	NA	NA	NA	NA	NA	NA	NA	NA	Artery_Coronary
GUCY1A3	2	fixed_IVW_correl	-0.0734125	0.0140444	1.72116e-07	random_IVW_correl	-0.0734125	0.0364581	0.0440504	NA	NA	NA	NA	NA	NA	NA	NA	NA	NA	NA	NA	Artery_Aorta
DHX58	1	fixed_IVW_correl	-0.050497	0.00966462	1.74213e-07	random_IVW_correl	-0.050497	NA	NA	NA	NA	NA	NA	NA	NA	NA	NA	NA	NA	NA	NA	Artery_Aorta
DHX58	1	fixed_IVW_correl	-0.070091	0.0134147	1.74213e-07	random_IVW_correl	-0.070091	Inf	1	NA	NA	NA	NA	NA	NA	NA	NA	NA	NA	NA	NA	Artery_Coronary
SNHG18	2	fixed_IVW_correl	-0.0298333	0.00572556	1.88294e-07	random_IVW_correl	-0.0298333	0.0313884	0.341881	NA	NA	NA	NA	NA	NA	NA	NA	NA	NA	NA	NA	Liver
CTD-2330K9.3	1	fixed_IVW_correl	0.0660137	0.0127349	2.17537e-07	random_IVW_correl	0.0660137	Inf	1	NA	NA	NA	NA	NA	NA	NA	NA	NA	NA	NA	NA	Artery_Aorta
RBM6	1	fixed_IVW_correl	-0.0546774	0.010548	2.17537e-07	random_IVW_correl	-0.0546774	NA	NA	NA	NA	NA	NA	NA	NA	NA	NA	NA	NA	NA	NA	Artery_Coronary
DDX59	1	fixed_IVW_correl	-0.072645	0.0140825	2.4888e-07	random_IVW_correl	-0.072645	NA	NA	NA	NA	NA	NA	NA	NA	NA	NA	NA	NA	NA	NA	Liver
UHRF1BP1	1	fixed_IVW_correl	0.0398208	0.00772351	2.52561e-07	random_IVW_correl	0.0398208	NA	NA	NA	NA	NA	NA	NA	NA	NA	NA	NA	NA	NA	NA	Artery_Aorta
CCDC181	1	fixed_IVW_correl	-0.0479086	0.00929775	2.56747e-07	random_IVW_correl	-0.0479086	NA	NA	NA	NA	NA	NA	NA	NA	NA	NA	NA	NA	NA	NA	Artery_Aorta
TRIM65	1	fixed_IVW_correl	-0.126713	0.0246483	2.73482e-07	random_IVW_correl	-0.126713	NA	NA	NA	NA	NA	NA	NA	NA	NA	NA	NA	NA	NA	NA	Artery_Aorta
UBE2Z	1	fixed_IVW_correl	-0.0887112	0.0172778	2.83029e-07	random_IVW_correl	-0.0887112	Inf	1	NA	NA	NA	NA	NA	NA	NA	NA	NA	NA	NA	NA	Whole_Blood
SSH2	1	fixed_IVW_correl	-0.253079	0.0494522	3.09365e-07	random_IVW_correl	-0.253079	Inf	1	NA	NA	NA	NA	NA	NA	NA	NA	NA	NA	NA	NA	Whole_Blood
PRKD2	4	random_IVW_correl	0.10427	0.0204323	3.33935e-07	fixed_IVW_correl	0.10427	0.0204323	3.33935e-07	EGGER_correl	0.12709	0.0540152	0.0186303	Weighted median	0.109697	0.0206627	1.10269e-07	Weighted mode	0.109042	0.021826	0.0154265	Whole_Blood
SF3A3	2	fixed_IVW_correl	-0.06939	0.0136165	3.46859e-07	random_IVW_correl	-0.06939	0.0499395	0.164687	NA	NA	NA	NA	NA	NA	NA	NA	NA	NA	NA	NA	Artery_Aorta
KLHL35	1	fixed_IVW_correl	-0.0586194	0.0115153	3.56956e-07	random_IVW_correl	-0.0586194	NA	NA	NA	NA	NA	NA	NA	NA	NA	NA	NA	NA	NA	NA	Artery_Aorta
CCDC92	1	fixed_IVW_correl	-0.0609106	0.0119697	3.60428e-07	random_IVW_correl	-0.0609106	NA	NA	NA	NA	NA	NA	NA	NA	NA	NA	NA	NA	NA	NA	Liver
SCARB1	1	fixed_IVW_correl	-0.115203	0.0226906	3.83222e-07	random_IVW_correl	-0.115203	NA	NA	NA	NA	NA	NA	NA	NA	NA	NA	NA	NA	NA	NA	Whole_Blood
SORBS2	1	fixed_IVW_correl	-0.0742878	0.0146378	3.87374e-07	random_IVW_correl	-0.0742878	Inf	1	NA	NA	NA	NA	NA	NA	NA	NA	NA	NA	NA	NA	Artery_Aorta
AS3MT	1	fixed_IVW_correl	0.0507066	0.0100064	4.03213e-07	random_IVW_correl	0.0507066	NA	NA	NA	NA	NA	NA	NA	NA	NA	NA	NA	NA	NA	NA	Whole_Blood
RP11-543C4.1	1	fixed_IVW_correl	0.0656494	0.0129613	4.083e-07	random_IVW_correl	0.0656494	NA	NA	NA	NA	NA	NA	NA	NA	NA	NA	NA	NA	NA	NA	Artery_Aorta
ARL3	1	fixed_IVW_correl	0.0928925	0.0183436	4.10503e-07	random_IVW_correl	0.0928925	Inf	1	NA	NA	NA	NA	NA	NA	NA	NA	NA	NA	NA	NA	Artery_Aorta
RP1-253P7.4	1	fixed_IVW_correl	-0.0713158	0.0140839	4.11353e-07	random_IVW_correl	-0.0713158	Inf	1	NA	NA	NA	NA	NA	NA	NA	NA	NA	NA	NA	NA	Artery_Aorta
LINC00881	1	fixed_IVW_correl	-0.0665604	0.0131691	4.32008e-07	random_IVW_correl	-0.0665604	Inf	1	NA	NA	NA	NA	NA	NA	NA	NA	NA	NA	NA	NA	Artery_Aorta
MRPS18AP1	1	fixed_IVW_correl	-0.0282636	0.00559255	4.33109e-07	random_IVW_correl	-0.0282636	NA	NA	NA	NA	NA	NA	NA	NA	NA	NA	NA	NA	NA	NA	Artery_Aorta
XPO6	1	fixed_IVW_correl	-0.289236	0.0573512	4.577e-07	random_IVW_correl	-0.289236	Inf	1	NA	NA	NA	NA	NA	NA	NA	NA	NA	NA	NA	NA	Whole_Blood
CTSK	2	fixed_IVW_correl	0.0794738	0.0158137	5.0175e-07	random_IVW_correl	0.0794738	0.0672177	0.237073	NA	NA	NA	NA	NA	NA	NA	NA	NA	NA	NA	NA	Artery_Aorta
RP11-110I1.14	1	fixed_IVW_correl	-0.0392923	0.00782289	5.09417e-07	random_IVW_correl	-0.0392923	NA	NA	NA	NA	NA	NA	NA	NA	NA	NA	NA	NA	NA	NA	Artery_Coronary
RP11-110I1.14	1	fixed_IVW_correl	-0.0756799	0.0150675	5.09417e-07	random_IVW_correl	-0.0756799	NA	NA	NA	NA	NA	NA	NA	NA	NA	NA	NA	NA	NA	NA	Whole_Blood
AP000351.3	1	fixed_IVW_correl	-0.0369512	0.00737583	5.44961e-07	random_IVW_correl	-0.0369512	Inf	1	NA	NA	NA	NA	NA	NA	NA	NA	NA	NA	NA	NA	Artery_Coronary
HP	1	fixed_IVW_correl	-0.0952286	0.0190465	5.73909e-07	random_IVW_correl	-0.0952286	Inf	1	NA	NA	NA	NA	NA	NA	NA	NA	NA	NA	NA	NA	Whole_Blood
DAGLB	2	fixed_IVW_correl	-0.0423296	0.00847888	5.9645e-07	random_IVW_correl	-0.0423296	0.0222828	0.0574787	NA	NA	NA	NA	NA	NA	NA	NA	NA	NA	NA	NA	Artery_Aorta
PREX1	1	fixed_IVW_correl	0.06803	0.0136743	6.52406e-07	random_IVW_correl	0.06803	Inf	1	NA	NA	NA	NA	NA	NA	NA	NA	NA	NA	NA	NA	Artery_Aorta
LRP1	1	fixed_IVW_correl	-0.124598	0.0250857	6.80328e-07	random_IVW_correl	-0.124598	NA	NA	NA	NA	NA	NA	NA	NA	NA	NA	NA	NA	NA	NA	Artery_Aorta
AP000351.4	2	fixed_IVW_correl	-0.0276018	0.00555721	6.80544e-07	random_IVW_correl	-0.0276018	0.00570645	1.31855e-06	NA	NA	NA	NA	NA	NA	NA	NA	NA	NA	NA	NA	Liver
ADAMTSL4	2	fixed_IVW_correl	0.0688979	0.0138892	7.02982e-07	random_IVW_correl	0.0688979	0.03861	0.0743494	NA	NA	NA	NA	NA	NA	NA	NA	NA	NA	NA	NA	Artery_Aorta
WWP2	1	fixed_IVW_correl	0.0931342	0.0187858	7.13358e-07	random_IVW_correl	0.0931342	Inf	1	NA	NA	NA	NA	NA	NA	NA	NA	NA	NA	NA	NA	Artery_Aorta
CHP1	1	fixed_IVW_correl	-0.209623	0.0423278	7.33157e-07	random_IVW_correl	-0.209623	NA	NA	NA	NA	NA	NA	NA	NA	NA	NA	NA	NA	NA	NA	Whole_Blood
LMAN1	1	fixed_IVW_correl	0.198002	0.0400479	7.64862e-07	random_IVW_correl	0.198002	NA	NA	NA	NA	NA	NA	NA	NA	NA	NA	NA	NA	NA	NA	Whole_Blood
DDT	5	random_IVW_correl	-0.0622181	0.0126123	8.09145e-07	fixed_IVW_correl	-0.0622181	0.00994701	3.97617e-10	EGGER_correl	0.04493	0.0641336	0.483572	Weighted median	-0.0455132	0.0147874	0.0020851	Weighted mode	-0.0428712	0.0180008	0.075855	Whole_Blood
BTBD16	1	fixed_IVW_correl	0.0244119	0.00495878	8.524e-07	random_IVW_correl	0.0244119	NA	NA	NA	NA	NA	NA	NA	NA	NA	NA	NA	NA	NA	NA	Artery_Coronary
EFCAB5	1	fixed_IVW_correl	-0.0545417	0.0110866	8.67189e-07	random_IVW_correl	-0.0545417	NA	NA	NA	NA	NA	NA	NA	NA	NA	NA	NA	NA	NA	NA	Artery_Aorta
DHX58	2	fixed_IVW_correl	-0.0807871	0.0164694	9.3285e-07	random_IVW_correl	-0.0807871	0.0316813	0.0107724	NA	NA	NA	NA	NA	NA	NA	NA	NA	NA	NA	NA	Whole_Blood
ROGDI	2	fixed_IVW_correl	-0.0841946	0.0171756	9.4878e-07	random_IVW_correl	-0.0841946	0.0324332	0.00943335	NA	NA	NA	NA	NA	NA	NA	NA	NA	NA	NA	NA	Whole_Blood
SNHG18	3	fixed_IVW_correl	-0.0641576	0.0130882	9.48992e-07	random_IVW_correl	-0.0641576	0.0576713	0.265937	EGGER_correl	-0.317364	0.0807431	8.47538e-05	Weighted median	-0.0524177	0.022589	0.0203143	Weighted mode	-0.0345923	0.0461266	0.531507	Artery_Aorta
RNF114	1	fixed_IVW_correl	0.0716682	0.0146753	1.04176e-06	random_IVW_correl	0.0716682	NA	NA	NA	NA	NA	NA	NA	NA	NA	NA	NA	NA	NA	NA	Artery_Aorta
RNF114	1	fixed_IVW_correl	0.067755	0.013874	1.04176e-06	random_IVW_correl	0.067755	NA	NA	NA	NA	NA	NA	NA	NA	NA	NA	NA	NA	NA	NA	Artery_Coronary
DOCK9-AS2	2	fixed_IVW_correl	0.0494211	0.0101305	1.06917e-06	random_IVW_correl	0.0494211	0.0139584	0.00039921	NA	NA	NA	NA	NA	NA	NA	NA	NA	NA	NA	NA	Artery_Aorta
MAP3K11	1	fixed_IVW_correl	0.147876	0.0303366	1.0909e-06	random_IVW_correl	0.147876	Inf	1	NA	NA	NA	NA	NA	NA	NA	NA	NA	NA	NA	NA	Whole_Blood
MXRA7	2	fixed_IVW_correl	-0.0312355	0.00642448	1.16231e-06	random_IVW_correl	-0.0312355	0.0072538	1.66162e-05	NA	NA	NA	NA	NA	NA	NA	NA	NA	NA	NA	NA	Liver
BTBD16	1	fixed_IVW_correl	0.0235433	0.0048455	1.18104e-06	random_IVW_correl	0.0235433	NA	NA	NA	NA	NA	NA	NA	NA	NA	NA	NA	NA	NA	NA	Artery_Aorta
MAP3K11	1	fixed_IVW_correl	0.0760667	0.0156688	1.20603e-06	random_IVW_correl	0.0760667	NA	NA	NA	NA	NA	NA	NA	NA	NA	NA	NA	NA	NA	NA	Artery_Coronary
RBM6	2	fixed_IVW_correl	-0.0479717	0.00990538	1.27897e-06	random_IVW_correl	-0.0479717	0.0152103	0.00161105	NA	NA	NA	NA	NA	NA	NA	NA	NA	NA	NA	NA	Artery_Aorta
HAUS6	1	fixed_IVW_correl	-0.107803	0.0222865	1.31728e-06	random_IVW_correl	-0.107803	Inf	1	NA	NA	NA	NA	NA	NA	NA	NA	NA	NA	NA	NA	Artery_Aorta
GTF2IP12	1	fixed_IVW_correl	-0.0759076	0.0156958	1.32361e-06	random_IVW_correl	-0.0759076	NA	NA	NA	NA	NA	NA	NA	NA	NA	NA	NA	NA	NA	NA	Artery_Coronary
DAGLB	4	random_IVW_correl	-0.0505751	0.0104661	1.34975e-06	fixed_IVW_correl	-0.0505751	0.00946652	9.16607e-08	EGGER_correl	-0.0753468	0.0265465	0.00453544	Weighted median	-0.0515305	0.00928376	2.84687e-08	Weighted mode	-0.0535943	0.00948127	0.0109604	Whole_Blood
CTC-510F12.2	2	fixed_IVW_correl	-0.065717	0.0136564	1.49305e-06	random_IVW_correl	-0.065717	0.046455	0.157175	NA	NA	NA	NA	NA	NA	NA	NA	NA	NA	NA	NA	Whole_Blood
PRKAR1A	2	fixed_IVW_correl	-0.09081	0.0188859	1.52178e-06	random_IVW_correl	-0.09081	0.0644785	0.15902	NA	NA	NA	NA	NA	NA	NA	NA	NA	NA	NA	NA	Artery_Aorta
MARCH2	1	fixed_IVW_correl	0.101328	0.021108	1.58289e-06	random_IVW_correl	0.101328	Inf	1	NA	NA	NA	NA	NA	NA	NA	NA	NA	NA	NA	NA	Whole_Blood
MARCH2	1	fixed_IVW_correl	0.0365073	0.00760913	1.60393e-06	random_IVW_correl	0.0365073	Inf	1	NA	NA	NA	NA	NA	NA	NA	NA	NA	NA	NA	NA	Artery_Aorta
RP11-92G12.3	1	fixed_IVW_correl	0.031084	0.00648065	1.61521e-06	random_IVW_correl	0.031084	NA	NA	NA	NA	NA	NA	NA	NA	NA	NA	NA	NA	NA	NA	Artery_Coronary
RRP1B	1	fixed_IVW_correl	-0.249278	0.052325	1.89752e-06	random_IVW_correl	-0.249278	NA	NA	NA	NA	NA	NA	NA	NA	NA	NA	NA	NA	NA	NA	Whole_Blood
TCEA2	1	fixed_IVW_correl	0.125402	0.0264454	2.11712e-06	random_IVW_correl	0.125402	NA	NA	NA	NA	NA	NA	NA	NA	NA	NA	NA	NA	NA	NA	Artery_Aorta
RGS19	1	fixed_IVW_correl	-0.0708825	0.0149481	2.11712e-06	random_IVW_correl	-0.0708825	NA	NA	NA	NA	NA	NA	NA	NA	NA	NA	NA	NA	NA	NA	Liver
EIF2S2P3	1	fixed_IVW_correl	-0.0564066	0.0119187	2.21648e-06	random_IVW_correl	-0.0564066	NA	NA	NA	NA	NA	NA	NA	NA	NA	NA	NA	NA	NA	NA	Whole_Blood
GFPT1	2	fixed_IVW_correl	0.1202	0.0254143	2.24923e-06	random_IVW_correl	0.1202	0.0270241	8.67136e-06	NA	NA	NA	NA	NA	NA	NA	NA	NA	NA	NA	NA	Whole_Blood
MARCH2	1	fixed_IVW_correl	0.0408472	0.00865192	2.34493e-06	random_IVW_correl	0.0408472	Inf	1	NA	NA	NA	NA	NA	NA	NA	NA	NA	NA	NA	NA	Artery_Coronary
TRIM65	1	fixed_IVW_correl	-0.0647657	0.0137336	2.40699e-06	random_IVW_correl	-0.0647657	NA	NA	NA	NA	NA	NA	NA	NA	NA	NA	NA	NA	NA	NA	Artery_Coronary
CARS2	1	fixed_IVW_correl	-0.0537783	0.0114042	2.40924e-06	random_IVW_correl	-0.0537783	Inf	1	NA	NA	NA	NA	NA	NA	NA	NA	NA	NA	NA	NA	Artery_Coronary
RP11-33B1.1	2	fixed_IVW_correl	0.0438153	0.00930387	2.48498e-06	random_IVW_correl	0.0438153	0.0336432	0.192796	NA	NA	NA	NA	NA	NA	NA	NA	NA	NA	NA	NA	Artery_Aorta
TMEM136	1	fixed_IVW_correl	0.11927	0.0253278	2.489e-06	random_IVW_correl	0.11927	NA	NA	NA	NA	NA	NA	NA	NA	NA	NA	NA	NA	NA	NA	Artery_Aorta
THOC5	6	random_IVW_correl	-0.0218876	0.00465083	2.5242e-06	fixed_IVW_correl	-0.0218876	0.00465083	2.5242e-06	EGGER_correl	-0.0227777	0.0179037	0.203288	Weighted median	-0.0216468	0.00447214	1.29596e-06	Weighted mode	-0.0216966	0.00456039	0.00507016	Artery_Aorta
DHX36	1	fixed_IVW_correl	-0.127044	0.027004	2.54311e-06	random_IVW_correl	-0.127044	Inf	1	NA	NA	NA	NA	NA	NA	NA	NA	NA	NA	NA	NA	Artery_Aorta
GTF2IP12	2	fixed_IVW_correl	-0.044039	0.0093652	2.57115e-06	random_IVW_correl	-0.044039	0.0126005	0.00047405	NA	NA	NA	NA	NA	NA	NA	NA	NA	NA	NA	NA	Artery_Aorta
MTHFD1L	1	fixed_IVW_correl	-0.0829074	0.0176332	2.57908e-06	random_IVW_correl	-0.0829074	Inf	1	NA	NA	NA	NA	NA	NA	NA	NA	NA	NA	NA	NA	Artery_Aorta
MAP3K11	2	fixed_IVW_correl	0.0659838	0.0140989	2.86797e-06	random_IVW_correl	0.0659838	0.0192527	0.000609732	NA	NA	NA	NA	NA	NA	NA	NA	NA	NA	NA	NA	Artery_Aorta
GIT1	1	fixed_IVW_correl	0.121164	0.0258931	2.87721e-06	random_IVW_correl	0.121164	NA	NA	NA	NA	NA	NA	NA	NA	NA	NA	NA	NA	NA	NA	Whole_Blood
FCF1P2	1	fixed_IVW_correl	0.0583407	0.0124724	2.90271e-06	random_IVW_correl	0.0583407	Inf	1	NA	NA	NA	NA	NA	NA	NA	NA	NA	NA	NA	NA	Artery_Aorta
CDC25A	1	fixed_IVW_correl	-0.0330657	0.0070762	2.97119e-06	random_IVW_correl	-0.0330657	Inf	1	NA	NA	NA	NA	NA	NA	NA	NA	NA	NA	NA	NA	Artery_Aorta
CDC25A	1	fixed_IVW_correl	-0.0333514	0.00713734	2.97119e-06	random_IVW_correl	-0.0333514	NA	NA	NA	NA	NA	NA	NA	NA	NA	NA	NA	NA	NA	NA	Artery_Coronary
NME6	1	fixed_IVW_correl	0.0691069	0.0148842	3.43455e-06	random_IVW_correl	0.0691069	NA	NA	NA	NA	NA	NA	NA	NA	NA	NA	NA	NA	NA	NA	Artery_Aorta
SPINK8	1	fixed_IVW_correl	-0.100853	0.0217217	3.43455e-06	random_IVW_correl	-0.100853	Inf	1	NA	NA	NA	NA	NA	NA	NA	NA	NA	NA	NA	NA	Whole_Blood
CBWD1	2	fixed_IVW_correl	-0.0316242	0.00681195	3.44285e-06	random_IVW_correl	-0.0316242	0.00926355	0.000640566	NA	NA	NA	NA	NA	NA	NA	NA	NA	NA	NA	NA	Artery_Coronary
OPRL1	1	fixed_IVW_correl	0.118331	0.0255346	3.58425e-06	random_IVW_correl	0.118331	NA	NA	NA	NA	NA	NA	NA	NA	NA	NA	NA	NA	NA	NA	Whole_Blood
MRPS18AP1	1	fixed_IVW_correl	-0.0269005	0.00580659	3.60833e-06	random_IVW_correl	-0.0269005	Inf	1	NA	NA	NA	NA	NA	NA	NA	NA	NA	NA	NA	NA	Artery_Coronary
ZNF589	1	fixed_IVW_correl	-0.0414081	0.00893813	3.60833e-06	random_IVW_correl	-0.0414081	NA	NA	NA	NA	NA	NA	NA	NA	NA	NA	NA	NA	NA	NA	Liver
DGKQ	1	fixed_IVW_correl	-0.0665653	0.0143876	3.71769e-06	random_IVW_correl	-0.0665653	NA	NA	NA	NA	NA	NA	NA	NA	NA	NA	NA	NA	NA	NA	Liver
RIN1	6	random_IVW_correl	0.0497375	0.0107774	3.93096e-06	fixed_IVW_correl	0.0497375	0.0107774	3.93096e-06	EGGER_correl	0.0557163	0.0179565	0.00191667	Weighted median	0.0494067	0.00999075	7.60473e-07	Weighted mode	0.0506852	0.0106393	0.00504179	Whole_Blood
MIF	4	random_IVW_correl	-0.0220056	0.00476934	3.95033e-06	fixed_IVW_correl	-0.0220056	0.00468102	2.58858e-06	EGGER_correl	-0.0224206	0.127799	0.860737	Weighted median	-0.0251462	0.00753526	0.000846451	Weighted mode	-0.027426	0.00947338	0.0627542	Whole_Blood
FBF1	1	fixed_IVW_correl	-0.0380297	0.00826672	4.21802e-06	random_IVW_correl	-0.0380297	Inf	1	NA	NA	NA	NA	NA	NA	NA	NA	NA	NA	NA	NA	Artery_Aorta
ARNTL	1	fixed_IVW_correl	-0.0936127	0.0204307	4.6061e-06	random_IVW_correl	-0.0936127	NA	NA	NA	NA	NA	NA	NA	NA	NA	NA	NA	NA	NA	NA	Whole_Blood
CWF19L2	3	fixed_IVW_correl	0.0778673	0.0170002	4.64138e-06	random_IVW_correl	0.0778673	0.0324612	0.0164496	EGGER_correl	0.380902	0.275492	0.16678	Weighted median	0.0675733	0.0198848	0.000678218	Weighted mode	0.0517135	0.0272224	0.19787	Whole_Blood
CTB-111H14.1	1	fixed_IVW_correl	0.0255838	0.00559116	4.74496e-06	random_IVW_correl	0.0255838	Inf	1	NA	NA	NA	NA	NA	NA	NA	NA	NA	NA	NA	NA	Artery_Aorta
PRKAR2B	1	fixed_IVW_correl	0.0760424	0.0166185	4.74496e-06	random_IVW_correl	0.0760424	Inf	1	NA	NA	NA	NA	NA	NA	NA	NA	NA	NA	NA	NA	Artery_Aorta
CTB-111H14.1	1	fixed_IVW_correl	0.0342389	0.00748267	4.74496e-06	random_IVW_correl	0.0342389	NA	NA	NA	NA	NA	NA	NA	NA	NA	NA	NA	NA	NA	NA	Artery_Coronary
CCDC71L	1	fixed_IVW_correl	0.0907892	0.0198414	4.74496e-06	random_IVW_correl	0.0907892	NA	NA	NA	NA	NA	NA	NA	NA	NA	NA	NA	NA	NA	NA	Artery_Aorta
OPRL1	1	fixed_IVW_correl	-0.048294	0.0105627	4.82782e-06	random_IVW_correl	-0.048294	Inf	1	NA	NA	NA	NA	NA	NA	NA	NA	NA	NA	NA	NA	Artery_Aorta
RGS19	1	fixed_IVW_correl	-0.103013	0.0225306	4.82782e-06	random_IVW_correl	-0.103013	NA	NA	NA	NA	NA	NA	NA	NA	NA	NA	NA	NA	NA	NA	Artery_Aorta
OPRL1	1	fixed_IVW_correl	-0.0630929	0.0137994	4.82782e-06	random_IVW_correl	-0.0630929	Inf	1	NA	NA	NA	NA	NA	NA	NA	NA	NA	NA	NA	NA	Artery_Coronary
FBF1	1	fixed_IVW_correl	-0.0429489	0.00940274	4.93102e-06	random_IVW_correl	-0.0429489	Inf	1	NA	NA	NA	NA	NA	NA	NA	NA	NA	NA	NA	NA	Artery_Coronary
PDXK	1	fixed_IVW_correl	-0.0689183	0.0151229	5.18354e-06	random_IVW_correl	-0.0689183	Inf	1	NA	NA	NA	NA	NA	NA	NA	NA	NA	NA	NA	NA	Artery_Aorta
RAB23	1	fixed_IVW_correl	-0.0839382	0.0184353	5.28572e-06	random_IVW_correl	-0.0839382	NA	NA	NA	NA	NA	NA	NA	NA	NA	NA	NA	NA	NA	NA	Whole_Blood
FCF1P2	1	fixed_IVW_correl	0.0857393	0.0188431	5.36016e-06	random_IVW_correl	0.0857393	NA	NA	NA	NA	NA	NA	NA	NA	NA	NA	NA	NA	NA	NA	Whole_Blood
CFAP161	1	fixed_IVW_correl	0.0764031	0.0168344	5.66496e-06	random_IVW_correl	0.0764031	Inf	1	NA	NA	NA	NA	NA	NA	NA	NA	NA	NA	NA	NA	Whole_Blood
DGKQ	1	fixed_IVW_correl	-0.054395	0.0120053	5.87264e-06	random_IVW_correl	-0.054395	NA	NA	NA	NA	NA	NA	NA	NA	NA	NA	NA	NA	NA	NA	Artery_Coronary
PRPSAP2	1	fixed_IVW_correl	-0.0561283	0.0123953	5.94866e-06	random_IVW_correl	-0.0561283	NA	NA	NA	NA	NA	NA	NA	NA	NA	NA	NA	NA	NA	NA	Liver
DHODH	1	fixed_IVW_correl	0.0730841	0.0161878	6.33882e-06	random_IVW_correl	0.0730841	Inf	1	NA	NA	NA	NA	NA	NA	NA	NA	NA	NA	NA	NA	Artery_Coronary
RRBP1	1	fixed_IVW_correl	0.172389	0.0382743	6.66704e-06	random_IVW_correl	0.172389	NA	NA	NA	NA	NA	NA	NA	NA	NA	NA	NA	NA	NA	NA	Whole_Blood
CEP63	1	fixed_IVW_correl	-0.0935303	0.0207661	6.66904e-06	random_IVW_correl	-0.0935303	NA	NA	NA	NA	NA	NA	NA	NA	NA	NA	NA	NA	NA	NA	Whole_Blood
NME6	1	fixed_IVW_correl	0.0471691	0.0104834	6.81379e-06	random_IVW_correl	0.0471691	NA	NA	NA	NA	NA	NA	NA	NA	NA	NA	NA	NA	NA	NA	Liver
CTD-2228A4.1	1	fixed_IVW_correl	0.0757772	0.0168462	6.85364e-06	random_IVW_correl	0.0757772	Inf	1	NA	NA	NA	NA	NA	NA	NA	NA	NA	NA	NA	NA	Whole_Blood
LOXL1	1	fixed_IVW_correl	0.132033	0.0294057	7.12069e-06	random_IVW_correl	0.132033	Inf	1	NA	NA	NA	NA	NA	NA	NA	NA	NA	NA	NA	NA	Artery_Aorta
NME6	1	fixed_IVW_correl	0.0890865	0.0198436	7.141e-06	random_IVW_correl	0.0890865	NA	NA	NA	NA	NA	NA	NA	NA	NA	NA	NA	NA	NA	NA	Whole_Blood
AP000351.4	3	fixed_IVW_correl	-0.0263929	0.00587923	7.15004e-06	random_IVW_correl	-0.0263929	0.00587923	7.15004e-06	EGGER_correl	-0.00446384	0.0374604	0.905147	Weighted median	-0.022336	0.00648055	0.00056764	Weighted mode	-0.0218784	0.00742982	0.0985692	Artery_Aorta
ZNF589	1	fixed_IVW_correl	-0.0274591	0.00612381	7.32601e-06	random_IVW_correl	-0.0274591	NA	NA	NA	NA	NA	NA	NA	NA	NA	NA	NA	NA	NA	NA	Artery_Aorta
MRC2	1	fixed_IVW_correl	-0.0844666	0.018874	7.63083e-06	random_IVW_correl	-0.0844666	Inf	1	NA	NA	NA	NA	NA	NA	NA	NA	NA	NA	NA	NA	Artery_Aorta
PGPEP1	1	fixed_IVW_correl	-0.126168	0.0282161	7.76794e-06	random_IVW_correl	-0.126168	Inf	1	NA	NA	NA	NA	NA	NA	NA	NA	NA	NA	NA	NA	Whole_Blood
SPPL3	1	fixed_IVW_correl	-0.0829132	0.018552	7.85019e-06	random_IVW_correl	-0.0829132	Inf	1	NA	NA	NA	NA	NA	NA	NA	NA	NA	NA	NA	NA	Artery_Aorta
ABO	1	fixed_IVW_correl	0.0819445	0.0183413	7.90416e-06	random_IVW_correl	0.0819445	NA	NA	NA	NA	NA	NA	NA	NA	NA	NA	NA	NA	NA	NA	Artery_Coronary
ABO	1	fixed_IVW_correl	0.0368814	0.008255	7.90416e-06	random_IVW_correl	0.0368814	NA	NA	NA	NA	NA	NA	NA	NA	NA	NA	NA	NA	NA	NA	Liver
ZNF589	1	fixed_IVW_correl	-0.0304983	0.00682657	7.91071e-06	random_IVW_correl	-0.0304983	NA	NA	NA	NA	NA	NA	NA	NA	NA	NA	NA	NA	NA	NA	Artery_Coronary
EDEM2	1	fixed_IVW_correl	-0.0850352	0.0190348	7.91935e-06	random_IVW_correl	-0.0850352	NA	NA	NA	NA	NA	NA	NA	NA	NA	NA	NA	NA	NA	NA	Artery_Aorta
SLC29A1	4	random_IVW_correl	0.0257336	0.00576886	8.16656e-06	fixed_IVW_correl	0.0257336	0.00576886	8.16656e-06	EGGER_correl	0.0216728	0.0133856	0.105424	Weighted median	0.0257039	0.00556	3.78209e-06	Weighted mode	0.0254041	0.00618942	0.0261758	Artery_Aorta
DENND5A	1	fixed_IVW_correl	0.138111	0.0309647	8.18566e-06	random_IVW_correl	0.138111	Inf	1	NA	NA	NA	NA	NA	NA	NA	NA	NA	NA	NA	NA	Artery_Aorta
NRP2	1	fixed_IVW_correl	-0.063959	0.014364	8.47917e-06	random_IVW_correl	-0.063959	Inf	1	NA	NA	NA	NA	NA	NA	NA	NA	NA	NA	NA	NA	Artery_Aorta
ZNF100	3	fixed_IVW_correl	-0.0407575	0.00916207	8.64696e-06	random_IVW_correl	-0.0407575	0.00970359	2.66621e-05	EGGER_correl	-0.0469771	0.0372195	0.206891	Weighted median	-0.0400974	0.00920946	1.33714e-05	Weighted mode	-0.0400763	0.00949784	0.0518377	Whole_Blood
CTSH	3	fixed_IVW_correl	-0.0475192	0.0106831	8.66486e-06	random_IVW_correl	-0.0475192	0.0270635	0.0791159	EGGER_correl	-0.072134	0.0349381	0.0389586	Weighted median	-0.0379519	0.0127203	0.00284903	Weighted mode	-0.03716	0.0143508	0.122363	Whole_Blood
RP11-89B16.1	1	fixed_IVW_correl	-0.0399708	0.00900837	9.11907e-06	random_IVW_correl	-0.0399708	NA	NA	NA	NA	NA	NA	NA	NA	NA	NA	NA	NA	NA	NA	Artery_Aorta
ADH1B	1	fixed_IVW_correl	-0.111601	0.0251805	9.3345e-06	random_IVW_correl	-0.111601	NA	NA	NA	NA	NA	NA	NA	NA	NA	NA	NA	NA	NA	NA	Artery_Aorta
LINC00665	2	fixed_IVW_correl	-0.0414465	0.00935755	9.45823e-06	random_IVW_correl	-0.0414465	0.00935755	9.45823e-06	NA	NA	NA	NA	NA	NA	NA	NA	NA	NA	NA	NA	Artery_Coronary
SYPL2	1	fixed_IVW_correl	0.0353706	0.00798754	9.50141e-06	random_IVW_correl	0.0353706	Inf	1	NA	NA	NA	NA	NA	NA	NA	NA	NA	NA	NA	NA	Artery_Coronary
AP000350.6	5	random_IVW_correl	-0.0254882	0.00575609	9.50945e-06	fixed_IVW_correl	-0.0254882	0.0049127	2.12311e-07	EGGER_correl	0.00316393	0.0315094	0.920017	Weighted median	-0.0308834	0.00725055	2.04926e-05	Weighted mode	-0.032065	0.00936009	0.02664	Whole_Blood
PRKD2	1	fixed_IVW_correl	0.0696566	0.0157376	9.59407e-06	random_IVW_correl	0.0696566	Inf	1	NA	NA	NA	NA	NA	NA	NA	NA	NA	NA	NA	NA	Artery_Aorta
PRKD2	1	fixed_IVW_correl	0.0776662	0.0175642	9.78588e-06	random_IVW_correl	0.0776662	NA	NA	NA	NA	NA	NA	NA	NA	NA	NA	NA	NA	NA	NA	Artery_Coronary
SBF2	1	fixed_IVW_correl	-0.0858321	0.0194201	9.88136e-06	random_IVW_correl	-0.0858321	NA	NA	NA	NA	NA	NA	NA	NA	NA	NA	NA	NA	NA	NA	Artery_Aorta
CYBRD1	3	fixed_IVW_correl	-0.0479752	0.0108575	9.93331e-06	random_IVW_correl	-0.0479752	0.0219393	0.0287623	EGGER_correl	0.0214437	0.0778654	0.783013	Weighted median	-0.0432065	0.0122021	0.000398734	Weighted mode	-0.0394361	0.0162341	0.135783	Artery_Coronary
CTSS	1	fixed_IVW_correl	-0.0581877	0.0131854	1.01928e-05	random_IVW_correl	-0.0581877	Inf	1	NA	NA	NA	NA	NA	NA	NA	NA	NA	NA	NA	NA	Liver
CCDC90B	1	fixed_IVW_correl	0.0345678	0.0078368	1.02914e-05	random_IVW_correl	0.0345678	Inf	1	NA	NA	NA	NA	NA	NA	NA	NA	NA	NA	NA	NA	Artery_Aorta
PROCA1	2	fixed_IVW_correl	0.0425469	0.00964623	1.03022e-05	random_IVW_correl	0.0425469	0.00964623	1.03022e-05	NA	NA	NA	NA	NA	NA	NA	NA	NA	NA	NA	NA	Artery_Aorta
TDRD10	1	fixed_IVW_correl	-0.092611	0.0210289	1.0628e-05	random_IVW_correl	-0.092611	NA	NA	NA	NA	NA	NA	NA	NA	NA	NA	NA	NA	NA	NA	Artery_Coronary
TDRD10	1	fixed_IVW_correl	-0.0564068	0.0128081	1.0628e-05	random_IVW_correl	-0.0564068	Inf	1	NA	NA	NA	NA	NA	NA	NA	NA	NA	NA	NA	NA	Liver
ARNT	2	fixed_IVW_correl	-0.0758251	0.0172249	1.07227e-05	random_IVW_correl	-0.0758251	0.0842906	0.368351	NA	NA	NA	NA	NA	NA	NA	NA	NA	NA	NA	NA	Whole_Blood
MXRA7	2	fixed_IVW_correl	-0.0432004	0.00982657	1.10123e-05	random_IVW_correl	-0.0432004	0.0174024	0.0130486	NA	NA	NA	NA	NA	NA	NA	NA	NA	NA	NA	NA	Artery_Coronary
CEP295NL	1	fixed_IVW_correl	0.0785847	0.0178827	1.11046e-05	random_IVW_correl	0.0785847	Inf	1	NA	NA	NA	NA	NA	NA	NA	NA	NA	NA	NA	NA	Whole_Blood
UNC13D	1	fixed_IVW_correl	0.181175	0.0412459	1.12028e-05	random_IVW_correl	0.181175	NA	NA	NA	NA	NA	NA	NA	NA	NA	NA	NA	NA	NA	NA	Whole_Blood
NIPAL4	1	fixed_IVW_correl	0.0523356	0.0119161	1.12314e-05	random_IVW_correl	0.0523356	NA	NA	NA	NA	NA	NA	NA	NA	NA	NA	NA	NA	NA	NA	Artery_Coronary
RBPMS2	1	fixed_IVW_correl	-0.0322786	0.00736563	1.17416e-05	random_IVW_correl	-0.0322786	Inf	1	NA	NA	NA	NA	NA	NA	NA	NA	NA	NA	NA	NA	Whole_Blood
STOML1	1	fixed_IVW_correl	-0.0807177	0.0184697	1.24089e-05	random_IVW_correl	-0.0807177	Inf	1	NA	NA	NA	NA	NA	NA	NA	NA	NA	NA	NA	NA	Whole_Blood
VPS11	1	fixed_IVW_correl	-0.0699489	0.0160067	1.24255e-05	random_IVW_correl	-0.0699489	NA	NA	NA	NA	NA	NA	NA	NA	NA	NA	NA	NA	NA	NA	Artery_Aorta
THOC5	1	fixed_IVW_correl	-0.156965	0.035965	1.27485e-05	random_IVW_correl	-0.156965	Inf	1	NA	NA	NA	NA	NA	NA	NA	NA	NA	NA	NA	NA	Whole_Blood
THOC5	1	fixed_IVW_correl	-0.0236065	0.00540891	1.27485e-05	random_IVW_correl	-0.0236065	NA	NA	NA	NA	NA	NA	NA	NA	NA	NA	NA	NA	NA	NA	Artery_Coronary
CAPG	1	fixed_IVW_correl	0.0450782	0.0103315	1.28178e-05	random_IVW_correl	0.0450782	Inf	1	NA	NA	NA	NA	NA	NA	NA	NA	NA	NA	NA	NA	Artery_Coronary
ADGRF2	1	fixed_IVW_correl	-0.0327513	0.00750973	1.29358e-05	random_IVW_correl	-0.0327513	NA	NA	NA	NA	NA	NA	NA	NA	NA	NA	NA	NA	NA	NA	Artery_Coronary
LAMC1	1	fixed_IVW_correl	-0.0484377	0.0111165	1.3169e-05	random_IVW_correl	-0.0484377	Inf	1	NA	NA	NA	NA	NA	NA	NA	NA	NA	NA	NA	NA	Whole_Blood
EPB41L1	1	fixed_IVW_correl	0.114423	0.0263004	1.35765e-05	random_IVW_correl	0.114423	NA	NA	NA	NA	NA	NA	NA	NA	NA	NA	NA	NA	NA	NA	Artery_Aorta
C9orf66	1	fixed_IVW_correl	0.0296923	0.00682959	1.37635e-05	random_IVW_correl	0.0296923	NA	NA	NA	NA	NA	NA	NA	NA	NA	NA	NA	NA	NA	NA	Liver
TTLL12	1	fixed_IVW_correl	-0.0525591	0.0121153	1.4363e-05	random_IVW_correl	-0.0525591	NA	NA	NA	NA	NA	NA	NA	NA	NA	NA	NA	NA	NA	NA	Artery_Coronary
TTLL12	1	fixed_IVW_correl	-0.0521437	0.0120196	1.4363e-05	random_IVW_correl	-0.0521437	NA	NA	NA	NA	NA	NA	NA	NA	NA	NA	NA	NA	NA	NA	Liver
TTLL12	1	fixed_IVW_correl	-0.0477907	0.0110161	1.4363e-05	random_IVW_correl	-0.0477907	Inf	1	NA	NA	NA	NA	NA	NA	NA	NA	NA	NA	NA	NA	Artery_Aorta
CAPG	2	fixed_IVW_correl	0.0445471	0.0103316	1.61983e-05	random_IVW_correl	0.0445471	0.0117152	0.000143248	NA	NA	NA	NA	NA	NA	NA	NA	NA	NA	NA	NA	Artery_Aorta
HPR	1	fixed_IVW_correl	-0.0911226	0.0212989	1.88353e-05	random_IVW_correl	-0.0911226	Inf	1	NA	NA	NA	NA	NA	NA	NA	NA	NA	NA	NA	NA	Whole_Blood
MARCH2	1	fixed_IVW_correl	0.0555012	0.0129772	1.8957e-05	random_IVW_correl	0.0555012	NA	NA	NA	NA	NA	NA	NA	NA	NA	NA	NA	NA	NA	NA	Liver
IRAK1BP1	1	fixed_IVW_correl	0.0559585	0.0131122	1.9752e-05	random_IVW_correl	0.0559585	NA	NA	NA	NA	NA	NA	NA	NA	NA	NA	NA	NA	NA	NA	Artery_Aorta
RALGPS2	1	fixed_IVW_correl	0.064079	0.015021	1.99053e-05	random_IVW_correl	0.064079	Inf	1	NA	NA	NA	NA	NA	NA	NA	NA	NA	NA	NA	NA	Liver
PGAP3	2	fixed_IVW_correl	0.0615929	0.0144626	2.05551e-05	random_IVW_correl	0.0615929	0.0144626	2.05551e-05	NA	NA	NA	NA	NA	NA	NA	NA	NA	NA	NA	NA	Liver
MIF-AS1	5	random_IVW_correl	-0.0224373	0.00527416	2.0981e-05	fixed_IVW_correl	-0.0224373	0.00527416	2.0981e-05	EGGER_correl	-0.00304552	0.0386439	0.937184	Weighted median	-0.026361	0.00642418	4.07105e-05	Weighted mode	-0.0284118	0.00834355	0.027146	Artery_Aorta
ANAPC13	1	fixed_IVW_correl	-0.0376931	0.0088877	2.22487e-05	random_IVW_correl	-0.0376931	Inf	1	NA	NA	NA	NA	NA	NA	NA	NA	NA	NA	NA	NA	Liver
PSMD6-AS1	1	fixed_IVW_correl	-0.0674566	0.0159115	2.24029e-05	random_IVW_correl	-0.0674566	Inf	1	NA	NA	NA	NA	NA	NA	NA	NA	NA	NA	NA	NA	Whole_Blood
RGL3	1	fixed_IVW_correl	0.0786727	0.0185672	2.26335e-05	random_IVW_correl	0.0786727	NA	NA	NA	NA	NA	NA	NA	NA	NA	NA	NA	NA	NA	NA	Whole_Blood
CCDC24	2	fixed_IVW_correl	0.0330058	0.00779827	2.31161e-05	random_IVW_correl	0.0330058	0.00801917	3.85744e-05	NA	NA	NA	NA	NA	NA	NA	NA	NA	NA	NA	NA	Whole_Blood
ZNF781	1	fixed_IVW_correl	-0.0840731	0.0198842	2.35633e-05	random_IVW_correl	-0.0840731	NA	NA	NA	NA	NA	NA	NA	NA	NA	NA	NA	NA	NA	NA	Artery_Aorta
LTBP3	1	fixed_IVW_correl	0.0448134	0.0106203	2.44758e-05	random_IVW_correl	0.0448134	NA	NA	NA	NA	NA	NA	NA	NA	NA	NA	NA	NA	NA	NA	Liver
MRPS18AP1	2	fixed_IVW_correl	-0.0356681	0.00846697	2.52433e-05	random_IVW_correl	-0.0356681	0.0263616	0.176045	NA	NA	NA	NA	NA	NA	NA	NA	NA	NA	NA	NA	Whole_Blood
RGL3	1	fixed_IVW_correl	0.0605402	0.0143786	2.54874e-05	random_IVW_correl	0.0605402	NA	NA	NA	NA	NA	NA	NA	NA	NA	NA	NA	NA	NA	NA	Liver
TRIP4	1	fixed_IVW_correl	-0.184515	0.0438366	2.56338e-05	random_IVW_correl	-0.184515	NA	NA	NA	NA	NA	NA	NA	NA	NA	NA	NA	NA	NA	NA	Whole_Blood
IDUA	2	fixed_IVW_correl	-0.0463175	0.0110056	2.57049e-05	random_IVW_correl	-0.0463175	0.0191098	0.0153608	NA	NA	NA	NA	NA	NA	NA	NA	NA	NA	NA	NA	Artery_Coronary
RNF38	1	fixed_IVW_correl	-0.100459	0.0239272	2.68679e-05	random_IVW_correl	-0.100459	NA	NA	NA	NA	NA	NA	NA	NA	NA	NA	NA	NA	NA	NA	Artery_Aorta
PACRG	2	fixed_IVW_correl	-0.0230566	0.0054922	2.692e-05	random_IVW_correl	-0.0230566	0.0054922	2.692e-05	NA	NA	NA	NA	NA	NA	NA	NA	NA	NA	NA	NA	Artery_Aorta
CALCRL	1	fixed_IVW_correl	-0.0397971	0.0094812	2.69901e-05	random_IVW_correl	-0.0397971	Inf	1	NA	NA	NA	NA	NA	NA	NA	NA	NA	NA	NA	NA	Artery_Coronary
BRCA1	1	fixed_IVW_correl	-0.047188	0.0112626	2.79183e-05	random_IVW_correl	-0.047188	NA	NA	NA	NA	NA	NA	NA	NA	NA	NA	NA	NA	NA	NA	Liver
PACRG	1	fixed_IVW_correl	-0.0296786	0.00708482	2.8014e-05	random_IVW_correl	-0.0296786	NA	NA	NA	NA	NA	NA	NA	NA	NA	NA	NA	NA	NA	NA	Artery_Coronary
CEP63	2	fixed_IVW_correl	-0.0368723	0.00880346	2.80944e-05	random_IVW_correl	-0.0368723	0.00994123	0.000208054	NA	NA	NA	NA	NA	NA	NA	NA	NA	NA	NA	NA	Artery_Aorta
ING1	1	fixed_IVW_correl	-0.175459	0.0420182	2.96938e-05	random_IVW_correl	-0.175459	Inf	1	NA	NA	NA	NA	NA	NA	NA	NA	NA	NA	NA	NA	Whole_Blood
DGKQ	2	fixed_IVW_correl	-0.0415811	0.00997055	3.04081e-05	random_IVW_correl	-0.0415811	0.0153679	0.00681581	NA	NA	NA	NA	NA	NA	NA	NA	NA	NA	NA	NA	Artery_Aorta
FBXL20	1	fixed_IVW_correl	-0.102796	0.0246564	3.05781e-05	random_IVW_correl	-0.102796	NA	NA	NA	NA	NA	NA	NA	NA	NA	NA	NA	NA	NA	NA	Artery_Aorta
STAT2	1	fixed_IVW_correl	-0.0406636	0.00975963	3.09298e-05	random_IVW_correl	-0.0406636	Inf	1	NA	NA	NA	NA	NA	NA	NA	NA	NA	NA	NA	NA	Liver
C15orf40	2	fixed_IVW_correl	-0.070919	0.0170225	3.09734e-05	random_IVW_correl	-0.070919	0.01741	4.63186e-05	NA	NA	NA	NA	NA	NA	NA	NA	NA	NA	NA	NA	Whole_Blood
LIMD1	2	fixed_IVW_correl	0.0906747	0.0217773	3.13094e-05	random_IVW_correl	0.0906747	0.0217773	3.13094e-05	NA	NA	NA	NA	NA	NA	NA	NA	NA	NA	NA	NA	Whole_Blood
ANKRD42	1	fixed_IVW_correl	0.0586107	0.0140879	3.17732e-05	random_IVW_correl	0.0586107	NA	NA	NA	NA	NA	NA	NA	NA	NA	NA	NA	NA	NA	NA	Artery_Coronary
CCDC90B	1	fixed_IVW_correl	0.0399137	0.00959379	3.17732e-05	random_IVW_correl	0.0399137	NA	NA	NA	NA	NA	NA	NA	NA	NA	NA	NA	NA	NA	NA	Artery_Coronary
ZNF100	1	fixed_IVW_correl	-0.0199909	0.00480841	3.21774e-05	random_IVW_correl	-0.0199909	NA	NA	NA	NA	NA	NA	NA	NA	NA	NA	NA	NA	NA	NA	Artery_Coronary
ZNF100	1	fixed_IVW_correl	-0.0242384	0.00583007	3.21774e-05	random_IVW_correl	-0.0242384	NA	NA	NA	NA	NA	NA	NA	NA	NA	NA	NA	NA	NA	NA	Liver
RP11-977G19.11	1	fixed_IVW_correl	0.0477207	0.0114955	3.3065e-05	random_IVW_correl	0.0477207	Inf	1	NA	NA	NA	NA	NA	NA	NA	NA	NA	NA	NA	NA	Liver
DHDDS	1	fixed_IVW_correl	0.113558	0.0273621	3.32171e-05	random_IVW_correl	0.113558	Inf	1	NA	NA	NA	NA	NA	NA	NA	NA	NA	NA	NA	NA	Whole_Blood
B3GNT8	1	fixed_IVW_correl	0.0666131	0.0160506	3.32212e-05	random_IVW_correl	0.0666131	NA	NA	NA	NA	NA	NA	NA	NA	NA	NA	NA	NA	NA	NA	Artery_Aorta
BCKDHA	1	fixed_IVW_correl	-0.10232	0.0246544	3.32212e-05	random_IVW_correl	-0.10232	Inf	1	NA	NA	NA	NA	NA	NA	NA	NA	NA	NA	NA	NA	Whole_Blood
MRPL45P2	1	fixed_IVW_correl	0.0673878	0.0162566	3.39443e-05	random_IVW_correl	0.0673878	NA	NA	NA	NA	NA	NA	NA	NA	NA	NA	NA	NA	NA	NA	Whole_Blood
AC034220.3	1	fixed_IVW_correl	-0.0691723	0.0167028	3.45257e-05	random_IVW_correl	-0.0691723	NA	NA	NA	NA	NA	NA	NA	NA	NA	NA	NA	NA	NA	NA	Artery_Aorta
AC034220.3	1	fixed_IVW_correl	-0.0804347	0.0194223	3.45257e-05	random_IVW_correl	-0.0804347	NA	NA	NA	NA	NA	NA	NA	NA	NA	NA	NA	NA	NA	NA	Whole_Blood
SLC29A1	1	fixed_IVW_correl	0.0302145	0.00729741	3.46644e-05	random_IVW_correl	0.0302145	NA	NA	NA	NA	NA	NA	NA	NA	NA	NA	NA	NA	NA	NA	Artery_Coronary
ZNF100	3	fixed_IVW_correl	-0.0202124	0.00488217	3.47253e-05	random_IVW_correl	-0.0202124	0.006206	0.00112634	EGGER_correl	-0.0362248	0.0171057	0.0342005	Weighted median	-0.0202971	0.00505875	6.01359e-05	Weighted mode	-0.0211295	0.00511873	0.0539797	Artery_Aorta
TDRD10	1	fixed_IVW_correl	-0.0893839	0.0216082	3.52522e-05	random_IVW_correl	-0.0893839	NA	NA	NA	NA	NA	NA	NA	NA	NA	NA	NA	NA	NA	NA	Artery_Aorta
RPS6KA1	1	fixed_IVW_correl	-0.0333209	0.00807105	3.65216e-05	random_IVW_correl	-0.0333209	Inf	1	NA	NA	NA	NA	NA	NA	NA	NA	NA	NA	NA	NA	Liver
RP11-977G19.11	1	fixed_IVW_correl	0.0429438	0.010406	3.67777e-05	random_IVW_correl	0.0429438	Inf	1	NA	NA	NA	NA	NA	NA	NA	NA	NA	NA	NA	NA	Artery_Coronary
ARTN	1	fixed_IVW_correl	0.0590687	0.0143229	3.72243e-05	random_IVW_correl	0.0590687	NA	NA	NA	NA	NA	NA	NA	NA	NA	NA	NA	NA	NA	NA	Artery_Aorta
PGPEP1	1	fixed_IVW_correl	0.03838	0.00930792	3.73374e-05	random_IVW_correl	0.03838	Inf	1	NA	NA	NA	NA	NA	NA	NA	NA	NA	NA	NA	NA	Artery_Aorta
RHOT1	1	fixed_IVW_correl	0.0679945	0.0165082	3.80784e-05	random_IVW_correl	0.0679945	NA	NA	NA	NA	NA	NA	NA	NA	NA	NA	NA	NA	NA	NA	Artery_Aorta
PSMA3-AS1	1	fixed_IVW_correl	0.217722	0.053015	4.0119e-05	random_IVW_correl	0.217722	NA	NA	NA	NA	NA	NA	NA	NA	NA	NA	NA	NA	NA	NA	Whole_Blood
SNX27	1	fixed_IVW_correl	0.0592527	0.0144288	4.01613e-05	random_IVW_correl	0.0592527	NA	NA	NA	NA	NA	NA	NA	NA	NA	NA	NA	NA	NA	NA	Artery_Aorta
LINC00665	2	fixed_IVW_correl	-0.0580952	0.0141477	4.01995e-05	random_IVW_correl	-0.0580952	0.0141477	4.01995e-05	NA	NA	NA	NA	NA	NA	NA	NA	NA	NA	NA	NA	Whole_Blood
CEP63	1	fixed_IVW_correl	-0.0426986	0.0103999	4.03141e-05	random_IVW_correl	-0.0426986	NA	NA	NA	NA	NA	NA	NA	NA	NA	NA	NA	NA	NA	NA	Artery_Coronary
PAK1	2	fixed_IVW_correl	0.0593646	0.0144772	4.12169e-05	random_IVW_correl	0.0593646	0.0258896	0.0218485	NA	NA	NA	NA	NA	NA	NA	NA	NA	NA	NA	NA	Artery_Aorta
ARL4D	1	fixed_IVW_correl	-0.0765809	0.0186799	4.13795e-05	random_IVW_correl	-0.0765809	NA	NA	NA	NA	NA	NA	NA	NA	NA	NA	NA	NA	NA	NA	Whole_Blood
H1FNT	1	fixed_IVW_correl	0.0419483	0.0102363	4.1675e-05	random_IVW_correl	0.0419483	NA	NA	NA	NA	NA	NA	NA	NA	NA	NA	NA	NA	NA	NA	Artery_Coronary
KANK2	1	fixed_IVW_correl	-0.130578	0.031878	4.20039e-05	random_IVW_correl	-0.130578	Inf	1	NA	NA	NA	NA	NA	NA	NA	NA	NA	NA	NA	NA	Artery_Aorta
RP11-158M2.5	1	fixed_IVW_correl	-0.0549789	0.0134315	4.25303e-05	random_IVW_correl	-0.0549789	NA	NA	NA	NA	NA	NA	NA	NA	NA	NA	NA	NA	NA	NA	Liver
NBR1	1	fixed_IVW_correl	-0.129817	0.0317638	4.37111e-05	random_IVW_correl	-0.129817	NA	NA	NA	NA	NA	NA	NA	NA	NA	NA	NA	NA	NA	NA	Artery_Aorta
SOWAHB	1	fixed_IVW_correl	0.0356457	0.00872426	4.39219e-05	random_IVW_correl	0.0356457	NA	NA	NA	NA	NA	NA	NA	NA	NA	NA	NA	NA	NA	NA	Artery_Coronary
TRIP4	2	fixed_IVW_correl	-0.0360419	0.0088264	4.43774e-05	random_IVW_correl	-0.0360419	0.0088264	4.43774e-05	NA	NA	NA	NA	NA	NA	NA	NA	NA	NA	NA	NA	Artery_Aorta
SYPL2	1	fixed_IVW_correl	-0.0238844	0.00586281	4.6235e-05	random_IVW_correl	-0.0238844	NA	NA	NA	NA	NA	NA	NA	NA	NA	NA	NA	NA	NA	NA	Liver
ZFPM1	1	fixed_IVW_correl	-0.0884727	0.021717	4.62356e-05	random_IVW_correl	-0.0884727	NA	NA	NA	NA	NA	NA	NA	NA	NA	NA	NA	NA	NA	NA	Artery_Aorta
PLXND1	1	fixed_IVW_correl	0.121027	0.0297303	4.68463e-05	random_IVW_correl	0.121027	NA	NA	NA	NA	NA	NA	NA	NA	NA	NA	NA	NA	NA	NA	Whole_Blood
SUSD2	1	fixed_IVW_correl	-0.0739554	0.0181694	4.69471e-05	random_IVW_correl	-0.0739554	NA	NA	NA	NA	NA	NA	NA	NA	NA	NA	NA	NA	NA	NA	Artery_Aorta
SUSD2	1	fixed_IVW_correl	-0.0746741	0.018346	4.69471e-05	random_IVW_correl	-0.0746741	Inf	1	NA	NA	NA	NA	NA	NA	NA	NA	NA	NA	NA	NA	Liver
EFCAB13	1	fixed_IVW_correl	0.0432075	0.0106197	4.72937e-05	random_IVW_correl	0.0432075	Inf	1	NA	NA	NA	NA	NA	NA	NA	NA	NA	NA	NA	NA	Artery_Coronary
TDRKH	1	fixed_IVW_correl	0.097748	0.0241064	5.01668e-05	random_IVW_correl	0.097748	NA	NA	NA	NA	NA	NA	NA	NA	NA	NA	NA	NA	NA	NA	Whole_Blood
METTL8	1	fixed_IVW_correl	0.0710102	0.0175715	5.31765e-05	random_IVW_correl	0.0710102	Inf	1	NA	NA	NA	NA	NA	NA	NA	NA	NA	NA	NA	NA	Whole_Blood
C1GALT1	2	fixed_IVW_correl	0.0368744	0.00913655	5.43897e-05	random_IVW_correl	0.0368744	0.0220412	0.0943327	NA	NA	NA	NA	NA	NA	NA	NA	NA	NA	NA	NA	Liver
MRPL45P2	1	fixed_IVW_correl	0.0591728	0.0146803	5.55935e-05	random_IVW_correl	0.0591728	NA	NA	NA	NA	NA	NA	NA	NA	NA	NA	NA	NA	NA	NA	Artery_Coronary
PRKCE	1	fixed_IVW_correl	0.138414	0.0343541	5.6005e-05	random_IVW_correl	0.138414	Inf	1	NA	NA	NA	NA	NA	NA	NA	NA	NA	NA	NA	NA	Whole_Blood
LINC00854	1	fixed_IVW_correl	-0.0680749	0.0169044	5.64792e-05	random_IVW_correl	-0.0680749	NA	NA	NA	NA	NA	NA	NA	NA	NA	NA	NA	NA	NA	NA	Artery_Aorta
NBR2	4	random_IVW_correl	-0.0205165	0.00510081	5.76549e-05	fixed_IVW_correl	-0.0205165	0.00508689	5.50197e-05	EGGER_correl	-0.0242929	0.0130878	0.0634328	Weighted median	-0.0204324	0.00484656	2.48843e-05	Weighted mode	-0.0205031	0.0053864	0.0318647	Artery_Aorta
KYAT3	1	fixed_IVW_correl	-0.0412741	0.0102645	5.79404e-05	random_IVW_correl	-0.0412741	Inf	1	NA	NA	NA	NA	NA	NA	NA	NA	NA	NA	NA	NA	Artery_Coronary
NBR2	1	fixed_IVW_correl	-0.0199224	0.00495581	5.81942e-05	random_IVW_correl	-0.0199224	NA	NA	NA	NA	NA	NA	NA	NA	NA	NA	NA	NA	NA	NA	Artery_Coronary
ANAPC13	2	fixed_IVW_correl	-0.0585734	0.0145732	5.83828e-05	random_IVW_correl	-0.0585734	0.0145732	5.83828e-05	NA	NA	NA	NA	NA	NA	NA	NA	NA	NA	NA	NA	Whole_Blood
TSPAN3	3	fixed_IVW_correl	0.0474888	0.0118255	5.92461e-05	random_IVW_correl	0.0474888	0.0118255	5.92461e-05	EGGER_correl	0.0144056	0.391624	0.970657	Weighted median	0.049477	0.010975	6.53922e-06	Weighted mode	0.0434754	0.0137269	0.0868946	Whole_Blood
PHIP	1	fixed_IVW_correl	0.25221	0.0628467	5.99251e-05	random_IVW_correl	0.25221	NA	NA	NA	NA	NA	NA	NA	NA	NA	NA	NA	NA	NA	NA	Whole_Blood
CLIC4	1	fixed_IVW_correl	0.132484	0.0330197	6.014e-05	random_IVW_correl	0.132484	NA	NA	NA	NA	NA	NA	NA	NA	NA	NA	NA	NA	NA	NA	Whole_Blood
ELL	2	fixed_IVW_correl	0.0986792	0.0246126	6.08985e-05	random_IVW_correl	0.0986792	0.0246126	6.08985e-05	NA	NA	NA	NA	NA	NA	NA	NA	NA	NA	NA	NA	Whole_Blood
ERAP1	2	fixed_IVW_correl	-0.0322567	0.00804813	6.12412e-05	random_IVW_correl	-0.0322567	0.00804813	6.12412e-05	NA	NA	NA	NA	NA	NA	NA	NA	NA	NA	NA	NA	Liver
NBR2	1	fixed_IVW_correl	-0.0443991	0.0110777	6.12477e-05	random_IVW_correl	-0.0443991	Inf	1	NA	NA	NA	NA	NA	NA	NA	NA	NA	NA	NA	NA	Liver
MAU2	1	fixed_IVW_correl	0.177612	0.0443246	6.14768e-05	random_IVW_correl	0.177612	NA	NA	NA	NA	NA	NA	NA	NA	NA	NA	NA	NA	NA	NA	Whole_Blood
PROB1	1	fixed_IVW_correl	0.087667	0.0219131	6.31638e-05	random_IVW_correl	0.087667	Inf	1	NA	NA	NA	NA	NA	NA	NA	NA	NA	NA	NA	NA	Whole_Blood
A4GNT	3	fixed_IVW_correl	-0.0212759	0.00532863	6.53104e-05	random_IVW_correl	-0.0212759	0.00896838	0.0176766	EGGER_correl	0.00176985	0.0229795	0.938609	Weighted median	-0.0224113	0.00652386	0.000591951	Weighted mode	-0.0104846	0.00831051	0.334303	Artery_Aorta
ST3GAL4	1	fixed_IVW_correl	-0.0751858	0.0188395	6.58321e-05	random_IVW_correl	-0.0751858	NA	NA	NA	NA	NA	NA	NA	NA	NA	NA	NA	NA	NA	NA	Artery_Aorta
RBMS2	1	fixed_IVW_correl	-0.0602723	0.0151161	6.68291e-05	random_IVW_correl	-0.0602723	NA	NA	NA	NA	NA	NA	NA	NA	NA	NA	NA	NA	NA	NA	Artery_Aorta
RP1-178F15.4	1	fixed_IVW_correl	-0.0262433	0.00658786	6.78831e-05	random_IVW_correl	-0.0262433	Inf	1	NA	NA	NA	NA	NA	NA	NA	NA	NA	NA	NA	NA	Liver
LINC01835	1	fixed_IVW_correl	-0.0358074	0.00899423	6.8581e-05	random_IVW_correl	-0.0358074	Inf	1	NA	NA	NA	NA	NA	NA	NA	NA	NA	NA	NA	NA	Artery_Aorta
CHMP2B	2	fixed_IVW_correl	0.172749	0.0434008	6.88232e-05	random_IVW_correl	0.172749	0.0434008	6.88232e-05	NA	NA	NA	NA	NA	NA	NA	NA	NA	NA	NA	NA	Whole_Blood
LINC00665	2	fixed_IVW_correl	-0.0438856	0.0110278	6.90475e-05	random_IVW_correl	-0.0438856	0.0110278	6.90475e-05	NA	NA	NA	NA	NA	NA	NA	NA	NA	NA	NA	NA	Artery_Aorta
CCDC30	1	fixed_IVW_correl	-0.0629336	0.015815	6.91023e-05	random_IVW_correl	-0.0629336	Inf	1	NA	NA	NA	NA	NA	NA	NA	NA	NA	NA	NA	NA	Artery_Aorta
CTTN	1	fixed_IVW_correl	-0.103418	0.0259918	6.92408e-05	random_IVW_correl	-0.103418	NA	NA	NA	NA	NA	NA	NA	NA	NA	NA	NA	NA	NA	NA	Artery_Aorta
AC009228.1	2	fixed_IVW_correl	0.0366397	0.00920919	6.93212e-05	random_IVW_correl	0.0366397	0.00920919	6.93212e-05	NA	NA	NA	NA	NA	NA	NA	NA	NA	NA	NA	NA	Artery_Aorta
NICN1	2	fixed_IVW_correl	-0.0818138	0.0206119	7.20997e-05	random_IVW_correl	-0.0818138	0.0947904	0.388081	NA	NA	NA	NA	NA	NA	NA	NA	NA	NA	NA	NA	Artery_Aorta
RP11-977G19.11	2	fixed_IVW_correl	0.0342645	0.00863319	7.21994e-05	random_IVW_correl	0.0342645	0.00863319	7.21994e-05	NA	NA	NA	NA	NA	NA	NA	NA	NA	NA	NA	NA	Artery_Aorta
CTSH	1	fixed_IVW_correl	-0.0408882	0.0103084	7.29398e-05	random_IVW_correl	-0.0408882	NA	NA	NA	NA	NA	NA	NA	NA	NA	NA	NA	NA	NA	NA	Liver
MIF	4	random_IVW_correl	-0.0220672	0.00557603	7.57359e-05	fixed_IVW_correl	-0.0220672	0.00557603	7.57359e-05	EGGER_correl	-0.0125603	0.0292899	0.668049	Weighted median	-0.0207614	0.00704324	0.00320139	Weighted mode	-0.0173271	0.0105807	0.200028	Artery_Aorta
TMEM184A	1	fixed_IVW_correl	0.0419888	0.0106189	7.68046e-05	random_IVW_correl	0.0419888	Inf	1	NA	NA	NA	NA	NA	NA	NA	NA	NA	NA	NA	NA	Artery_Aorta
TMEM184A	1	fixed_IVW_correl	0.0432693	0.0109427	7.68046e-05	random_IVW_correl	0.0432693	Inf	1	NA	NA	NA	NA	NA	NA	NA	NA	NA	NA	NA	NA	Artery_Coronary
AC008073.7	1	fixed_IVW_correl	0.0306461	0.00775113	7.69318e-05	random_IVW_correl	0.0306461	NA	NA	NA	NA	NA	NA	NA	NA	NA	NA	NA	NA	NA	NA	Artery_Coronary
CAMK1D	1	fixed_IVW_correl	0.0829502	0.0209816	7.70233e-05	random_IVW_correl	0.0829502	NA	NA	NA	NA	NA	NA	NA	NA	NA	NA	NA	NA	NA	NA	Whole_Blood
RP11-385F5.4	1	fixed_IVW_correl	-0.0267308	0.0067656	7.78305e-05	random_IVW_correl	-0.0267308	NA	NA	NA	NA	NA	NA	NA	NA	NA	NA	NA	NA	NA	NA	Liver
PPP1R3G	1	fixed_IVW_correl	-0.0498628	0.0126264	7.84442e-05	random_IVW_correl	-0.0498628	NA	NA	NA	NA	NA	NA	NA	NA	NA	NA	NA	NA	NA	NA	Whole_Blood
RPL23AP7	8	random_IVW_correl	0.0206585	0.00525969	8.57605e-05	fixed_IVW_correl	0.0206585	0.00525969	8.57605e-05	EGGER_correl	0.0160631	0.0122723	0.190569	Weighted median	0.0189835	0.00493634	0.000120232	Weighted mode	0.0196144	0.00537638	0.008197	Whole_Blood
SLC6A4	1	fixed_IVW_correl	0.051787	0.0132025	8.76263e-05	random_IVW_correl	0.051787	NA	NA	NA	NA	NA	NA	NA	NA	NA	NA	NA	NA	NA	NA	Artery_Aorta
ZFP82	1	fixed_IVW_correl	-0.0647443	0.0165376	9.04099e-05	random_IVW_correl	-0.0647443	Inf	1	NA	NA	NA	NA	NA	NA	NA	NA	NA	NA	NA	NA	Whole_Blood
CSTA	1	fixed_IVW_correl	-0.190909	0.0487827	9.09816e-05	random_IVW_correl	-0.190909	NA	NA	NA	NA	NA	NA	NA	NA	NA	NA	NA	NA	NA	NA	Whole_Blood
SNAPIN	1	fixed_IVW_correl	0.172423	0.0440599	9.10163e-05	random_IVW_correl	0.172423	NA	NA	NA	NA	NA	NA	NA	NA	NA	NA	NA	NA	NA	NA	Whole_Blood
SSC5D	1	fixed_IVW_correl	-0.0592801	0.0151563	9.18168e-05	random_IVW_correl	-0.0592801	Inf	1	NA	NA	NA	NA	NA	NA	NA	NA	NA	NA	NA	NA	Whole_Blood
EYA2	2	fixed_IVW_correl	0.0238865	0.00610816	9.20742e-05	random_IVW_correl	0.0238865	0.0124783	0.0555889	NA	NA	NA	NA	NA	NA	NA	NA	NA	NA	NA	NA	Artery_Aorta
MIF-AS1	2	fixed_IVW_correl	-0.0246625	0.00631377	9.37768e-05	random_IVW_correl	-0.0246625	0.0135083	0.0678914	NA	NA	NA	NA	NA	NA	NA	NA	NA	NA	NA	NA	Liver
CTD-3199J23.6	1	fixed_IVW_correl	-0.0338295	0.00867186	9.57707e-05	random_IVW_correl	-0.0338295	Inf	1	NA	NA	NA	NA	NA	NA	NA	NA	NA	NA	NA	NA	Artery_Aorta
CTD-3199J23.6	1	fixed_IVW_correl	-0.0338975	0.00868931	9.57707e-05	random_IVW_correl	-0.0338975	NA	NA	NA	NA	NA	NA	NA	NA	NA	NA	NA	NA	NA	NA	Artery_Coronary
LPIN3	1	fixed_IVW_correl	0.0523736	0.013438	9.7221e-05	random_IVW_correl	0.0523736	NA	NA	NA	NA	NA	NA	NA	NA	NA	NA	NA	NA	NA	NA	Artery_Coronary
AC007319.1	1	fixed_IVW_correl	-0.0316058	0.008123	9.98713e-05	random_IVW_correl	-0.0316058	Inf	1	NA	NA	NA	NA	NA	NA	NA	NA	NA	NA	NA	NA	Liver
COL9A2	1	fixed_IVW_correl	-0.0887055	0.0228083	0.000100588	random_IVW_correl	-0.0887055	NA	NA	NA	NA	NA	NA	NA	NA	NA	NA	NA	NA	NA	NA	Artery_Aorta
SNX16	1	fixed_IVW_correl	0.0387873	0.00997738	0.000101273	random_IVW_correl	0.0387873	NA	NA	NA	NA	NA	NA	NA	NA	NA	NA	NA	NA	NA	NA	Liver
DHODH	2	fixed_IVW_correl	0.041525	0.0107226	0.000107658	random_IVW_correl	0.041525	0.0212466	0.05065	NA	NA	NA	NA	NA	NA	NA	NA	NA	NA	NA	NA	Artery_Aorta
RP1-178F15.4	1	fixed_IVW_correl	-0.0350084	0.00903996	0.000107666	random_IVW_correl	-0.0350084	Inf	1	NA	NA	NA	NA	NA	NA	NA	NA	NA	NA	NA	NA	Whole_Blood
SPRYD4	3	fixed_IVW_correl	-0.0368372	0.00951549	0.000108262	random_IVW_correl	-0.0368372	0.00951549	0.000108262	EGGER_correl	-0.016761	0.0403459	0.677825	Weighted median	-0.0358376	0.00948187	0.000157087	Weighted mode	-0.0354127	0.0106079	0.0792157	Whole_Blood
HSD52	3	fixed_IVW_correl	-0.0218686	0.0056506	0.000108774	random_IVW_correl	-0.0218686	0.00925015	0.0180722	EGGER_correl	-0.00497982	0.0206364	0.809313	Weighted median	-0.0223605	0.00533138	2.73928e-05	Weighted mode	-0.0210679	0.00586422	0.0694981	Artery_Aorta
A4GNT	2	fixed_IVW_correl	-0.0217228	0.00561385	0.000109062	random_IVW_correl	-0.0217228	0.009675	0.0247524	NA	NA	NA	NA	NA	NA	NA	NA	NA	NA	NA	NA	Artery_Coronary
IRAK1BP1	1	fixed_IVW_correl	0.0484048	0.0125109	0.000109275	random_IVW_correl	0.0484048	NA	NA	NA	NA	NA	NA	NA	NA	NA	NA	NA	NA	NA	NA	Artery_Coronary
DOCK8	1	fixed_IVW_correl	0.0402433	0.0104066	0.000110137	random_IVW_correl	0.0402433	NA	NA	NA	NA	NA	NA	NA	NA	NA	NA	NA	NA	NA	NA	Liver
OSER1	4	random_IVW_correl	-0.0744658	0.0192886	0.000113105	fixed_IVW_correl	-0.0744658	0.0192886	0.000113105	EGGER_correl	-0.0513069	0.0768968	0.504633	Weighted median	-0.0713028	0.0180864	8.06934e-05	Weighted mode	-0.0707173	0.0216756	0.0470419	Whole_Blood
ARRB2	2	fixed_IVW_correl	-0.122147	0.031674	0.000115083	random_IVW_correl	-0.122147	0.0328413	0.000199767	NA	NA	NA	NA	NA	NA	NA	NA	NA	NA	NA	NA	Whole_Blood
EFCAB13	1	fixed_IVW_correl	0.0535664	0.0138968	0.000115926	random_IVW_correl	0.0535664	NA	NA	NA	NA	NA	NA	NA	NA	NA	NA	NA	NA	NA	NA	Artery_Aorta
ACTR2	1	fixed_IVW_correl	0.146594	0.0380499	0.000116837	random_IVW_correl	0.146594	Inf	1	NA	NA	NA	NA	NA	NA	NA	NA	NA	NA	NA	NA	Artery_Aorta
NME2	2	fixed_IVW_correl	-0.0634347	0.0164778	0.000118256	random_IVW_correl	-0.0634347	0.0418044	0.129161	NA	NA	NA	NA	NA	NA	NA	NA	NA	NA	NA	NA	Artery_Aorta
SLC2A12	2	fixed_IVW_correl	0.0583386	0.0151624	0.000119294	random_IVW_correl	0.0583386	0.097065	0.547822	NA	NA	NA	NA	NA	NA	NA	NA	NA	NA	NA	NA	Artery_Aorta
POLR2L	1	fixed_IVW_correl	-0.141187	0.0367234	0.000120751	random_IVW_correl	-0.141187	NA	NA	NA	NA	NA	NA	NA	NA	NA	NA	NA	NA	NA	NA	Whole_Blood
PML	1	fixed_IVW_correl	-0.151578	0.0394702	0.000122881	random_IVW_correl	-0.151578	NA	NA	NA	NA	NA	NA	NA	NA	NA	NA	NA	NA	NA	NA	Whole_Blood
ATP6V0E2	3	fixed_IVW_correl	-0.0677975	0.0176805	0.000125775	random_IVW_correl	-0.0677975	0.0276808	0.0143149	EGGER_correl	-0.0616886	0.0326768	0.0590474	Weighted median	-0.0657937	0.0174803	0.000167294	Weighted mode	-0.062714	0.0190677	0.0813241	Whole_Blood
NME1	1	fixed_IVW_correl	0.0629057	0.0164408	0.000130145	random_IVW_correl	0.0629057	Inf	1	NA	NA	NA	NA	NA	NA	NA	NA	NA	NA	NA	NA	Artery_Coronary
KCNH2	1	fixed_IVW_correl	0.0336365	0.00880948	0.00013442	random_IVW_correl	0.0336365	NA	NA	NA	NA	NA	NA	NA	NA	NA	NA	NA	NA	NA	NA	Artery_Aorta
C12orf43	2	fixed_IVW_correl	-0.0636565	0.0166742	0.000134727	random_IVW_correl	-0.0636565	0.0166742	0.000134727	NA	NA	NA	NA	NA	NA	NA	NA	NA	NA	NA	NA	Whole_Blood
C9orf72	1	fixed_IVW_correl	0.20985	0.0550018	0.000136004	random_IVW_correl	0.20985	NA	NA	NA	NA	NA	NA	NA	NA	NA	NA	NA	NA	NA	NA	Whole_Blood
RP11-420K14.6	1	fixed_IVW_correl	-0.0498069	0.0130575	0.000136501	random_IVW_correl	-0.0498069	Inf	1	NA	NA	NA	NA	NA	NA	NA	NA	NA	NA	NA	NA	Whole_Blood
RFTN1	1	fixed_IVW_correl	-0.0631386	0.0165546	0.000136752	random_IVW_correl	-0.0631386	Inf	1	NA	NA	NA	NA	NA	NA	NA	NA	NA	NA	NA	NA	Artery_Aorta
RBMS2	3	fixed_IVW_correl	-0.0259859	0.0068153	0.000137354	random_IVW_correl	-0.0259859	0.00976344	0.00777805	EGGER_correl	-0.0101408	0.013613	0.456311	Weighted median	-0.0270168	0.00665597	4.92778e-05	Weighted mode	-0.0256143	0.00695471	0.0664567	Whole_Blood
GOLGA6L5P	2	fixed_IVW_correl	-0.0342954	0.00900221	0.000139157	random_IVW_correl	-0.0342954	0.01382	0.0130803	NA	NA	NA	NA	NA	NA	NA	NA	NA	NA	NA	NA	Liver
RHOT1	1	fixed_IVW_correl	0.1685	0.0442753	0.000141379	random_IVW_correl	0.1685	NA	NA	NA	NA	NA	NA	NA	NA	NA	NA	NA	NA	NA	NA	Whole_Blood
ASCC3	2	fixed_IVW_correl	0.0622229	0.0163534	0.000141872	random_IVW_correl	0.0622229	0.0163534	0.000141872	NA	NA	NA	NA	NA	NA	NA	NA	NA	NA	NA	NA	Liver
CCNL1	1	fixed_IVW_correl	0.150353	0.0395451	0.000143499	random_IVW_correl	0.150353	NA	NA	NA	NA	NA	NA	NA	NA	NA	NA	NA	NA	NA	NA	Whole_Blood
RP11-550I24.2	1	fixed_IVW_correl	0.0523292	0.0137634	0.000143499	random_IVW_correl	0.0523292	Inf	1	NA	NA	NA	NA	NA	NA	NA	NA	NA	NA	NA	NA	Whole_Blood
NDST2	2	fixed_IVW_correl	0.131767	0.0347101	0.000146921	random_IVW_correl	0.131767	0.0492478	0.00745968	NA	NA	NA	NA	NA	NA	NA	NA	NA	NA	NA	NA	Whole_Blood
WARS	4	random_IVW_correl	-0.0377661	0.00995075	0.000147466	fixed_IVW_correl	-0.0377661	0.00995075	0.000147466	EGGER_correl	-0.0471796	0.0283222	0.0957503	Weighted median	-0.0389148	0.00892077	1.28717e-05	Weighted mode	-0.0391762	0.00967491	0.0271242	Whole_Blood
KYAT3	1	fixed_IVW_correl	-0.0748742	0.0197284	0.000147497	random_IVW_correl	-0.0748742	NA	NA	NA	NA	NA	NA	NA	NA	NA	NA	NA	NA	NA	NA	Whole_Blood
WASH2P	8	random_IVW_correl	-0.0238663	0.00629069	0.00014829	fixed_IVW_correl	-0.0238663	0.00629069	0.00014829	EGGER_correl	-0.0269508	0.0190686	0.15755	Weighted median	-0.0246083	0.00595819	3.6251e-05	Weighted mode	-0.0245046	0.00687416	0.00916112	Artery_Aorta
RP11-395L14.18	2	fixed_IVW_correl	0.0446768	0.0117805	0.000149171	random_IVW_correl	0.0446768	0.0117805	0.000149171	NA	NA	NA	NA	NA	NA	NA	NA	NA	NA	NA	NA	Whole_Blood
NME1	1	fixed_IVW_correl	0.0519704	0.0137202	0.000151943	random_IVW_correl	0.0519704	Inf	1	NA	NA	NA	NA	NA	NA	NA	NA	NA	NA	NA	NA	Artery_Aorta
NME1	1	fixed_IVW_correl	0.100382	0.0265009	0.000151943	random_IVW_correl	0.100382	NA	NA	NA	NA	NA	NA	NA	NA	NA	NA	NA	NA	NA	NA	Whole_Blood
CD151	1	fixed_IVW_correl	0.0321103	0.00847835	0.000152274	random_IVW_correl	0.0321103	NA	NA	NA	NA	NA	NA	NA	NA	NA	NA	NA	NA	NA	NA	Liver
ANAPC13	2	fixed_IVW_correl	-0.0227306	0.00600366	0.000153009	random_IVW_correl	-0.0227306	0.00600366	0.000153009	NA	NA	NA	NA	NA	NA	NA	NA	NA	NA	NA	NA	Artery_Aorta
TUBG2	1	fixed_IVW_correl	-0.0785881	0.020822	0.000160469	random_IVW_correl	-0.0785881	NA	NA	NA	NA	NA	NA	NA	NA	NA	NA	NA	NA	NA	NA	Artery_Aorta
TBX2-AS1	1	fixed_IVW_correl	-0.0933448	0.0247734	0.000164596	random_IVW_correl	-0.0933448	Inf	1	NA	NA	NA	NA	NA	NA	NA	NA	NA	NA	NA	NA	Artery_Aorta
CYP2D6	1	fixed_IVW_correl	0.0394298	0.0104713	0.000166219	random_IVW_correl	0.0394298	Inf	1	NA	NA	NA	NA	NA	NA	NA	NA	NA	NA	NA	NA	Liver
GNL3	1	fixed_IVW_correl	-0.098678	0.0262136	0.000166964	random_IVW_correl	-0.098678	NA	NA	NA	NA	NA	NA	NA	NA	NA	NA	NA	NA	NA	NA	Artery_Aorta
GNL3	1	fixed_IVW_correl	-0.0802209	0.0213105	0.000166964	random_IVW_correl	-0.0802209	Inf	1	NA	NA	NA	NA	NA	NA	NA	NA	NA	NA	NA	NA	Artery_Coronary
SMG9	1	fixed_IVW_correl	0.132252	0.035155	0.000168588	random_IVW_correl	0.132252	NA	NA	NA	NA	NA	NA	NA	NA	NA	NA	NA	NA	NA	NA	Whole_Blood
CKB	1	fixed_IVW_correl	-0.0378256	0.0100572	0.000169208	random_IVW_correl	-0.0378256	NA	NA	NA	NA	NA	NA	NA	NA	NA	NA	NA	NA	NA	NA	Liver
LIMD1	2	fixed_IVW_correl	0.0241294	0.0064182	0.000170237	random_IVW_correl	0.0241294	0.00797939	0.00249487	NA	NA	NA	NA	NA	NA	NA	NA	NA	NA	NA	NA	Artery_Aorta
COL17A1	1	fixed_IVW_correl	0.0686114	0.0182535	0.000170732	random_IVW_correl	0.0686114	NA	NA	NA	NA	NA	NA	NA	NA	NA	NA	NA	NA	NA	NA	Whole_Blood
PLA2G5	1	fixed_IVW_correl	0.0390835	0.0104071	0.000173016	random_IVW_correl	0.0390835	NA	NA	NA	NA	NA	NA	NA	NA	NA	NA	NA	NA	NA	NA	Artery_Aorta
PRTG	1	fixed_IVW_correl	-0.0353488	0.00941569	0.000173862	random_IVW_correl	-0.0353488	Inf	1	NA	NA	NA	NA	NA	NA	NA	NA	NA	NA	NA	NA	Artery_Aorta
TRIP4	1	fixed_IVW_correl	-0.0319311	0.00851096	0.000175594	random_IVW_correl	-0.0319311	Inf	1	NA	NA	NA	NA	NA	NA	NA	NA	NA	NA	NA	NA	Artery_Coronary
PRPSAP2	1	fixed_IVW_correl	-0.0281866	0.00751545	0.000176487	random_IVW_correl	-0.0281866	Inf	1	NA	NA	NA	NA	NA	NA	NA	NA	NA	NA	NA	NA	Artery_Aorta
CCR2	1	fixed_IVW_correl	-0.186836	0.0498556	0.000178579	random_IVW_correl	-0.186836	Inf	1	NA	NA	NA	NA	NA	NA	NA	NA	NA	NA	NA	NA	Whole_Blood
ANKRD42	1	fixed_IVW_correl	0.0734251	0.0195987	0.000179365	random_IVW_correl	0.0734251	NA	NA	NA	NA	NA	NA	NA	NA	NA	NA	NA	NA	NA	NA	Artery_Aorta
TBXAS1	1	fixed_IVW_correl	0.193468	0.0516456	0.000179618	random_IVW_correl	0.193468	NA	NA	NA	NA	NA	NA	NA	NA	NA	NA	NA	NA	NA	NA	Whole_Blood
PHF11	2	fixed_IVW_correl	-0.0707051	0.0188833	0.000180885	random_IVW_correl	-0.0707051	0.0188833	0.000180885	NA	NA	NA	NA	NA	NA	NA	NA	NA	NA	NA	NA	Whole_Blood
ST6GALNAC1	1	fixed_IVW_correl	0.0487227	0.0130136	0.000181131	random_IVW_correl	0.0487227	NA	NA	NA	NA	NA	NA	NA	NA	NA	NA	NA	NA	NA	NA	Whole_Blood
ARRDC5	1	fixed_IVW_correl	-0.079394	0.0212208	0.00018305	random_IVW_correl	-0.079394	NA	NA	NA	NA	NA	NA	NA	NA	NA	NA	NA	NA	NA	NA	Whole_Blood
BAG5	1	fixed_IVW_correl	0.147682	0.0394978	0.000184764	random_IVW_correl	0.147682	NA	NA	NA	NA	NA	NA	NA	NA	NA	NA	NA	NA	NA	NA	Whole_Blood
TIMP4	1	fixed_IVW_correl	0.0815237	0.0218355	0.000188809	random_IVW_correl	0.0815237	NA	NA	NA	NA	NA	NA	NA	NA	NA	NA	NA	NA	NA	NA	Artery_Aorta
C9orf72	2	fixed_IVW_correl	0.0608053	0.0162924	0.000189875	random_IVW_correl	0.0608053	0.0308619	0.0488116	NA	NA	NA	NA	NA	NA	NA	NA	NA	NA	NA	NA	Artery_Aorta
SH3BGR	1	fixed_IVW_correl	0.0542207	0.0145285	0.000189952	random_IVW_correl	0.0542207	NA	NA	NA	NA	NA	NA	NA	NA	NA	NA	NA	NA	NA	NA	Artery_Aorta
LINC00674	1	fixed_IVW_correl	0.0592032	0.0158702	0.000191126	random_IVW_correl	0.0592032	Inf	1	NA	NA	NA	NA	NA	NA	NA	NA	NA	NA	NA	NA	Artery_Aorta
RP11-405A12.2	1	fixed_IVW_correl	-0.0724217	0.0194179	0.000191749	random_IVW_correl	-0.0724217	Inf	1	NA	NA	NA	NA	NA	NA	NA	NA	NA	NA	NA	NA	Artery_Aorta
HBS1L	1	fixed_IVW_correl	0.104925	0.0281494	0.000193444	random_IVW_correl	0.104925	NA	NA	NA	NA	NA	NA	NA	NA	NA	NA	NA	NA	NA	NA	Liver
RP11-664H17.1	1	fixed_IVW_correl	-0.0531219	0.0142567	0.000194473	random_IVW_correl	-0.0531219	Inf	1	NA	NA	NA	NA	NA	NA	NA	NA	NA	NA	NA	NA	Artery_Aorta
HSD17B1	1	fixed_IVW_correl	-0.0837774	0.0224846	0.000194555	random_IVW_correl	-0.0837774	Inf	1	NA	NA	NA	NA	NA	NA	NA	NA	NA	NA	NA	NA	Whole_Blood
ATXN7L2	1	fixed_IVW_correl	-0.0328611	0.00882281	0.000195653	random_IVW_correl	-0.0328611	NA	NA	NA	NA	NA	NA	NA	NA	NA	NA	NA	NA	NA	NA	Liver
NME2	5	random_IVW_correl	-0.0805484	0.0216385	0.000197297	fixed_IVW_correl	-0.0805484	0.018103	8.609e-06	EGGER_correl	-0.0427028	0.0320366	0.182552	Weighted median	-0.0954924	0.0183788	2.03849e-07	Weighted mode	-0.0886628	0.024503	0.0223881	Whole_Blood
S100A1	1	fixed_IVW_correl	-0.0316639	0.00851772	0.000201274	random_IVW_correl	-0.0316639	NA	NA	NA	NA	NA	NA	NA	NA	NA	NA	NA	NA	NA	NA	Artery_Aorta
SNAP29	1	fixed_IVW_correl	0.0679733	0.018305	0.000204513	random_IVW_correl	0.0679733	Inf	1	NA	NA	NA	NA	NA	NA	NA	NA	NA	NA	NA	NA	Artery_Coronary
MEAF6	2	fixed_IVW_correl	-0.0664915	0.0179366	0.000209706	random_IVW_correl	-0.0664915	0.0261531	0.0110095	NA	NA	NA	NA	NA	NA	NA	NA	NA	NA	NA	NA	Whole_Blood
RP11-147L13.8	2	fixed_IVW_correl	0.0456329	0.0123153	0.000211079	random_IVW_correl	0.0456329	0.0123153	0.000211079	NA	NA	NA	NA	NA	NA	NA	NA	NA	NA	NA	NA	Artery_Aorta
ZNF781	1	fixed_IVW_correl	-0.0562179	0.0151758	0.00021185	random_IVW_correl	-0.0562179	NA	NA	NA	NA	NA	NA	NA	NA	NA	NA	NA	NA	NA	NA	Artery_Coronary
TRIM37	3	fixed_IVW_correl	0.0274951	0.00742967	0.000214984	random_IVW_correl	0.0274951	0.00742967	0.000214984	EGGER_correl	0.0299272	0.251827	0.905402	Weighted median	0.0270871	0.00721706	0.000174586	Weighted mode	0.0276939	0.0078911	0.0724749	Whole_Blood
CHST15	2	fixed_IVW_correl	-0.0235052	0.00636448	0.000221463	random_IVW_correl	-0.0235052	0.00698286	0.000762322	NA	NA	NA	NA	NA	NA	NA	NA	NA	NA	NA	NA	Liver
ADAMTS9	1	fixed_IVW_correl	-0.0706432	0.0191606	0.000227001	random_IVW_correl	-0.0706432	NA	NA	NA	NA	NA	NA	NA	NA	NA	NA	NA	NA	NA	NA	Artery_Aorta
TRMT61B	1	fixed_IVW_correl	-0.0372008	0.0100911	0.000227353	random_IVW_correl	-0.0372008	NA	NA	NA	NA	NA	NA	NA	NA	NA	NA	NA	NA	NA	NA	Artery_Coronary
SNX16	3	fixed_IVW_correl	0.0240641	0.006528	0.000227552	random_IVW_correl	0.0240641	0.00934502	0.0100221	EGGER_correl	0.124636	0.0581237	0.0320074	Weighted median	0.0270979	0.00669173	5.13347e-05	Weighted mode	0.0284667	0.00694799	0.0547277	Artery_Aorta
RP11-147L13.11	1	fixed_IVW_correl	-0.0464416	0.0126088	0.000230265	random_IVW_correl	-0.0464416	NA	NA	NA	NA	NA	NA	NA	NA	NA	NA	NA	NA	NA	NA	Liver
TEX14	1	fixed_IVW_correl	0.0426887	0.0116002	0.000233227	random_IVW_correl	0.0426887	NA	NA	NA	NA	NA	NA	NA	NA	NA	NA	NA	NA	NA	NA	Artery_Aorta
PPP1R2	2	fixed_IVW_correl	0.0584222	0.0158782	0.000233791	random_IVW_correl	0.0584222	0.0158782	0.000233791	NA	NA	NA	NA	NA	NA	NA	NA	NA	NA	NA	NA	Artery_Aorta
TREX1	2	fixed_IVW_correl	0.0678865	0.0184714	0.000237642	random_IVW_correl	0.0678865	0.0184714	0.000237642	NA	NA	NA	NA	NA	NA	NA	NA	NA	NA	NA	NA	Whole_Blood
TTC12	2	fixed_IVW_correl	0.0238705	0.00649742	0.000238922	random_IVW_correl	0.0238705	0.00649742	0.000238922	NA	NA	NA	NA	NA	NA	NA	NA	NA	NA	NA	NA	Artery_Coronary
TMEM41B	1	fixed_IVW_correl	0.10606	0.0288936	0.000241884	random_IVW_correl	0.10606	NA	NA	NA	NA	NA	NA	NA	NA	NA	NA	NA	NA	NA	NA	Artery_Aorta
PRRC2C	1	fixed_IVW_correl	0.0598707	0.0163228	0.000244533	random_IVW_correl	0.0598707	NA	NA	NA	NA	NA	NA	NA	NA	NA	NA	NA	NA	NA	NA	Artery_Aorta
GOLGA6L5P	1	fixed_IVW_correl	-0.0263538	0.00719304	0.00024851	random_IVW_correl	-0.0263538	Inf	1	NA	NA	NA	NA	NA	NA	NA	NA	NA	NA	NA	NA	Artery_Coronary
PEX6	1	fixed_IVW_correl	-0.0415542	0.0113506	0.000251268	random_IVW_correl	-0.0415542	NA	NA	NA	NA	NA	NA	NA	NA	NA	NA	NA	NA	NA	NA	Artery_Aorta
TAS2R14	2	fixed_IVW_correl	0.0350647	0.00958003	0.000252034	random_IVW_correl	0.0350647	0.00958003	0.000252034	NA	NA	NA	NA	NA	NA	NA	NA	NA	NA	NA	NA	Artery_Aorta
S100A1	1	fixed_IVW_correl	-0.0397674	0.0108709	0.00025403	random_IVW_correl	-0.0397674	NA	NA	NA	NA	NA	NA	NA	NA	NA	NA	NA	NA	NA	NA	Liver
PROCR	1	fixed_IVW_correl	-0.0649033	0.0177431	0.000254239	random_IVW_correl	-0.0649033	Inf	1	NA	NA	NA	NA	NA	NA	NA	NA	NA	NA	NA	NA	Artery_Aorta
KIAA0753	1	fixed_IVW_correl	-0.0388831	0.0106471	0.000260208	random_IVW_correl	-0.0388831	Inf	1	NA	NA	NA	NA	NA	NA	NA	NA	NA	NA	NA	NA	Artery_Aorta
CBWD1	1	fixed_IVW_correl	-0.0260499	0.0071484	0.000268263	random_IVW_correl	-0.0260499	Inf	1	NA	NA	NA	NA	NA	NA	NA	NA	NA	NA	NA	NA	Liver
CBWD1	1	fixed_IVW_correl	-0.0298553	0.00819264	0.000268263	random_IVW_correl	-0.0298553	Inf	1	NA	NA	NA	NA	NA	NA	NA	NA	NA	NA	NA	NA	Artery_Aorta
CBWD1	1	fixed_IVW_correl	-0.0423747	0.0116281	0.000268263	random_IVW_correl	-0.0423747	NA	NA	NA	NA	NA	NA	NA	NA	NA	NA	NA	NA	NA	NA	Whole_Blood
NIPAL4	1	fixed_IVW_correl	0.0684488	0.0187972	0.000271117	random_IVW_correl	0.0684488	Inf	1	NA	NA	NA	NA	NA	NA	NA	NA	NA	NA	NA	NA	Artery_Aorta
RP1-140A9.1	2	fixed_IVW_correl	-0.0345632	0.00951618	0.000281183	random_IVW_correl	-0.0345632	0.00951618	0.000281183	NA	NA	NA	NA	NA	NA	NA	NA	NA	NA	NA	NA	Whole_Blood
MET	1	fixed_IVW_correl	-0.0284077	0.00783317	0.000287197	random_IVW_correl	-0.0284077	Inf	1	NA	NA	NA	NA	NA	NA	NA	NA	NA	NA	NA	NA	Artery_Aorta
LINC01835	2	fixed_IVW_correl	-0.0398005	0.0109816	0.000289754	random_IVW_correl	-0.0398005	0.0195209	0.0414629	NA	NA	NA	NA	NA	NA	NA	NA	NA	NA	NA	NA	Whole_Blood
CTD-2373H9.5	1	fixed_IVW_correl	0.0530265	0.0146452	0.000293763	random_IVW_correl	0.0530265	NA	NA	NA	NA	NA	NA	NA	NA	NA	NA	NA	NA	NA	NA	Whole_Blood
RP11-212I21.4	1	fixed_IVW_correl	-0.10164	0.0280927	0.000296874	random_IVW_correl	-0.10164	NA	NA	NA	NA	NA	NA	NA	NA	NA	NA	NA	NA	NA	NA	Whole_Blood
ACVR2A	1	fixed_IVW_correl	0.0628613	0.0173995	0.000302872	random_IVW_correl	0.0628613	NA	NA	NA	NA	NA	NA	NA	NA	NA	NA	NA	NA	NA	NA	Artery_Aorta
KIAA0753	2	fixed_IVW_correl	-0.0509848	0.0141124	0.000302962	random_IVW_correl	-0.0509848	0.0141124	0.000302962	NA	NA	NA	NA	NA	NA	NA	NA	NA	NA	NA	NA	Whole_Blood
TSPAN31	1	fixed_IVW_correl	-0.0743629	0.0205991	0.000306192	random_IVW_correl	-0.0743629	NA	NA	NA	NA	NA	NA	NA	NA	NA	NA	NA	NA	NA	NA	Whole_Blood
WBP2NL	1	fixed_IVW_correl	0.0449318	0.0124468	0.000306307	random_IVW_correl	0.0449318	Inf	1	NA	NA	NA	NA	NA	NA	NA	NA	NA	NA	NA	NA	Artery_Aorta
FMO1	1	fixed_IVW_correl	0.0309925	0.00858872	0.000307954	random_IVW_correl	0.0309925	NA	NA	NA	NA	NA	NA	NA	NA	NA	NA	NA	NA	NA	NA	Liver
CYP2C8	1	fixed_IVW_correl	0.0334051	0.00925824	0.000308391	random_IVW_correl	0.0334051	Inf	1	NA	NA	NA	NA	NA	NA	NA	NA	NA	NA	NA	NA	Artery_Aorta
BROX	1	fixed_IVW_correl	-0.0861985	0.0238969	0.000309637	random_IVW_correl	-0.0861985	NA	NA	NA	NA	NA	NA	NA	NA	NA	NA	NA	NA	NA	NA	Artery_Aorta
BSN	1	fixed_IVW_correl	-0.0402133	0.0111572	0.000313041	random_IVW_correl	-0.0402133	Inf	1	NA	NA	NA	NA	NA	NA	NA	NA	NA	NA	NA	NA	Liver
TMEM121	1	fixed_IVW_correl	-0.0481584	0.0133617	0.000313114	random_IVW_correl	-0.0481584	Inf	1	NA	NA	NA	NA	NA	NA	NA	NA	NA	NA	NA	NA	Liver
USP36	1	fixed_IVW_correl	-0.0570534	0.0158362	0.000314908	random_IVW_correl	-0.0570534	NA	NA	NA	NA	NA	NA	NA	NA	NA	NA	NA	NA	NA	NA	Artery_Aorta
PPP1CB	1	fixed_IVW_correl	0.128906	0.0358255	0.000320495	random_IVW_correl	0.128906	NA	NA	NA	NA	NA	NA	NA	NA	NA	NA	NA	NA	NA	NA	Whole_Blood
UBE2E3	1	fixed_IVW_correl	-0.0486356	0.0135212	0.000321929	random_IVW_correl	-0.0486356	NA	NA	NA	NA	NA	NA	NA	NA	NA	NA	NA	NA	NA	NA	Whole_Blood
AP3B1	1	fixed_IVW_correl	0.132206	0.0367607	0.000322656	random_IVW_correl	0.132206	NA	NA	NA	NA	NA	NA	NA	NA	NA	NA	NA	NA	NA	NA	Whole_Blood
AF001548.5	1	fixed_IVW_correl	0.0273213	0.00760322	0.000326403	random_IVW_correl	0.0273213	NA	NA	NA	NA	NA	NA	NA	NA	NA	NA	NA	NA	NA	NA	Artery_Coronary
AF001548.5	1	fixed_IVW_correl	0.0223851	0.00622952	0.000326403	random_IVW_correl	0.0223851	NA	NA	NA	NA	NA	NA	NA	NA	NA	NA	NA	NA	NA	NA	Liver
AF001548.6	1	fixed_IVW_correl	0.0409154	0.0113863	0.000326403	random_IVW_correl	0.0409154	NA	NA	NA	NA	NA	NA	NA	NA	NA	NA	NA	NA	NA	NA	Whole_Blood
NDE1	1	fixed_IVW_correl	-0.0567796	0.0158011	0.000326403	random_IVW_correl	-0.0567796	NA	NA	NA	NA	NA	NA	NA	NA	NA	NA	NA	NA	NA	NA	Whole_Blood
S100A1	1	fixed_IVW_correl	-0.0313247	0.0087185	0.000327019	random_IVW_correl	-0.0313247	Inf	1	NA	NA	NA	NA	NA	NA	NA	NA	NA	NA	NA	NA	Artery_Coronary
PSMD4	1	fixed_IVW_correl	0.202542	0.0563731	0.000327031	random_IVW_correl	0.202542	Inf	1	NA	NA	NA	NA	NA	NA	NA	NA	NA	NA	NA	NA	Whole_Blood
RP11-513M16.8	1	fixed_IVW_correl	0.0338451	0.00942387	0.000328878	random_IVW_correl	0.0338451	NA	NA	NA	NA	NA	NA	NA	NA	NA	NA	NA	NA	NA	NA	Artery_Aorta
RP11-513M16.7	1	fixed_IVW_correl	0.0776378	0.0216176	0.000328878	random_IVW_correl	0.0776378	NA	NA	NA	NA	NA	NA	NA	NA	NA	NA	NA	NA	NA	NA	Whole_Blood
ANAPC13	2	fixed_IVW_correl	-0.0246029	0.00686322	0.000337407	random_IVW_correl	-0.0246029	0.00999093	0.0137963	NA	NA	NA	NA	NA	NA	NA	NA	NA	NA	NA	NA	Artery_Coronary
H1FNT	1	fixed_IVW_correl	0.0388115	0.0108336	0.000340325	random_IVW_correl	0.0388115	Inf	1	NA	NA	NA	NA	NA	NA	NA	NA	NA	NA	NA	NA	Artery_Aorta
ERAP1	2	fixed_IVW_correl	-0.0346728	0.00968017	0.000341189	random_IVW_correl	-0.0346728	0.0229341	0.130574	NA	NA	NA	NA	NA	NA	NA	NA	NA	NA	NA	NA	Artery_Aorta
BROX	1	fixed_IVW_correl	-0.0754554	0.0210995	0.000348666	random_IVW_correl	-0.0754554	Inf	1	NA	NA	NA	NA	NA	NA	NA	NA	NA	NA	NA	NA	Artery_Coronary
PRMT6	1	fixed_IVW_correl	-0.0158472	0.00443187	0.00034923	random_IVW_correl	-0.0158472	NA	NA	NA	NA	NA	NA	NA	NA	NA	NA	NA	NA	NA	NA	Liver
RP11-159N11.4	2	fixed_IVW_correl	0.0516216	0.0144398	0.000350288	random_IVW_correl	0.0516216	0.0144398	0.000350288	NA	NA	NA	NA	NA	NA	NA	NA	NA	NA	NA	NA	Artery_Aorta
MED8	1	fixed_IVW_correl	0.0873839	0.0244566	0.000352882	random_IVW_correl	0.0873839	NA	NA	NA	NA	NA	NA	NA	NA	NA	NA	NA	NA	NA	NA	Artery_Aorta
TSPAN14	2	fixed_IVW_correl	-0.119818	0.033535	0.000353007	random_IVW_correl	-0.119818	0.199563	0.548237	NA	NA	NA	NA	NA	NA	NA	NA	NA	NA	NA	NA	Whole_Blood
CHRNA4	2	fixed_IVW_correl	0.0220151	0.00616196	0.000353264	random_IVW_correl	0.0220151	0.0101672	0.0303648	NA	NA	NA	NA	NA	NA	NA	NA	NA	NA	NA	NA	Liver
SNX16	2	fixed_IVW_correl	0.0234131	0.00656069	0.000358766	random_IVW_correl	0.0234131	0.016043	0.144457	NA	NA	NA	NA	NA	NA	NA	NA	NA	NA	NA	NA	Artery_Coronary
NXNL2	1	fixed_IVW_correl	-0.0711118	0.0199331	0.000360384	random_IVW_correl	-0.0711118	Inf	1	NA	NA	NA	NA	NA	NA	NA	NA	NA	NA	NA	NA	Whole_Blood
AC017074.2	1	fixed_IVW_correl	0.0621691	0.0174309	0.00036163	random_IVW_correl	0.0621691	NA	NA	NA	NA	NA	NA	NA	NA	NA	NA	NA	NA	NA	NA	Whole_Blood
PRMT6	1	fixed_IVW_correl	-0.0519925	0.0145776	0.000361645	random_IVW_correl	-0.0519925	Inf	1	NA	NA	NA	NA	NA	NA	NA	NA	NA	NA	NA	NA	Whole_Blood
GFPT1	1	fixed_IVW_correl	0.0709339	0.0199195	0.000369408	random_IVW_correl	0.0709339	NA	NA	NA	NA	NA	NA	NA	NA	NA	NA	NA	NA	NA	NA	Artery_Aorta
RPS28	1	fixed_IVW_correl	0.0504603	0.0141741	0.000370786	random_IVW_correl	0.0504603	NA	NA	NA	NA	NA	NA	NA	NA	NA	NA	NA	NA	NA	NA	Artery_Coronary
MPST	1	fixed_IVW_correl	0.0678701	0.0190896	0.00037748	random_IVW_correl	0.0678701	NA	NA	NA	NA	NA	NA	NA	NA	NA	NA	NA	NA	NA	NA	Liver
SCMH1	1	fixed_IVW_correl	-0.077103	0.0216904	0.000378404	random_IVW_correl	-0.077103	NA	NA	NA	NA	NA	NA	NA	NA	NA	NA	NA	NA	NA	NA	Artery_Aorta
L3MBTL3	1	fixed_IVW_correl	-0.0447082	0.01258	0.000379535	random_IVW_correl	-0.0447082	NA	NA	NA	NA	NA	NA	NA	NA	NA	NA	NA	NA	NA	NA	Artery_Aorta
L3MBTL3	1	fixed_IVW_correl	-0.0250518	0.00704906	0.000379535	random_IVW_correl	-0.0250518	NA	NA	NA	NA	NA	NA	NA	NA	NA	NA	NA	NA	NA	NA	Liver
RP11-638I2.8	2	fixed_IVW_correl	-0.0573735	0.0161463	0.000380349	random_IVW_correl	-0.0573735	0.0161463	0.000380349	NA	NA	NA	NA	NA	NA	NA	NA	NA	NA	NA	NA	Whole_Blood
GATC	1	fixed_IVW_correl	-0.0452838	0.0127509	0.000383166	random_IVW_correl	-0.0452838	NA	NA	NA	NA	NA	NA	NA	NA	NA	NA	NA	NA	NA	NA	Artery_Coronary
TRMT61B	1	fixed_IVW_correl	-0.0780508	0.0219776	0.000383206	random_IVW_correl	-0.0780508	NA	NA	NA	NA	NA	NA	NA	NA	NA	NA	NA	NA	NA	NA	Whole_Blood
RP1-140A9.1	1	fixed_IVW_correl	-0.029732	0.00837464	0.000384877	random_IVW_correl	-0.029732	NA	NA	NA	NA	NA	NA	NA	NA	NA	NA	NA	NA	NA	NA	Liver
PRPH2	1	fixed_IVW_correl	-0.0338402	0.00953496	0.000386592	random_IVW_correl	-0.0338402	NA	NA	NA	NA	NA	NA	NA	NA	NA	NA	NA	NA	NA	NA	Artery_Coronary
PRPH2	1	fixed_IVW_correl	-0.0286366	0.00806876	0.000386592	random_IVW_correl	-0.0286366	NA	NA	NA	NA	NA	NA	NA	NA	NA	NA	NA	NA	NA	NA	Artery_Aorta
USP36	1	fixed_IVW_correl	-0.05966	0.0168313	0.000393241	random_IVW_correl	-0.05966	Inf	1	NA	NA	NA	NA	NA	NA	NA	NA	NA	NA	NA	NA	Artery_Coronary
TTC12	2	fixed_IVW_correl	0.0231281	0.00652844	0.000396093	random_IVW_correl	0.0231281	0.00652844	0.000396093	NA	NA	NA	NA	NA	NA	NA	NA	NA	NA	NA	NA	Liver
CNNM2	1	fixed_IVW_correl	0.047829	0.0135043	0.000397463	random_IVW_correl	0.047829	NA	NA	NA	NA	NA	NA	NA	NA	NA	NA	NA	NA	NA	NA	Whole_Blood
KRT18P34	1	fixed_IVW_correl	-0.0278899	0.00787514	0.000397848	random_IVW_correl	-0.0278899	Inf	1	NA	NA	NA	NA	NA	NA	NA	NA	NA	NA	NA	NA	Artery_Coronary
AF001548.5	8	random_IVW_correl	0.0269377	0.007632	0.000416233	fixed_IVW_correl	0.0269377	0.007632	0.000416233	EGGER_correl	0.0403776	0.0172325	0.0191242	Weighted median	0.026134	0.00707624	0.000221444	Weighted mode	0.0277349	0.00747143	0.00753367	Whole_Blood
DACT3-AS1	1	fixed_IVW_correl	0.0479976	0.0136003	0.000416897	random_IVW_correl	0.0479976	NA	NA	NA	NA	NA	NA	NA	NA	NA	NA	NA	NA	NA	NA	Artery_Aorta
ZNF638	1	fixed_IVW_correl	-0.0884729	0.0251027	0.000424384	random_IVW_correl	-0.0884729	Inf	1	NA	NA	NA	NA	NA	NA	NA	NA	NA	NA	NA	NA	Artery_Aorta
DCAF16	1	fixed_IVW_correl	-0.0846937	0.0240356	0.000425603	random_IVW_correl	-0.0846937	NA	NA	NA	NA	NA	NA	NA	NA	NA	NA	NA	NA	NA	NA	Artery_Aorta
ZNF568	1	fixed_IVW_correl	-0.0740974	0.0210415	0.00042913	random_IVW_correl	-0.0740974	NA	NA	NA	NA	NA	NA	NA	NA	NA	NA	NA	NA	NA	NA	Artery_Aorta
SLC7A2	1	fixed_IVW_correl	0.0760829	0.0216136	0.000431329	random_IVW_correl	0.0760829	NA	NA	NA	NA	NA	NA	NA	NA	NA	NA	NA	NA	NA	NA	Artery_Aorta
L3MBTL3	3	fixed_IVW_correl	-0.0299243	0.00850115	0.000431498	random_IVW_correl	-0.0299243	0.00850115	0.000431498	EGGER_correl	-0.037459	0.181608	0.836585	Weighted median	-0.0294325	0.00805659	0.000258972	Weighted mode	-0.0300119	0.00926093	0.0834699	Whole_Blood
EDEM2	1	fixed_IVW_correl	-0.150176	0.0426811	0.00043389	random_IVW_correl	-0.150176	Inf	1	NA	NA	NA	NA	NA	NA	NA	NA	NA	NA	NA	NA	Whole_Blood
OIP5-AS1	1	fixed_IVW_correl	0.0493976	0.0140463	0.000436849	random_IVW_correl	0.0493976	Inf	1	NA	NA	NA	NA	NA	NA	NA	NA	NA	NA	NA	NA	Artery_Aorta
TRMT61B	1	fixed_IVW_correl	-0.0409514	0.011648	0.000438534	random_IVW_correl	-0.0409514	NA	NA	NA	NA	NA	NA	NA	NA	NA	NA	NA	NA	NA	NA	Artery_Aorta
GALK1	1	fixed_IVW_correl	-0.035056	0.00997303	0.000439618	random_IVW_correl	-0.035056	NA	NA	NA	NA	NA	NA	NA	NA	NA	NA	NA	NA	NA	NA	Liver
TMED4	1	fixed_IVW_correl	0.0962903	0.0274027	0.000441576	random_IVW_correl	0.0962903	NA	NA	NA	NA	NA	NA	NA	NA	NA	NA	NA	NA	NA	NA	Whole_Blood
PI4KA	1	fixed_IVW_correl	-0.190187	0.0541267	0.000441853	random_IVW_correl	-0.190187	Inf	1	NA	NA	NA	NA	NA	NA	NA	NA	NA	NA	NA	NA	Whole_Blood
MED19	1	fixed_IVW_correl	0.0425794	0.0121187	0.00044219	random_IVW_correl	0.0425794	NA	NA	NA	NA	NA	NA	NA	NA	NA	NA	NA	NA	NA	NA	Artery_Coronary
C1QTNF8	1	fixed_IVW_correl	-0.0271627	0.00774391	0.00045213	random_IVW_correl	-0.0271627	NA	NA	NA	NA	NA	NA	NA	NA	NA	NA	NA	NA	NA	NA	Artery_Aorta
IDUA	3	fixed_IVW_correl	-0.0994148	0.0283489	0.000453471	random_IVW_correl	-0.0994148	0.0607531	0.101761	EGGER_correl	0.078391	0.0822856	0.340758	Weighted median	-0.107207	0.0350112	0.00219815	Weighted mode	-0.124554	0.0416065	0.0958161	Whole_Blood
CSDC2	1	fixed_IVW_correl	-0.032516	0.00927813	0.00045731	random_IVW_correl	-0.032516	Inf	1	NA	NA	NA	NA	NA	NA	NA	NA	NA	NA	NA	NA	Liver
COX6B1P4	1	fixed_IVW_correl	-0.0334109	0.00956147	0.000475269	random_IVW_correl	-0.0334109	NA	NA	NA	NA	NA	NA	NA	NA	NA	NA	NA	NA	NA	NA	Liver
RP4-781K5.7	1	fixed_IVW_correl	-0.0237818	0.00680636	0.000475735	random_IVW_correl	-0.0237818	NA	NA	NA	NA	NA	NA	NA	NA	NA	NA	NA	NA	NA	NA	Liver
RP1-228P16.1	1	fixed_IVW_correl	-0.0297049	0.00851035	0.000482219	random_IVW_correl	-0.0297049	NA	NA	NA	NA	NA	NA	NA	NA	NA	NA	NA	NA	NA	NA	Liver
DSTYK	2	fixed_IVW_correl	-0.0814211	0.0233333	0.000483971	random_IVW_correl	-0.0814211	0.035749	0.0227516	NA	NA	NA	NA	NA	NA	NA	NA	NA	NA	NA	NA	Artery_Aorta
GSTO1	1	fixed_IVW_correl	0.121816	0.0349213	0.0004861	random_IVW_correl	0.121816	Inf	1	NA	NA	NA	NA	NA	NA	NA	NA	NA	NA	NA	NA	Artery_Coronary
GSTO2	1	fixed_IVW_correl	-0.0638788	0.0183123	0.0004861	random_IVW_correl	-0.0638788	Inf	1	NA	NA	NA	NA	NA	NA	NA	NA	NA	NA	NA	NA	Whole_Blood
SSC5D	2	fixed_IVW_correl	-0.020339	0.00583107	0.000486567	random_IVW_correl	-0.020339	0.0060253	0.000736536	NA	NA	NA	NA	NA	NA	NA	NA	NA	NA	NA	NA	Artery_Aorta
RP1-80N2.3	1	fixed_IVW_correl	0.0544079	0.0156067	0.000489942	random_IVW_correl	0.0544079	Inf	1	NA	NA	NA	NA	NA	NA	NA	NA	NA	NA	NA	NA	Whole_Blood
ALG1L	2	fixed_IVW_correl	-0.0220059	0.00631306	0.000490709	random_IVW_correl	-0.0220059	0.00631306	0.000490709	NA	NA	NA	NA	NA	NA	NA	NA	NA	NA	NA	NA	Artery_Aorta
DDX56	1	fixed_IVW_correl	0.164007	0.0470601	0.000492036	random_IVW_correl	0.164007	NA	NA	NA	NA	NA	NA	NA	NA	NA	NA	NA	NA	NA	NA	Whole_Blood
CIB2	1	fixed_IVW_correl	-0.0249595	0.00716694	0.000496598	random_IVW_correl	-0.0249595	NA	NA	NA	NA	NA	NA	NA	NA	NA	NA	NA	NA	NA	NA	Liver
CIB2	1	fixed_IVW_correl	-0.0701955	0.0201562	0.000496598	random_IVW_correl	-0.0701955	NA	NA	NA	NA	NA	NA	NA	NA	NA	NA	NA	NA	NA	NA	Whole_Blood
CIB2	1	fixed_IVW_correl	-0.0371483	0.0106669	0.000496598	random_IVW_correl	-0.0371483	Inf	1	NA	NA	NA	NA	NA	NA	NA	NA	NA	NA	NA	NA	Artery_Aorta
PPP1CB	1	fixed_IVW_correl	0.0625003	0.0179667	0.000503894	random_IVW_correl	0.0625003	NA	NA	NA	NA	NA	NA	NA	NA	NA	NA	NA	NA	NA	NA	Liver
PCBP1-AS1	1	fixed_IVW_correl	-0.0722677	0.0207868	0.000507779	random_IVW_correl	-0.0722677	NA	NA	NA	NA	NA	NA	NA	NA	NA	NA	NA	NA	NA	NA	Whole_Blood
PCDHB11	1	fixed_IVW_correl	-0.031776	0.00914242	0.000509578	random_IVW_correl	-0.031776	Inf	1	NA	NA	NA	NA	NA	NA	NA	NA	NA	NA	NA	NA	Artery_Aorta
RHOT1	1	fixed_IVW_correl	0.055295	0.0159455	0.000524833	random_IVW_correl	0.055295	NA	NA	NA	NA	NA	NA	NA	NA	NA	NA	NA	NA	NA	NA	Artery_Coronary
LGALS8	2	fixed_IVW_correl	0.122814	0.0354182	0.000525213	random_IVW_correl	0.122814	0.0762926	0.107446	NA	NA	NA	NA	NA	NA	NA	NA	NA	NA	NA	NA	Whole_Blood
OXCT2P1	1	fixed_IVW_correl	0.026075	0.00752216	0.000527421	random_IVW_correl	0.026075	NA	NA	NA	NA	NA	NA	NA	NA	NA	NA	NA	NA	NA	NA	Artery_Coronary
PRR13	1	fixed_IVW_correl	-0.0355886	0.010276	0.000533641	random_IVW_correl	-0.0355886	Inf	1	NA	NA	NA	NA	NA	NA	NA	NA	NA	NA	NA	NA	Artery_Aorta
PRR13	1	fixed_IVW_correl	-0.0625618	0.0180643	0.000533641	random_IVW_correl	-0.0625618	NA	NA	NA	NA	NA	NA	NA	NA	NA	NA	NA	NA	NA	NA	Artery_Coronary
SERPINE2	2	fixed_IVW_correl	-0.0417597	0.0120632	0.000536675	random_IVW_correl	-0.0417597	0.0120632	0.000536675	NA	NA	NA	NA	NA	NA	NA	NA	NA	NA	NA	NA	Whole_Blood
DDX59	2	fixed_IVW_correl	-0.0404826	0.0116948	0.000536966	random_IVW_correl	-0.0404826	0.0355641	0.254996	NA	NA	NA	NA	NA	NA	NA	NA	NA	NA	NA	NA	Artery_Aorta
PAK1	1	fixed_IVW_correl	-0.164443	0.0475442	0.000542716	random_IVW_correl	-0.164443	NA	NA	NA	NA	NA	NA	NA	NA	NA	NA	NA	NA	NA	NA	Whole_Blood
ETV4	1	fixed_IVW_correl	0.024663	0.00713065	0.000542731	random_IVW_correl	0.024663	NA	NA	NA	NA	NA	NA	NA	NA	NA	NA	NA	NA	NA	NA	Artery_Coronary
SLC26A1	2	fixed_IVW_correl	0.0186478	0.00539599	0.000548511	random_IVW_correl	0.0186478	0.00539599	0.000548511	NA	NA	NA	NA	NA	NA	NA	NA	NA	NA	NA	NA	Artery_Coronary
TMEM98	2	fixed_IVW_correl	0.0477198	0.0138272	0.000558176	random_IVW_correl	0.0477198	0.0147881	0.00125138	NA	NA	NA	NA	NA	NA	NA	NA	NA	NA	NA	NA	Artery_Aorta
CRAT	2	fixed_IVW_correl	0.0413941	0.0119977	0.000560271	random_IVW_correl	0.0413941	0.0119977	0.000560271	NA	NA	NA	NA	NA	NA	NA	NA	NA	NA	NA	NA	Whole_Blood
NEDD4	1	fixed_IVW_correl	-0.0558137	0.0161794	0.000561274	random_IVW_correl	-0.0558137	NA	NA	NA	NA	NA	NA	NA	NA	NA	NA	NA	NA	NA	NA	Artery_Aorta
GOLGA6L5P	3	fixed_IVW_correl	-0.0229237	0.00664723	0.000563472	random_IVW_correl	-0.0229237	0.00664723	0.000563472	EGGER_correl	-0.03453	0.0139104	0.0130532	Weighted median	-0.0233362	0.00625937	0.000192849	Weighted mode	-0.0244026	0.00654681	0.0650332	Artery_Aorta
FAM117B	1	fixed_IVW_correl	-0.0399569	0.0115879	0.00056444	random_IVW_correl	-0.0399569	Inf	1	NA	NA	NA	NA	NA	NA	NA	NA	NA	NA	NA	NA	Whole_Blood
SMPD4P1	2	fixed_IVW_correl	-0.0222968	0.00647044	0.000569076	random_IVW_correl	-0.0222968	0.00647044	0.000569076	NA	NA	NA	NA	NA	NA	NA	NA	NA	NA	NA	NA	Whole_Blood
ERAP1	1	fixed_IVW_correl	-0.031196	0.00906088	0.00057545	random_IVW_correl	-0.031196	Inf	1	NA	NA	NA	NA	NA	NA	NA	NA	NA	NA	NA	NA	Artery_Coronary
LINC00674	1	fixed_IVW_correl	0.0705485	0.0205211	0.00058634	random_IVW_correl	0.0705485	NA	NA	NA	NA	NA	NA	NA	NA	NA	NA	NA	NA	NA	NA	Whole_Blood
WFDC3	1	fixed_IVW_correl	-0.0221082	0.00643599	0.000592352	random_IVW_correl	-0.0221082	NA	NA	NA	NA	NA	NA	NA	NA	NA	NA	NA	NA	NA	NA	Artery_Aorta
WFDC3	1	fixed_IVW_correl	-0.0436184	0.0126979	0.000592352	random_IVW_correl	-0.0436184	NA	NA	NA	NA	NA	NA	NA	NA	NA	NA	NA	NA	NA	NA	Whole_Blood
RP11-4O1.2	1	fixed_IVW_correl	-0.0672526	0.0195841	0.000594658	random_IVW_correl	-0.0672526	NA	NA	NA	NA	NA	NA	NA	NA	NA	NA	NA	NA	NA	NA	Whole_Blood
SLC41A3	2	fixed_IVW_correl	-0.0349269	0.0101734	0.000596596	random_IVW_correl	-0.0349269	0.019851	0.0785014	NA	NA	NA	NA	NA	NA	NA	NA	NA	NA	NA	NA	Artery_Aorta
SOWAHB	2	fixed_IVW_correl	0.0215266	0.00627119	0.000597765	random_IVW_correl	0.0215266	0.0130495	0.0990224	NA	NA	NA	NA	NA	NA	NA	NA	NA	NA	NA	NA	Artery_Aorta
RDX	1	fixed_IVW_correl	-0.0853606	0.0249024	0.00060848	random_IVW_correl	-0.0853606	NA	NA	NA	NA	NA	NA	NA	NA	NA	NA	NA	NA	NA	NA	Whole_Blood
KIF13B	1	fixed_IVW_correl	-0.0477308	0.013933	0.000613113	random_IVW_correl	-0.0477308	NA	NA	NA	NA	NA	NA	NA	NA	NA	NA	NA	NA	NA	NA	Artery_Aorta
SLC16A6	1	fixed_IVW_correl	-0.131051	0.0382885	0.000619946	random_IVW_correl	-0.131051	NA	NA	NA	NA	NA	NA	NA	NA	NA	NA	NA	NA	NA	NA	Whole_Blood
SMG1P7	3	fixed_IVW_correl	-0.0358931	0.0104962	0.000627053	random_IVW_correl	-0.0358931	0.0104962	0.000627053	EGGER_correl	-0.0527439	0.0534887	0.324096	Weighted median	-0.0429172	0.0121469	0.000410606	Weighted mode	-0.0470294	0.0173111	0.112986	Whole_Blood
DLGAP1	1	fixed_IVW_correl	-0.036484	0.0106779	0.000633678	random_IVW_correl	-0.036484	NA	NA	NA	NA	NA	NA	NA	NA	NA	NA	NA	NA	NA	NA	Artery_Coronary
TBC1D9	1	fixed_IVW_correl	-0.0862719	0.0252612	0.000637371	random_IVW_correl	-0.0862719	Inf	1	NA	NA	NA	NA	NA	NA	NA	NA	NA	NA	NA	NA	Artery_Aorta
PMPCA	1	fixed_IVW_correl	-0.0346539	0.0101562	0.000644631	random_IVW_correl	-0.0346539	Inf	1	NA	NA	NA	NA	NA	NA	NA	NA	NA	NA	NA	NA	Liver
VAMP5	1	fixed_IVW_correl	-0.0814151	0.0238783	0.000650628	random_IVW_correl	-0.0814151	Inf	1	NA	NA	NA	NA	NA	NA	NA	NA	NA	NA	NA	NA	Whole_Blood
MANEA	1	fixed_IVW_correl	-0.0614286	0.0180181	0.000651385	random_IVW_correl	-0.0614286	NA	NA	NA	NA	NA	NA	NA	NA	NA	NA	NA	NA	NA	NA	Artery_Aorta
LRCH1	1	fixed_IVW_correl	-0.0925133	0.0271372	0.000651791	random_IVW_correl	-0.0925133	NA	NA	NA	NA	NA	NA	NA	NA	NA	NA	NA	NA	NA	NA	Artery_Aorta
BMPR1A	1	fixed_IVW_correl	-0.0619613	0.0181982	0.000662142	random_IVW_correl	-0.0619613	NA	NA	NA	NA	NA	NA	NA	NA	NA	NA	NA	NA	NA	NA	Artery_Coronary
P2RY12	1	fixed_IVW_correl	-0.0534989	0.0157306	0.000671552	random_IVW_correl	-0.0534989	NA	NA	NA	NA	NA	NA	NA	NA	NA	NA	NA	NA	NA	NA	Artery_Aorta
P2RY12	1	fixed_IVW_correl	-0.0387235	0.0113861	0.000671552	random_IVW_correl	-0.0387235	NA	NA	NA	NA	NA	NA	NA	NA	NA	NA	NA	NA	NA	NA	Artery_Coronary
KRT18P34	1	fixed_IVW_correl	-0.0274324	0.00806973	0.000675291	random_IVW_correl	-0.0274324	Inf	1	NA	NA	NA	NA	NA	NA	NA	NA	NA	NA	NA	NA	Artery_Aorta
DCAF16	1	fixed_IVW_correl	-0.0606062	0.0178297	0.000675906	random_IVW_correl	-0.0606062	Inf	1	NA	NA	NA	NA	NA	NA	NA	NA	NA	NA	NA	NA	Artery_Coronary
LIMD1	1	fixed_IVW_correl	0.0363604	0.0106985	0.000677218	random_IVW_correl	0.0363604	NA	NA	NA	NA	NA	NA	NA	NA	NA	NA	NA	NA	NA	NA	Artery_Coronary
SNHG18	1	fixed_IVW_correl	-0.0531761	0.0156531	0.000680892	random_IVW_correl	-0.0531761	Inf	1	NA	NA	NA	NA	NA	NA	NA	NA	NA	NA	NA	NA	Artery_Coronary
IKZF1	1	fixed_IVW_correl	-0.128617	0.0378838	0.000686183	random_IVW_correl	-0.128617	Inf	1	NA	NA	NA	NA	NA	NA	NA	NA	NA	NA	NA	NA	Whole_Blood
COG5	4	random_IVW_correl	0.0582565	0.0171786	0.000695803	fixed_IVW_correl	0.0582565	0.0109456	1.02415e-07	EGGER_correl	0.0939386	0.0196427	1.73235e-06	Weighted median	0.0587149	0.0111266	1.31331e-07	Weighted mode	0.0615767	0.0114953	0.0127294	Whole_Blood
ZNF585B	1	fixed_IVW_correl	0.0629825	0.0185797	0.00069931	random_IVW_correl	0.0629825	NA	NA	NA	NA	NA	NA	NA	NA	NA	NA	NA	NA	NA	NA	Artery_Aorta
RP11-613D13.5	1	fixed_IVW_correl	-0.058741	0.0173444	0.000707268	random_IVW_correl	-0.058741	Inf	1	NA	NA	NA	NA	NA	NA	NA	NA	NA	NA	NA	NA	Artery_Aorta
RP11-613D13.10	1	fixed_IVW_correl	-0.0216634	0.00639652	0.000707268	random_IVW_correl	-0.0216634	NA	NA	NA	NA	NA	NA	NA	NA	NA	NA	NA	NA	NA	NA	Artery_Coronary
HSD17B12	1	fixed_IVW_correl	-0.0260375	0.00768805	0.000707268	random_IVW_correl	-0.0260375	Inf	1	NA	NA	NA	NA	NA	NA	NA	NA	NA	NA	NA	NA	Artery_Coronary
RP11-613D13.10	1	fixed_IVW_correl	-0.0395237	0.0116701	0.000707268	random_IVW_correl	-0.0395237	Inf	1	NA	NA	NA	NA	NA	NA	NA	NA	NA	NA	NA	NA	Whole_Blood
BMS1P4	1	fixed_IVW_correl	0.0784299	0.0232031	0.000724471	random_IVW_correl	0.0784299	Inf	1	NA	NA	NA	NA	NA	NA	NA	NA	NA	NA	NA	NA	Whole_Blood
PI4KA	1	fixed_IVW_correl	-0.0573851	0.0169921	0.000732351	random_IVW_correl	-0.0573851	NA	NA	NA	NA	NA	NA	NA	NA	NA	NA	NA	NA	NA	NA	Artery_Aorta
LINC01535	1	fixed_IVW_correl	0.0222997	0.00660379	0.000733328	random_IVW_correl	0.0222997	NA	NA	NA	NA	NA	NA	NA	NA	NA	NA	NA	NA	NA	NA	Artery_Aorta
KRT18P34	1	fixed_IVW_correl	-0.0925236	0.0274018	0.000734011	random_IVW_correl	-0.0925236	Inf	1	NA	NA	NA	NA	NA	NA	NA	NA	NA	NA	NA	NA	Whole_Blood
SLC35C1	1	fixed_IVW_correl	-0.15359	0.0454872	0.000734015	random_IVW_correl	-0.15359	Inf	1	NA	NA	NA	NA	NA	NA	NA	NA	NA	NA	NA	NA	Whole_Blood
NADK	2	fixed_IVW_correl	0.0758769	0.0224817	0.000738023	random_IVW_correl	0.0758769	0.0224817	0.000738023	NA	NA	NA	NA	NA	NA	NA	NA	NA	NA	NA	NA	Artery_Aorta
DOCK9	2	fixed_IVW_correl	-0.0664418	0.019696	0.000742572	random_IVW_correl	-0.0664418	0.0706049	0.346686	NA	NA	NA	NA	NA	NA	NA	NA	NA	NA	NA	NA	Whole_Blood
RP1-178F15.4	1	fixed_IVW_correl	-0.0198046	0.00587187	0.000744103	random_IVW_correl	-0.0198046	Inf	1	NA	NA	NA	NA	NA	NA	NA	NA	NA	NA	NA	NA	Artery_Coronary
S100A1	1	fixed_IVW_correl	-0.041484	0.0122996	0.000744103	random_IVW_correl	-0.041484	NA	NA	NA	NA	NA	NA	NA	NA	NA	NA	NA	NA	NA	NA	Whole_Blood
OASL	2	fixed_IVW_correl	0.0593126	0.0175866	0.000744634	random_IVW_correl	0.0593126	0.0907451	0.513358	NA	NA	NA	NA	NA	NA	NA	NA	NA	NA	NA	NA	Whole_Blood
AC008073.7	1	fixed_IVW_correl	0.023843	0.00706973	0.000744754	random_IVW_correl	0.023843	NA	NA	NA	NA	NA	NA	NA	NA	NA	NA	NA	NA	NA	NA	Artery_Aorta
PARP14	1	fixed_IVW_correl	0.0731983	0.0217125	0.000748275	random_IVW_correl	0.0731983	Inf	1	NA	NA	NA	NA	NA	NA	NA	NA	NA	NA	NA	NA	Whole_Blood
NAT14	1	fixed_IVW_correl	-0.0383955	0.0113915	0.000750201	random_IVW_correl	-0.0383955	NA	NA	NA	NA	NA	NA	NA	NA	NA	NA	NA	NA	NA	NA	Artery_Coronary
SSC5D	1	fixed_IVW_correl	-0.0359643	0.0106702	0.000750201	random_IVW_correl	-0.0359643	NA	NA	NA	NA	NA	NA	NA	NA	NA	NA	NA	NA	NA	NA	Artery_Coronary
RP11-613D13.10	2	fixed_IVW_correl	-0.0213805	0.00634579	0.000753764	random_IVW_correl	-0.0213805	0.00634579	0.000753764	NA	NA	NA	NA	NA	NA	NA	NA	NA	NA	NA	NA	Artery_Aorta
RP1-178F15.4	1	fixed_IVW_correl	-0.020478	0.0060783	0.000754335	random_IVW_correl	-0.020478	Inf	1	NA	NA	NA	NA	NA	NA	NA	NA	NA	NA	NA	NA	Artery_Aorta
TREX1	1	fixed_IVW_correl	0.0527964	0.0156916	0.000766455	random_IVW_correl	0.0527964	NA	NA	NA	NA	NA	NA	NA	NA	NA	NA	NA	NA	NA	NA	Artery_Aorta
RP11-298I3.1	1	fixed_IVW_correl	0.0335397	0.00997261	0.000770498	random_IVW_correl	0.0335397	Inf	1	NA	NA	NA	NA	NA	NA	NA	NA	NA	NA	NA	NA	Artery_Aorta
PPFIBP2	1	fixed_IVW_correl	0.0601165	0.0178865	0.000776628	random_IVW_correl	0.0601165	Inf	1	NA	NA	NA	NA	NA	NA	NA	NA	NA	NA	NA	NA	Artery_Aorta
HKR1	1	fixed_IVW_correl	-0.0652803	0.0194312	0.000780682	random_IVW_correl	-0.0652803	NA	NA	NA	NA	NA	NA	NA	NA	NA	NA	NA	NA	NA	NA	Whole_Blood
TMEM121	2	fixed_IVW_correl	-0.0339224	0.0101147	0.000797152	random_IVW_correl	-0.0339224	0.0153083	0.0266952	NA	NA	NA	NA	NA	NA	NA	NA	NA	NA	NA	NA	Whole_Blood
IGLV3-25	1	fixed_IVW_correl	-0.124434	0.0371126	0.000799793	random_IVW_correl	-0.124434	Inf	1	NA	NA	NA	NA	NA	NA	NA	NA	NA	NA	NA	NA	Whole_Blood
HMGXB3	1	fixed_IVW_correl	0.13252	0.0395373	0.000802932	random_IVW_correl	0.13252	Inf	1	NA	NA	NA	NA	NA	NA	NA	NA	NA	NA	NA	NA	Whole_Blood
ALOX15	1	fixed_IVW_correl	0.0777835	0.0232205	0.000808769	random_IVW_correl	0.0777835	Inf	1	NA	NA	NA	NA	NA	NA	NA	NA	NA	NA	NA	NA	Whole_Blood
LRCH1	1	fixed_IVW_correl	-0.137952	0.0411943	0.000811573	random_IVW_correl	-0.137952	NA	NA	NA	NA	NA	NA	NA	NA	NA	NA	NA	NA	NA	NA	Whole_Blood
EFTUD1P1	1	fixed_IVW_correl	-0.0407934	0.0121837	0.000813398	random_IVW_correl	-0.0407934	Inf	1	NA	NA	NA	NA	NA	NA	NA	NA	NA	NA	NA	NA	Artery_Aorta
RP5-933K21.3	1	fixed_IVW_correl	-0.0456135	0.0136404	0.000825797	random_IVW_correl	-0.0456135	Inf	1	NA	NA	NA	NA	NA	NA	NA	NA	NA	NA	NA	NA	Artery_Aorta
ST3GAL4	1	fixed_IVW_correl	0.0353346	0.0105714	0.000830325	random_IVW_correl	0.0353346	Inf	1	NA	NA	NA	NA	NA	NA	NA	NA	NA	NA	NA	NA	Liver
CLCNKA	1	fixed_IVW_correl	-0.0338886	0.0101428	0.000834346	random_IVW_correl	-0.0338886	NA	NA	NA	NA	NA	NA	NA	NA	NA	NA	NA	NA	NA	NA	Artery_Aorta
KIAA1586	1	fixed_IVW_correl	0.0505106	0.0151193	0.000835391	random_IVW_correl	0.0505106	NA	NA	NA	NA	NA	NA	NA	NA	NA	NA	NA	NA	NA	NA	Artery_Aorta
EFCAB13	3	fixed_IVW_correl	0.0241633	0.00725295	0.000863767	random_IVW_correl	0.0241633	0.0147588	0.101586	EGGER_correl	-0.0482303	0.0409011	0.238322	Weighted median	0.0285834	0.00782225	0.000258075	Weighted mode	0.0342656	0.0095517	0.0696802	Liver
LPIN3	1	fixed_IVW_correl	0.0342081	0.0102711	0.000866873	random_IVW_correl	0.0342081	NA	NA	NA	NA	NA	NA	NA	NA	NA	NA	NA	NA	NA	NA	Artery_Aorta
OXCT2P1	2	fixed_IVW_correl	0.0208506	0.00626652	0.000876929	random_IVW_correl	0.0208506	0.00771013	0.00684467	NA	NA	NA	NA	NA	NA	NA	NA	NA	NA	NA	NA	Artery_Aorta
RNF114	1	fixed_IVW_correl	0.0347542	0.0104481	0.000879878	random_IVW_correl	0.0347542	Inf	1	NA	NA	NA	NA	NA	NA	NA	NA	NA	NA	NA	NA	Liver
HSD17B12	1	fixed_IVW_correl	-0.044587	0.0134081	0.000882993	random_IVW_correl	-0.044587	NA	NA	NA	NA	NA	NA	NA	NA	NA	NA	NA	NA	NA	NA	Liver
RP11-613D13.10	1	fixed_IVW_correl	-0.0311546	0.00936874	0.000882993	random_IVW_correl	-0.0311546	NA	NA	NA	NA	NA	NA	NA	NA	NA	NA	NA	NA	NA	NA	Liver
RP1-228P16.1	3	fixed_IVW_correl	-0.039289	0.011821	0.000888437	random_IVW_correl	-0.039289	0.0154239	0.0108564	EGGER_correl	-0.0510655	0.170417	0.764443	Weighted median	-0.0421448	0.0123382	0.000635965	Weighted mode	-0.0459477	0.0137571	0.0791484	Whole_Blood
KYAT3	3	fixed_IVW_correl	-0.04153	0.0125034	0.000895392	random_IVW_correl	-0.04153	0.0214051	0.0523567	EGGER_correl	-0.145987	0.0495475	0.003215	Weighted median	-0.0486324	0.0134338	0.000294423	Weighted mode	-0.054363	0.0149657	0.0681319	Artery_Aorta
SLC7A7	1	fixed_IVW_correl	-0.0801205	0.0241573	0.000911133	random_IVW_correl	-0.0801205	Inf	1	NA	NA	NA	NA	NA	NA	NA	NA	NA	NA	NA	NA	Artery_Aorta
ARSB	1	fixed_IVW_correl	-0.0731758	0.0220975	0.000927994	random_IVW_correl	-0.0731758	NA	NA	NA	NA	NA	NA	NA	NA	NA	NA	NA	NA	NA	NA	Whole_Blood
SURF1	2	fixed_IVW_correl	-0.0919072	0.0277565	0.00092898	random_IVW_correl	-0.0919072	0.0277565	0.00092898	NA	NA	NA	NA	NA	NA	NA	NA	NA	NA	NA	NA	Whole_Blood
RP11-797A18.6	1	fixed_IVW_correl	0.060107	0.018161	0.000934068	random_IVW_correl	0.060107	NA	NA	NA	NA	NA	NA	NA	NA	NA	NA	NA	NA	NA	NA	Whole_Blood
LYRM4	1	fixed_IVW_correl	0.0351474	0.0106278	0.000942622	random_IVW_correl	0.0351474	NA	NA	NA	NA	NA	NA	NA	NA	NA	NA	NA	NA	NA	NA	Artery_Coronary
CYP2D8P	2	fixed_IVW_correl	-0.0420123	0.0127118	0.000949812	random_IVW_correl	-0.0420123	0.0233294	0.0717301	NA	NA	NA	NA	NA	NA	NA	NA	NA	NA	NA	NA	Whole_Blood
ETV4	1	fixed_IVW_correl	0.0249476	0.00754907	0.000950701	random_IVW_correl	0.0249476	Inf	1	NA	NA	NA	NA	NA	NA	NA	NA	NA	NA	NA	NA	Artery_Aorta
ZNF738	1	fixed_IVW_correl	0.0384074	0.0116248	0.00095347	random_IVW_correl	0.0384074	NA	NA	NA	NA	NA	NA	NA	NA	NA	NA	NA	NA	NA	NA	Artery_Coronary
FMO4	2	fixed_IVW_correl	0.0352603	0.0106775	0.000958983	random_IVW_correl	0.0352603	0.0121044	0.0035796	NA	NA	NA	NA	NA	NA	NA	NA	NA	NA	NA	NA	Artery_Aorta
RP11-274B21.3	3	fixed_IVW_correl	-0.0399692	0.0121121	0.00096708	random_IVW_correl	-0.0399692	0.0146242	0.00627458	EGGER_correl	-0.136197	0.0717373	0.0576228	Weighted median	-0.0333457	0.0150766	0.0269838	Weighted mode	-0.0270473	0.0212149	0.330419	Artery_Aorta
HSD52	1	fixed_IVW_correl	-0.0250079	0.00757923	0.000968473	random_IVW_correl	-0.0250079	NA	NA	NA	NA	NA	NA	NA	NA	NA	NA	NA	NA	NA	NA	Artery_Coronary
HSD17B12	2	fixed_IVW_correl	-0.0259469	0.00786829	0.000974945	random_IVW_correl	-0.0259469	0.00820869	0.00157277	NA	NA	NA	NA	NA	NA	NA	NA	NA	NA	NA	NA	Whole_Blood
TSPOAP1-AS1	1	fixed_IVW_correl	-0.103878	0.0315166	0.000980793	random_IVW_correl	-0.103878	NA	NA	NA	NA	NA	NA	NA	NA	NA	NA	NA	NA	NA	NA	Whole_Blood
TSPOAP1	1	fixed_IVW_correl	0.102305	0.0310392	0.000980793	random_IVW_correl	0.102305	NA	NA	NA	NA	NA	NA	NA	NA	NA	NA	NA	NA	NA	NA	Artery_Aorta
BECN1	1	fixed_IVW_correl	0.137756	0.0418207	0.000987797	random_IVW_correl	0.137756	Inf	1	NA	NA	NA	NA	NA	NA	NA	NA	NA	NA	NA	NA	Whole_Blood
KRT8P33	1	fixed_IVW_correl	-0.036816	0.0111824	0.000993624	random_IVW_correl	-0.036816	NA	NA	NA	NA	NA	NA	NA	NA	NA	NA	NA	NA	NA	NA	Artery_Aorta
ACTR5	1	fixed_IVW_correl	-0.0738049	0.022429	0.000999749	random_IVW_correl	-0.0738049	NA	NA	NA	NA	NA	NA	NA	NA	NA	NA	NA	NA	NA	NA	Whole_Blood
EFHD1	1	fixed_IVW_correl	0.106281	0.0323082	0.00100323	random_IVW_correl	0.106281	NA	NA	NA	NA	NA	NA	NA	NA	NA	NA	NA	NA	NA	NA	Artery_Aorta
EFHD1	1	fixed_IVW_correl	0.0244025	0.00741804	0.00100323	random_IVW_correl	0.0244025	NA	NA	NA	NA	NA	NA	NA	NA	NA	NA	NA	NA	NA	NA	Liver
WFDC3	1	fixed_IVW_correl	-0.0191162	0.00581476	0.00101074	random_IVW_correl	-0.0191162	Inf	1	NA	NA	NA	NA	NA	NA	NA	NA	NA	NA	NA	NA	Artery_Coronary
SEPTIN12	3	fixed_IVW_correl	-0.0287443	0.00874988	0.00101945	random_IVW_correl	-0.0287443	0.0100276	0.00415027	EGGER_correl	-0.00557392	0.0391268	0.886718	Weighted median	-0.027789	0.00868614	0.00137791	Weighted mode	-0.0267015	0.00963066	0.109192	Whole_Blood
RPS12P31	1	fixed_IVW_correl	0.0695511	0.0211753	0.00102148	random_IVW_correl	0.0695511	NA	NA	NA	NA	NA	NA	NA	NA	NA	NA	NA	NA	NA	NA	Whole_Blood
RP11-618M23.5	4	random_IVW_correl	-0.0375381	0.0114295	0.00102234	fixed_IVW_correl	-0.0375381	0.0114295	0.00102234	EGGER_correl	-0.0256558	0.0312585	0.411783	Weighted median	-0.0363367	0.0112536	0.00124263	Weighted mode	-0.0348669	0.0125068	0.0685416	Whole_Blood
TTC12	3	fixed_IVW_correl	0.0230174	0.00700851	0.00102271	random_IVW_correl	0.0230174	0.00704349	0.00108352	EGGER_correl	0.00966777	0.0416608	0.816492	Weighted median	0.0239792	0.00704855	0.000668947	Weighted mode	0.0254368	0.00832657	0.0925228	Artery_Aorta
ARHGEF40	1	fixed_IVW_correl	0.0306741	0.00934401	0.00102796	random_IVW_correl	0.0306741	NA	NA	NA	NA	NA	NA	NA	NA	NA	NA	NA	NA	NA	NA	Artery_Aorta
ARHGEF40	1	fixed_IVW_correl	0.0398139	0.0121282	0.00102796	random_IVW_correl	0.0398139	NA	NA	NA	NA	NA	NA	NA	NA	NA	NA	NA	NA	NA	NA	Artery_Coronary
PTPRN	2	fixed_IVW_correl	-0.0332023	0.0101285	0.00104502	random_IVW_correl	-0.0332023	0.0169917	0.0506979	NA	NA	NA	NA	NA	NA	NA	NA	NA	NA	NA	NA	Whole_Blood
DGKD	1	fixed_IVW_correl	0.135539	0.0413491	0.00104579	random_IVW_correl	0.135539	NA	NA	NA	NA	NA	NA	NA	NA	NA	NA	NA	NA	NA	NA	Whole_Blood
B3GALT2	1	fixed_IVW_correl	0.0381441	0.0116403	0.00104957	random_IVW_correl	0.0381441	NA	NA	NA	NA	NA	NA	NA	NA	NA	NA	NA	NA	NA	NA	Artery_Aorta
HSD17B12	3	fixed_IVW_correl	-0.0220687	0.00673794	0.00105556	random_IVW_correl	-0.0220687	0.00673794	0.00105556	EGGER_correl	-0.047459	0.0481496	0.324301	Weighted median	-0.0221164	0.00655645	0.000742933	Weighted mode	-0.0231374	0.00730094	0.0868019	Artery_Aorta
DPH1	1	fixed_IVW_correl	0.0418901	0.0127905	0.00105624	random_IVW_correl	0.0418901	NA	NA	NA	NA	NA	NA	NA	NA	NA	NA	NA	NA	NA	NA	Artery_Coronary
DPH1	1	fixed_IVW_correl	0.104155	0.031802	0.00105624	random_IVW_correl	0.104155	NA	NA	NA	NA	NA	NA	NA	NA	NA	NA	NA	NA	NA	NA	Whole_Blood
SEC16A	1	fixed_IVW_correl	0.076442	0.0233475	0.00106	random_IVW_correl	0.076442	NA	NA	NA	NA	NA	NA	NA	NA	NA	NA	NA	NA	NA	NA	Liver
FMO4	1	fixed_IVW_correl	0.0340544	0.0104113	0.00107203	random_IVW_correl	0.0340544	NA	NA	NA	NA	NA	NA	NA	NA	NA	NA	NA	NA	NA	NA	Liver
NBPF8	3	fixed_IVW_correl	0.0276884	0.00847446	0.0010859	random_IVW_correl	0.0276884	0.00847446	0.0010859	EGGER_correl	0.0332677	0.0740156	0.653093	Weighted median	0.0263842	0.012373	0.0329733	Weighted mode	0.0255883	0.0137069	0.202898	Whole_Blood
SLC17A5	1	fixed_IVW_correl	0.0949294	0.0290613	0.00108876	random_IVW_correl	0.0949294	NA	NA	NA	NA	NA	NA	NA	NA	NA	NA	NA	NA	NA	NA	Artery_Aorta
LCA5L	2	fixed_IVW_correl	0.0200596	0.00614621	0.00109954	random_IVW_correl	0.0200596	0.00830739	0.0157495	NA	NA	NA	NA	NA	NA	NA	NA	NA	NA	NA	NA	Artery_Aorta
UBASH3B	1	fixed_IVW_correl	-0.0615883	0.0188924	0.00111431	random_IVW_correl	-0.0615883	NA	NA	NA	NA	NA	NA	NA	NA	NA	NA	NA	NA	NA	NA	Whole_Blood
RP5-1098D14.1	1	fixed_IVW_correl	0.0321358	0.00986225	0.00112015	random_IVW_correl	0.0321358	NA	NA	NA	NA	NA	NA	NA	NA	NA	NA	NA	NA	NA	NA	Liver
KBTBD7	1	fixed_IVW_correl	0.110758	0.0339998	0.00112359	random_IVW_correl	0.110758	NA	NA	NA	NA	NA	NA	NA	NA	NA	NA	NA	NA	NA	NA	Whole_Blood
JMJD6	1	fixed_IVW_correl	-0.106573	0.0327448	0.00113535	random_IVW_correl	-0.106573	Inf	1	NA	NA	NA	NA	NA	NA	NA	NA	NA	NA	NA	NA	Whole_Blood
RP11-463O9.9	1	fixed_IVW_correl	-0.0382622	0.0117714	0.00115221	random_IVW_correl	-0.0382622	Inf	1	NA	NA	NA	NA	NA	NA	NA	NA	NA	NA	NA	NA	Liver
MTHFSD	1	fixed_IVW_correl	0.0481168	0.0148031	0.00115221	random_IVW_correl	0.0481168	Inf	1	NA	NA	NA	NA	NA	NA	NA	NA	NA	NA	NA	NA	Liver
SLIT1	2	fixed_IVW_correl	0.031796	0.00978207	0.00115229	random_IVW_correl	0.031796	0.00978207	0.00115229	NA	NA	NA	NA	NA	NA	NA	NA	NA	NA	NA	NA	Whole_Blood
SLC29A3	1	fixed_IVW_correl	-0.0443123	0.0136377	0.00115706	random_IVW_correl	-0.0443123	NA	NA	NA	NA	NA	NA	NA	NA	NA	NA	NA	NA	NA	NA	Liver
FAM228A	1	fixed_IVW_correl	0.0624668	0.0192464	0.00117187	random_IVW_correl	0.0624668	Inf	1	NA	NA	NA	NA	NA	NA	NA	NA	NA	NA	NA	NA	Whole_Blood
LINC01535	1	fixed_IVW_correl	0.01904	0.00586654	0.00117232	random_IVW_correl	0.01904	Inf	1	NA	NA	NA	NA	NA	NA	NA	NA	NA	NA	NA	NA	Artery_Coronary
SLC41A3	1	fixed_IVW_correl	-0.0430493	0.0132688	0.00117697	random_IVW_correl	-0.0430493	NA	NA	NA	NA	NA	NA	NA	NA	NA	NA	NA	NA	NA	NA	Artery_Coronary
PSMD13	1	fixed_IVW_correl	-0.0789858	0.0243528	0.00118115	random_IVW_correl	-0.0789858	NA	NA	NA	NA	NA	NA	NA	NA	NA	NA	NA	NA	NA	NA	Artery_Aorta
RP1-228P16.1	2	fixed_IVW_correl	-0.0198038	0.00610833	0.00118656	random_IVW_correl	-0.0198038	0.0146336	0.175958	NA	NA	NA	NA	NA	NA	NA	NA	NA	NA	NA	NA	Artery_Coronary
TYK2	1	fixed_IVW_correl	-0.163335	0.0503935	0.00119027	random_IVW_correl	-0.163335	NA	NA	NA	NA	NA	NA	NA	NA	NA	NA	NA	NA	NA	NA	Whole_Blood
CHST15	1	fixed_IVW_correl	0.109538	0.0338181	0.00119937	random_IVW_correl	0.109538	NA	NA	NA	NA	NA	NA	NA	NA	NA	NA	NA	NA	NA	NA	Whole_Blood
ZNF586	1	fixed_IVW_correl	-0.0889191	0.0274633	0.00120481	random_IVW_correl	-0.0889191	NA	NA	NA	NA	NA	NA	NA	NA	NA	NA	NA	NA	NA	NA	Whole_Blood
DNTTIP1	1	fixed_IVW_correl	-0.0394792	0.0122093	0.00122272	random_IVW_correl	-0.0394792	NA	NA	NA	NA	NA	NA	NA	NA	NA	NA	NA	NA	NA	NA	Artery_Aorta
RP11-176H8.1	1	fixed_IVW_correl	0.0264493	0.0081883	0.00123733	random_IVW_correl	0.0264493	Inf	1	NA	NA	NA	NA	NA	NA	NA	NA	NA	NA	NA	NA	Artery_Aorta
SUZ12P1	1	fixed_IVW_correl	0.0343918	0.010665	0.00126091	random_IVW_correl	0.0343918	Inf	1	NA	NA	NA	NA	NA	NA	NA	NA	NA	NA	NA	NA	Artery_Coronary
SEC11A	1	fixed_IVW_correl	-0.157252	0.0487729	0.00126339	random_IVW_correl	-0.157252	Inf	1	NA	NA	NA	NA	NA	NA	NA	NA	NA	NA	NA	NA	Whole_Blood
REM2	1	fixed_IVW_correl	-0.204298	0.0634057	0.00127264	random_IVW_correl	-0.204298	Inf	1	NA	NA	NA	NA	NA	NA	NA	NA	NA	NA	NA	NA	Whole_Blood
ST3GAL5	1	fixed_IVW_correl	-0.124339	0.0385923	0.0012736	random_IVW_correl	-0.124339	NA	NA	NA	NA	NA	NA	NA	NA	NA	NA	NA	NA	NA	NA	Whole_Blood
CFAP74	1	fixed_IVW_correl	-0.030537	0.00948205	0.00127967	random_IVW_correl	-0.030537	Inf	1	NA	NA	NA	NA	NA	NA	NA	NA	NA	NA	NA	NA	Liver
AC136289.1	1	fixed_IVW_correl	-0.0279225	0.00867181	0.00128229	random_IVW_correl	-0.0279225	NA	NA	NA	NA	NA	NA	NA	NA	NA	NA	NA	NA	NA	NA	Artery_Coronary
DNTTIP1	1	fixed_IVW_correl	-0.0343765	0.0106835	0.00129209	random_IVW_correl	-0.0343765	NA	NA	NA	NA	NA	NA	NA	NA	NA	NA	NA	NA	NA	NA	Liver
FKRP	1	fixed_IVW_correl	0.0409905	0.0127401	0.0012934	random_IVW_correl	0.0409905	NA	NA	NA	NA	NA	NA	NA	NA	NA	NA	NA	NA	NA	NA	Liver
CALCRL	1	fixed_IVW_correl	0.0882978	0.0274476	0.00129559	random_IVW_correl	0.0882978	NA	NA	NA	NA	NA	NA	NA	NA	NA	NA	NA	NA	NA	NA	Whole_Blood
C1GALT1	1	fixed_IVW_correl	0.0425599	0.0132393	0.00130597	random_IVW_correl	0.0425599	Inf	1	NA	NA	NA	NA	NA	NA	NA	NA	NA	NA	NA	NA	Artery_Aorta
C1GALT1	1	fixed_IVW_correl	0.0316461	0.00984428	0.00130597	random_IVW_correl	0.0316461	NA	NA	NA	NA	NA	NA	NA	NA	NA	NA	NA	NA	NA	NA	Artery_Coronary
CSGALNACT1	2	fixed_IVW_correl	-0.0323149	0.0100721	0.00133502	random_IVW_correl	-0.0323149	0.0100721	0.00133502	NA	NA	NA	NA	NA	NA	NA	NA	NA	NA	NA	NA	Artery_Aorta
NPC1	1	fixed_IVW_correl	-0.0627073	0.0195451	0.00133506	random_IVW_correl	-0.0627073	Inf	1	NA	NA	NA	NA	NA	NA	NA	NA	NA	NA	NA	NA	Artery_Aorta
LINC00472	1	fixed_IVW_correl	0.0928196	0.028935	0.00133724	random_IVW_correl	0.0928196	NA	NA	NA	NA	NA	NA	NA	NA	NA	NA	NA	NA	NA	NA	Artery_Aorta
RP11-326C3.16	1	fixed_IVW_correl	-0.0205518	0.0064069	0.00133769	random_IVW_correl	-0.0205518	Inf	1	NA	NA	NA	NA	NA	NA	NA	NA	NA	NA	NA	NA	Artery_Coronary
IGHV1-2	8	random_IVW_correl	0.0314383	0.00980071	0.00133776	fixed_IVW_correl	0.0314383	0.00853398	0.0002297	EGGER_correl	0.0191785	0.0353166	0.5871	Weighted median	0.0272724	0.0119451	0.0224223	Weighted mode	0.027475	0.012874	0.0702385	Whole_Blood
PRKRIP1	1	fixed_IVW_correl	-0.103277	0.0321975	0.00133838	random_IVW_correl	-0.103277	NA	NA	NA	NA	NA	NA	NA	NA	NA	NA	NA	NA	NA	NA	Whole_Blood
PPT1	4	random_IVW_correl	0.0411328	0.0128285	0.00134421	fixed_IVW_correl	0.0411328	0.0128285	0.00134421	EGGER_correl	0.047653	0.0269029	0.0765115	Weighted median	0.0432279	0.0121431	0.000371026	Weighted mode	0.0440715	0.0134523	0.0465616	Whole_Blood
RP3-475N16.1	1	fixed_IVW_correl	-0.115411	0.0360026	0.00134774	random_IVW_correl	-0.115411	NA	NA	NA	NA	NA	NA	NA	NA	NA	NA	NA	NA	NA	NA	Whole_Blood
PHF11	1	fixed_IVW_correl	0.0386214	0.0120561	0.0013578	random_IVW_correl	0.0386214	Inf	1	NA	NA	NA	NA	NA	NA	NA	NA	NA	NA	NA	NA	Liver
NMRAL1	1	fixed_IVW_correl	0.0266248	0.00831678	0.00136791	random_IVW_correl	0.0266248	Inf	1	NA	NA	NA	NA	NA	NA	NA	NA	NA	NA	NA	NA	Artery_Coronary
GAS6	1	fixed_IVW_correl	-0.0360689	0.0112682	0.00136978	random_IVW_correl	-0.0360689	Inf	1	NA	NA	NA	NA	NA	NA	NA	NA	NA	NA	NA	NA	Liver
SESN3	1	fixed_IVW_correl	0.0410532	0.012831	0.0013765	random_IVW_correl	0.0410532	NA	NA	NA	NA	NA	NA	NA	NA	NA	NA	NA	NA	NA	NA	Artery_Coronary
OIP5-AS1	1	fixed_IVW_correl	0.0428051	0.0133807	0.00137899	random_IVW_correl	0.0428051	NA	NA	NA	NA	NA	NA	NA	NA	NA	NA	NA	NA	NA	NA	Artery_Coronary
MED19	1	fixed_IVW_correl	0.0683593	0.0213691	0.00137913	random_IVW_correl	0.0683593	Inf	1	NA	NA	NA	NA	NA	NA	NA	NA	NA	NA	NA	NA	Whole_Blood
NPIPB4	1	fixed_IVW_correl	0.0647088	0.0202429	0.00139054	random_IVW_correl	0.0647088	NA	NA	NA	NA	NA	NA	NA	NA	NA	NA	NA	NA	NA	NA	Artery_Aorta
ALCAM	1	fixed_IVW_correl	0.0739084	0.0231343	0.0013995	random_IVW_correl	0.0739084	NA	NA	NA	NA	NA	NA	NA	NA	NA	NA	NA	NA	NA	NA	Artery_Aorta
RP5-1125A11.7	1	fixed_IVW_correl	-0.0627809	0.0196606	0.00140692	random_IVW_correl	-0.0627809	NA	NA	NA	NA	NA	NA	NA	NA	NA	NA	NA	NA	NA	NA	Whole_Blood
FKBP1A	1	fixed_IVW_correl	-0.0759349	0.0237956	0.00141714	random_IVW_correl	-0.0759349	NA	NA	NA	NA	NA	NA	NA	NA	NA	NA	NA	NA	NA	NA	Artery_Aorta
RP4-584D14.7	1	fixed_IVW_correl	0.0322214	0.010102	0.00142469	random_IVW_correl	0.0322214	NA	NA	NA	NA	NA	NA	NA	NA	NA	NA	NA	NA	NA	NA	Whole_Blood
CTD-2260A17.3	3	fixed_IVW_correl	-0.0257073	0.00807131	0.00144743	random_IVW_correl	-0.0257073	0.00997122	0.00993309	EGGER_correl	-0.0519327	0.0315456	0.099708	Weighted median	-0.0271697	0.00788218	0.000566888	Weighted mode	-0.0299228	0.0100079	0.0960208	Whole_Blood
LYRM4	4	random_IVW_correl	0.0277768	0.00872136	0.00144793	fixed_IVW_correl	0.0277768	0.00848376	0.00105992	EGGER_correl	0.0140322	0.0287651	0.625678	Weighted median	0.0261435	0.00817581	0.00138546	Weighted mode	0.035659	0.0118231	0.0569376	Artery_Aorta
FKRP	1	fixed_IVW_correl	0.0391814	0.0123057	0.00145257	random_IVW_correl	0.0391814	NA	NA	NA	NA	NA	NA	NA	NA	NA	NA	NA	NA	NA	NA	Artery_Coronary
FRS3	1	fixed_IVW_correl	-0.0517087	0.0162589	0.00147104	random_IVW_correl	-0.0517087	NA	NA	NA	NA	NA	NA	NA	NA	NA	NA	NA	NA	NA	NA	Artery_Aorta
PPP1CB	1	fixed_IVW_correl	0.0750539	0.0236022	0.00147296	random_IVW_correl	0.0750539	Inf	1	NA	NA	NA	NA	NA	NA	NA	NA	NA	NA	NA	NA	Artery_Aorta
SPTLC3	1	fixed_IVW_correl	-0.0319873	0.0100623	0.00147827	random_IVW_correl	-0.0319873	NA	NA	NA	NA	NA	NA	NA	NA	NA	NA	NA	NA	NA	NA	Liver
SUSD1	2	fixed_IVW_correl	-0.0366021	0.0115269	0.00149651	random_IVW_correl	-0.0366021	0.0115269	0.00149651	NA	NA	NA	NA	NA	NA	NA	NA	NA	NA	NA	NA	Whole_Blood
UBXN2A	3	fixed_IVW_correl	0.0318764	0.0100424	0.00150265	random_IVW_correl	0.0318764	0.0152235	0.0362693	EGGER_correl	0.02834	0.032174	0.378407	Weighted median	0.029024	0.010122	0.00413836	Weighted mode	0.0283781	0.0106188	0.116129	Whole_Blood
AF001548.5	1	fixed_IVW_correl	0.0379538	0.0119615	0.00150871	random_IVW_correl	0.0379538	Inf	1	NA	NA	NA	NA	NA	NA	NA	NA	NA	NA	NA	NA	Artery_Aorta
SMIM22	3	fixed_IVW_correl	-0.0291873	0.00919958	0.00151041	random_IVW_correl	-0.0291873	0.0119069	0.0142345	EGGER_correl	0.00768815	0.0417315	0.853834	Weighted median	-0.0281532	0.0094104	0.00277418	Weighted mode	-0.0275742	0.0110441	0.129889	Whole_Blood
AP000351.3	2	fixed_IVW_correl	-0.0229677	0.00724209	0.00151694	random_IVW_correl	-0.0229677	0.00724209	0.00151694	NA	NA	NA	NA	NA	NA	NA	NA	NA	NA	NA	NA	Artery_Aorta
SUZ12P1	1	fixed_IVW_correl	0.0297493	0.0093811	0.00151815	random_IVW_correl	0.0297493	NA	NA	NA	NA	NA	NA	NA	NA	NA	NA	NA	NA	NA	NA	Artery_Aorta
CLCNKA	1	fixed_IVW_correl	-0.0383833	0.0121049	0.00151976	random_IVW_correl	-0.0383833	NA	NA	NA	NA	NA	NA	NA	NA	NA	NA	NA	NA	NA	NA	Artery_Coronary
S100A16	1	fixed_IVW_correl	-0.0922364	0.0291198	0.00153767	random_IVW_correl	-0.0922364	NA	NA	NA	NA	NA	NA	NA	NA	NA	NA	NA	NA	NA	NA	Artery_Aorta
CUL7	3	fixed_IVW_correl	-0.0402931	0.0127222	0.00153946	random_IVW_correl	-0.0402931	0.0221976	0.0694931	EGGER_correl	0.0573912	0.0513917	0.264105	Weighted median	-0.0333115	0.0121979	0.0063155	Weighted mode	-0.0332923	0.0126039	0.118403	Whole_Blood
UBA6	1	fixed_IVW_correl	-0.100343	0.0316866	0.00154159	random_IVW_correl	-0.100343	NA	NA	NA	NA	NA	NA	NA	NA	NA	NA	NA	NA	NA	NA	Whole_Blood
TMA7	1	fixed_IVW_correl	0.153206	0.0483943	0.00154666	random_IVW_correl	0.153206	Inf	1	NA	NA	NA	NA	NA	NA	NA	NA	NA	NA	NA	NA	Whole_Blood
RP4-584D14.7	1	fixed_IVW_correl	0.0389161	0.0122986	0.00155466	random_IVW_correl	0.0389161	NA	NA	NA	NA	NA	NA	NA	NA	NA	NA	NA	NA	NA	NA	Liver
P2RX4	1	fixed_IVW_correl	0.0585737	0.0185403	0.00158167	random_IVW_correl	0.0585737	NA	NA	NA	NA	NA	NA	NA	NA	NA	NA	NA	NA	NA	NA	Artery_Coronary
ZCCHC14	2	fixed_IVW_correl	-0.0584823	0.0185186	0.00158838	random_IVW_correl	-0.0584823	0.0185186	0.00158838	NA	NA	NA	NA	NA	NA	NA	NA	NA	NA	NA	NA	Whole_Blood
RP11-368N21.5	1	fixed_IVW_correl	0.0465036	0.0147295	0.00159303	random_IVW_correl	0.0465036	NA	NA	NA	NA	NA	NA	NA	NA	NA	NA	NA	NA	NA	NA	Whole_Blood
CAPN12	1	fixed_IVW_correl	-0.0318677	0.0100996	0.00160303	random_IVW_correl	-0.0318677	Inf	1	NA	NA	NA	NA	NA	NA	NA	NA	NA	NA	NA	NA	Artery_Aorta
COMMD2	1	fixed_IVW_correl	0.0802533	0.0254343	0.00160321	random_IVW_correl	0.0802533	NA	NA	NA	NA	NA	NA	NA	NA	NA	NA	NA	NA	NA	NA	Artery_Aorta
PFN2	1	fixed_IVW_correl	-0.0497086	0.0157719	0.00162313	random_IVW_correl	-0.0497086	NA	NA	NA	NA	NA	NA	NA	NA	NA	NA	NA	NA	NA	NA	Artery_Coronary
GPC6	2	fixed_IVW_correl	-0.029429	0.00934111	0.00162999	random_IVW_correl	-0.029429	0.00934111	0.00162999	NA	NA	NA	NA	NA	NA	NA	NA	NA	NA	NA	NA	Artery_Aorta
ASCC1	1	fixed_IVW_correl	-0.0747531	0.0237944	0.00168011	random_IVW_correl	-0.0747531	NA	NA	NA	NA	NA	NA	NA	NA	NA	NA	NA	NA	NA	NA	Whole_Blood
CRAT	1	fixed_IVW_correl	0.0537178	0.017113	0.00169525	random_IVW_correl	0.0537178	NA	NA	NA	NA	NA	NA	NA	NA	NA	NA	NA	NA	NA	NA	Artery_Coronary
GDF15	1	fixed_IVW_correl	-0.0537218	0.0171334	0.00171556	random_IVW_correl	-0.0537218	Inf	1	NA	NA	NA	NA	NA	NA	NA	NA	NA	NA	NA	NA	Whole_Blood
TCF7L1	1	fixed_IVW_correl	-0.0427175	0.0136288	0.00172231	random_IVW_correl	-0.0427175	NA	NA	NA	NA	NA	NA	NA	NA	NA	NA	NA	NA	NA	NA	Artery_Aorta
ANKLE2	1	fixed_IVW_correl	-0.0632869	0.0201965	0.00172696	random_IVW_correl	-0.0632869	NA	NA	NA	NA	NA	NA	NA	NA	NA	NA	NA	NA	NA	NA	Artery_Coronary
CTC-453G23.7	1	fixed_IVW_correl	0.036283	0.0115792	0.0017276	random_IVW_correl	0.036283	NA	NA	NA	NA	NA	NA	NA	NA	NA	NA	NA	NA	NA	NA	Whole_Blood
LRRC61	2	fixed_IVW_correl	0.01719	0.00548684	0.00173058	random_IVW_correl	0.01719	0.00548684	0.00173058	NA	NA	NA	NA	NA	NA	NA	NA	NA	NA	NA	NA	Liver
TRIM4	1	fixed_IVW_correl	0.0232919	0.00743492	0.00173162	random_IVW_correl	0.0232919	Inf	1	NA	NA	NA	NA	NA	NA	NA	NA	NA	NA	NA	NA	Liver
TRIM4	1	fixed_IVW_correl	0.0258913	0.00826464	0.00173162	random_IVW_correl	0.0258913	NA	NA	NA	NA	NA	NA	NA	NA	NA	NA	NA	NA	NA	NA	Artery_Aorta
TRIM4	1	fixed_IVW_correl	0.02571	0.00820678	0.00173162	random_IVW_correl	0.02571	Inf	1	NA	NA	NA	NA	NA	NA	NA	NA	NA	NA	NA	NA	Artery_Coronary
RPL13	1	fixed_IVW_correl	-0.176627	0.0563814	0.00173192	random_IVW_correl	-0.176627	Inf	1	NA	NA	NA	NA	NA	NA	NA	NA	NA	NA	NA	NA	Whole_Blood
TTLL12	2	fixed_IVW_correl	-0.0800226	0.025553	0.00173839	random_IVW_correl	-0.0800226	0.04809	0.096109	NA	NA	NA	NA	NA	NA	NA	NA	NA	NA	NA	NA	Whole_Blood
CRAT	1	fixed_IVW_correl	0.0370065	0.0118217	0.00174578	random_IVW_correl	0.0370065	NA	NA	NA	NA	NA	NA	NA	NA	NA	NA	NA	NA	NA	NA	Artery_Aorta
TMEM87B	1	fixed_IVW_correl	-0.0664507	0.0212464	0.00176226	random_IVW_correl	-0.0664507	NA	NA	NA	NA	NA	NA	NA	NA	NA	NA	NA	NA	NA	NA	Artery_Aorta
ERAP2	1	fixed_IVW_correl	0.0132538	0.00423767	0.00176228	random_IVW_correl	0.0132538	NA	NA	NA	NA	NA	NA	NA	NA	NA	NA	NA	NA	NA	NA	Artery_Coronary
CTD-2366F13.1	2	fixed_IVW_correl	0.0353685	0.0113158	0.00177447	random_IVW_correl	0.0353685	0.0124477	0.00449217	NA	NA	NA	NA	NA	NA	NA	NA	NA	NA	NA	NA	Artery_Aorta
F2RL1	5	random_IVW_correl	-0.0359776	0.0115113	0.00177562	fixed_IVW_correl	-0.0359776	0.0115113	0.00177562	EGGER_correl	-0.051906	0.0326342	0.111713	Weighted median	-0.0342532	0.0107008	0.00136957	Weighted mode	-0.0345434	0.0125111	0.0507965	Whole_Blood
C12orf43	3	fixed_IVW_correl	-0.0380512	0.0121854	0.001792	random_IVW_correl	-0.0380512	0.0122705	0.00192841	EGGER_correl	-0.192733	0.308717	0.532427	Weighted median	-0.0352856	0.0119948	0.00326371	Weighted mode	-0.0337401	0.0127368	0.117841	Artery_Aorta
GGT7	2	fixed_IVW_correl	0.0968744	0.0310275	0.00179497	random_IVW_correl	0.0968744	0.180239	0.590938	NA	NA	NA	NA	NA	NA	NA	NA	NA	NA	NA	NA	Whole_Blood
NAT14	2	fixed_IVW_correl	-0.023603	0.00756056	0.00179716	random_IVW_correl	-0.023603	0.015049	0.116785	NA	NA	NA	NA	NA	NA	NA	NA	NA	NA	NA	NA	Artery_Aorta
FAM69A	2	fixed_IVW_correl	-0.0273556	0.00876301	0.00179805	random_IVW_correl	-0.0273556	0.0165809	0.0989798	NA	NA	NA	NA	NA	NA	NA	NA	NA	NA	NA	NA	Artery_Aorta
RP13-753N3.1	1	fixed_IVW_correl	-0.0249082	0.00798257	0.00180655	random_IVW_correl	-0.0249082	Inf	1	NA	NA	NA	NA	NA	NA	NA	NA	NA	NA	NA	NA	Liver
SMG9	1	fixed_IVW_correl	0.0526105	0.0168747	0.00182263	random_IVW_correl	0.0526105	Inf	1	NA	NA	NA	NA	NA	NA	NA	NA	NA	NA	NA	NA	Artery_Aorta
RP11-263K4.3	1	fixed_IVW_correl	-0.0364761	0.0117106	0.00184078	random_IVW_correl	-0.0364761	Inf	1	NA	NA	NA	NA	NA	NA	NA	NA	NA	NA	NA	NA	Artery_Coronary
PEBP1P2	1	fixed_IVW_correl	0.0260728	0.00837358	0.00184757	random_IVW_correl	0.0260728	NA	NA	NA	NA	NA	NA	NA	NA	NA	NA	NA	NA	NA	NA	Artery_Aorta
SLC25A51	1	fixed_IVW_correl	-0.0420074	0.0134969	0.00185588	random_IVW_correl	-0.0420074	NA	NA	NA	NA	NA	NA	NA	NA	NA	NA	NA	NA	NA	NA	Artery_Coronary
KRT18P34	2	fixed_IVW_correl	-0.0212721	0.00683871	0.00186742	random_IVW_correl	-0.0212721	0.0115822	0.0662657	NA	NA	NA	NA	NA	NA	NA	NA	NA	NA	NA	NA	Liver
SUSD1	1	fixed_IVW_correl	-0.0310459	0.00998431	0.00187423	random_IVW_correl	-0.0310459	Inf	1	NA	NA	NA	NA	NA	NA	NA	NA	NA	NA	NA	NA	Artery_Aorta
ZNF500	4	random_IVW_correl	-0.0481006	0.0154706	0.00187621	fixed_IVW_correl	-0.0481006	0.0154706	0.00187621	EGGER_correl	-0.077726	0.125299	0.535045	Weighted median	-0.0466474	0.0151803	0.00211993	Weighted mode	-0.0446074	0.018628	0.0963378	Whole_Blood
SNX4	1	fixed_IVW_correl	0.127265	0.0409369	0.00187851	random_IVW_correl	0.127265	Inf	1	NA	NA	NA	NA	NA	NA	NA	NA	NA	NA	NA	NA	Whole_Blood
KIF5C	1	fixed_IVW_correl	0.0773531	0.0248862	0.00188183	random_IVW_correl	0.0773531	Inf	1	NA	NA	NA	NA	NA	NA	NA	NA	NA	NA	NA	NA	Artery_Aorta
WDR25	2	fixed_IVW_correl	0.0283599	0.00912965	0.00189409	random_IVW_correl	0.0283599	0.0129533	0.028568	NA	NA	NA	NA	NA	NA	NA	NA	NA	NA	NA	NA	Whole_Blood
RPS6KL1	1	fixed_IVW_correl	0.0641593	0.0206576	0.00189738	random_IVW_correl	0.0641593	Inf	1	NA	NA	NA	NA	NA	NA	NA	NA	NA	NA	NA	NA	Whole_Blood
RPS28	1	fixed_IVW_correl	0.0403039	0.0129942	0.00192428	random_IVW_correl	0.0403039	Inf	1	NA	NA	NA	NA	NA	NA	NA	NA	NA	NA	NA	NA	Artery_Aorta
RPS28	1	fixed_IVW_correl	0.037793	0.0121847	0.00192428	random_IVW_correl	0.037793	NA	NA	NA	NA	NA	NA	NA	NA	NA	NA	NA	NA	NA	NA	Liver
RPS28	1	fixed_IVW_correl	0.131934	0.0425364	0.00192428	random_IVW_correl	0.131934	NA	NA	NA	NA	NA	NA	NA	NA	NA	NA	NA	NA	NA	NA	Whole_Blood
TMEM256	1	fixed_IVW_correl	0.0659347	0.021258	0.0019245	random_IVW_correl	0.0659347	NA	NA	NA	NA	NA	NA	NA	NA	NA	NA	NA	NA	NA	NA	Artery_Aorta
ARSB	1	fixed_IVW_correl	-0.0637662	0.0205808	0.00194608	random_IVW_correl	-0.0637662	Inf	1	NA	NA	NA	NA	NA	NA	NA	NA	NA	NA	NA	NA	Artery_Aorta
ABO	1	fixed_IVW_correl	0.0399442	0.0128944	0.00194964	random_IVW_correl	0.0399442	NA	NA	NA	NA	NA	NA	NA	NA	NA	NA	NA	NA	NA	NA	Artery_Aorta
CORO1C	1	fixed_IVW_correl	-0.102817	0.0332025	0.00195715	random_IVW_correl	-0.102817	Inf	1	NA	NA	NA	NA	NA	NA	NA	NA	NA	NA	NA	NA	Whole_Blood
B4GALNT1	1	fixed_IVW_correl	0.0415028	0.0134055	0.00196181	random_IVW_correl	0.0415028	NA	NA	NA	NA	NA	NA	NA	NA	NA	NA	NA	NA	NA	NA	Artery_Aorta
ARMS2	1	fixed_IVW_correl	-0.0269129	0.00870025	0.00197913	random_IVW_correl	-0.0269129	NA	NA	NA	NA	NA	NA	NA	NA	NA	NA	NA	NA	NA	NA	Artery_Coronary
FKRP	2	fixed_IVW_correl	0.0295887	0.00956685	0.00198252	random_IVW_correl	0.0295887	0.00956685	0.00198252	NA	NA	NA	NA	NA	NA	NA	NA	NA	NA	NA	NA	Artery_Aorta
FKBP1A	1	fixed_IVW_correl	-0.209839	0.0678709	0.00198985	random_IVW_correl	-0.209839	NA	NA	NA	NA	NA	NA	NA	NA	NA	NA	NA	NA	NA	NA	Whole_Blood
RP11-4O1.2	1	fixed_IVW_correl	-0.0320951	0.0103825	0.00199296	random_IVW_correl	-0.0320951	NA	NA	NA	NA	NA	NA	NA	NA	NA	NA	NA	NA	NA	NA	Artery_Aorta
SCARB2	1	fixed_IVW_correl	-0.110524	0.0357928	0.00201579	random_IVW_correl	-0.110524	Inf	1	NA	NA	NA	NA	NA	NA	NA	NA	NA	NA	NA	NA	Whole_Blood
LRRC37A4P	6	random_IVW_correl	-0.0206367	0.00668324	0.00201628	fixed_IVW_correl	-0.0206367	0.00668324	0.00201628	EGGER_correl	-0.0157829	0.101154	0.876011	Weighted median	-0.0215244	0.0065508	0.00101707	Weighted mode	-0.021744	0.00815438	0.0445328	Artery_Aorta
IL18R1	1	fixed_IVW_correl	-0.154341	0.0499947	0.00202082	random_IVW_correl	-0.154341	Inf	1	NA	NA	NA	NA	NA	NA	NA	NA	NA	NA	NA	NA	Whole_Blood
EDEM3	1	fixed_IVW_correl	-0.0413026	0.0133837	0.00202848	random_IVW_correl	-0.0413026	NA	NA	NA	NA	NA	NA	NA	NA	NA	NA	NA	NA	NA	NA	Artery_Coronary
LRRC61	2	fixed_IVW_correl	0.0434023	0.0140669	0.00203263	random_IVW_correl	0.0434023	0.0140669	0.00203263	NA	NA	NA	NA	NA	NA	NA	NA	NA	NA	NA	NA	Whole_Blood
KIF5B	3	fixed_IVW_correl	0.0565835	0.0183429	0.00203722	random_IVW_correl	0.0565835	0.0276083	0.0404123	EGGER_correl	-0.161509	0.12349	0.190919	Weighted median	0.0427862	0.0224449	0.0566138	Weighted mode	0.034206	0.0217813	0.2569	Artery_Aorta
CTD-2561J22.5	3	fixed_IVW_correl	-0.0223781	0.00726644	0.00207245	random_IVW_correl	-0.0223781	0.00966634	0.02061	EGGER_correl	0.0554955	0.0569745	0.330036	Weighted median	-0.0249472	0.00705169	0.000403546	Weighted mode	-0.0256886	0.00761392	0.0777425	Artery_Aorta
LLGL1	1	fixed_IVW_correl	-0.0479057	0.0155561	0.00207322	random_IVW_correl	-0.0479057	NA	NA	NA	NA	NA	NA	NA	NA	NA	NA	NA	NA	NA	NA	Liver
RP11-813F20.2	1	fixed_IVW_correl	-0.024771	0.00804397	0.00207382	random_IVW_correl	-0.024771	NA	NA	NA	NA	NA	NA	NA	NA	NA	NA	NA	NA	NA	NA	Liver
CDRT15	1	fixed_IVW_correl	-0.0213514	0.00693923	0.00209155	random_IVW_correl	-0.0213514	Inf	1	NA	NA	NA	NA	NA	NA	NA	NA	NA	NA	NA	NA	Liver
CTD-2561J22.5	1	fixed_IVW_correl	-0.0563371	0.0183306	0.0021164	random_IVW_correl	-0.0563371	NA	NA	NA	NA	NA	NA	NA	NA	NA	NA	NA	NA	NA	NA	Whole_Blood
ZNF641	1	fixed_IVW_correl	0.0366704	0.0119381	0.00212833	random_IVW_correl	0.0366704	Inf	1	NA	NA	NA	NA	NA	NA	NA	NA	NA	NA	NA	NA	Artery_Aorta
C20orf96	2	fixed_IVW_correl	-0.0473515	0.0154165	0.00212998	random_IVW_correl	-0.0473515	0.0154165	0.00212998	NA	NA	NA	NA	NA	NA	NA	NA	NA	NA	NA	NA	Whole_Blood
NMRAL1	2	fixed_IVW_correl	0.0336109	0.0109525	0.00214926	random_IVW_correl	0.0336109	0.0109525	0.00214926	NA	NA	NA	NA	NA	NA	NA	NA	NA	NA	NA	NA	Whole_Blood
TTC12	3	fixed_IVW_correl	0.0275452	0.00897646	0.00215063	random_IVW_correl	0.0275452	0.0106684	0.00982489	EGGER_correl	0.0836217	0.0968344	0.387833	Weighted median	0.0330723	0.00939547	0.00043151	Weighted mode	0.0341873	0.010306	0.0801088	Whole_Blood
CSNK1G1	2	fixed_IVW_correl	-0.0670473	0.0218498	0.00215093	random_IVW_correl	-0.0670473	0.0308268	0.0296324	NA	NA	NA	NA	NA	NA	NA	NA	NA	NA	NA	NA	Whole_Blood
AP000350.5	2	fixed_IVW_correl	-0.023354	0.00761791	0.0021718	random_IVW_correl	-0.023354	0.00761791	0.0021718	NA	NA	NA	NA	NA	NA	NA	NA	NA	NA	NA	NA	Liver
UGDH	1	fixed_IVW_correl	-0.0723836	0.0236167	0.00217716	random_IVW_correl	-0.0723836	NA	NA	NA	NA	NA	NA	NA	NA	NA	NA	NA	NA	NA	NA	Whole_Blood
SLC26A1	2	fixed_IVW_correl	0.0168765	0.00551218	0.00220098	random_IVW_correl	0.0168765	0.00551218	0.00220098	NA	NA	NA	NA	NA	NA	NA	NA	NA	NA	NA	NA	Artery_Aorta
NMRAL1	1	fixed_IVW_correl	0.0214534	0.00701401	0.00222336	random_IVW_correl	0.0214534	Inf	1	NA	NA	NA	NA	NA	NA	NA	NA	NA	NA	NA	NA	Artery_Aorta
ACSM5	1	fixed_IVW_correl	-0.0406383	0.0132959	0.0022397	random_IVW_correl	-0.0406383	Inf	1	NA	NA	NA	NA	NA	NA	NA	NA	NA	NA	NA	NA	Liver
SLC27A1	1	fixed_IVW_correl	-0.0865199	0.0283087	0.00224087	random_IVW_correl	-0.0865199	Inf	1	NA	NA	NA	NA	NA	NA	NA	NA	NA	NA	NA	NA	Whole_Blood
IDUA	1	fixed_IVW_correl	-0.0513716	0.0168174	0.00225313	random_IVW_correl	-0.0513716	NA	NA	NA	NA	NA	NA	NA	NA	NA	NA	NA	NA	NA	NA	Artery_Aorta
UROD	1	fixed_IVW_correl	0.0537534	0.0176041	0.00226225	random_IVW_correl	0.0537534	Inf	1	NA	NA	NA	NA	NA	NA	NA	NA	NA	NA	NA	NA	Artery_Coronary
PROB1	1	fixed_IVW_correl	0.0478528	0.0156907	0.0022903	random_IVW_correl	0.0478528	Inf	1	NA	NA	NA	NA	NA	NA	NA	NA	NA	NA	NA	NA	Artery_Coronary
DNAJC18	1	fixed_IVW_correl	-0.035584	0.0116678	0.0022903	random_IVW_correl	-0.035584	NA	NA	NA	NA	NA	NA	NA	NA	NA	NA	NA	NA	NA	NA	Liver
GRK4	1	fixed_IVW_correl	0.0209867	0.00688209	0.00229255	random_IVW_correl	0.0209867	NA	NA	NA	NA	NA	NA	NA	NA	NA	NA	NA	NA	NA	NA	Artery_Coronary
EPB41L2	1	fixed_IVW_correl	-0.0823811	0.0270229	0.00229933	random_IVW_correl	-0.0823811	Inf	1	NA	NA	NA	NA	NA	NA	NA	NA	NA	NA	NA	NA	Artery_Aorta
TPM4	2	fixed_IVW_correl	0.0761705	0.0249894	0.00230283	random_IVW_correl	0.0761705	0.0289125	0.00842564	NA	NA	NA	NA	NA	NA	NA	NA	NA	NA	NA	NA	Whole_Blood
BTBD2	1	fixed_IVW_correl	-0.0723848	0.0237502	0.00230558	random_IVW_correl	-0.0723848	NA	NA	NA	NA	NA	NA	NA	NA	NA	NA	NA	NA	NA	NA	Artery_Aorta
RP11-638I2.10	1	fixed_IVW_correl	-0.0565471	0.0185597	0.0023132	random_IVW_correl	-0.0565471	NA	NA	NA	NA	NA	NA	NA	NA	NA	NA	NA	NA	NA	NA	Whole_Blood
KLHL2P1	1	fixed_IVW_correl	-0.052495	0.0172306	0.00231439	random_IVW_correl	-0.052495	Inf	1	NA	NA	NA	NA	NA	NA	NA	NA	NA	NA	NA	NA	Artery_Aorta
DLGAP1	1	fixed_IVW_correl	-0.032669	0.0107255	0.00231975	random_IVW_correl	-0.032669	NA	NA	NA	NA	NA	NA	NA	NA	NA	NA	NA	NA	NA	NA	Artery_Aorta
RP11-326C3.16	1	fixed_IVW_correl	-0.0312735	0.0102768	0.00234139	random_IVW_correl	-0.0312735	NA	NA	NA	NA	NA	NA	NA	NA	NA	NA	NA	NA	NA	NA	Whole_Blood
IGHV1-69D	5	random_IVW_correl	-0.0179093	0.00589231	0.00237023	fixed_IVW_correl	-0.0179093	0.00589231	0.00237023	EGGER_correl	-0.0401506	0.0691246	0.561346	Weighted median	-0.0219812	0.00955769	0.0214569	Weighted mode	-0.0221148	0.0121218	0.142153	Whole_Blood
ALG1L	1	fixed_IVW_correl	-0.0178653	0.00587854	0.00237314	random_IVW_correl	-0.0178653	Inf	1	NA	NA	NA	NA	NA	NA	NA	NA	NA	NA	NA	NA	Artery_Coronary
EDEM3	1	fixed_IVW_correl	-0.0462212	0.0152096	0.00237408	random_IVW_correl	-0.0462212	Inf	1	NA	NA	NA	NA	NA	NA	NA	NA	NA	NA	NA	NA	Artery_Aorta
SIRPB1	3	fixed_IVW_correl	0.0198635	0.00653662	0.00237526	random_IVW_correl	0.0198635	0.00653662	0.00237526	EGGER_correl	-0.0247081	0.151585	0.87052	Weighted median	0.0188609	0.00682285	0.00570332	Weighted mode	0.0162986	0.00853923	0.19652	Artery_Coronary
ANKK1	1	fixed_IVW_correl	-0.0329617	0.0108522	0.00238681	random_IVW_correl	-0.0329617	Inf	1	NA	NA	NA	NA	NA	NA	NA	NA	NA	NA	NA	NA	Liver
RP5-1125A11.7	1	fixed_IVW_correl	-0.0401902	0.0132415	0.002404	random_IVW_correl	-0.0401902	Inf	1	NA	NA	NA	NA	NA	NA	NA	NA	NA	NA	NA	NA	Liver
TRAV26-2	1	fixed_IVW_correl	0.0461795	0.0152301	0.00242837	random_IVW_correl	0.0461795	NA	NA	NA	NA	NA	NA	NA	NA	NA	NA	NA	NA	NA	NA	Whole_Blood
FHL3	5	random_IVW_correl	-0.0588837	0.0194267	0.00243684	fixed_IVW_correl	-0.0588837	0.00906144	8.12472e-11	EGGER_correl	0.00594845	0.0202788	0.769267	Weighted median	-0.0504715	0.0094434	9.06044e-08	Weighted mode	-0.0464117	0.00955104	0.00828329	Whole_Blood
MKRN2	1	fixed_IVW_correl	-0.0454675	0.0150262	0.00247913	random_IVW_correl	-0.0454675	NA	NA	NA	NA	NA	NA	NA	NA	NA	NA	NA	NA	NA	NA	Artery_Aorta
BLZF1	1	fixed_IVW_correl	0.0909004	0.0300422	0.00248009	random_IVW_correl	0.0909004	Inf	1	NA	NA	NA	NA	NA	NA	NA	NA	NA	NA	NA	NA	Whole_Blood
OR2B11	1	fixed_IVW_correl	0.0589749	0.0194974	0.00248833	random_IVW_correl	0.0589749	NA	NA	NA	NA	NA	NA	NA	NA	NA	NA	NA	NA	NA	NA	Whole_Blood
PTPA	2	fixed_IVW_correl	0.0386528	0.0127806	0.00249173	random_IVW_correl	0.0386528	0.0208217	0.0634009	NA	NA	NA	NA	NA	NA	NA	NA	NA	NA	NA	NA	Artery_Aorta
DYNC2LI1	1	fixed_IVW_correl	0.0497189	0.016463	0.00252734	random_IVW_correl	0.0497189	Inf	1	NA	NA	NA	NA	NA	NA	NA	NA	NA	NA	NA	NA	Artery_Coronary
NMRAL1	1	fixed_IVW_correl	0.0320447	0.0106151	0.0025379	random_IVW_correl	0.0320447	NA	NA	NA	NA	NA	NA	NA	NA	NA	NA	NA	NA	NA	NA	Liver
ATP6V0B	1	fixed_IVW_correl	0.164572	0.0545387	0.00254848	random_IVW_correl	0.164572	Inf	1	NA	NA	NA	NA	NA	NA	NA	NA	NA	NA	NA	NA	Whole_Blood
LTK	1	fixed_IVW_correl	-0.0412668	0.0136785	0.00255366	random_IVW_correl	-0.0412668	NA	NA	NA	NA	NA	NA	NA	NA	NA	NA	NA	NA	NA	NA	Artery_Aorta
S100A13	2	fixed_IVW_correl	-0.0416883	0.0138246	0.0025655	random_IVW_correl	-0.0416883	0.0381802	0.274885	NA	NA	NA	NA	NA	NA	NA	NA	NA	NA	NA	NA	Whole_Blood
CCDC158	1	fixed_IVW_correl	0.037	0.0122718	0.00256943	random_IVW_correl	0.037	NA	NA	NA	NA	NA	NA	NA	NA	NA	NA	NA	NA	NA	NA	Artery_Aorta
PHOSPHO2	1	fixed_IVW_correl	-0.0367536	0.0121904	0.00257011	random_IVW_correl	-0.0367536	NA	NA	NA	NA	NA	NA	NA	NA	NA	NA	NA	NA	NA	NA	Artery_Aorta
FASTK	1	fixed_IVW_correl	-0.0542076	0.017987	0.00258077	random_IVW_correl	-0.0542076	NA	NA	NA	NA	NA	NA	NA	NA	NA	NA	NA	NA	NA	NA	Artery_Coronary
MRVI1-AS1	3	fixed_IVW_correl	-0.0557119	0.0184876	0.00258269	random_IVW_correl	-0.0557119	0.0184876	0.00258269	EGGER_correl	-0.102079	0.0930252	0.272501	Weighted median	-0.0496454	0.0192812	0.0100294	Weighted mode	-0.0434982	0.0249973	0.223967	Whole_Blood
CTD-2561J22.5	1	fixed_IVW_correl	-0.0270059	0.00896663	0.00259689	random_IVW_correl	-0.0270059	NA	NA	NA	NA	NA	NA	NA	NA	NA	NA	NA	NA	NA	NA	Liver
FOXRED2	1	fixed_IVW_correl	0.0440464	0.0146341	0.0026138	random_IVW_correl	0.0440464	Inf	1	NA	NA	NA	NA	NA	NA	NA	NA	NA	NA	NA	NA	Liver
RSRC2	1	fixed_IVW_correl	-0.13523	0.0449431	0.0026217	random_IVW_correl	-0.13523	Inf	1	NA	NA	NA	NA	NA	NA	NA	NA	NA	NA	NA	NA	Whole_Blood
ORAI1	1	fixed_IVW_correl	0.0795884	0.026453	0.0026239	random_IVW_correl	0.0795884	Inf	1	NA	NA	NA	NA	NA	NA	NA	NA	NA	NA	NA	NA	Whole_Blood
RBM23	1	fixed_IVW_correl	0.0348263	0.0115812	0.00263727	random_IVW_correl	0.0348263	Inf	1	NA	NA	NA	NA	NA	NA	NA	NA	NA	NA	NA	NA	Artery_Coronary
FAM228A	4	random_IVW_correl	0.0150348	0.00500064	0.00264215	fixed_IVW_correl	0.0150348	0.00455117	0.000954887	EGGER_correl	-0.00237049	0.0167537	0.887482	Weighted median	0.0136794	0.00394991	0.00053375	Weighted mode	0.013649	0.00476327	0.0642887	Artery_Aorta
FAM35A	1	fixed_IVW_correl	-0.0730688	0.0243134	0.00265332	random_IVW_correl	-0.0730688	Inf	1	NA	NA	NA	NA	NA	NA	NA	NA	NA	NA	NA	NA	Artery_Aorta
FAM35A	1	fixed_IVW_correl	-0.043503	0.0144755	0.00265332	random_IVW_correl	-0.043503	Inf	1	NA	NA	NA	NA	NA	NA	NA	NA	NA	NA	NA	NA	Liver
ERAP2	3	fixed_IVW_correl	0.0122018	0.0040615	0.00266235	random_IVW_correl	0.0122018	0.00540256	0.0239135	EGGER_correl	0.0216663	0.015066	0.150408	Weighted median	0.0121462	0.00385607	0.00163329	Weighted mode	0.012629	0.00401506	0.0879466	Liver
ZNF208	1	fixed_IVW_correl	-0.0328082	0.0109222	0.00266617	random_IVW_correl	-0.0328082	NA	NA	NA	NA	NA	NA	NA	NA	NA	NA	NA	NA	NA	NA	Artery_Aorta
TRIM4	1	fixed_IVW_correl	0.0446224	0.0148691	0.00269088	random_IVW_correl	0.0446224	Inf	1	NA	NA	NA	NA	NA	NA	NA	NA	NA	NA	NA	NA	Whole_Blood
GAB2	1	fixed_IVW_correl	-0.0289845	0.00965838	0.00269124	random_IVW_correl	-0.0289845	Inf	1	NA	NA	NA	NA	NA	NA	NA	NA	NA	NA	NA	NA	Liver
WAC	1	fixed_IVW_correl	-0.169873	0.056629	0.00270204	random_IVW_correl	-0.169873	Inf	1	NA	NA	NA	NA	NA	NA	NA	NA	NA	NA	NA	NA	Whole_Blood
MSR1	2	fixed_IVW_correl	0.0295867	0.00986641	0.00271105	random_IVW_correl	0.0295867	0.00986641	0.00271105	NA	NA	NA	NA	NA	NA	NA	NA	NA	NA	NA	NA	Whole_Blood
GRK4	1	fixed_IVW_correl	0.01738	0.00579695	0.00271647	random_IVW_correl	0.01738	Inf	1	NA	NA	NA	NA	NA	NA	NA	NA	NA	NA	NA	NA	Artery_Aorta
ABHD17C	1	fixed_IVW_correl	0.0572296	0.019095	0.00272561	random_IVW_correl	0.0572296	Inf	1	NA	NA	NA	NA	NA	NA	NA	NA	NA	NA	NA	NA	Artery_Aorta
RP11-689B22.2	1	fixed_IVW_correl	0.0677567	0.0226087	0.00272717	random_IVW_correl	0.0677567	Inf	1	NA	NA	NA	NA	NA	NA	NA	NA	NA	NA	NA	NA	Whole_Blood
SPDYE12P	3	fixed_IVW_correl	0.025218	0.00841876	0.0027404	random_IVW_correl	0.025218	0.00841876	0.0027404	EGGER_correl	0.00834649	0.0257317	0.745661	Weighted median	0.0240252	0.00956662	0.0120267	Weighted mode	0.0229387	0.0112834	0.17909	Artery_Aorta
PRKCZ	1	fixed_IVW_correl	0.0830116	0.0277132	0.00274099	random_IVW_correl	0.0830116	Inf	1	NA	NA	NA	NA	NA	NA	NA	NA	NA	NA	NA	NA	Whole_Blood
ACTR3C	1	fixed_IVW_correl	0.0252821	0.00844101	0.0027431	random_IVW_correl	0.0252821	Inf	1	NA	NA	NA	NA	NA	NA	NA	NA	NA	NA	NA	NA	Artery_Aorta
RARRES2	1	fixed_IVW_correl	0.0390152	0.0130261	0.0027431	random_IVW_correl	0.0390152	Inf	1	NA	NA	NA	NA	NA	NA	NA	NA	NA	NA	NA	NA	Artery_Aorta
TESMIN	1	fixed_IVW_correl	-0.090977	0.0303784	0.00274634	random_IVW_correl	-0.090977	Inf	1	NA	NA	NA	NA	NA	NA	NA	NA	NA	NA	NA	NA	Whole_Blood
RP11-330O11.3	2	fixed_IVW_correl	-0.0807111	0.0270018	0.00279799	random_IVW_correl	-0.0807111	0.0300051	0.00714707	NA	NA	NA	NA	NA	NA	NA	NA	NA	NA	NA	NA	Whole_Blood
SSPO	1	fixed_IVW_correl	0.0378824	0.0126901	0.00283388	random_IVW_correl	0.0378824	Inf	1	NA	NA	NA	NA	NA	NA	NA	NA	NA	NA	NA	NA	Liver
IGLV4-60	5	random_IVW_correl	-0.0174774	0.00585736	0.00284656	fixed_IVW_correl	-0.0174774	0.00585736	0.00284656	EGGER_correl	-0.00846151	0.0198859	0.670469	Weighted median	-0.0169453	0.00731901	0.0205994	Weighted mode	-0.0166653	0.00777748	0.0987803	Whole_Blood
RP11-582E3.6	1	fixed_IVW_correl	-0.0392317	0.0131482	0.00284696	random_IVW_correl	-0.0392317	Inf	1	NA	NA	NA	NA	NA	NA	NA	NA	NA	NA	NA	NA	Artery_Coronary
CARD9	1	fixed_IVW_correl	-0.0572052	0.0191773	0.00285467	random_IVW_correl	-0.0572052	Inf	1	NA	NA	NA	NA	NA	NA	NA	NA	NA	NA	NA	NA	Whole_Blood
SH3RF3	1	fixed_IVW_correl	-0.0276391	0.00926814	0.00286217	random_IVW_correl	-0.0276391	NA	NA	NA	NA	NA	NA	NA	NA	NA	NA	NA	NA	NA	NA	Artery_Aorta
PSD4	1	fixed_IVW_correl	-0.0489217	0.016406	0.00286422	random_IVW_correl	-0.0489217	Inf	1	NA	NA	NA	NA	NA	NA	NA	NA	NA	NA	NA	NA	Artery_Aorta
ZNF713	2	fixed_IVW_correl	0.0354373	0.0118897	0.00287762	random_IVW_correl	0.0354373	0.0131434	0.0070135	NA	NA	NA	NA	NA	NA	NA	NA	NA	NA	NA	NA	Whole_Blood
TP53INP1	1	fixed_IVW_correl	0.126331	0.0424021	0.00288867	random_IVW_correl	0.126331	NA	NA	NA	NA	NA	NA	NA	NA	NA	NA	NA	NA	NA	NA	Whole_Blood
GSTT2	3	fixed_IVW_correl	0.00916394	0.00307705	0.00289985	random_IVW_correl	0.00916394	0.00401362	0.0224179	EGGER_correl	-0.0848308	0.0788521	0.282007	Weighted median	0.00321	0.00520286	0.537255	Weighted mode	0.00215852	0.00619027	0.760605	Liver
GNMT	1	fixed_IVW_correl	0.0431059	0.0144757	0.00290309	random_IVW_correl	0.0431059	NA	NA	NA	NA	NA	NA	NA	NA	NA	NA	NA	NA	NA	NA	Liver
INSIG1	1	fixed_IVW_correl	0.11662	0.0391761	0.0029127	random_IVW_correl	0.11662	Inf	1	NA	NA	NA	NA	NA	NA	NA	NA	NA	NA	NA	NA	Whole_Blood
SSTR5	1	fixed_IVW_correl	-0.064815	0.0217817	0.00292354	random_IVW_correl	-0.064815	Inf	1	NA	NA	NA	NA	NA	NA	NA	NA	NA	NA	NA	NA	Artery_Aorta
SIK2	1	fixed_IVW_correl	0.0933733	0.0313873	0.00293104	random_IVW_correl	0.0933733	NA	NA	NA	NA	NA	NA	NA	NA	NA	NA	NA	NA	NA	NA	Whole_Blood
LRRC61	2	fixed_IVW_correl	0.0196529	0.00660631	0.00293115	random_IVW_correl	0.0196529	0.00660631	0.00293115	NA	NA	NA	NA	NA	NA	NA	NA	NA	NA	NA	NA	Artery_Aorta
RBM6	7	random_IVW_correl	-0.0451764	0.0151885	0.00293576	fixed_IVW_correl	-0.0451764	0.0080186	1.76128e-08	EGGER_correl	-0.0293817	0.018795	0.117987	Weighted median	-0.0421916	0.00793382	1.04947e-07	Weighted mode	-0.0405214	0.00821737	0.00262708	Whole_Blood
MYO5B	1	fixed_IVW_correl	0.0483321	0.0162542	0.00294406	random_IVW_correl	0.0483321	Inf	1	NA	NA	NA	NA	NA	NA	NA	NA	NA	NA	NA	NA	Artery_Aorta
FUT3	2	fixed_IVW_correl	-0.024146	0.00812146	0.00294793	random_IVW_correl	-0.024146	0.00812146	0.00294793	NA	NA	NA	NA	NA	NA	NA	NA	NA	NA	NA	NA	Liver
DIEXF	1	fixed_IVW_correl	-0.0492429	0.0165675	0.00295609	random_IVW_correl	-0.0492429	NA	NA	NA	NA	NA	NA	NA	NA	NA	NA	NA	NA	NA	NA	Whole_Blood
SENP6	2	fixed_IVW_correl	0.061058	0.0205473	0.00296271	random_IVW_correl	0.061058	0.0205473	0.00296271	NA	NA	NA	NA	NA	NA	NA	NA	NA	NA	NA	NA	Whole_Blood
GSTT2	2	fixed_IVW_correl	0.0101141	0.00340821	0.00300159	random_IVW_correl	0.0101141	0.00494535	0.0408374	NA	NA	NA	NA	NA	NA	NA	NA	NA	NA	NA	NA	Artery_Coronary
TBKBP1	1	fixed_IVW_correl	-0.0361073	0.0121716	0.00301186	random_IVW_correl	-0.0361073	Inf	1	NA	NA	NA	NA	NA	NA	NA	NA	NA	NA	NA	NA	Artery_Coronary
TBKBP1	1	fixed_IVW_correl	-0.0276356	0.00931582	0.00301186	random_IVW_correl	-0.0276356	NA	NA	NA	NA	NA	NA	NA	NA	NA	NA	NA	NA	NA	NA	Liver
DHRS11	1	fixed_IVW_correl	0.0355052	0.0119756	0.00302873	random_IVW_correl	0.0355052	Inf	1	NA	NA	NA	NA	NA	NA	NA	NA	NA	NA	NA	NA	Artery_Aorta
LINC01252	2	fixed_IVW_correl	0.0175024	0.00590625	0.00304296	random_IVW_correl	0.0175024	0.00766448	0.0223969	NA	NA	NA	NA	NA	NA	NA	NA	NA	NA	NA	NA	Whole_Blood
LRRC37A4P	2	fixed_IVW_correl	-0.0202052	0.00682323	0.00306403	random_IVW_correl	-0.0202052	0.00682323	0.00306403	NA	NA	NA	NA	NA	NA	NA	NA	NA	NA	NA	NA	Liver
NTN5	1	fixed_IVW_correl	0.0618574	0.0209017	0.00308197	random_IVW_correl	0.0618574	Inf	1	NA	NA	NA	NA	NA	NA	NA	NA	NA	NA	NA	NA	Whole_Blood
AP000350.5	4	random_IVW_correl	-0.0176036	0.0059491	0.00308594	fixed_IVW_correl	-0.0176036	0.0050454	0.000484742	EGGER_correl	-0.00390851	0.04227	0.926328	Weighted median	-0.0203919	0.00702256	0.00368691	Weighted mode	-0.0243119	0.0122869	0.142238	Artery_Aorta
EPHA1	1	fixed_IVW_correl	0.0424572	0.014351	0.00309155	random_IVW_correl	0.0424572	NA	NA	NA	NA	NA	NA	NA	NA	NA	NA	NA	NA	NA	NA	Whole_Blood
ZYX	1	fixed_IVW_correl	0.0502018	0.0169688	0.00309155	random_IVW_correl	0.0502018	NA	NA	NA	NA	NA	NA	NA	NA	NA	NA	NA	NA	NA	NA	Whole_Blood
MRPL4	1	fixed_IVW_correl	-0.0631357	0.0213486	0.00310275	random_IVW_correl	-0.0631357	Inf	1	NA	NA	NA	NA	NA	NA	NA	NA	NA	NA	NA	NA	Artery_Aorta
ITGB6	2	fixed_IVW_correl	-0.0225858	0.00763968	0.00311271	random_IVW_correl	-0.0225858	0.0157879	0.152552	NA	NA	NA	NA	NA	NA	NA	NA	NA	NA	NA	NA	Artery_Aorta
TPD52	1	fixed_IVW_correl	-0.0894239	0.0302586	0.00312341	random_IVW_correl	-0.0894239	Inf	1	NA	NA	NA	NA	NA	NA	NA	NA	NA	NA	NA	NA	Whole_Blood
GRN	1	fixed_IVW_correl	-0.115469	0.0390747	0.00312572	random_IVW_correl	-0.115469	NA	NA	NA	NA	NA	NA	NA	NA	NA	NA	NA	NA	NA	NA	Whole_Blood
SH3RF3-AS1	1	fixed_IVW_correl	-0.049828	0.0168675	0.00313591	random_IVW_correl	-0.049828	Inf	1	NA	NA	NA	NA	NA	NA	NA	NA	NA	NA	NA	NA	Artery_Coronary
C1orf21	1	fixed_IVW_correl	-0.0362771	0.0122832	0.00314313	random_IVW_correl	-0.0362771	NA	NA	NA	NA	NA	NA	NA	NA	NA	NA	NA	NA	NA	NA	Artery_Aorta
NEURL4	1	fixed_IVW_correl	-0.117984	0.0399532	0.00314636	random_IVW_correl	-0.117984	Inf	1	NA	NA	NA	NA	NA	NA	NA	NA	NA	NA	NA	NA	Whole_Blood
C1orf220	1	fixed_IVW_correl	0.0443834	0.0150385	0.00316409	random_IVW_correl	0.0443834	Inf	1	NA	NA	NA	NA	NA	NA	NA	NA	NA	NA	NA	NA	Liver
FKBP10	1	fixed_IVW_correl	-0.0947188	0.0321222	0.0031911	random_IVW_correl	-0.0947188	NA	NA	NA	NA	NA	NA	NA	NA	NA	NA	NA	NA	NA	NA	Artery_Aorta
RNF40	1	fixed_IVW_correl	-0.0986668	0.033469	0.00319831	random_IVW_correl	-0.0986668	NA	NA	NA	NA	NA	NA	NA	NA	NA	NA	NA	NA	NA	NA	Whole_Blood
SEPTIN12	1	fixed_IVW_correl	-0.0263756	0.00895318	0.00321968	random_IVW_correl	-0.0263756	Inf	1	NA	NA	NA	NA	NA	NA	NA	NA	NA	NA	NA	NA	Liver
LINC00957	2	fixed_IVW_correl	-0.0521851	0.0177367	0.00325875	random_IVW_correl	-0.0521851	0.0177367	0.00325875	NA	NA	NA	NA	NA	NA	NA	NA	NA	NA	NA	NA	Whole_Blood
C1orf21	1	fixed_IVW_correl	-0.0502585	0.0171056	0.00330196	random_IVW_correl	-0.0502585	Inf	1	NA	NA	NA	NA	NA	NA	NA	NA	NA	NA	NA	NA	Artery_Coronary
RP11-649A18.12	1	fixed_IVW_correl	-0.0485593	0.0165333	0.00331348	random_IVW_correl	-0.0485593	Inf	1	NA	NA	NA	NA	NA	NA	NA	NA	NA	NA	NA	NA	Whole_Blood
TOR1A	1	fixed_IVW_correl	0.063101	0.0214854	0.00331493	random_IVW_correl	0.063101	NA	NA	NA	NA	NA	NA	NA	NA	NA	NA	NA	NA	NA	NA	Whole_Blood
NTAN1	1	fixed_IVW_correl	0.079383	0.0270407	0.00332812	random_IVW_correl	0.079383	NA	NA	NA	NA	NA	NA	NA	NA	NA	NA	NA	NA	NA	NA	Whole_Blood
CDHR1	1	fixed_IVW_correl	0.0790793	0.0269574	0.00335176	random_IVW_correl	0.0790793	NA	NA	NA	NA	NA	NA	NA	NA	NA	NA	NA	NA	NA	NA	Whole_Blood
RP4-584D14.7	1	fixed_IVW_correl	0.0212162	0.00723418	0.00335944	random_IVW_correl	0.0212162	NA	NA	NA	NA	NA	NA	NA	NA	NA	NA	NA	NA	NA	NA	Artery_Coronary
CKB	2	fixed_IVW_correl	-0.0550283	0.0187656	0.00336356	random_IVW_correl	-0.0550283	0.0187656	0.00336356	NA	NA	NA	NA	NA	NA	NA	NA	NA	NA	NA	NA	Artery_Aorta
WRB	1	fixed_IVW_correl	0.0284998	0.00972243	0.00337496	random_IVW_correl	0.0284998	Inf	1	NA	NA	NA	NA	NA	NA	NA	NA	NA	NA	NA	NA	Artery_Aorta
WRB	1	fixed_IVW_correl	0.0213862	0.00729571	0.00337496	random_IVW_correl	0.0213862	NA	NA	NA	NA	NA	NA	NA	NA	NA	NA	NA	NA	NA	NA	Artery_Coronary
DNAJC18	1	fixed_IVW_correl	-0.0464532	0.0158575	0.00339604	random_IVW_correl	-0.0464532	NA	NA	NA	NA	NA	NA	NA	NA	NA	NA	NA	NA	NA	NA	Whole_Blood
CERKL	1	fixed_IVW_correl	0.0511855	0.0174885	0.00342449	random_IVW_correl	0.0511855	NA	NA	NA	NA	NA	NA	NA	NA	NA	NA	NA	NA	NA	NA	Whole_Blood
ITGA4	1	fixed_IVW_correl	0.0625798	0.0213815	0.00342449	random_IVW_correl	0.0625798	NA	NA	NA	NA	NA	NA	NA	NA	NA	NA	NA	NA	NA	NA	Whole_Blood
RNF157	1	fixed_IVW_correl	-0.0475993	0.0162666	0.00343129	random_IVW_correl	-0.0475993	Inf	1	NA	NA	NA	NA	NA	NA	NA	NA	NA	NA	NA	NA	Artery_Aorta
FGFR3	2	fixed_IVW_correl	0.0312657	0.0106869	0.0034377	random_IVW_correl	0.0312657	0.0152576	0.0404432	NA	NA	NA	NA	NA	NA	NA	NA	NA	NA	NA	NA	Artery_Aorta
SNAP29	2	fixed_IVW_correl	0.0506112	0.0173021	0.00344299	random_IVW_correl	0.0506112	0.0336986	0.133128	NA	NA	NA	NA	NA	NA	NA	NA	NA	NA	NA	NA	Whole_Blood
CCDC30	1	fixed_IVW_correl	-0.0315351	0.0107819	0.0034464	random_IVW_correl	-0.0315351	NA	NA	NA	NA	NA	NA	NA	NA	NA	NA	NA	NA	NA	NA	Artery_Coronary
SLC41A3	2	fixed_IVW_correl	-0.0424808	0.014531	0.00346169	random_IVW_correl	-0.0424808	0.0271001	0.116986	NA	NA	NA	NA	NA	NA	NA	NA	NA	NA	NA	NA	Whole_Blood
YEATS4	2	fixed_IVW_correl	0.0278112	0.00952403	0.00349914	random_IVW_correl	0.0278112	0.0124992	0.0260789	NA	NA	NA	NA	NA	NA	NA	NA	NA	NA	NA	NA	Artery_Aorta
CYP2D8P	1	fixed_IVW_correl	-0.0326358	0.0111786	0.00350615	random_IVW_correl	-0.0326358	Inf	1	NA	NA	NA	NA	NA	NA	NA	NA	NA	NA	NA	NA	Artery_Aorta
ZNF493	1	fixed_IVW_correl	-0.0385624	0.0132094	0.00350808	random_IVW_correl	-0.0385624	NA	NA	NA	NA	NA	NA	NA	NA	NA	NA	NA	NA	NA	NA	Artery_Coronary
TSPOAP1	1	fixed_IVW_correl	0.06052	0.0207395	0.00352174	random_IVW_correl	0.06052	NA	NA	NA	NA	NA	NA	NA	NA	NA	NA	NA	NA	NA	NA	Liver
MARCHF1	1	fixed_IVW_correl	0.0335382	0.0114941	0.00352437	random_IVW_correl	0.0335382	Inf	1	NA	NA	NA	NA	NA	NA	NA	NA	NA	NA	NA	NA	Artery_Aorta
HMGXB3	1	fixed_IVW_correl	0.0525826	0.0180327	0.00354595	random_IVW_correl	0.0525826	Inf	1	NA	NA	NA	NA	NA	NA	NA	NA	NA	NA	NA	NA	Artery_Aorta
HMGXB3	1	fixed_IVW_correl	0.0427439	0.0146586	0.00354595	random_IVW_correl	0.0427439	NA	NA	NA	NA	NA	NA	NA	NA	NA	NA	NA	NA	NA	NA	Artery_Coronary
DGKQ	8	random_IVW_correl	-0.0270769	0.0092891	0.00355791	fixed_IVW_correl	-0.0270769	0.00650399	3.1393e-05	EGGER_correl	-0.0211413	0.0126307	0.0941711	Weighted median	-0.0223743	0.00626572	0.000355756	Weighted mode	-0.0233895	0.0063736	0.00796688	Whole_Blood
ADAR	1	fixed_IVW_correl	0.0403232	0.0138374	0.0035674	random_IVW_correl	0.0403232	NA	NA	NA	NA	NA	NA	NA	NA	NA	NA	NA	NA	NA	NA	Liver
ARSB	1	fixed_IVW_correl	-0.0526372	0.0180644	0.00356994	random_IVW_correl	-0.0526372	Inf	1	NA	NA	NA	NA	NA	NA	NA	NA	NA	NA	NA	NA	Artery_Coronary
FLJ37453	1	fixed_IVW_correl	0.0893282	0.0306731	0.00358816	random_IVW_correl	0.0893282	NA	NA	NA	NA	NA	NA	NA	NA	NA	NA	NA	NA	NA	NA	Whole_Blood
RP11-252K23.2	1	fixed_IVW_correl	-0.0313609	0.0107692	0.00359018	random_IVW_correl	-0.0313609	NA	NA	NA	NA	NA	NA	NA	NA	NA	NA	NA	NA	NA	NA	Whole_Blood
ADAR	1	fixed_IVW_correl	0.153029	0.0525503	0.00359072	random_IVW_correl	0.153029	NA	NA	NA	NA	NA	NA	NA	NA	NA	NA	NA	NA	NA	NA	Whole_Blood
ADD1	1	fixed_IVW_correl	-0.113743	0.0390882	0.00361548	random_IVW_correl	-0.113743	NA	NA	NA	NA	NA	NA	NA	NA	NA	NA	NA	NA	NA	NA	Whole_Blood
LINC01366	1	fixed_IVW_correl	0.0223575	0.00768394	0.0036185	random_IVW_correl	0.0223575	NA	NA	NA	NA	NA	NA	NA	NA	NA	NA	NA	NA	NA	NA	Artery_Aorta
LINC01366	1	fixed_IVW_correl	0.021774	0.00748343	0.0036185	random_IVW_correl	0.021774	NA	NA	NA	NA	NA	NA	NA	NA	NA	NA	NA	NA	NA	NA	Artery_Coronary
LMNA	1	fixed_IVW_correl	-0.0821248	0.028244	0.00364105	random_IVW_correl	-0.0821248	NA	NA	NA	NA	NA	NA	NA	NA	NA	NA	NA	NA	NA	NA	Whole_Blood
TCF7L2	1	fixed_IVW_correl	-0.0418682	0.0143998	0.00364268	random_IVW_correl	-0.0418682	NA	NA	NA	NA	NA	NA	NA	NA	NA	NA	NA	NA	NA	NA	Artery_Aorta
LINC00957	1	fixed_IVW_correl	-0.0580441	0.0199747	0.00366228	random_IVW_correl	-0.0580441	NA	NA	NA	NA	NA	NA	NA	NA	NA	NA	NA	NA	NA	NA	Artery_Aorta
MKRN7P	1	fixed_IVW_correl	-0.0238874	0.00822061	0.00366321	random_IVW_correl	-0.0238874	Inf	1	NA	NA	NA	NA	NA	NA	NA	NA	NA	NA	NA	NA	Artery_Coronary
SOX6	1	fixed_IVW_correl	-0.0286674	0.00986701	0.00366815	random_IVW_correl	-0.0286674	Inf	1	NA	NA	NA	NA	NA	NA	NA	NA	NA	NA	NA	NA	Liver
RERE	1	fixed_IVW_correl	0.0699552	0.0240804	0.0036717	random_IVW_correl	0.0699552	NA	NA	NA	NA	NA	NA	NA	NA	NA	NA	NA	NA	NA	NA	Whole_Blood
RP11-582E3.6	2	fixed_IVW_correl	-0.0361551	0.0124488	0.0036806	random_IVW_correl	-0.0361551	0.0124488	0.0036806	NA	NA	NA	NA	NA	NA	NA	NA	NA	NA	NA	NA	Artery_Aorta
AC091633.2	1	fixed_IVW_correl	0.0305184	0.0105121	0.00369416	random_IVW_correl	0.0305184	Inf	1	NA	NA	NA	NA	NA	NA	NA	NA	NA	NA	NA	NA	Artery_Aorta
AC091633.3	1	fixed_IVW_correl	0.0241246	0.00830978	0.00369416	random_IVW_correl	0.0241246	NA	NA	NA	NA	NA	NA	NA	NA	NA	NA	NA	NA	NA	NA	Artery_Aorta
SLC26A1	1	fixed_IVW_correl	0.0317879	0.0109545	0.00371011	random_IVW_correl	0.0317879	NA	NA	NA	NA	NA	NA	NA	NA	NA	NA	NA	NA	NA	NA	Whole_Blood
ZNF815P	2	fixed_IVW_correl	-0.0444917	0.0153335	0.00371253	random_IVW_correl	-0.0444917	0.0210046	0.0341592	NA	NA	NA	NA	NA	NA	NA	NA	NA	NA	NA	NA	Whole_Blood
NUDCD3	1	fixed_IVW_correl	0.0347778	0.0119899	0.00372473	random_IVW_correl	0.0347778	NA	NA	NA	NA	NA	NA	NA	NA	NA	NA	NA	NA	NA	NA	Liver
RP11-181K3.4	1	fixed_IVW_correl	-0.0497686	0.0171611	0.00373065	random_IVW_correl	-0.0497686	NA	NA	NA	NA	NA	NA	NA	NA	NA	NA	NA	NA	NA	NA	Artery_Aorta
DNTTIP1	1	fixed_IVW_correl	-0.0379478	0.0130922	0.00374957	random_IVW_correl	-0.0379478	Inf	1	NA	NA	NA	NA	NA	NA	NA	NA	NA	NA	NA	NA	Artery_Coronary
GMPR	1	fixed_IVW_correl	0.0663265	0.02291	0.00379051	random_IVW_correl	0.0663265	Inf	1	NA	NA	NA	NA	NA	NA	NA	NA	NA	NA	NA	NA	Artery_Aorta
COLGALT1	2	fixed_IVW_correl	-0.0947965	0.0327636	0.00381164	random_IVW_correl	-0.0947965	0.0327636	0.00381164	NA	NA	NA	NA	NA	NA	NA	NA	NA	NA	NA	NA	Whole_Blood
RNF13	1	fixed_IVW_correl	0.139753	0.0483187	0.00382409	random_IVW_correl	0.139753	NA	NA	NA	NA	NA	NA	NA	NA	NA	NA	NA	NA	NA	NA	Whole_Blood
RPL23AP7	3	fixed_IVW_correl	0.0224096	0.00774914	0.00382935	random_IVW_correl	0.0224096	0.0126704	0.0769507	EGGER_correl	-0.0028841	0.0219976	0.895689	Weighted median	0.0191221	0.00760156	0.0118849	Weighted mode	0.0161964	0.00781357	0.17394	Artery_Aorta
NCOA6	1	fixed_IVW_correl	-0.0704604	0.0243652	0.00382992	random_IVW_correl	-0.0704604	Inf	1	NA	NA	NA	NA	NA	NA	NA	NA	NA	NA	NA	NA	Artery_Aorta
C11orf68	1	fixed_IVW_correl	0.205913	0.0712285	0.00384165	random_IVW_correl	0.205913	Inf	1	NA	NA	NA	NA	NA	NA	NA	NA	NA	NA	NA	NA	Whole_Blood
RPL13	1	fixed_IVW_correl	-0.0658676	0.0227856	0.00384318	random_IVW_correl	-0.0658676	Inf	1	NA	NA	NA	NA	NA	NA	NA	NA	NA	NA	NA	NA	Artery_Aorta
EHHADH	1	fixed_IVW_correl	0.0776416	0.0268666	0.00385374	random_IVW_correl	0.0776416	Inf	1	NA	NA	NA	NA	NA	NA	NA	NA	NA	NA	NA	NA	Artery_Aorta
TRIP11	1	fixed_IVW_correl	-0.0727862	0.0251972	0.0038689	random_IVW_correl	-0.0727862	NA	NA	NA	NA	NA	NA	NA	NA	NA	NA	NA	NA	NA	NA	Artery_Aorta
TICRR	1	fixed_IVW_correl	0.0412459	0.0142983	0.00391819	random_IVW_correl	0.0412459	Inf	1	NA	NA	NA	NA	NA	NA	NA	NA	NA	NA	NA	NA	Artery_Aorta
ZNF391	1	fixed_IVW_correl	-0.0194046	0.00673226	0.00394742	random_IVW_correl	-0.0194046	NA	NA	NA	NA	NA	NA	NA	NA	NA	NA	NA	NA	NA	NA	Artery_Coronary
FKRP	1	fixed_IVW_correl	0.0660577	0.0229407	0.00398305	random_IVW_correl	0.0660577	Inf	1	NA	NA	NA	NA	NA	NA	NA	NA	NA	NA	NA	NA	Whole_Blood
IGKV2D-29	1	fixed_IVW_correl	-0.0642755	0.0223311	0.00399823	random_IVW_correl	-0.0642755	NA	NA	NA	NA	NA	NA	NA	NA	NA	NA	NA	NA	NA	NA	Whole_Blood
KAT2B	2	fixed_IVW_correl	0.0897207	0.0311777	0.00400553	random_IVW_correl	0.0897207	0.0311777	0.00400553	NA	NA	NA	NA	NA	NA	NA	NA	NA	NA	NA	NA	Whole_Blood
PRODH	1	fixed_IVW_correl	-0.0440885	0.0153258	0.00401795	random_IVW_correl	-0.0440885	Inf	1	NA	NA	NA	NA	NA	NA	NA	NA	NA	NA	NA	NA	Artery_Aorta
DGCR6	1	fixed_IVW_correl	-0.0284278	0.00988193	0.00401795	random_IVW_correl	-0.0284278	NA	NA	NA	NA	NA	NA	NA	NA	NA	NA	NA	NA	NA	NA	Artery_Coronary
SH3RF3-AS1	1	fixed_IVW_correl	-0.0209383	0.00728109	0.00403129	random_IVW_correl	-0.0209383	NA	NA	NA	NA	NA	NA	NA	NA	NA	NA	NA	NA	NA	NA	Artery_Aorta
LRRC61	1	fixed_IVW_correl	0.0217133	0.00755085	0.00403246	random_IVW_correl	0.0217133	NA	NA	NA	NA	NA	NA	NA	NA	NA	NA	NA	NA	NA	NA	Artery_Coronary
MYLK2	1	fixed_IVW_correl	0.0242661	0.00844075	0.0040418	random_IVW_correl	0.0242661	Inf	1	NA	NA	NA	NA	NA	NA	NA	NA	NA	NA	NA	NA	Artery_Aorta
KB-226F1.2	1	fixed_IVW_correl	0.0421676	0.0146759	0.00406256	random_IVW_correl	0.0421676	NA	NA	NA	NA	NA	NA	NA	NA	NA	NA	NA	NA	NA	NA	Whole_Blood
UBA6-AS1	1	fixed_IVW_correl	-0.0675162	0.0234986	0.00406327	random_IVW_correl	-0.0675162	NA	NA	NA	NA	NA	NA	NA	NA	NA	NA	NA	NA	NA	NA	Artery_Aorta
SYMPK	1	fixed_IVW_correl	0.0399915	0.0139259	0.00408212	random_IVW_correl	0.0399915	Inf	1	NA	NA	NA	NA	NA	NA	NA	NA	NA	NA	NA	NA	Liver
IGHV3-53	4	random_IVW_correl	-0.040977	0.0142708	0.00408684	fixed_IVW_correl	-0.040977	0.0142708	0.00408684	EGGER_correl	0.00394993	0.0671289	0.953079	Weighted median	-0.0298613	0.0179862	0.096868	Weighted mode	-0.0273551	0.0217719	0.29789	Whole_Blood
ULK3	1	fixed_IVW_correl	0.0369752	0.0128788	0.00409163	random_IVW_correl	0.0369752	NA	NA	NA	NA	NA	NA	NA	NA	NA	NA	NA	NA	NA	NA	Liver
MBD5	1	fixed_IVW_correl	0.0667112	0.0232507	0.00411489	random_IVW_correl	0.0667112	Inf	1	NA	NA	NA	NA	NA	NA	NA	NA	NA	NA	NA	NA	Whole_Blood
HAUS4	1	fixed_IVW_correl	-0.0220899	0.00769898	0.00411519	random_IVW_correl	-0.0220899	Inf	1	NA	NA	NA	NA	NA	NA	NA	NA	NA	NA	NA	NA	Artery_Coronary
PRH1	3	fixed_IVW_correl	0.0215108	0.00749818	0.00412022	random_IVW_correl	0.0215108	0.0131359	0.101515	EGGER_correl	-0.00774817	0.0516097	0.880662	Weighted median	0.0161392	0.00879549	0.0665151	Weighted mode	0.0161227	0.00904637	0.216656	Whole_Blood
RP11-326C3.16	1	fixed_IVW_correl	-0.0233964	0.00815545	0.00412034	random_IVW_correl	-0.0233964	NA	NA	NA	NA	NA	NA	NA	NA	NA	NA	NA	NA	NA	NA	Liver
GCK	1	fixed_IVW_correl	0.0523199	0.0182401	0.00412561	random_IVW_correl	0.0523199	NA	NA	NA	NA	NA	NA	NA	NA	NA	NA	NA	NA	NA	NA	Artery_Aorta
MIF4GD	1	fixed_IVW_correl	-0.0592357	0.0206517	0.00412658	random_IVW_correl	-0.0592357	Inf	1	NA	NA	NA	NA	NA	NA	NA	NA	NA	NA	NA	NA	Whole_Blood
WARS	1	fixed_IVW_correl	-0.0588173	0.020511	0.00413602	random_IVW_correl	-0.0588173	NA	NA	NA	NA	NA	NA	NA	NA	NA	NA	NA	NA	NA	NA	Liver
SPAG8	1	fixed_IVW_correl	0.0779698	0.0271944	0.00414217	random_IVW_correl	0.0779698	NA	NA	NA	NA	NA	NA	NA	NA	NA	NA	NA	NA	NA	NA	Artery_Aorta
SNX1	2	fixed_IVW_correl	-0.122729	0.0428217	0.00415647	random_IVW_correl	-0.122729	0.0428217	0.00415647	NA	NA	NA	NA	NA	NA	NA	NA	NA	NA	NA	NA	Whole_Blood
CHMP2B	1	fixed_IVW_correl	0.0755226	0.0263549	0.00416218	random_IVW_correl	0.0755226	NA	NA	NA	NA	NA	NA	NA	NA	NA	NA	NA	NA	NA	NA	Artery_Aorta
RP11-252K23.2	1	fixed_IVW_correl	-0.0175612	0.00612849	0.00416359	random_IVW_correl	-0.0175612	NA	NA	NA	NA	NA	NA	NA	NA	NA	NA	NA	NA	NA	NA	Liver
NAGLU	1	fixed_IVW_correl	0.138794	0.0484415	0.00416767	random_IVW_correl	0.138794	NA	NA	NA	NA	NA	NA	NA	NA	NA	NA	NA	NA	NA	NA	Whole_Blood
NAGLU	1	fixed_IVW_correl	0.0637642	0.0222548	0.00416767	random_IVW_correl	0.0637642	NA	NA	NA	NA	NA	NA	NA	NA	NA	NA	NA	NA	NA	NA	Liver
POLR2J4	1	fixed_IVW_correl	-0.143919	0.0502333	0.00416996	random_IVW_correl	-0.143919	NA	NA	NA	NA	NA	NA	NA	NA	NA	NA	NA	NA	NA	NA	Whole_Blood
NDUFAF5	1	fixed_IVW_correl	-0.0284088	0.00991621	0.00417165	random_IVW_correl	-0.0284088	Inf	1	NA	NA	NA	NA	NA	NA	NA	NA	NA	NA	NA	NA	Artery_Coronary
NDUFAF5	1	fixed_IVW_correl	-0.0446184	0.0155743	0.00417165	random_IVW_correl	-0.0446184	Inf	1	NA	NA	NA	NA	NA	NA	NA	NA	NA	NA	NA	NA	Whole_Blood
EZH1	1	fixed_IVW_correl	0.166818	0.0582834	0.00420717	random_IVW_correl	0.166818	NA	NA	NA	NA	NA	NA	NA	NA	NA	NA	NA	NA	NA	NA	Whole_Blood
KCNMB1	1	fixed_IVW_correl	0.0710126	0.024815	0.00421407	random_IVW_correl	0.0710126	Inf	1	NA	NA	NA	NA	NA	NA	NA	NA	NA	NA	NA	NA	Artery_Aorta
FAM69A	2	fixed_IVW_correl	-0.0263311	0.00920623	0.0042345	random_IVW_correl	-0.0263311	0.00920623	0.0042345	NA	NA	NA	NA	NA	NA	NA	NA	NA	NA	NA	NA	Artery_Coronary
GTF2IP12	4	random_IVW_correl	-0.0717442	0.0250842	0.00423452	fixed_IVW_correl	-0.0717442	0.011428	3.43065e-10	EGGER_correl	-0.215518	0.0474507	5.57415e-06	Weighted median	-0.0675939	0.0111257	1.23626e-09	Weighted mode	-0.0726404	0.01197	0.00898082	Whole_Blood
WDR25	1	fixed_IVW_correl	0.0508045	0.0177813	0.00427426	random_IVW_correl	0.0508045	NA	NA	NA	NA	NA	NA	NA	NA	NA	NA	NA	NA	NA	NA	Artery_Aorta
TXNRD2	3	fixed_IVW_correl	-0.0333362	0.0116711	0.00428589	random_IVW_correl	-0.0333362	0.0198532	0.0931247	EGGER_correl	-0.0718067	0.0408597	0.0788502	Weighted median	-0.0278833	0.0134845	0.0386592	Weighted mode	-0.0178537	0.0230393	0.51946	Artery_Aorta
ASCC1	2	fixed_IVW_correl	-0.0513673	0.0179882	0.00429538	random_IVW_correl	-0.0513673	0.0375879	0.171754	NA	NA	NA	NA	NA	NA	NA	NA	NA	NA	NA	NA	Artery_Aorta
INPP5B	1	fixed_IVW_correl	-0.0495918	0.0173892	0.00434626	random_IVW_correl	-0.0495918	Inf	1	NA	NA	NA	NA	NA	NA	NA	NA	NA	NA	NA	NA	Artery_Coronary
C1orf220	1	fixed_IVW_correl	-0.0540305	0.0189474	0.00434992	random_IVW_correl	-0.0540305	Inf	1	NA	NA	NA	NA	NA	NA	NA	NA	NA	NA	NA	NA	Artery_Aorta
PEAK1	1	fixed_IVW_correl	0.0683095	0.0239638	0.00436467	random_IVW_correl	0.0683095	Inf	1	NA	NA	NA	NA	NA	NA	NA	NA	NA	NA	NA	NA	Artery_Aorta
SCAANT1	1	fixed_IVW_correl	-0.0359991	0.012629	0.0043649	random_IVW_correl	-0.0359991	NA	NA	NA	NA	NA	NA	NA	NA	NA	NA	NA	NA	NA	NA	Whole_Blood
MAP1LC3A	2	fixed_IVW_correl	0.0515517	0.0180956	0.00438768	random_IVW_correl	0.0515517	0.0180956	0.00438768	NA	NA	NA	NA	NA	NA	NA	NA	NA	NA	NA	NA	Whole_Blood
RP5-892K4.1	2	fixed_IVW_correl	0.0551017	0.0193446	0.00439352	random_IVW_correl	0.0551017	0.0269422	0.0408372	NA	NA	NA	NA	NA	NA	NA	NA	NA	NA	NA	NA	Whole_Blood
CCDC88B	1	fixed_IVW_correl	0.142147	0.0499288	0.00441333	random_IVW_correl	0.142147	Inf	1	NA	NA	NA	NA	NA	NA	NA	NA	NA	NA	NA	NA	Whole_Blood
SARDH	1	fixed_IVW_correl	0.0332585	0.0116846	0.0044224	random_IVW_correl	0.0332585	NA	NA	NA	NA	NA	NA	NA	NA	NA	NA	NA	NA	NA	NA	Whole_Blood
MEAF6	2	fixed_IVW_correl	-0.047611	0.0167323	0.00443474	random_IVW_correl	-0.047611	0.0405521	0.240367	NA	NA	NA	NA	NA	NA	NA	NA	NA	NA	NA	NA	Artery_Aorta
WRB	1	fixed_IVW_correl	0.0427401	0.015024	0.00444417	random_IVW_correl	0.0427401	Inf	1	NA	NA	NA	NA	NA	NA	NA	NA	NA	NA	NA	NA	Whole_Blood
LCA5L	1	fixed_IVW_correl	0.0256071	0.00900143	0.00444417	random_IVW_correl	0.0256071	Inf	1	NA	NA	NA	NA	NA	NA	NA	NA	NA	NA	NA	NA	Whole_Blood
PSMD13	1	fixed_IVW_correl	-0.085599	0.0300978	0.00445472	random_IVW_correl	-0.085599	NA	NA	NA	NA	NA	NA	NA	NA	NA	NA	NA	NA	NA	NA	Whole_Blood
GOLGA6L9	3	fixed_IVW_correl	0.0177	0.00622667	0.00447458	random_IVW_correl	0.0177	0.00622667	0.00447458	EGGER_correl	0.0116474	0.0541601	0.829724	Weighted median	0.0170349	0.00623871	0.00632346	Weighted mode	0.0167415	0.00676565	0.131791	Artery_Aorta
RP11-326A19.4	3	fixed_IVW_correl	0.0202251	0.00711539	0.00447689	random_IVW_correl	0.0202251	0.0254746	0.427234	EGGER_correl	0.535299	0.211169	0.0112469	Weighted median	0.00655672	0.00716173	0.359917	Weighted mode	0.00599282	0.00714071	0.48966	Artery_Aorta
PSMB3	1	fixed_IVW_correl	0.0689594	0.0242619	0.00447896	random_IVW_correl	0.0689594	Inf	1	NA	NA	NA	NA	NA	NA	NA	NA	NA	NA	NA	NA	Artery_Aorta
RP11-850A17.1	1	fixed_IVW_correl	-0.0458447	0.0161328	0.00448731	random_IVW_correl	-0.0458447	NA	NA	NA	NA	NA	NA	NA	NA	NA	NA	NA	NA	NA	NA	Whole_Blood
SLC2A9	1	fixed_IVW_correl	0.0301101	0.0106026	0.00451314	random_IVW_correl	0.0301101	NA	NA	NA	NA	NA	NA	NA	NA	NA	NA	NA	NA	NA	NA	Liver
MFSD11	1	fixed_IVW_correl	-0.0635112	0.0223691	0.00452223	random_IVW_correl	-0.0635112	NA	NA	NA	NA	NA	NA	NA	NA	NA	NA	NA	NA	NA	NA	Artery_Aorta
HPCAL4	4	random_IVW_correl	0.0350114	0.0123339	0.00453066	fixed_IVW_correl	0.0350114	0.0123339	0.00453066	EGGER_correl	0.0619761	0.0691141	0.369867	Weighted median	0.03786	0.0111713	0.000701372	Weighted mode	0.0381426	0.0126993	0.0575076	Whole_Blood
VPS8	1	fixed_IVW_correl	-0.0305293	0.0107574	0.00453991	random_IVW_correl	-0.0305293	NA	NA	NA	NA	NA	NA	NA	NA	NA	NA	NA	NA	NA	NA	Artery_Coronary
RP11-176H8.1	1	fixed_IVW_correl	0.0293929	0.0103575	0.00454217	random_IVW_correl	0.0293929	Inf	1	NA	NA	NA	NA	NA	NA	NA	NA	NA	NA	NA	NA	Artery_Coronary
PHOSPHO2	1	fixed_IVW_correl	-0.0250639	0.00883239	0.00454368	random_IVW_correl	-0.0250639	Inf	1	NA	NA	NA	NA	NA	NA	NA	NA	NA	NA	NA	NA	Liver
PROCA1	2	fixed_IVW_correl	0.0427335	0.0150606	0.00454783	random_IVW_correl	0.0427335	0.0150606	0.00454783	NA	NA	NA	NA	NA	NA	NA	NA	NA	NA	NA	NA	Whole_Blood
RNASEH1-AS1	2	fixed_IVW_correl	-0.0140319	0.00494673	0.00455968	random_IVW_correl	-0.0140319	0.00494673	0.00455968	NA	NA	NA	NA	NA	NA	NA	NA	NA	NA	NA	NA	Artery_Aorta
DNTTIP1	3	fixed_IVW_correl	-0.0752746	0.026544	0.00457051	random_IVW_correl	-0.0752746	0.0360102	0.0365846	EGGER_correl	-0.053122	0.115793	0.646403	Weighted median	-0.0702782	0.0258998	0.00665832	Weighted mode	-0.0679212	0.028068	0.136628	Whole_Blood
NEDD4	2	fixed_IVW_correl	0.0751712	0.0265135	0.00457958	random_IVW_correl	0.0751712	0.0265135	0.00457958	NA	NA	NA	NA	NA	NA	NA	NA	NA	NA	NA	NA	Whole_Blood
TPST2	1	fixed_IVW_correl	0.0415648	0.014661	0.00458169	random_IVW_correl	0.0415648	NA	NA	NA	NA	NA	NA	NA	NA	NA	NA	NA	NA	NA	NA	Artery_Coronary
RGS12	1	fixed_IVW_correl	-0.101032	0.0356435	0.00458945	random_IVW_correl	-0.101032	NA	NA	NA	NA	NA	NA	NA	NA	NA	NA	NA	NA	NA	NA	Whole_Blood
PDXDC1	1	fixed_IVW_correl	0.0621014	0.0219187	0.00460757	random_IVW_correl	0.0621014	NA	NA	NA	NA	NA	NA	NA	NA	NA	NA	NA	NA	NA	NA	Artery_Aorta
RP11-261N11.8	1	fixed_IVW_correl	0.0196813	0.00695142	0.00463652	random_IVW_correl	0.0196813	Inf	1	NA	NA	NA	NA	NA	NA	NA	NA	NA	NA	NA	NA	Liver
TSEN15	1	fixed_IVW_correl	0.0815669	0.0288146	0.00464396	random_IVW_correl	0.0815669	NA	NA	NA	NA	NA	NA	NA	NA	NA	NA	NA	NA	NA	NA	Artery_Aorta
DCBLD1	3	fixed_IVW_correl	0.0268829	0.00949813	0.00464999	random_IVW_correl	0.0268829	0.0144526	0.0628751	EGGER_correl	0.0680417	0.0240205	0.00461633	Weighted median	0.0293117	0.00980555	0.00279621	Weighted mode	0.0315412	0.0100456	0.0882199	Whole_Blood
MPV17L2	1	fixed_IVW_correl	-0.081034	0.0286339	0.0046548	random_IVW_correl	-0.081034	Inf	1	NA	NA	NA	NA	NA	NA	NA	NA	NA	NA	NA	NA	Whole_Blood
AC007228.11	1	fixed_IVW_correl	0.043292	0.0152982	0.00465661	random_IVW_correl	0.043292	Inf	1	NA	NA	NA	NA	NA	NA	NA	NA	NA	NA	NA	NA	Artery_Coronary
ZFP28	1	fixed_IVW_correl	0.0346156	0.0122322	0.00465661	random_IVW_correl	0.0346156	NA	NA	NA	NA	NA	NA	NA	NA	NA	NA	NA	NA	NA	NA	Whole_Blood
UGGT1	1	fixed_IVW_correl	0.0921934	0.0325807	0.00465922	random_IVW_correl	0.0921934	NA	NA	NA	NA	NA	NA	NA	NA	NA	NA	NA	NA	NA	NA	Artery_Aorta
SMAP1	1	fixed_IVW_correl	0.0400974	0.0141737	0.00466942	random_IVW_correl	0.0400974	NA	NA	NA	NA	NA	NA	NA	NA	NA	NA	NA	NA	NA	NA	Whole_Blood
SLC45A3	1	fixed_IVW_correl	-0.0610466	0.0215824	0.00467617	random_IVW_correl	-0.0610466	Inf	1	NA	NA	NA	NA	NA	NA	NA	NA	NA	NA	NA	NA	Artery_Aorta
ZNF426	1	fixed_IVW_correl	0.0591514	0.0209294	0.00470989	random_IVW_correl	0.0591514	NA	NA	NA	NA	NA	NA	NA	NA	NA	NA	NA	NA	NA	NA	Artery_Aorta
TACC3	1	fixed_IVW_correl	0.118338	0.0418762	0.00471485	random_IVW_correl	0.118338	Inf	1	NA	NA	NA	NA	NA	NA	NA	NA	NA	NA	NA	NA	Whole_Blood
CTSH	1	fixed_IVW_correl	-0.0266921	0.0094472	0.00472214	random_IVW_correl	-0.0266921	Inf	1	NA	NA	NA	NA	NA	NA	NA	NA	NA	NA	NA	NA	Artery_Aorta
B3GAT2	1	fixed_IVW_correl	-0.0639537	0.0226766	0.00479865	random_IVW_correl	-0.0639537	NA	NA	NA	NA	NA	NA	NA	NA	NA	NA	NA	NA	NA	NA	Artery_Aorta
ALKBH5	1	fixed_IVW_correl	-0.0954216	0.0338356	0.00480007	random_IVW_correl	-0.0954216	Inf	1	NA	NA	NA	NA	NA	NA	NA	NA	NA	NA	NA	NA	Whole_Blood
TMEM176B	1	fixed_IVW_correl	-0.0547064	0.0194051	0.00481473	random_IVW_correl	-0.0547064	NA	NA	NA	NA	NA	NA	NA	NA	NA	NA	NA	NA	NA	NA	Artery_Aorta
CHFR	1	fixed_IVW_correl	0.143693	0.0509717	0.00481621	random_IVW_correl	0.143693	NA	NA	NA	NA	NA	NA	NA	NA	NA	NA	NA	NA	NA	NA	Whole_Blood
GOLGA3	1	fixed_IVW_correl	0.0715644	0.0253858	0.00481621	random_IVW_correl	0.0715644	NA	NA	NA	NA	NA	NA	NA	NA	NA	NA	NA	NA	NA	NA	Whole_Blood
IP6K2	1	fixed_IVW_correl	0.100089	0.0355059	0.00481807	random_IVW_correl	0.100089	Inf	1	NA	NA	NA	NA	NA	NA	NA	NA	NA	NA	NA	NA	Whole_Blood
RNASEH1-AS1	1	fixed_IVW_correl	-0.0145434	0.00515987	0.00482392	random_IVW_correl	-0.0145434	Inf	1	NA	NA	NA	NA	NA	NA	NA	NA	NA	NA	NA	NA	Liver
RNASEH1-AS1	1	fixed_IVW_correl	-0.0145616	0.00516632	0.00482392	random_IVW_correl	-0.0145616	NA	NA	NA	NA	NA	NA	NA	NA	NA	NA	NA	NA	NA	NA	Artery_Coronary
RNASEH1-AS1	1	fixed_IVW_correl	-0.0295754	0.0104931	0.00482392	random_IVW_correl	-0.0295754	Inf	1	NA	NA	NA	NA	NA	NA	NA	NA	NA	NA	NA	NA	Whole_Blood
SP1	1	fixed_IVW_correl	0.0474341	0.0168297	0.00482515	random_IVW_correl	0.0474341	NA	NA	NA	NA	NA	NA	NA	NA	NA	NA	NA	NA	NA	NA	Artery_Aorta
AFMID	1	fixed_IVW_correl	0.0570279	0.0202342	0.00482645	random_IVW_correl	0.0570279	NA	NA	NA	NA	NA	NA	NA	NA	NA	NA	NA	NA	NA	NA	Whole_Blood
SYNGR2	1	fixed_IVW_correl	0.127123	0.0451049	0.00482645	random_IVW_correl	0.127123	NA	NA	NA	NA	NA	NA	NA	NA	NA	NA	NA	NA	NA	NA	Whole_Blood
CTD-2349P21.3	1	fixed_IVW_correl	0.0383163	0.0135999	0.0048413	random_IVW_correl	0.0383163	NA	NA	NA	NA	NA	NA	NA	NA	NA	NA	NA	NA	NA	NA	Artery_Aorta
SUPT5H	1	fixed_IVW_correl	0.203713	0.0723464	0.00486562	random_IVW_correl	0.203713	Inf	1	NA	NA	NA	NA	NA	NA	NA	NA	NA	NA	NA	NA	Whole_Blood
SIVA1	1	fixed_IVW_correl	0.0504285	0.0179099	0.00486754	random_IVW_correl	0.0504285	Inf	1	NA	NA	NA	NA	NA	NA	NA	NA	NA	NA	NA	NA	Artery_Aorta
PPP4R1	2	fixed_IVW_correl	0.0609482	0.0216494	0.00487412	random_IVW_correl	0.0609482	0.0216494	0.00487412	NA	NA	NA	NA	NA	NA	NA	NA	NA	NA	NA	NA	Artery_Aorta
RHOD	1	fixed_IVW_correl	-0.0549292	0.0195214	0.00489599	random_IVW_correl	-0.0549292	Inf	1	NA	NA	NA	NA	NA	NA	NA	NA	NA	NA	NA	NA	Artery_Aorta
RHOD	1	fixed_IVW_correl	-0.0542917	0.0192948	0.00489599	random_IVW_correl	-0.0542917	Inf	1	NA	NA	NA	NA	NA	NA	NA	NA	NA	NA	NA	NA	Artery_Coronary
NUDCD3	1	fixed_IVW_correl	0.0335306	0.0119205	0.00491045	random_IVW_correl	0.0335306	Inf	1	NA	NA	NA	NA	NA	NA	NA	NA	NA	NA	NA	NA	Artery_Aorta
GATC	3	fixed_IVW_correl	-0.024902	0.00885389	0.00491501	random_IVW_correl	-0.024902	0.0142105	0.0797104	EGGER_correl	-0.0545709	0.0235481	0.0204804	Weighted median	-0.0244325	0.00847297	0.00393176	Weighted mode	-0.0249968	0.0108295	0.147316	Artery_Aorta
TRPC4AP	3	fixed_IVW_correl	0.0592494	0.021075	0.00493319	random_IVW_correl	0.0592494	0.0849766	0.48565	EGGER_correl	0.149128	0.0763942	0.0509288	Weighted median	-0.0163638	0.0273082	0.549023	Weighted mode	-0.0554018	0.0316286	0.221936	Whole_Blood
ZNF592	1	fixed_IVW_correl	-0.131497	0.0467818	0.00494086	random_IVW_correl	-0.131497	Inf	1	NA	NA	NA	NA	NA	NA	NA	NA	NA	NA	NA	NA	Whole_Blood
TSPAN4	1	fixed_IVW_correl	-0.0660629	0.0235052	0.00494543	random_IVW_correl	-0.0660629	NA	NA	NA	NA	NA	NA	NA	NA	NA	NA	NA	NA	NA	NA	Artery_Aorta
UBE2Q2L	1	fixed_IVW_correl	0.0342063	0.0121756	0.0049633	random_IVW_correl	0.0342063	NA	NA	NA	NA	NA	NA	NA	NA	NA	NA	NA	NA	NA	NA	Artery_Aorta
C12orf43	1	fixed_IVW_correl	-0.0396765	0.0141362	0.00500458	random_IVW_correl	-0.0396765	Inf	1	NA	NA	NA	NA	NA	NA	NA	NA	NA	NA	NA	NA	Artery_Coronary
ATP13A1	1	fixed_IVW_correl	-0.0615178	0.0219198	0.00500827	random_IVW_correl	-0.0615178	NA	NA	NA	NA	NA	NA	NA	NA	NA	NA	NA	NA	NA	NA	Artery_Aorta
XRCC3	1	fixed_IVW_correl	0.0502534	0.0179094	0.00501632	random_IVW_correl	0.0502534	Inf	1	NA	NA	NA	NA	NA	NA	NA	NA	NA	NA	NA	NA	Whole_Blood
ZNF663P	1	fixed_IVW_correl	-0.0243862	0.00869241	0.00502443	random_IVW_correl	-0.0243862	NA	NA	NA	NA	NA	NA	NA	NA	NA	NA	NA	NA	NA	NA	Liver
RP11-3K24.1	1	fixed_IVW_correl	0.039207	0.0139807	0.00504172	random_IVW_correl	0.039207	NA	NA	NA	NA	NA	NA	NA	NA	NA	NA	NA	NA	NA	NA	Whole_Blood
CD320	2	fixed_IVW_correl	0.0411134	0.0146618	0.00504541	random_IVW_correl	0.0411134	0.0146618	0.00504541	NA	NA	NA	NA	NA	NA	NA	NA	NA	NA	NA	NA	Artery_Aorta
LILRA1	2	fixed_IVW_correl	-0.0509393	0.0181737	0.00506428	random_IVW_correl	-0.0509393	0.0181737	0.00506428	NA	NA	NA	NA	NA	NA	NA	NA	NA	NA	NA	NA	Whole_Blood
ITPR3	4	random_IVW_correl	0.0758265	0.0270529	0.00506453	fixed_IVW_correl	0.0758265	0.0270529	0.00506453	EGGER_correl	0.120861	0.187263	0.518661	Weighted median	0.0674004	0.0270767	0.0128017	Weighted mode	0.0470168	0.0358326	0.280845	Whole_Blood
CCDC167	1	fixed_IVW_correl	-0.102002	0.0364024	0.00507758	random_IVW_correl	-0.102002	NA	NA	NA	NA	NA	NA	NA	NA	NA	NA	NA	NA	NA	NA	Whole_Blood
TRIM37	1	fixed_IVW_correl	0.0676495	0.0241506	0.005092	random_IVW_correl	0.0676495	Inf	1	NA	NA	NA	NA	NA	NA	NA	NA	NA	NA	NA	NA	Artery_Aorta
FAM228A	1	fixed_IVW_correl	0.0223139	0.00796691	0.00509734	random_IVW_correl	0.0223139	NA	NA	NA	NA	NA	NA	NA	NA	NA	NA	NA	NA	NA	NA	Liver
AC017002.1	1	fixed_IVW_correl	0.0517344	0.018476	0.00510885	random_IVW_correl	0.0517344	Inf	1	NA	NA	NA	NA	NA	NA	NA	NA	NA	NA	NA	NA	Whole_Blood
ACTR5	1	fixed_IVW_correl	-0.0322404	0.0115166	0.0051188	random_IVW_correl	-0.0322404	Inf	1	NA	NA	NA	NA	NA	NA	NA	NA	NA	NA	NA	NA	Artery_Aorta
VPS8	1	fixed_IVW_correl	-0.0386097	0.0137968	0.00513471	random_IVW_correl	-0.0386097	Inf	1	NA	NA	NA	NA	NA	NA	NA	NA	NA	NA	NA	NA	Liver
SPTY2D1	2	fixed_IVW_correl	-0.0531401	0.0190085	0.00518029	random_IVW_correl	-0.0531401	0.0190085	0.00518029	NA	NA	NA	NA	NA	NA	NA	NA	NA	NA	NA	NA	Artery_Aorta
AC034220.3	1	fixed_IVW_correl	-0.0381126	0.0136473	0.00522736	random_IVW_correl	-0.0381126	NA	NA	NA	NA	NA	NA	NA	NA	NA	NA	NA	NA	NA	NA	Liver
RANBP17	1	fixed_IVW_correl	0.0193828	0.00694319	0.00524434	random_IVW_correl	0.0193828	Inf	1	NA	NA	NA	NA	NA	NA	NA	NA	NA	NA	NA	NA	Liver
LCA5L	1	fixed_IVW_correl	0.0178877	0.00640811	0.00524793	random_IVW_correl	0.0178877	NA	NA	NA	NA	NA	NA	NA	NA	NA	NA	NA	NA	NA	NA	Artery_Coronary
MGST3	3	fixed_IVW_correl	-0.0330119	0.0118316	0.00526846	random_IVW_correl	-0.0330119	0.0118316	0.00526846	EGGER_correl	-0.0281427	0.209512	0.893145	Weighted median	-0.0329193	0.0111373	0.00311899	Weighted mode	-0.0328792	0.0124182	0.117941	Whole_Blood
ABHD12	1	fixed_IVW_correl	0.0246416	0.00883825	0.00530234	random_IVW_correl	0.0246416	Inf	1	NA	NA	NA	NA	NA	NA	NA	NA	NA	NA	NA	NA	Liver
CYCSP34	1	fixed_IVW_correl	-0.0369938	0.0132735	0.00531918	random_IVW_correl	-0.0369938	NA	NA	NA	NA	NA	NA	NA	NA	NA	NA	NA	NA	NA	NA	Artery_Aorta
MTMR2	2	fixed_IVW_correl	0.0267688	0.0096056	0.00532329	random_IVW_correl	0.0267688	0.0096056	0.00532329	NA	NA	NA	NA	NA	NA	NA	NA	NA	NA	NA	NA	Artery_Aorta
ZNF257	2	fixed_IVW_correl	-0.0196981	0.0070707	0.00533837	random_IVW_correl	-0.0196981	0.0070707	0.00533837	NA	NA	NA	NA	NA	NA	NA	NA	NA	NA	NA	NA	Artery_Aorta
ZNF586	1	fixed_IVW_correl	-0.034731	0.0124699	0.00534981	random_IVW_correl	-0.034731	Inf	1	NA	NA	NA	NA	NA	NA	NA	NA	NA	NA	NA	NA	Artery_Aorta
TLR3	1	fixed_IVW_correl	0.0515311	0.0185024	0.00535118	random_IVW_correl	0.0515311	NA	NA	NA	NA	NA	NA	NA	NA	NA	NA	NA	NA	NA	NA	Whole_Blood
CYP4V2	1	fixed_IVW_correl	0.0311614	0.0111886	0.00535118	random_IVW_correl	0.0311614	Inf	1	NA	NA	NA	NA	NA	NA	NA	NA	NA	NA	NA	NA	Liver
RP11-967K21.1	1	fixed_IVW_correl	-0.033661	0.0120945	0.00538326	random_IVW_correl	-0.033661	Inf	1	NA	NA	NA	NA	NA	NA	NA	NA	NA	NA	NA	NA	Artery_Coronary
CCDC91	1	fixed_IVW_correl	0.0578968	0.0208025	0.00538326	random_IVW_correl	0.0578968	NA	NA	NA	NA	NA	NA	NA	NA	NA	NA	NA	NA	NA	NA	Artery_Aorta
FOXRED2	2	fixed_IVW_correl	0.0320245	0.0115131	0.00540954	random_IVW_correl	0.0320245	0.0115131	0.00540954	NA	NA	NA	NA	NA	NA	NA	NA	NA	NA	NA	NA	Artery_Aorta
PEX6	2	fixed_IVW_correl	-0.0260132	0.00935319	0.00541555	random_IVW_correl	-0.0260132	0.0263901	0.324271	NA	NA	NA	NA	NA	NA	NA	NA	NA	NA	NA	NA	Artery_Coronary
PIP4K2A	1	fixed_IVW_correl	0.0444483	0.0159824	0.00541795	random_IVW_correl	0.0444483	NA	NA	NA	NA	NA	NA	NA	NA	NA	NA	NA	NA	NA	NA	Artery_Aorta
SCAMP4	1	fixed_IVW_correl	-0.0866216	0.0311645	0.00544435	random_IVW_correl	-0.0866216	Inf	1	NA	NA	NA	NA	NA	NA	NA	NA	NA	NA	NA	NA	Artery_Aorta
RIMS1	1	fixed_IVW_correl	0.0399782	0.0143887	0.00546184	random_IVW_correl	0.0399782	Inf	1	NA	NA	NA	NA	NA	NA	NA	NA	NA	NA	NA	NA	Artery_Aorta
NOXA1	1	fixed_IVW_correl	-0.0475764	0.0171257	0.00546833	random_IVW_correl	-0.0475764	Inf	1	NA	NA	NA	NA	NA	NA	NA	NA	NA	NA	NA	NA	Artery_Coronary
RP11-299J3.8	1	fixed_IVW_correl	0.0562737	0.0202592	0.00547488	random_IVW_correl	0.0562737	Inf	1	NA	NA	NA	NA	NA	NA	NA	NA	NA	NA	NA	NA	Artery_Aorta
SNTB1	1	fixed_IVW_correl	0.0321595	0.0115797	0.00548249	random_IVW_correl	0.0321595	NA	NA	NA	NA	NA	NA	NA	NA	NA	NA	NA	NA	NA	NA	Liver
BBS4	1	fixed_IVW_correl	0.0422994	0.0152337	0.00549136	random_IVW_correl	0.0422994	NA	NA	NA	NA	NA	NA	NA	NA	NA	NA	NA	NA	NA	NA	Whole_Blood
GORAB	1	fixed_IVW_correl	0.0434202	0.0156388	0.00549591	random_IVW_correl	0.0434202	Inf	1	NA	NA	NA	NA	NA	NA	NA	NA	NA	NA	NA	NA	Artery_Aorta
RP11-37B2.1	2	fixed_IVW_correl	0.0355343	0.0128001	0.00550157	random_IVW_correl	0.0355343	0.0128001	0.00550157	NA	NA	NA	NA	NA	NA	NA	NA	NA	NA	NA	NA	Artery_Aorta
GTF2H5	1	fixed_IVW_correl	-0.0370121	0.0133458	0.00554875	random_IVW_correl	-0.0370121	Inf	1	NA	NA	NA	NA	NA	NA	NA	NA	NA	NA	NA	NA	Artery_Aorta
GTF2H5	1	fixed_IVW_correl	-0.0432081	0.0155799	0.00554875	random_IVW_correl	-0.0432081	Inf	1	NA	NA	NA	NA	NA	NA	NA	NA	NA	NA	NA	NA	Artery_Coronary
TJP2	4	random_IVW_correl	0.0230321	0.00830499	0.00554938	fixed_IVW_correl	0.0230321	0.00830499	0.00554938	EGGER_correl	0.0415137	0.0418272	0.320951	Weighted median	0.0222019	0.0078938	0.00491455	Weighted mode	0.0215509	0.00871909	0.0899292	Whole_Blood
FNDC9	1	fixed_IVW_correl	-0.0212775	0.00767394	0.00555948	random_IVW_correl	-0.0212775	NA	NA	NA	NA	NA	NA	NA	NA	NA	NA	NA	NA	NA	NA	Artery_Aorta
CTB-109A12.1	1	fixed_IVW_correl	-0.0155902	0.00562277	0.00555948	random_IVW_correl	-0.0155902	Inf	1	NA	NA	NA	NA	NA	NA	NA	NA	NA	NA	NA	NA	Artery_Coronary
CTB-47B11.3	1	fixed_IVW_correl	-0.0169554	0.00611514	0.00555948	random_IVW_correl	-0.0169554	NA	NA	NA	NA	NA	NA	NA	NA	NA	NA	NA	NA	NA	NA	Artery_Coronary
FNDC9	1	fixed_IVW_correl	-0.0256456	0.00924937	0.00555948	random_IVW_correl	-0.0256456	NA	NA	NA	NA	NA	NA	NA	NA	NA	NA	NA	NA	NA	NA	Artery_Coronary
RYBP	2	fixed_IVW_correl	0.0381983	0.0137788	0.00556692	random_IVW_correl	0.0381983	0.0137788	0.00556692	NA	NA	NA	NA	NA	NA	NA	NA	NA	NA	NA	NA	Whole_Blood
HMP19	1	fixed_IVW_correl	-0.0639158	0.0230671	0.00559075	random_IVW_correl	-0.0639158	Inf	1	NA	NA	NA	NA	NA	NA	NA	NA	NA	NA	NA	NA	Whole_Blood
HAUS4	2	fixed_IVW_correl	-0.0192692	0.00695605	0.00560317	random_IVW_correl	-0.0192692	0.00851798	0.0236859	NA	NA	NA	NA	NA	NA	NA	NA	NA	NA	NA	NA	Artery_Aorta
TMEM191A	1	fixed_IVW_correl	-0.0313781	0.0113343	0.00563287	random_IVW_correl	-0.0313781	NA	NA	NA	NA	NA	NA	NA	NA	NA	NA	NA	NA	NA	NA	Liver
FAM192A	1	fixed_IVW_correl	-0.0315565	0.011399	0.00563394	random_IVW_correl	-0.0315565	Inf	1	NA	NA	NA	NA	NA	NA	NA	NA	NA	NA	NA	NA	Artery_Aorta
ZNF391	2	fixed_IVW_correl	-0.0194169	0.00701436	0.0056374	random_IVW_correl	-0.0194169	0.00701436	0.0056374	NA	NA	NA	NA	NA	NA	NA	NA	NA	NA	NA	NA	Artery_Aorta
KIAA1191	1	fixed_IVW_correl	0.0729016	0.0263461	0.00565611	random_IVW_correl	0.0729016	Inf	1	NA	NA	NA	NA	NA	NA	NA	NA	NA	NA	NA	NA	Whole_Blood
PPP1R14B	2	fixed_IVW_correl	0.0341039	0.0123337	0.00569051	random_IVW_correl	0.0341039	0.0123337	0.00569051	NA	NA	NA	NA	NA	NA	NA	NA	NA	NA	NA	NA	Artery_Aorta
XRCC3	1	fixed_IVW_correl	0.0756102	0.0273463	0.00569374	random_IVW_correl	0.0756102	NA	NA	NA	NA	NA	NA	NA	NA	NA	NA	NA	NA	NA	NA	Artery_Aorta
GPC6	1	fixed_IVW_correl	-0.0209124	0.00756798	0.00572239	random_IVW_correl	-0.0209124	Inf	1	NA	NA	NA	NA	NA	NA	NA	NA	NA	NA	NA	NA	Artery_Coronary
MS4A6A	1	fixed_IVW_correl	-0.101392	0.0366977	0.00572903	random_IVW_correl	-0.101392	Inf	1	NA	NA	NA	NA	NA	NA	NA	NA	NA	NA	NA	NA	Whole_Blood
CGGBP1	1	fixed_IVW_correl	-0.0308974	0.0111871	0.00574703	random_IVW_correl	-0.0308974	NA	NA	NA	NA	NA	NA	NA	NA	NA	NA	NA	NA	NA	NA	Artery_Coronary
CGGBP1	1	fixed_IVW_correl	-0.134794	0.0488053	0.00574703	random_IVW_correl	-0.134794	NA	NA	NA	NA	NA	NA	NA	NA	NA	NA	NA	NA	NA	NA	Whole_Blood
CGGBP1	1	fixed_IVW_correl	-0.042113	0.015248	0.00574703	random_IVW_correl	-0.042113	Inf	1	NA	NA	NA	NA	NA	NA	NA	NA	NA	NA	NA	NA	Liver
SIVA1	1	fixed_IVW_correl	0.111309	0.0403158	0.00576373	random_IVW_correl	0.111309	NA	NA	NA	NA	NA	NA	NA	NA	NA	NA	NA	NA	NA	NA	Whole_Blood
RP4-669P10.19	1	fixed_IVW_correl	-0.0340258	0.0123278	0.00577862	random_IVW_correl	-0.0340258	NA	NA	NA	NA	NA	NA	NA	NA	NA	NA	NA	NA	NA	NA	Artery_Aorta
RP1-199J3.6	1	fixed_IVW_correl	0.0232532	0.00842729	0.00579295	random_IVW_correl	0.0232532	NA	NA	NA	NA	NA	NA	NA	NA	NA	NA	NA	NA	NA	NA	Artery_Coronary
CHN2	2	fixed_IVW_correl	0.0347763	0.01261	0.00581856	random_IVW_correl	0.0347763	0.0207114	0.0931347	NA	NA	NA	NA	NA	NA	NA	NA	NA	NA	NA	NA	Artery_Aorta
NEK11	1	fixed_IVW_correl	0.0444848	0.0161323	0.00582446	random_IVW_correl	0.0444848	NA	NA	NA	NA	NA	NA	NA	NA	NA	NA	NA	NA	NA	NA	Whole_Blood
TULP2	1	fixed_IVW_correl	0.0127998	0.00464315	0.0058388	random_IVW_correl	0.0127998	NA	NA	NA	NA	NA	NA	NA	NA	NA	NA	NA	NA	NA	NA	Liver
INAFM1	1	fixed_IVW_correl	-0.0748468	0.0271515	0.00583997	random_IVW_correl	-0.0748468	Inf	1	NA	NA	NA	NA	NA	NA	NA	NA	NA	NA	NA	NA	Artery_Aorta
STARD10	1	fixed_IVW_correl	0.0407727	0.0147922	0.00584468	random_IVW_correl	0.0407727	NA	NA	NA	NA	NA	NA	NA	NA	NA	NA	NA	NA	NA	NA	Artery_Aorta
ALKBH5	1	fixed_IVW_correl	-0.0463596	0.0168211	0.00585055	random_IVW_correl	-0.0463596	Inf	1	NA	NA	NA	NA	NA	NA	NA	NA	NA	NA	NA	NA	Artery_Aorta
IFIT5	1	fixed_IVW_correl	-0.022581	0.00819414	0.00585567	random_IVW_correl	-0.022581	NA	NA	NA	NA	NA	NA	NA	NA	NA	NA	NA	NA	NA	NA	Artery_Coronary
IFIT5	1	fixed_IVW_correl	-0.0530038	0.0192339	0.00585567	random_IVW_correl	-0.0530038	Inf	1	NA	NA	NA	NA	NA	NA	NA	NA	NA	NA	NA	NA	Whole_Blood
SNX21	1	fixed_IVW_correl	-0.0516048	0.018728	0.00586045	random_IVW_correl	-0.0516048	NA	NA	NA	NA	NA	NA	NA	NA	NA	NA	NA	NA	NA	NA	Artery_Aorta
ZSCAN23	1	fixed_IVW_correl	-0.0224645	0.008155	0.00587482	random_IVW_correl	-0.0224645	NA	NA	NA	NA	NA	NA	NA	NA	NA	NA	NA	NA	NA	NA	Artery_Aorta
ZSCAN23	1	fixed_IVW_correl	-0.0249382	0.00905302	0.00587482	random_IVW_correl	-0.0249382	Inf	1	NA	NA	NA	NA	NA	NA	NA	NA	NA	NA	NA	NA	Artery_Coronary
ADSSL1	1	fixed_IVW_correl	0.0339671	0.0123358	0.00589553	random_IVW_correl	0.0339671	Inf	1	NA	NA	NA	NA	NA	NA	NA	NA	NA	NA	NA	NA	Artery_Coronary
ULK3	2	fixed_IVW_correl	0.0668055	0.024267	0.00590633	random_IVW_correl	0.0668055	0.0461452	0.147694	NA	NA	NA	NA	NA	NA	NA	NA	NA	NA	NA	NA	Whole_Blood
NSFP1	2	fixed_IVW_correl	0.0222299	0.00807862	0.00592886	random_IVW_correl	0.0222299	0.00807862	0.00592886	NA	NA	NA	NA	NA	NA	NA	NA	NA	NA	NA	NA	Whole_Blood
UROD	1	fixed_IVW_correl	0.0342004	0.0124313	0.00593852	random_IVW_correl	0.0342004	NA	NA	NA	NA	NA	NA	NA	NA	NA	NA	NA	NA	NA	NA	Artery_Aorta
ZADH2	1	fixed_IVW_correl	-0.0555368	0.0202281	0.00604129	random_IVW_correl	-0.0555368	NA	NA	NA	NA	NA	NA	NA	NA	NA	NA	NA	NA	NA	NA	Artery_Aorta
GTF2H5	1	fixed_IVW_correl	-0.0610858	0.0222618	0.00607003	random_IVW_correl	-0.0610858	Inf	1	NA	NA	NA	NA	NA	NA	NA	NA	NA	NA	NA	NA	Whole_Blood
VPS53	1	fixed_IVW_correl	-0.0220352	0.00803121	0.00607529	random_IVW_correl	-0.0220352	Inf	1	NA	NA	NA	NA	NA	NA	NA	NA	NA	NA	NA	NA	Artery_Coronary
DIRC3	1	fixed_IVW_correl	0.0340125	0.0124011	0.00609357	random_IVW_correl	0.0340125	NA	NA	NA	NA	NA	NA	NA	NA	NA	NA	NA	NA	NA	NA	Artery_Aorta
PCDHB16	2	fixed_IVW_correl	0.0190562	0.0069539	0.00613704	random_IVW_correl	0.0190562	0.0069539	0.00613704	NA	NA	NA	NA	NA	NA	NA	NA	NA	NA	NA	NA	Artery_Aorta
ZBED6CL	2	fixed_IVW_correl	-0.0531033	0.0193861	0.00615786	random_IVW_correl	-0.0531033	0.0193861	0.00615786	NA	NA	NA	NA	NA	NA	NA	NA	NA	NA	NA	NA	Whole_Blood
FAM3C	1	fixed_IVW_correl	-0.108543	0.0396294	0.00616356	random_IVW_correl	-0.108543	Inf	1	NA	NA	NA	NA	NA	NA	NA	NA	NA	NA	NA	NA	Artery_Aorta
CSPG4P11	1	fixed_IVW_correl	0.0210508	0.00768623	0.00616702	random_IVW_correl	0.0210508	NA	NA	NA	NA	NA	NA	NA	NA	NA	NA	NA	NA	NA	NA	Artery_Coronary
ILF3-AS1	2	fixed_IVW_correl	0.056669	0.0206999	0.00618806	random_IVW_correl	0.056669	0.076072	0.456309	NA	NA	NA	NA	NA	NA	NA	NA	NA	NA	NA	NA	Whole_Blood
ZNF197	2	fixed_IVW_correl	-0.0308347	0.0112637	0.00619016	random_IVW_correl	-0.0308347	0.0112637	0.00619016	NA	NA	NA	NA	NA	NA	NA	NA	NA	NA	NA	NA	Whole_Blood
AC011239.2	1	fixed_IVW_correl	-0.033121	0.0121011	0.00619989	random_IVW_correl	-0.033121	NA	NA	NA	NA	NA	NA	NA	NA	NA	NA	NA	NA	NA	NA	Artery_Aorta
TBKBP1	3	fixed_IVW_correl	-0.0258533	0.00944643	0.00620338	random_IVW_correl	-0.0258533	0.0115191	0.0248077	EGGER_correl	-0.0775381	0.0760176	0.307728	Weighted median	-0.0276123	0.00871423	0.0015315	Weighted mode	-0.0286308	0.00942061	0.0933528	Artery_Aorta
RP11-37B2.1	2	fixed_IVW_correl	0.0283406	0.0103562	0.00620811	random_IVW_correl	0.0283406	0.0103562	0.00620811	NA	NA	NA	NA	NA	NA	NA	NA	NA	NA	NA	NA	Artery_Coronary
LRRK2	1	fixed_IVW_correl	-0.0445132	0.0162927	0.00629314	random_IVW_correl	-0.0445132	Inf	1	NA	NA	NA	NA	NA	NA	NA	NA	NA	NA	NA	NA	Artery_Coronary
AP3M1	2	fixed_IVW_correl	0.0492201	0.0180193	0.00630424	random_IVW_correl	0.0492201	0.0325239	0.13019	NA	NA	NA	NA	NA	NA	NA	NA	NA	NA	NA	NA	Whole_Blood
GLO1	1	fixed_IVW_correl	0.0776203	0.028427	0.00632352	random_IVW_correl	0.0776203	Inf	1	NA	NA	NA	NA	NA	NA	NA	NA	NA	NA	NA	NA	Whole_Blood
ALDH4A1	1	fixed_IVW_correl	0.062771	0.0229911	0.00632889	random_IVW_correl	0.062771	NA	NA	NA	NA	NA	NA	NA	NA	NA	NA	NA	NA	NA	NA	Whole_Blood
PRR12	1	fixed_IVW_correl	0.0576556	0.0211286	0.00635679	random_IVW_correl	0.0576556	NA	NA	NA	NA	NA	NA	NA	NA	NA	NA	NA	NA	NA	NA	Artery_Aorta
LINC01235	1	fixed_IVW_correl	0.0341161	0.0125027	0.00635832	random_IVW_correl	0.0341161	NA	NA	NA	NA	NA	NA	NA	NA	NA	NA	NA	NA	NA	NA	Artery_Aorta
LZTR1	1	fixed_IVW_correl	0.0435291	0.0159557	0.00636971	random_IVW_correl	0.0435291	Inf	1	NA	NA	NA	NA	NA	NA	NA	NA	NA	NA	NA	NA	Artery_Aorta
TPM3P6	1	fixed_IVW_correl	-0.0184362	0.00676373	0.00641562	random_IVW_correl	-0.0184362	Inf	1	NA	NA	NA	NA	NA	NA	NA	NA	NA	NA	NA	NA	Artery_Aorta
LINC01137	3	fixed_IVW_correl	-0.0186566	0.00684804	0.00644245	random_IVW_correl	-0.0186566	0.0124402	0.133693	EGGER_correl	-0.0299243	0.0317427	0.345827	Weighted median	-0.014991	0.00683443	0.0282742	Weighted mode	-0.0141269	0.00683652	0.174762	Artery_Aorta
ZNF391	1	fixed_IVW_correl	-0.027687	0.0101656	0.00645734	random_IVW_correl	-0.027687	NA	NA	NA	NA	NA	NA	NA	NA	NA	NA	NA	NA	NA	NA	Liver
ZNF391	1	fixed_IVW_correl	-0.030152	0.0110706	0.00645734	random_IVW_correl	-0.030152	NA	NA	NA	NA	NA	NA	NA	NA	NA	NA	NA	NA	NA	NA	Whole_Blood
ARHGAP22	3	fixed_IVW_correl	0.0284408	0.0104438	0.0064651	random_IVW_correl	0.0284408	0.0104438	0.0064651	EGGER_correl	0.152694	1.05411	0.884824	Weighted median	0.0257193	0.0103716	0.0131462	Weighted mode	0.0246415	0.0113595	0.1623	Whole_Blood
RP11-557N21.1	1	fixed_IVW_correl	-0.0536235	0.0196953	0.00647603	random_IVW_correl	-0.0536235	NA	NA	NA	NA	NA	NA	NA	NA	NA	NA	NA	NA	NA	NA	Artery_Aorta
MARK4	1	fixed_IVW_correl	-0.0923897	0.0339457	0.00649496	random_IVW_correl	-0.0923897	NA	NA	NA	NA	NA	NA	NA	NA	NA	NA	NA	NA	NA	NA	Artery_Aorta
C15orf40	3	fixed_IVW_correl	-0.0252303	0.00927154	0.0065033	random_IVW_correl	-0.0252303	0.0107348	0.0187568	EGGER_correl	-0.00591035	0.0420972	0.888346	Weighted median	-0.0249788	0.00899899	0.00550772	Weighted mode	-0.0210391	0.0101781	0.17467	Artery_Aorta
CTSF	1	fixed_IVW_correl	-0.0527201	0.0193746	0.00650678	random_IVW_correl	-0.0527201	NA	NA	NA	NA	NA	NA	NA	NA	NA	NA	NA	NA	NA	NA	Artery_Coronary
TAPT1-AS1	1	fixed_IVW_correl	-0.0630401	0.0231847	0.00654713	random_IVW_correl	-0.0630401	NA	NA	NA	NA	NA	NA	NA	NA	NA	NA	NA	NA	NA	NA	Liver
SERPIND1	1	fixed_IVW_correl	0.0182148	0.00670002	0.00655555	random_IVW_correl	0.0182148	NA	NA	NA	NA	NA	NA	NA	NA	NA	NA	NA	NA	NA	NA	Artery_Coronary
ZNHIT3	1	fixed_IVW_correl	0.0353337	0.0130085	0.00660346	random_IVW_correl	0.0353337	Inf	1	NA	NA	NA	NA	NA	NA	NA	NA	NA	NA	NA	NA	Liver
RSG1	2	fixed_IVW_correl	-0.0339229	0.0124962	0.00663456	random_IVW_correl	-0.0339229	0.034128	0.320229	NA	NA	NA	NA	NA	NA	NA	NA	NA	NA	NA	NA	Artery_Aorta
DDX11L2	2	fixed_IVW_correl	0.0162208	0.00597837	0.00666273	random_IVW_correl	0.0162208	0.00597837	0.00666273	NA	NA	NA	NA	NA	NA	NA	NA	NA	NA	NA	NA	Liver
RP5-1125A11.6	1	fixed_IVW_correl	-0.02425	0.0089399	0.00667665	random_IVW_correl	-0.02425	NA	NA	NA	NA	NA	NA	NA	NA	NA	NA	NA	NA	NA	NA	Artery_Aorta
RP5-1125A11.7	1	fixed_IVW_correl	-0.0290819	0.0107212	0.00667665	random_IVW_correl	-0.0290819	Inf	1	NA	NA	NA	NA	NA	NA	NA	NA	NA	NA	NA	NA	Artery_Coronary
RP5-1125A11.7	1	fixed_IVW_correl	-0.0209154	0.0077106	0.00667665	random_IVW_correl	-0.0209154	Inf	1	NA	NA	NA	NA	NA	NA	NA	NA	NA	NA	NA	NA	Artery_Aorta
MYO19	1	fixed_IVW_correl	0.040221	0.0148407	0.00672444	random_IVW_correl	0.040221	NA	NA	NA	NA	NA	NA	NA	NA	NA	NA	NA	NA	NA	NA	Artery_Coronary
RP11-678G14.2	1	fixed_IVW_correl	-0.0254285	0.00938276	0.00672564	random_IVW_correl	-0.0254285	NA	NA	NA	NA	NA	NA	NA	NA	NA	NA	NA	NA	NA	NA	Artery_Aorta
PACERR	1	fixed_IVW_correl	-0.0616025	0.0227402	0.00674927	random_IVW_correl	-0.0616025	NA	NA	NA	NA	NA	NA	NA	NA	NA	NA	NA	NA	NA	NA	Artery_Aorta
DNASE1	1	fixed_IVW_correl	-0.12995	0.0479834	0.00676444	random_IVW_correl	-0.12995	NA	NA	NA	NA	NA	NA	NA	NA	NA	NA	NA	NA	NA	NA	Whole_Blood
SP1	1	fixed_IVW_correl	0.164703	0.0608706	0.0068143	random_IVW_correl	0.164703	Inf	1	NA	NA	NA	NA	NA	NA	NA	NA	NA	NA	NA	NA	Whole_Blood
SNAP29	2	fixed_IVW_correl	0.0403535	0.0149268	0.00686288	random_IVW_correl	0.0403535	0.0410942	0.326112	NA	NA	NA	NA	NA	NA	NA	NA	NA	NA	NA	NA	Artery_Aorta
KCNMA1	5	random_IVW_correl	0.0220081	0.0081431	0.00687843	fixed_IVW_correl	0.0220081	0.0081431	0.00687843	EGGER_correl	0.030692	0.0368894	0.405409	Weighted median	0.0207717	0.00753448	0.00583542	Weighted mode	0.0219915	0.00788438	0.04935	Whole_Blood
THSD4	1	fixed_IVW_correl	0.0538559	0.0199324	0.00689394	random_IVW_correl	0.0538559	NA	NA	NA	NA	NA	NA	NA	NA	NA	NA	NA	NA	NA	NA	Artery_Aorta
TAF1A-AS1	1	fixed_IVW_correl	0.0460636	0.0170519	0.00690532	random_IVW_correl	0.0460636	NA	NA	NA	NA	NA	NA	NA	NA	NA	NA	NA	NA	NA	NA	Whole_Blood
TAF1A-AS1	1	fixed_IVW_correl	0.0297718	0.011021	0.00690532	random_IVW_correl	0.0297718	NA	NA	NA	NA	NA	NA	NA	NA	NA	NA	NA	NA	NA	NA	Artery_Aorta
PAAF1	1	fixed_IVW_correl	-0.0311096	0.0115203	0.00692525	random_IVW_correl	-0.0311096	Inf	1	NA	NA	NA	NA	NA	NA	NA	NA	NA	NA	NA	NA	Liver
PAAF1	1	fixed_IVW_correl	-0.0234091	0.0086687	0.00692525	random_IVW_correl	-0.0234091	NA	NA	NA	NA	NA	NA	NA	NA	NA	NA	NA	NA	NA	NA	Artery_Aorta
PAAF1	1	fixed_IVW_correl	-0.0239602	0.00887278	0.00692525	random_IVW_correl	-0.0239602	NA	NA	NA	NA	NA	NA	NA	NA	NA	NA	NA	NA	NA	NA	Artery_Coronary
PAAF1	1	fixed_IVW_correl	-0.0451657	0.0167254	0.00692525	random_IVW_correl	-0.0451657	NA	NA	NA	NA	NA	NA	NA	NA	NA	NA	NA	NA	NA	NA	Whole_Blood
TMED9	1	fixed_IVW_correl	-0.0638856	0.0236703	0.00695519	random_IVW_correl	-0.0638856	Inf	1	NA	NA	NA	NA	NA	NA	NA	NA	NA	NA	NA	NA	Artery_Aorta
RP5-1021I20.1	2	fixed_IVW_correl	-0.0172278	0.00638785	0.00699733	random_IVW_correl	-0.0172278	0.00638785	0.00699733	NA	NA	NA	NA	NA	NA	NA	NA	NA	NA	NA	NA	Liver
SLC8A1	2	fixed_IVW_correl	0.0793451	0.0294203	0.00699769	random_IVW_correl	0.0793451	0.0294203	0.00699769	NA	NA	NA	NA	NA	NA	NA	NA	NA	NA	NA	NA	Whole_Blood
CGGBP1	2	fixed_IVW_correl	-0.0271322	0.0100625	0.00700977	random_IVW_correl	-0.0271322	0.0100625	0.00700977	NA	NA	NA	NA	NA	NA	NA	NA	NA	NA	NA	NA	Artery_Aorta
C9orf78	4	random_IVW_correl	0.0324399	0.0120346	0.00702727	fixed_IVW_correl	0.0324399	0.0120346	0.00702727	EGGER_correl	0.0386741	0.039374	0.325989	Weighted median	0.0315142	0.0109948	0.00415323	Weighted mode	0.0324954	0.0121497	0.0753946	Whole_Blood
POLR3H	1	fixed_IVW_correl	0.0717456	0.0266263	0.00704871	random_IVW_correl	0.0717456	NA	NA	NA	NA	NA	NA	NA	NA	NA	NA	NA	NA	NA	NA	Artery_Aorta
LINC00173	2	fixed_IVW_correl	0.044202	0.0164119	0.00707522	random_IVW_correl	0.044202	0.0222237	0.0467058	NA	NA	NA	NA	NA	NA	NA	NA	NA	NA	NA	NA	Artery_Aorta
SLC25A51	1	fixed_IVW_correl	-0.0245319	0.00911033	0.00708652	random_IVW_correl	-0.0245319	NA	NA	NA	NA	NA	NA	NA	NA	NA	NA	NA	NA	NA	NA	Artery_Aorta
RP11-162D16.2	1	fixed_IVW_correl	-0.0224247	0.00833071	0.0071065	random_IVW_correl	-0.0224247	Inf	1	NA	NA	NA	NA	NA	NA	NA	NA	NA	NA	NA	NA	Liver
PSMB3	1	fixed_IVW_correl	0.0558887	0.0207636	0.00710962	random_IVW_correl	0.0558887	Inf	1	NA	NA	NA	NA	NA	NA	NA	NA	NA	NA	NA	NA	Artery_Coronary
RALGAPA2	1	fixed_IVW_correl	-0.138167	0.0513338	0.00711239	random_IVW_correl	-0.138167	Inf	1	NA	NA	NA	NA	NA	NA	NA	NA	NA	NA	NA	NA	Whole_Blood
SLC22A5	2	fixed_IVW_correl	0.0271738	0.0100967	0.00711642	random_IVW_correl	0.0271738	0.0226473	0.23019	NA	NA	NA	NA	NA	NA	NA	NA	NA	NA	NA	NA	Whole_Blood
BANF1	1	fixed_IVW_correl	0.0913921	0.0339683	0.00713423	random_IVW_correl	0.0913921	NA	NA	NA	NA	NA	NA	NA	NA	NA	NA	NA	NA	NA	NA	Artery_Aorta
GS1-124K5.12	1	fixed_IVW_correl	-0.061987	0.0230396	0.00713544	random_IVW_correl	-0.061987	NA	NA	NA	NA	NA	NA	NA	NA	NA	NA	NA	NA	NA	NA	Artery_Aorta
GSK3B	1	fixed_IVW_correl	-0.0686986	0.0255389	0.00714604	random_IVW_correl	-0.0686986	NA	NA	NA	NA	NA	NA	NA	NA	NA	NA	NA	NA	NA	NA	Artery_Aorta
WFDC3	1	fixed_IVW_correl	-0.0195801	0.00727942	0.00714979	random_IVW_correl	-0.0195801	Inf	1	NA	NA	NA	NA	NA	NA	NA	NA	NA	NA	NA	NA	Liver
RP11-127I20.5	2	fixed_IVW_correl	-0.0230971	0.00859185	0.00718272	random_IVW_correl	-0.0230971	0.032461	0.476754	NA	NA	NA	NA	NA	NA	NA	NA	NA	NA	NA	NA	Whole_Blood
CTSH	1	fixed_IVW_correl	-0.0377201	0.0140372	0.00720633	random_IVW_correl	-0.0377201	NA	NA	NA	NA	NA	NA	NA	NA	NA	NA	NA	NA	NA	NA	Artery_Coronary
CEBPZOS	1	fixed_IVW_correl	0.0783904	0.0292011	0.00726371	random_IVW_correl	0.0783904	Inf	1	NA	NA	NA	NA	NA	NA	NA	NA	NA	NA	NA	NA	Whole_Blood
RP11-600F24.7	1	fixed_IVW_correl	-0.0668386	0.0249027	0.0072749	random_IVW_correl	-0.0668386	Inf	1	NA	NA	NA	NA	NA	NA	NA	NA	NA	NA	NA	NA	Artery_Aorta
ADAM23	1	fixed_IVW_correl	-0.0394541	0.0147008	0.0072789	random_IVW_correl	-0.0394541	Inf	1	NA	NA	NA	NA	NA	NA	NA	NA	NA	NA	NA	NA	Artery_Aorta
NDUFAF5	2	fixed_IVW_correl	-0.030993	0.0115504	0.00729023	random_IVW_correl	-0.030993	0.0121161	0.0105275	NA	NA	NA	NA	NA	NA	NA	NA	NA	NA	NA	NA	Artery_Aorta
GTPBP3	1	fixed_IVW_correl	-0.0700939	0.0261258	0.00729782	random_IVW_correl	-0.0700939	Inf	1	NA	NA	NA	NA	NA	NA	NA	NA	NA	NA	NA	NA	Whole_Blood
GTPBP3	1	fixed_IVW_correl	-0.0530146	0.0197599	0.00729782	random_IVW_correl	-0.0530146	Inf	1	NA	NA	NA	NA	NA	NA	NA	NA	NA	NA	NA	NA	Artery_Aorta
DIP2B	1	fixed_IVW_correl	0.0670162	0.0249855	0.00731392	random_IVW_correl	0.0670162	Inf	1	NA	NA	NA	NA	NA	NA	NA	NA	NA	NA	NA	NA	Whole_Blood
VPS53	6	random_IVW_correl	-0.0220147	0.00820778	0.00731459	fixed_IVW_correl	-0.0220147	0.00643686	0.000625989	EGGER_correl	-0.0197196	0.0127752	0.122688	Weighted median	-0.0232511	0.00583276	6.71123e-05	Weighted mode	-0.0233649	0.00635309	0.0143275	Whole_Blood
EEPD1	1	fixed_IVW_correl	-0.0741108	0.0276343	0.00732189	random_IVW_correl	-0.0741108	NA	NA	NA	NA	NA	NA	NA	NA	NA	NA	NA	NA	NA	NA	Whole_Blood
GPR84	1	fixed_IVW_correl	-0.0820959	0.0306193	0.00733638	random_IVW_correl	-0.0820959	Inf	1	NA	NA	NA	NA	NA	NA	NA	NA	NA	NA	NA	NA	Whole_Blood
ACSM5P1	1	fixed_IVW_correl	0.0274627	0.0102447	0.0073476	random_IVW_correl	0.0274627	Inf	1	NA	NA	NA	NA	NA	NA	NA	NA	NA	NA	NA	NA	Liver
WFDC10B	1	fixed_IVW_correl	0.0217557	0.00811666	0.00735396	random_IVW_correl	0.0217557	Inf	1	NA	NA	NA	NA	NA	NA	NA	NA	NA	NA	NA	NA	Artery_Coronary
LRFN5	1	fixed_IVW_correl	-0.0374699	0.0139889	0.00739428	random_IVW_correl	-0.0374699	NA	NA	NA	NA	NA	NA	NA	NA	NA	NA	NA	NA	NA	NA	Artery_Aorta
UBOX5	1	fixed_IVW_correl	-0.0584977	0.0218402	0.0073965	random_IVW_correl	-0.0584977	Inf	1	NA	NA	NA	NA	NA	NA	NA	NA	NA	NA	NA	NA	Artery_Aorta
TOR1B	1	fixed_IVW_correl	0.0319787	0.011943	0.00741486	random_IVW_correl	0.0319787	Inf	1	NA	NA	NA	NA	NA	NA	NA	NA	NA	NA	NA	NA	Whole_Blood
ADGRL2	1	fixed_IVW_correl	-0.0347622	0.0129832	0.00741811	random_IVW_correl	-0.0347622	Inf	1	NA	NA	NA	NA	NA	NA	NA	NA	NA	NA	NA	NA	Liver
GGNBP2	1	fixed_IVW_correl	-0.0871012	0.0325401	0.00743441	random_IVW_correl	-0.0871012	Inf	1	NA	NA	NA	NA	NA	NA	NA	NA	NA	NA	NA	NA	Whole_Blood
MYO19	1	fixed_IVW_correl	0.0781836	0.0292086	0.00743441	random_IVW_correl	0.0781836	Inf	1	NA	NA	NA	NA	NA	NA	NA	NA	NA	NA	NA	NA	Whole_Blood
DPY19L3	1	fixed_IVW_correl	0.0833468	0.0311457	0.00744997	random_IVW_correl	0.0833468	Inf	1	NA	NA	NA	NA	NA	NA	NA	NA	NA	NA	NA	NA	Whole_Blood
PFN2	3	fixed_IVW_correl	-0.0240498	0.0089891	0.0074631	random_IVW_correl	-0.0240498	0.0156195	0.123627	EGGER_correl	-0.0672997	0.0230354	0.00348264	Weighted median	-0.0247672	0.00884847	0.00512562	Weighted mode	-0.0290249	0.00961772	0.0944941	Artery_Aorta
PPP2R2B	1	fixed_IVW_correl	-0.0520574	0.0194652	0.00748657	random_IVW_correl	-0.0520574	Inf	1	NA	NA	NA	NA	NA	NA	NA	NA	NA	NA	NA	NA	Artery_Aorta
CIB1	1	fixed_IVW_correl	0.0333418	0.0124708	0.00750452	random_IVW_correl	0.0333418	NA	NA	NA	NA	NA	NA	NA	NA	NA	NA	NA	NA	NA	NA	Liver
PSD4	1	fixed_IVW_correl	-0.0464871	0.0173887	0.00750855	random_IVW_correl	-0.0464871	Inf	1	NA	NA	NA	NA	NA	NA	NA	NA	NA	NA	NA	NA	Artery_Coronary
PSD4	1	fixed_IVW_correl	-0.0226132	0.00845856	0.00750855	random_IVW_correl	-0.0226132	NA	NA	NA	NA	NA	NA	NA	NA	NA	NA	NA	NA	NA	NA	Liver
RP11-96C23.11	3	fixed_IVW_correl	0.0286764	0.0107336	0.00754785	random_IVW_correl	0.0286764	0.0248012	0.247578	EGGER_correl	0.0144442	0.0540493	0.789284	Weighted median	0.0237281	0.0118947	0.0460586	Weighted mode	0.019826	0.0160901	0.343082	Artery_Aorta
TRAF3IP3	3	fixed_IVW_correl	0.0331276	0.0124028	0.00756299	random_IVW_correl	0.0331276	0.0124028	0.00756299	EGGER_correl	-0.0319064	0.377687	0.932676	Weighted median	0.0321238	0.0117813	0.00639764	Weighted mode	0.0311656	0.0133221	0.144218	Whole_Blood
KRT8P33	1	fixed_IVW_correl	-0.0524501	0.019644	0.00758444	random_IVW_correl	-0.0524501	Inf	1	NA	NA	NA	NA	NA	NA	NA	NA	NA	NA	NA	NA	Whole_Blood
RP11-161M6.2	4	random_IVW_correl	0.0424086	0.0158861	0.00759574	fixed_IVW_correl	0.0424086	0.0158861	0.00759574	EGGER_correl	-0.0393775	0.154083	0.798291	Weighted median	0.0452176	0.0150607	0.00267889	Weighted mode	0.0479458	0.0190277	0.0861931	Whole_Blood
RP4-669P10.19	1	fixed_IVW_correl	0.0144529	0.00541501	0.00760658	random_IVW_correl	0.0144529	Inf	1	NA	NA	NA	NA	NA	NA	NA	NA	NA	NA	NA	NA	Liver
ANKLE2	2	fixed_IVW_correl	-0.0390976	0.0146624	0.00766394	random_IVW_correl	-0.0390976	0.0146624	0.00766394	NA	NA	NA	NA	NA	NA	NA	NA	NA	NA	NA	NA	Artery_Aorta
SUSD1	1	fixed_IVW_correl	-0.032116	0.012049	0.00768832	random_IVW_correl	-0.032116	Inf	1	NA	NA	NA	NA	NA	NA	NA	NA	NA	NA	NA	NA	Artery_Coronary
DMPK	1	fixed_IVW_correl	-0.0725626	0.0272286	0.00770025	random_IVW_correl	-0.0725626	Inf	1	NA	NA	NA	NA	NA	NA	NA	NA	NA	NA	NA	NA	Whole_Blood
AFF3	1	fixed_IVW_correl	-0.028464	0.0106843	0.00771963	random_IVW_correl	-0.028464	NA	NA	NA	NA	NA	NA	NA	NA	NA	NA	NA	NA	NA	NA	Artery_Aorta
AC092667.2	1	fixed_IVW_correl	-0.0358971	0.0134744	0.00771963	random_IVW_correl	-0.0358971	Inf	1	NA	NA	NA	NA	NA	NA	NA	NA	NA	NA	NA	NA	Artery_Aorta
FASTK	1	fixed_IVW_correl	-0.0459838	0.0172676	0.0077446	random_IVW_correl	-0.0459838	Inf	1	NA	NA	NA	NA	NA	NA	NA	NA	NA	NA	NA	NA	Artery_Aorta
CH17-140K24.6	1	fixed_IVW_correl	0.0259693	0.00975412	0.00775868	random_IVW_correl	0.0259693	Inf	1	NA	NA	NA	NA	NA	NA	NA	NA	NA	NA	NA	NA	Artery_Aorta
PCDHB9	1	fixed_IVW_correl	0.0212883	0.00799594	0.00775868	random_IVW_correl	0.0212883	NA	NA	NA	NA	NA	NA	NA	NA	NA	NA	NA	NA	NA	NA	Artery_Aorta
SPECC1L	1	fixed_IVW_correl	-0.0956	0.0359135	0.00776884	random_IVW_correl	-0.0956	NA	NA	NA	NA	NA	NA	NA	NA	NA	NA	NA	NA	NA	NA	Whole_Blood
GSTM4	1	fixed_IVW_correl	-0.032655	0.0122673	0.00776893	random_IVW_correl	-0.032655	NA	NA	NA	NA	NA	NA	NA	NA	NA	NA	NA	NA	NA	NA	Artery_Coronary
RP11-158M2.5	1	fixed_IVW_correl	-0.0374169	0.0140617	0.00779315	random_IVW_correl	-0.0374169	Inf	1	NA	NA	NA	NA	NA	NA	NA	NA	NA	NA	NA	NA	Artery_Aorta
UACA	1	fixed_IVW_correl	-0.0756251	0.0284239	0.00779986	random_IVW_correl	-0.0756251	Inf	1	NA	NA	NA	NA	NA	NA	NA	NA	NA	NA	NA	NA	Artery_Aorta
PNMAL1	3	fixed_IVW_correl	0.0250129	0.0094026	0.00780911	random_IVW_correl	0.0250129	0.0094026	0.00780911	EGGER_correl	0.0272659	0.0192313	0.156253	Weighted median	0.025308	0.00902393	0.00503876	Weighted mode	0.0260973	0.0104899	0.130643	Artery_Aorta
ZNF761	1	fixed_IVW_correl	-0.0840724	0.0316058	0.00781337	random_IVW_correl	-0.0840724	NA	NA	NA	NA	NA	NA	NA	NA	NA	NA	NA	NA	NA	NA	Whole_Blood
MFSD11	1	fixed_IVW_correl	-0.0808591	0.0304468	0.00791316	random_IVW_correl	-0.0808591	NA	NA	NA	NA	NA	NA	NA	NA	NA	NA	NA	NA	NA	NA	Whole_Blood
RP11-318C24.2	1	fixed_IVW_correl	-0.0761152	0.0286615	0.00791527	random_IVW_correl	-0.0761152	NA	NA	NA	NA	NA	NA	NA	NA	NA	NA	NA	NA	NA	NA	Whole_Blood
PLEKHJ1	1	fixed_IVW_correl	-0.134675	0.0507193	0.00792372	random_IVW_correl	-0.134675	NA	NA	NA	NA	NA	NA	NA	NA	NA	NA	NA	NA	NA	NA	Whole_Blood
CTD-2336O2.3	2	fixed_IVW_correl	-0.0150677	0.00567552	0.00793422	random_IVW_correl	-0.0150677	0.00567552	0.00793422	NA	NA	NA	NA	NA	NA	NA	NA	NA	NA	NA	NA	Liver
SLC25A51	1	fixed_IVW_correl	-0.0259176	0.00976284	0.00793747	random_IVW_correl	-0.0259176	Inf	1	NA	NA	NA	NA	NA	NA	NA	NA	NA	NA	NA	NA	Liver
SYNGR1	2	fixed_IVW_correl	-0.0350546	0.0132198	0.00800924	random_IVW_correl	-0.0350546	0.0132198	0.00800924	NA	NA	NA	NA	NA	NA	NA	NA	NA	NA	NA	NA	Whole_Blood
PCOLCE-AS1	1	fixed_IVW_correl	-0.0402487	0.0151793	0.00801242	random_IVW_correl	-0.0402487	Inf	1	NA	NA	NA	NA	NA	NA	NA	NA	NA	NA	NA	NA	Artery_Aorta
CCDC167	1	fixed_IVW_correl	-0.0703374	0.026538	0.00803865	random_IVW_correl	-0.0703374	NA	NA	NA	NA	NA	NA	NA	NA	NA	NA	NA	NA	NA	NA	Artery_Aorta
VPS9D1-AS1	2	fixed_IVW_correl	-0.0269091	0.0101528	0.00803925	random_IVW_correl	-0.0269091	0.0137262	0.049946	NA	NA	NA	NA	NA	NA	NA	NA	NA	NA	NA	NA	Artery_Aorta
PNMAL1	1	fixed_IVW_correl	0.0360867	0.0136258	0.00808704	random_IVW_correl	0.0360867	NA	NA	NA	NA	NA	NA	NA	NA	NA	NA	NA	NA	NA	NA	Whole_Blood
BVES	1	fixed_IVW_correl	-0.0718507	0.0271334	0.0080958	random_IVW_correl	-0.0718507	Inf	1	NA	NA	NA	NA	NA	NA	NA	NA	NA	NA	NA	NA	Artery_Coronary
RPRML	1	fixed_IVW_correl	-0.0383548	0.0144873	0.00810923	random_IVW_correl	-0.0383548	Inf	1	NA	NA	NA	NA	NA	NA	NA	NA	NA	NA	NA	NA	Artery_Aorta
LZTR1	2	fixed_IVW_correl	0.0465579	0.0175883	0.00811869	random_IVW_correl	0.0465579	0.0175883	0.00811869	NA	NA	NA	NA	NA	NA	NA	NA	NA	NA	NA	NA	Whole_Blood
CRLF3	1	fixed_IVW_correl	0.0373013	0.0141023	0.00816794	random_IVW_correl	0.0373013	NA	NA	NA	NA	NA	NA	NA	NA	NA	NA	NA	NA	NA	NA	Artery_Aorta
SMOC1	1	fixed_IVW_correl	-0.0291282	0.0110144	0.00817965	random_IVW_correl	-0.0291282	Inf	1	NA	NA	NA	NA	NA	NA	NA	NA	NA	NA	NA	NA	Artery_Aorta
SMOC1	1	fixed_IVW_correl	-0.020501	0.00775214	0.00817965	random_IVW_correl	-0.020501	NA	NA	NA	NA	NA	NA	NA	NA	NA	NA	NA	NA	NA	NA	Artery_Coronary
ATAD2B	1	fixed_IVW_correl	0.138441	0.0523592	0.00819191	random_IVW_correl	0.138441	Inf	1	NA	NA	NA	NA	NA	NA	NA	NA	NA	NA	NA	NA	Whole_Blood
RP1-197B17.7	1	fixed_IVW_correl	-0.0570975	0.0216011	0.00821112	random_IVW_correl	-0.0570975	Inf	1	NA	NA	NA	NA	NA	NA	NA	NA	NA	NA	NA	NA	Artery_Aorta
TOR1B	1	fixed_IVW_correl	-0.0646839	0.0244727	0.00821506	random_IVW_correl	-0.0646839	NA	NA	NA	NA	NA	NA	NA	NA	NA	NA	NA	NA	NA	NA	Artery_Aorta
AC116366.6	3	fixed_IVW_correl	-0.0432803	0.0163793	0.00823283	random_IVW_correl	-0.0432803	0.0339932	0.202945	EGGER_correl	-0.159624	0.112236	0.15496	Weighted median	-0.0472234	0.0157533	0.00272036	Weighted mode	-0.0474064	0.0157123	0.0945325	Whole_Blood
ABHD2	1	fixed_IVW_correl	0.108574	0.0411017	0.00825161	random_IVW_correl	0.108574	Inf	1	NA	NA	NA	NA	NA	NA	NA	NA	NA	NA	NA	NA	Whole_Blood
ABHD12	1	fixed_IVW_correl	0.0320494	0.0121341	0.00825982	random_IVW_correl	0.0320494	NA	NA	NA	NA	NA	NA	NA	NA	NA	NA	NA	NA	NA	NA	Artery_Aorta
CCDC94	2	fixed_IVW_correl	-0.0435413	0.0164932	0.0082919	random_IVW_correl	-0.0435413	0.0164932	0.0082919	NA	NA	NA	NA	NA	NA	NA	NA	NA	NA	NA	NA	Whole_Blood
PLEKHO2	1	fixed_IVW_correl	-0.0342323	0.012972	0.00831662	random_IVW_correl	-0.0342323	NA	NA	NA	NA	NA	NA	NA	NA	NA	NA	NA	NA	NA	NA	Artery_Coronary
CSGALNACT1	9	random_IVW_correl	-0.0316191	0.0119875	0.00834786	fixed_IVW_correl	-0.0316191	0.00921661	0.000602103	EGGER_correl	-0.00480898	0.0156503	0.758632	Weighted median	-0.0287209	0.00884487	0.00116552	Weighted mode	-0.0303509	0.00897117	0.00959667	Whole_Blood
LINC00339	2	fixed_IVW_correl	-0.0369178	0.0140177	0.00844738	random_IVW_correl	-0.0369178	0.0140177	0.00844738	NA	NA	NA	NA	NA	NA	NA	NA	NA	NA	NA	NA	Whole_Blood
GSTT2B	3	fixed_IVW_correl	0.0172296	0.00654503	0.00847679	random_IVW_correl	0.0172296	0.00867767	0.0470883	EGGER_correl	-0.0232733	0.0284652	0.413582	Weighted median	0.0188705	0.00782878	0.0159351	Weighted mode	0.0204306	0.00835734	0.134405	Liver
PRR4	2	fixed_IVW_correl	0.0304988	0.0115877	0.00848839	random_IVW_correl	0.0304988	0.0115877	0.00848839	NA	NA	NA	NA	NA	NA	NA	NA	NA	NA	NA	NA	Artery_Aorta
NPR2	1	fixed_IVW_correl	0.0188471	0.00716525	0.0085297	random_IVW_correl	0.0188471	NA	NA	NA	NA	NA	NA	NA	NA	NA	NA	NA	NA	NA	NA	Liver
ABHD11-AS1	1	fixed_IVW_correl	0.017172	0.00653131	0.00855891	random_IVW_correl	0.017172	Inf	1	NA	NA	NA	NA	NA	NA	NA	NA	NA	NA	NA	NA	Artery_Coronary
PAQR9-AS1	1	fixed_IVW_correl	0.0333726	0.0126977	0.00858282	random_IVW_correl	0.0333726	NA	NA	NA	NA	NA	NA	NA	NA	NA	NA	NA	NA	NA	NA	Liver
GNMT	1	fixed_IVW_correl	0.0213279	0.00811657	0.00859647	random_IVW_correl	0.0213279	NA	NA	NA	NA	NA	NA	NA	NA	NA	NA	NA	NA	NA	NA	Artery_Aorta
HMGN3-AS1	1	fixed_IVW_correl	-0.031432	0.0119629	0.00860287	random_IVW_correl	-0.031432	Inf	1	NA	NA	NA	NA	NA	NA	NA	NA	NA	NA	NA	NA	Artery_Aorta
WASH2P	10	random_IVW_correl	-0.0225447	0.00858346	0.00862609	fixed_IVW_correl	-0.0225447	0.00790443	0.00434235	EGGER_correl	-0.0159398	0.015255	0.296076	Weighted median	-0.0175741	0.0075369	0.0197143	Weighted mode	-0.0175513	0.00885002	0.0786538	Whole_Blood
ABHD11-AS1	5	random_IVW_correl	0.0166407	0.00633891	0.00866071	fixed_IVW_correl	0.0166407	0.00633891	0.00866071	EGGER_correl	0.0321536	0.0308591	0.297435	Weighted median	0.016311	0.0058826	0.00555842	Weighted mode	0.0173574	0.00643148	0.0541607	Whole_Blood
PDZK1IP1	2	fixed_IVW_correl	-0.0195767	0.00745783	0.0086654	random_IVW_correl	-0.0195767	0.00882765	0.0265785	NA	NA	NA	NA	NA	NA	NA	NA	NA	NA	NA	NA	Artery_Aorta
RP1-199J3.5	1	fixed_IVW_correl	0.0157493	0.00600074	0.00867621	random_IVW_correl	0.0157493	NA	NA	NA	NA	NA	NA	NA	NA	NA	NA	NA	NA	NA	NA	Artery_Coronary
RP11-415F23.2	1	fixed_IVW_correl	0.0276155	0.0105224	0.00867917	random_IVW_correl	0.0276155	NA	NA	NA	NA	NA	NA	NA	NA	NA	NA	NA	NA	NA	NA	Liver
NUDT9	1	fixed_IVW_correl	0.0463125	0.0176514	0.00869731	random_IVW_correl	0.0463125	Inf	1	NA	NA	NA	NA	NA	NA	NA	NA	NA	NA	NA	NA	Artery_Aorta
RP4-584D14.7	1	fixed_IVW_correl	0.0192024	0.00731898	0.0086996	random_IVW_correl	0.0192024	NA	NA	NA	NA	NA	NA	NA	NA	NA	NA	NA	NA	NA	NA	Artery_Aorta
SVBP	1	fixed_IVW_correl	0.0383361	0.0146167	0.00872224	random_IVW_correl	0.0383361	NA	NA	NA	NA	NA	NA	NA	NA	NA	NA	NA	NA	NA	NA	Artery_Coronary
RFX7	1	fixed_IVW_correl	0.0430793	0.0164263	0.00872672	random_IVW_correl	0.0430793	NA	NA	NA	NA	NA	NA	NA	NA	NA	NA	NA	NA	NA	NA	Artery_Aorta
SAMM50	1	fixed_IVW_correl	-0.0473274	0.0180523	0.00874975	random_IVW_correl	-0.0473274	NA	NA	NA	NA	NA	NA	NA	NA	NA	NA	NA	NA	NA	NA	Whole_Blood
CISD1	1	fixed_IVW_correl	-0.0509845	0.0194498	0.00875846	random_IVW_correl	-0.0509845	Inf	1	NA	NA	NA	NA	NA	NA	NA	NA	NA	NA	NA	NA	Artery_Aorta
ZFAND1	3	fixed_IVW_correl	0.0339581	0.0129561	0.00876672	random_IVW_correl	0.0339581	0.0218665	0.12043	EGGER_correl	-0.00297615	0.0250058	0.905261	Weighted median	0.0331219	0.0124022	0.0075707	Weighted mode	0.0243784	0.0136621	0.216291	Artery_Aorta
ACTN4	1	fixed_IVW_correl	-0.104791	0.0399823	0.00876885	random_IVW_correl	-0.104791	Inf	1	NA	NA	NA	NA	NA	NA	NA	NA	NA	NA	NA	NA	Artery_Aorta
CTD-2540F13.2	1	fixed_IVW_correl	-0.0343122	0.0130916	0.00876885	random_IVW_correl	-0.0343122	NA	NA	NA	NA	NA	NA	NA	NA	NA	NA	NA	NA	NA	NA	Artery_Aorta
CCDC77	1	fixed_IVW_correl	0.0257245	0.00982577	0.00884308	random_IVW_correl	0.0257245	NA	NA	NA	NA	NA	NA	NA	NA	NA	NA	NA	NA	NA	NA	Artery_Coronary
ZNF142	1	fixed_IVW_correl	-0.0756863	0.0289198	0.00886786	random_IVW_correl	-0.0756863	NA	NA	NA	NA	NA	NA	NA	NA	NA	NA	NA	NA	NA	NA	Whole_Blood
CRCP	1	fixed_IVW_correl	-0.0398922	0.015257	0.00893124	random_IVW_correl	-0.0398922	NA	NA	NA	NA	NA	NA	NA	NA	NA	NA	NA	NA	NA	NA	Artery_Aorta
FCRLA	1	fixed_IVW_correl	0.105027	0.040181	0.0089528	random_IVW_correl	0.105027	Inf	1	NA	NA	NA	NA	NA	NA	NA	NA	NA	NA	NA	NA	Whole_Blood
ZNHIT3	1	fixed_IVW_correl	-0.0398264	0.0152374	0.00895584	random_IVW_correl	-0.0398264	NA	NA	NA	NA	NA	NA	NA	NA	NA	NA	NA	NA	NA	NA	Whole_Blood
UBR2	1	fixed_IVW_correl	0.0524485	0.0200724	0.008976	random_IVW_correl	0.0524485	NA	NA	NA	NA	NA	NA	NA	NA	NA	NA	NA	NA	NA	NA	Artery_Aorta
NUP54	1	fixed_IVW_correl	0.0300189	0.0114955	0.00901806	random_IVW_correl	0.0300189	NA	NA	NA	NA	NA	NA	NA	NA	NA	NA	NA	NA	NA	NA	Liver
MED23	1	fixed_IVW_correl	-0.0969105	0.0371164	0.00902809	random_IVW_correl	-0.0969105	NA	NA	NA	NA	NA	NA	NA	NA	NA	NA	NA	NA	NA	NA	Whole_Blood
PRKCZ-AS1	1	fixed_IVW_correl	0.0930227	0.0356369	0.0090465	random_IVW_correl	0.0930227	NA	NA	NA	NA	NA	NA	NA	NA	NA	NA	NA	NA	NA	NA	Whole_Blood
MRPL18	1	fixed_IVW_correl	-0.0516803	0.0197989	0.00904735	random_IVW_correl	-0.0516803	Inf	1	NA	NA	NA	NA	NA	NA	NA	NA	NA	NA	NA	NA	Artery_Aorta
HAUS4	1	fixed_IVW_correl	-0.0303598	0.0116519	0.00917251	random_IVW_correl	-0.0303598	NA	NA	NA	NA	NA	NA	NA	NA	NA	NA	NA	NA	NA	NA	Liver
RP11-162D16.2	1	fixed_IVW_correl	-0.0379052	0.0145484	0.00917546	random_IVW_correl	-0.0379052	Inf	1	NA	NA	NA	NA	NA	NA	NA	NA	NA	NA	NA	NA	Artery_Aorta
VPS53	1	fixed_IVW_correl	-0.0257243	0.0098772	0.00920324	random_IVW_correl	-0.0257243	Inf	1	NA	NA	NA	NA	NA	NA	NA	NA	NA	NA	NA	NA	Liver
GOSR2	1	fixed_IVW_correl	0.0375593	0.0144335	0.00926176	random_IVW_correl	0.0375593	Inf	1	NA	NA	NA	NA	NA	NA	NA	NA	NA	NA	NA	NA	Liver
DPY19L2P3	1	fixed_IVW_correl	-0.0532848	0.0204886	0.00930331	random_IVW_correl	-0.0532848	NA	NA	NA	NA	NA	NA	NA	NA	NA	NA	NA	NA	NA	NA	Artery_Aorta
AC007255.8	1	fixed_IVW_correl	0.0234027	0.00899862	0.00930331	random_IVW_correl	0.0234027	Inf	1	NA	NA	NA	NA	NA	NA	NA	NA	NA	NA	NA	NA	Artery_Coronary
C16orf62	1	fixed_IVW_correl	0.0675853	0.0259898	0.0093101	random_IVW_correl	0.0675853	Inf	1	NA	NA	NA	NA	NA	NA	NA	NA	NA	NA	NA	NA	Artery_Aorta
RP11-159D12.8	1	fixed_IVW_correl	0.048073	0.0184921	0.00933187	random_IVW_correl	0.048073	Inf	1	NA	NA	NA	NA	NA	NA	NA	NA	NA	NA	NA	NA	Artery_Aorta
PRSS57	2	fixed_IVW_correl	0.0631515	0.0242992	0.00935206	random_IVW_correl	0.0631515	0.0242992	0.00935206	NA	NA	NA	NA	NA	NA	NA	NA	NA	NA	NA	NA	Whole_Blood
AC007255.8	2	fixed_IVW_correl	0.020999	0.00808094	0.00936105	random_IVW_correl	0.020999	0.00808094	0.00936105	NA	NA	NA	NA	NA	NA	NA	NA	NA	NA	NA	NA	Artery_Aorta
DNM1	1	fixed_IVW_correl	0.0369814	0.0142317	0.00936283	random_IVW_correl	0.0369814	NA	NA	NA	NA	NA	NA	NA	NA	NA	NA	NA	NA	NA	NA	Liver
CISD1	6	random_IVW_correl	-0.0191967	0.00738914	0.00937792	fixed_IVW_correl	-0.0191967	0.00738914	0.00937792	EGGER_correl	-0.0229744	0.0148246	0.121203	Weighted median	-0.0187186	0.00701724	0.00764139	Weighted mode	-0.020752	0.00777748	0.0444432	Whole_Blood
SNRPD2	1	fixed_IVW_correl	-0.0914939	0.0352471	0.00943748	random_IVW_correl	-0.0914939	NA	NA	NA	NA	NA	NA	NA	NA	NA	NA	NA	NA	NA	NA	Artery_Aorta
CD274	1	fixed_IVW_correl	-0.0618949	0.0238563	0.00947308	random_IVW_correl	-0.0618949	NA	NA	NA	NA	NA	NA	NA	NA	NA	NA	NA	NA	NA	NA	Whole_Blood
RMDN1	1	fixed_IVW_correl	-0.049155	0.0189474	0.00947885	random_IVW_correl	-0.049155	NA	NA	NA	NA	NA	NA	NA	NA	NA	NA	NA	NA	NA	NA	Liver
WHRN	1	fixed_IVW_correl	-0.0374297	0.014428	0.00948011	random_IVW_correl	-0.0374297	Inf	1	NA	NA	NA	NA	NA	NA	NA	NA	NA	NA	NA	NA	Liver
MKRN7P	1	fixed_IVW_correl	-0.0240247	0.00926511	0.00951348	random_IVW_correl	-0.0240247	Inf	1	NA	NA	NA	NA	NA	NA	NA	NA	NA	NA	NA	NA	Liver
SLC22A1	1	fixed_IVW_correl	-0.0621593	0.0239753	0.00952421	random_IVW_correl	-0.0621593	Inf	1	NA	NA	NA	NA	NA	NA	NA	NA	NA	NA	NA	NA	Whole_Blood
ATRIP	1	fixed_IVW_correl	-0.0673845	0.0259937	0.0095327	random_IVW_correl	-0.0673845	Inf	1	NA	NA	NA	NA	NA	NA	NA	NA	NA	NA	NA	NA	Whole_Blood
SDCBP2	1	fixed_IVW_correl	-0.0436688	0.0168615	0.00960184	random_IVW_correl	-0.0436688	NA	NA	NA	NA	NA	NA	NA	NA	NA	NA	NA	NA	NA	NA	Artery_Aorta
AMT	3	fixed_IVW_correl	-0.0370792	0.014319	0.00961129	random_IVW_correl	-0.0370792	0.0605574	0.54034	EGGER_correl	0.117262	0.068366	0.0863073	Weighted median	-0.021045	0.0146983	0.152201	Weighted mode	-0.0165601	0.0136436	0.348718	Artery_Aorta
SPTY2D1	1	fixed_IVW_correl	-0.0360817	0.0139339	0.009612	random_IVW_correl	-0.0360817	Inf	1	NA	NA	NA	NA	NA	NA	NA	NA	NA	NA	NA	NA	Liver
RP11-334C17.3	1	fixed_IVW_correl	-0.0237468	0.00917479	0.00964593	random_IVW_correl	-0.0237468	Inf	1	NA	NA	NA	NA	NA	NA	NA	NA	NA	NA	NA	NA	Artery_Aorta
ZNF502	2	fixed_IVW_correl	-0.0352856	0.013634	0.00965172	random_IVW_correl	-0.0352856	0.013634	0.00965172	NA	NA	NA	NA	NA	NA	NA	NA	NA	NA	NA	NA	Artery_Aorta
CTSF	2	fixed_IVW_correl	-0.0329465	0.0127371	0.00969135	random_IVW_correl	-0.0329465	0.0127371	0.00969135	NA	NA	NA	NA	NA	NA	NA	NA	NA	NA	NA	NA	Artery_Aorta
RP1-199J3.5	1	fixed_IVW_correl	0.0192908	0.00745877	0.00970066	random_IVW_correl	0.0192908	Inf	1	NA	NA	NA	NA	NA	NA	NA	NA	NA	NA	NA	NA	Liver
RP1-199J3.6	1	fixed_IVW_correl	0.0193199	0.00747004	0.00970066	random_IVW_correl	0.0193199	Inf	1	NA	NA	NA	NA	NA	NA	NA	NA	NA	NA	NA	NA	Artery_Aorta
C12orf75	1	fixed_IVW_correl	0.0786641	0.0304263	0.00972672	random_IVW_correl	0.0786641	NA	NA	NA	NA	NA	NA	NA	NA	NA	NA	NA	NA	NA	NA	Whole_Blood
BRAT1	2	fixed_IVW_correl	0.0581744	0.0225026	0.00973152	random_IVW_correl	0.0581744	0.0225026	0.00973152	NA	NA	NA	NA	NA	NA	NA	NA	NA	NA	NA	NA	Whole_Blood
FBXO40	1	fixed_IVW_correl	-0.0540174	0.0208999	0.00974998	random_IVW_correl	-0.0540174	Inf	1	NA	NA	NA	NA	NA	NA	NA	NA	NA	NA	NA	NA	Whole_Blood
ALLC	1	fixed_IVW_correl	0.027928	0.010807	0.00975943	random_IVW_correl	0.027928	NA	NA	NA	NA	NA	NA	NA	NA	NA	NA	NA	NA	NA	NA	Liver
ZNF334	1	fixed_IVW_correl	-0.0148529	0.00574788	0.0097645	random_IVW_correl	-0.0148529	NA	NA	NA	NA	NA	NA	NA	NA	NA	NA	NA	NA	NA	NA	Artery_Aorta
WHRN	1	fixed_IVW_correl	-0.0405095	0.0156826	0.00979212	random_IVW_correl	-0.0405095	Inf	1	NA	NA	NA	NA	NA	NA	NA	NA	NA	NA	NA	NA	Artery_Aorta
SCAND1	1	fixed_IVW_correl	-0.161828	0.062692	0.00984237	random_IVW_correl	-0.161828	NA	NA	NA	NA	NA	NA	NA	NA	NA	NA	NA	NA	NA	NA	Whole_Blood
RTP4	2	fixed_IVW_correl	-0.0531098	0.0205782	0.00985497	random_IVW_correl	-0.0531098	0.0205782	0.00985497	NA	NA	NA	NA	NA	NA	NA	NA	NA	NA	NA	NA	Whole_Blood
GSTO1	1	fixed_IVW_correl	0.0822712	0.0318984	0.00990396	random_IVW_correl	0.0822712	NA	NA	NA	NA	NA	NA	NA	NA	NA	NA	NA	NA	NA	NA	Artery_Aorta
GDPD5	1	fixed_IVW_correl	0.0691764	0.0268218	0.00990546	random_IVW_correl	0.0691764	Inf	1	NA	NA	NA	NA	NA	NA	NA	NA	NA	NA	NA	NA	Whole_Blood
NBPF13P	4	random_IVW_correl	0.0157944	0.00612542	0.00992309	fixed_IVW_correl	0.0157944	0.00612542	0.00992309	EGGER_correl	0.0240542	0.0215543	0.264428	Weighted median	0.0147314	0.00555254	0.00797566	Weighted mode	0.0165417	0.00602598	0.0710354	Whole_Blood
LRRK2	2	fixed_IVW_correl	-0.0913192	0.0354407	0.00997556	random_IVW_correl	-0.0913192	0.0354407	0.00997556	NA	NA	NA	NA	NA	NA	NA	NA	NA	NA	NA	NA	Whole_Blood
GNMT	1	fixed_IVW_correl	0.0430738	0.0167179	0.00998039	random_IVW_correl	0.0430738	Inf	1	NA	NA	NA	NA	NA	NA	NA	NA	NA	NA	NA	NA	Whole_Blood
DHRS4L1	1	fixed_IVW_correl	-0.0290924	0.0112953	0.010006	random_IVW_correl	-0.0290924	NA	NA	NA	NA	NA	NA	NA	NA	NA	NA	NA	NA	NA	NA	Artery_Aorta
HSD17B1	2	fixed_IVW_correl	-0.040672	0.0157913	0.0100067	random_IVW_correl	-0.040672	0.0449561	0.365622	NA	NA	NA	NA	NA	NA	NA	NA	NA	NA	NA	NA	Artery_Aorta
KCNIP3	1	fixed_IVW_correl	-0.0523272	0.0203283	0.0100501	random_IVW_correl	-0.0523272	Inf	1	NA	NA	NA	NA	NA	NA	NA	NA	NA	NA	NA	NA	Artery_Aorta
OXNAD1	1	fixed_IVW_correl	-0.079665	0.03095	0.0100533	random_IVW_correl	-0.079665	NA	NA	NA	NA	NA	NA	NA	NA	NA	NA	NA	NA	NA	NA	Whole_Blood
RP11-283I3.6	1	fixed_IVW_correl	0.100393	0.0390048	0.0100572	random_IVW_correl	0.100393	Inf	1	NA	NA	NA	NA	NA	NA	NA	NA	NA	NA	NA	NA	Whole_Blood
ARHGAP22	1	fixed_IVW_correl	-0.0207555	0.0080686	0.0101002	random_IVW_correl	-0.0207555	Inf	1	NA	NA	NA	NA	NA	NA	NA	NA	NA	NA	NA	NA	Artery_Aorta
RP11-339B21.10	1	fixed_IVW_correl	0.0233264	0.00906811	0.010101	random_IVW_correl	0.0233264	NA	NA	NA	NA	NA	NA	NA	NA	NA	NA	NA	NA	NA	NA	Artery_Coronary
FAM53A	1	fixed_IVW_correl	0.0339085	0.0131883	0.0101374	random_IVW_correl	0.0339085	NA	NA	NA	NA	NA	NA	NA	NA	NA	NA	NA	NA	NA	NA	Whole_Blood
POLR2J4	2	fixed_IVW_correl	-0.0276252	0.0107468	0.0101534	random_IVW_correl	-0.0276252	0.0187572	0.14081	NA	NA	NA	NA	NA	NA	NA	NA	NA	NA	NA	NA	Artery_Aorta
P3H3	1	fixed_IVW_correl	-0.0711014	0.0276635	0.0101631	random_IVW_correl	-0.0711014	NA	NA	NA	NA	NA	NA	NA	NA	NA	NA	NA	NA	NA	NA	Artery_Aorta
P3H3	1	fixed_IVW_correl	-0.0661246	0.0257271	0.0101631	random_IVW_correl	-0.0661246	Inf	1	NA	NA	NA	NA	NA	NA	NA	NA	NA	NA	NA	NA	Whole_Blood
MTG2	1	fixed_IVW_correl	-0.0287306	0.011185	0.010209	random_IVW_correl	-0.0287306	NA	NA	NA	NA	NA	NA	NA	NA	NA	NA	NA	NA	NA	NA	Liver
OS9	1	fixed_IVW_correl	-0.0603584	0.0234982	0.0102097	random_IVW_correl	-0.0603584	NA	NA	NA	NA	NA	NA	NA	NA	NA	NA	NA	NA	NA	NA	Artery_Aorta
RP11-326C3.16	2	fixed_IVW_correl	-0.0188578	0.00734205	0.0102152	random_IVW_correl	-0.0188578	0.0125305	0.132339	NA	NA	NA	NA	NA	NA	NA	NA	NA	NA	NA	NA	Artery_Aorta
DGCR6	2	fixed_IVW_correl	-0.0391395	0.0152484	0.0102642	random_IVW_correl	-0.0391395	0.0269099	0.145818	NA	NA	NA	NA	NA	NA	NA	NA	NA	NA	NA	NA	Whole_Blood
ITPKA	1	fixed_IVW_correl	0.0503069	0.0196016	0.0102738	random_IVW_correl	0.0503069	Inf	1	NA	NA	NA	NA	NA	NA	NA	NA	NA	NA	NA	NA	Whole_Blood
DDX11L2	4	random_IVW_correl	0.0139585	0.00543919	0.0102793	fixed_IVW_correl	0.0139585	0.00543919	0.0102793	EGGER_correl	-0.0102002	0.0758027	0.892958	Weighted median	0.0107604	0.00533817	0.0438265	Weighted mode	0.00838218	0.0064032	0.281756	Artery_Coronary
ATP8A1	2	fixed_IVW_correl	-0.0301251	0.0117393	0.0102827	random_IVW_correl	-0.0301251	0.0117393	0.0102827	NA	NA	NA	NA	NA	NA	NA	NA	NA	NA	NA	NA	Artery_Aorta
RIC8A	2	fixed_IVW_correl	-0.0391404	0.0152529	0.010285	random_IVW_correl	-0.0391404	0.0403402	0.331918	NA	NA	NA	NA	NA	NA	NA	NA	NA	NA	NA	NA	Artery_Aorta
SUZ12P1	1	fixed_IVW_correl	0.0296608	0.0115589	0.0102858	random_IVW_correl	0.0296608	Inf	1	NA	NA	NA	NA	NA	NA	NA	NA	NA	NA	NA	NA	Liver
C6orf163	1	fixed_IVW_correl	-0.037883	0.0147662	0.0103022	random_IVW_correl	-0.037883	NA	NA	NA	NA	NA	NA	NA	NA	NA	NA	NA	NA	NA	NA	Artery_Aorta
C6orf163	1	fixed_IVW_correl	-0.0580959	0.0226449	0.0103022	random_IVW_correl	-0.0580959	NA	NA	NA	NA	NA	NA	NA	NA	NA	NA	NA	NA	NA	NA	Whole_Blood
INSR	2	fixed_IVW_correl	0.0416169	0.016222	0.010304	random_IVW_correl	0.0416169	0.016222	0.010304	NA	NA	NA	NA	NA	NA	NA	NA	NA	NA	NA	NA	Artery_Aorta
ARHGEF28	1	fixed_IVW_correl	0.0198047	0.00772323	0.0103384	random_IVW_correl	0.0198047	NA	NA	NA	NA	NA	NA	NA	NA	NA	NA	NA	NA	NA	NA	Liver
CTD-2260A17.3	1	fixed_IVW_correl	-0.0312198	0.0121754	0.0103426	random_IVW_correl	-0.0312198	Inf	1	NA	NA	NA	NA	NA	NA	NA	NA	NA	NA	NA	NA	Artery_Aorta
DGCR6	2	fixed_IVW_correl	-0.0228987	0.00893216	0.0103587	random_IVW_correl	-0.0228987	0.0127749	0.0730568	NA	NA	NA	NA	NA	NA	NA	NA	NA	NA	NA	NA	Artery_Aorta
POSTN	1	fixed_IVW_correl	-0.0406091	0.0158409	0.0103604	random_IVW_correl	-0.0406091	Inf	1	NA	NA	NA	NA	NA	NA	NA	NA	NA	NA	NA	NA	Artery_Aorta
CCDC152	1	fixed_IVW_correl	-0.0279089	0.0108869	0.0103611	random_IVW_correl	-0.0279089	Inf	1	NA	NA	NA	NA	NA	NA	NA	NA	NA	NA	NA	NA	Artery_Aorta
CCDC152	1	fixed_IVW_correl	-0.0264359	0.0103123	0.0103611	random_IVW_correl	-0.0264359	NA	NA	NA	NA	NA	NA	NA	NA	NA	NA	NA	NA	NA	NA	Artery_Coronary
ZNF565	1	fixed_IVW_correl	0.0255062	0.00995055	0.0103685	random_IVW_correl	0.0255062	Inf	1	NA	NA	NA	NA	NA	NA	NA	NA	NA	NA	NA	NA	Liver
MUC1	1	fixed_IVW_correl	-0.0505537	0.0197284	0.0103926	random_IVW_correl	-0.0505537	Inf	1	NA	NA	NA	NA	NA	NA	NA	NA	NA	NA	NA	NA	Whole_Blood
RP11-263K19.4	1	fixed_IVW_correl	-0.0417718	0.0163013	0.0103926	random_IVW_correl	-0.0417718	Inf	1	NA	NA	NA	NA	NA	NA	NA	NA	NA	NA	NA	NA	Whole_Blood
THBS3	1	fixed_IVW_correl	-0.0320941	0.0125246	0.0103926	random_IVW_correl	-0.0320941	Inf	1	NA	NA	NA	NA	NA	NA	NA	NA	NA	NA	NA	NA	Whole_Blood
ZNF501	1	fixed_IVW_correl	-0.0363441	0.0141836	0.0103949	random_IVW_correl	-0.0363441	NA	NA	NA	NA	NA	NA	NA	NA	NA	NA	NA	NA	NA	NA	Artery_Aorta
ZNF501	1	fixed_IVW_correl	-0.0372764	0.0145474	0.0103949	random_IVW_correl	-0.0372764	NA	NA	NA	NA	NA	NA	NA	NA	NA	NA	NA	NA	NA	NA	Artery_Coronary
ZNF502	1	fixed_IVW_correl	-0.0290746	0.0113466	0.0103949	random_IVW_correl	-0.0290746	NA	NA	NA	NA	NA	NA	NA	NA	NA	NA	NA	NA	NA	NA	Artery_Coronary
ZNF502	1	fixed_IVW_correl	-0.0299014	0.0116692	0.0103949	random_IVW_correl	-0.0299014	NA	NA	NA	NA	NA	NA	NA	NA	NA	NA	NA	NA	NA	NA	Liver
ZKSCAN7	1	fixed_IVW_correl	-0.052809	0.0206091	0.0103949	random_IVW_correl	-0.052809	NA	NA	NA	NA	NA	NA	NA	NA	NA	NA	NA	NA	NA	NA	Whole_Blood
MYLK2	1	fixed_IVW_correl	0.0178934	0.00698429	0.0104086	random_IVW_correl	0.0178934	NA	NA	NA	NA	NA	NA	NA	NA	NA	NA	NA	NA	NA	NA	Artery_Coronary
F2RL1	1	fixed_IVW_correl	-0.0316166	0.0123437	0.0104265	random_IVW_correl	-0.0316166	NA	NA	NA	NA	NA	NA	NA	NA	NA	NA	NA	NA	NA	NA	Liver
ASPRV1	1	fixed_IVW_correl	-0.111879	0.0436907	0.0104458	random_IVW_correl	-0.111879	Inf	1	NA	NA	NA	NA	NA	NA	NA	NA	NA	NA	NA	NA	Whole_Blood
GRIK2	1	fixed_IVW_correl	-0.0315961	0.0123436	0.0104756	random_IVW_correl	-0.0315961	Inf	1	NA	NA	NA	NA	NA	NA	NA	NA	NA	NA	NA	NA	Artery_Aorta
CLPB	1	fixed_IVW_correl	0.083399	0.032588	0.0104916	random_IVW_correl	0.083399	Inf	1	NA	NA	NA	NA	NA	NA	NA	NA	NA	NA	NA	NA	Whole_Blood
RGS5	1	fixed_IVW_correl	0.0427115	0.0166911	0.0104993	random_IVW_correl	0.0427115	NA	NA	NA	NA	NA	NA	NA	NA	NA	NA	NA	NA	NA	NA	Whole_Blood
EXOC3L4	1	fixed_IVW_correl	-0.026611	0.0103996	0.0105016	random_IVW_correl	-0.026611	NA	NA	NA	NA	NA	NA	NA	NA	NA	NA	NA	NA	NA	NA	Liver
FAM181B	2	fixed_IVW_correl	0.0376643	0.014723	0.0105217	random_IVW_correl	0.0376643	0.0486285	0.438617	NA	NA	NA	NA	NA	NA	NA	NA	NA	NA	NA	NA	Artery_Aorta
RP11-819C21.1	1	fixed_IVW_correl	-0.0375446	0.0146816	0.0105502	random_IVW_correl	-0.0375446	Inf	1	NA	NA	NA	NA	NA	NA	NA	NA	NA	NA	NA	NA	Artery_Aorta
RP4-669P10.16	2	fixed_IVW_correl	0.0213937	0.00836745	0.0105647	random_IVW_correl	0.0213937	0.0104745	0.0411065	NA	NA	NA	NA	NA	NA	NA	NA	NA	NA	NA	NA	Liver
CD151	9	random_IVW_correl	0.0198392	0.00776505	0.0106209	fixed_IVW_correl	0.0198392	0.00703807	0.0048198	EGGER_correl	0.0269014	0.0105332	0.0106507	Weighted median	0.0194993	0.00664539	0.00334351	Weighted mode	0.0202655	0.00737329	0.025117	Whole_Blood
SDHC	1	fixed_IVW_correl	-0.0505734	0.0198197	0.0107205	random_IVW_correl	-0.0505734	Inf	1	NA	NA	NA	NA	NA	NA	NA	NA	NA	NA	NA	NA	Artery_Aorta
MAEA	1	fixed_IVW_correl	0.0271139	0.0106261	0.0107216	random_IVW_correl	0.0271139	NA	NA	NA	NA	NA	NA	NA	NA	NA	NA	NA	NA	NA	NA	Artery_Aorta
MAEA	1	fixed_IVW_correl	0.0304254	0.0119238	0.0107216	random_IVW_correl	0.0304254	NA	NA	NA	NA	NA	NA	NA	NA	NA	NA	NA	NA	NA	NA	Artery_Coronary
TREX1	1	fixed_IVW_correl	0.0314057	0.0123082	0.0107229	random_IVW_correl	0.0314057	Inf	1	NA	NA	NA	NA	NA	NA	NA	NA	NA	NA	NA	NA	Artery_Coronary
TREX1	1	fixed_IVW_correl	0.0276808	0.0108484	0.0107229	random_IVW_correl	0.0276808	NA	NA	NA	NA	NA	NA	NA	NA	NA	NA	NA	NA	NA	NA	Liver
CHMP7	1	fixed_IVW_correl	-0.101988	0.0400117	0.0108044	random_IVW_correl	-0.101988	Inf	1	NA	NA	NA	NA	NA	NA	NA	NA	NA	NA	NA	NA	Whole_Blood
GXYLT2	2	fixed_IVW_correl	-0.0241854	0.00948929	0.0108124	random_IVW_correl	-0.0241854	0.0264811	0.36108	NA	NA	NA	NA	NA	NA	NA	NA	NA	NA	NA	NA	Artery_Aorta
SFSWAP	1	fixed_IVW_correl	-0.103751	0.0407147	0.0108265	random_IVW_correl	-0.103751	Inf	1	NA	NA	NA	NA	NA	NA	NA	NA	NA	NA	NA	NA	Whole_Blood
SERINC2	4	random_IVW_correl	-0.0162003	0.00635954	0.0108528	fixed_IVW_correl	-0.0162003	0.00635954	0.0108528	EGGER_correl	-0.0152124	0.0438585	0.728703	Weighted median	-0.0174821	0.00801575	0.0291856	Weighted mode	-0.019679	0.00932568	0.125344	Whole_Blood
NPIPB14P	1	fixed_IVW_correl	-0.0229681	0.00901667	0.0108563	random_IVW_correl	-0.0229681	NA	NA	NA	NA	NA	NA	NA	NA	NA	NA	NA	NA	NA	NA	Artery_Coronary
RP11-118B18.2	2	fixed_IVW_correl	-0.0230787	0.00906014	0.0108565	random_IVW_correl	-0.0230787	0.0239702	0.335644	NA	NA	NA	NA	NA	NA	NA	NA	NA	NA	NA	NA	Liver
SIRPB1	3	fixed_IVW_correl	0.0205129	0.00805287	0.0108567	random_IVW_correl	0.0205129	0.00805287	0.0108567	EGGER_correl	0.0924609	0.286878	0.747225	Weighted median	0.0193911	0.0081662	0.0175701	Weighted mode	0.0226673	0.00905637	0.129367	Liver
RBM23	2	fixed_IVW_correl	0.0375899	0.0147606	0.0108768	random_IVW_correl	0.0375899	0.0237024	0.112759	NA	NA	NA	NA	NA	NA	NA	NA	NA	NA	NA	NA	Artery_Aorta
RP11-165J3.6	2	fixed_IVW_correl	0.0302473	0.0118775	0.0108775	random_IVW_correl	0.0302473	0.0178392	0.0899712	NA	NA	NA	NA	NA	NA	NA	NA	NA	NA	NA	NA	Whole_Blood
KIAA0391	1	fixed_IVW_correl	-0.0389465	0.0152944	0.0108825	random_IVW_correl	-0.0389465	Inf	1	NA	NA	NA	NA	NA	NA	NA	NA	NA	NA	NA	NA	Whole_Blood
ZNF559	2	fixed_IVW_correl	-0.0193879	0.00761437	0.0108897	random_IVW_correl	-0.0193879	0.00761437	0.0108897	NA	NA	NA	NA	NA	NA	NA	NA	NA	NA	NA	NA	Artery_Aorta
EVI5	1	fixed_IVW_correl	0.050705	0.0199248	0.0109337	random_IVW_correl	0.050705	NA	NA	NA	NA	NA	NA	NA	NA	NA	NA	NA	NA	NA	NA	Liver
ZNF559	1	fixed_IVW_correl	-0.0200695	0.00788953	0.0109649	random_IVW_correl	-0.0200695	Inf	1	NA	NA	NA	NA	NA	NA	NA	NA	NA	NA	NA	NA	Artery_Coronary
ZNF559	1	fixed_IVW_correl	-0.0251224	0.00987588	0.0109649	random_IVW_correl	-0.0251224	NA	NA	NA	NA	NA	NA	NA	NA	NA	NA	NA	NA	NA	NA	Liver
IRF4	1	fixed_IVW_correl	0.0836042	0.0328789	0.010997	random_IVW_correl	0.0836042	Inf	1	NA	NA	NA	NA	NA	NA	NA	NA	NA	NA	NA	NA	Whole_Blood
CTD-2336O2.1	1	fixed_IVW_correl	0.0209046	0.00822222	0.0110078	random_IVW_correl	0.0209046	NA	NA	NA	NA	NA	NA	NA	NA	NA	NA	NA	NA	NA	NA	Artery_Aorta
CTD-2336O2.1	1	fixed_IVW_correl	0.0212016	0.00833905	0.0110078	random_IVW_correl	0.0212016	NA	NA	NA	NA	NA	NA	NA	NA	NA	NA	NA	NA	NA	NA	Artery_Coronary
ZNF559	2	fixed_IVW_correl	-0.0256676	0.0101047	0.0110803	random_IVW_correl	-0.0256676	0.0101047	0.0110803	NA	NA	NA	NA	NA	NA	NA	NA	NA	NA	NA	NA	Whole_Blood
SCARB2	2	fixed_IVW_correl	0.0389714	0.0153423	0.0110811	random_IVW_correl	0.0389714	0.0159385	0.0144805	NA	NA	NA	NA	NA	NA	NA	NA	NA	NA	NA	NA	Artery_Aorta
GNMT	1	fixed_IVW_correl	0.0169475	0.0066722	0.0110846	random_IVW_correl	0.0169475	Inf	1	NA	NA	NA	NA	NA	NA	NA	NA	NA	NA	NA	NA	Artery_Coronary
PEX6	1	fixed_IVW_correl	-0.0169864	0.00668749	0.0110846	random_IVW_correl	-0.0169864	Inf	1	NA	NA	NA	NA	NA	NA	NA	NA	NA	NA	NA	NA	Liver
KBTBD2	1	fixed_IVW_correl	-0.107406	0.0423056	0.0111227	random_IVW_correl	-0.107406	NA	NA	NA	NA	NA	NA	NA	NA	NA	NA	NA	NA	NA	NA	Whole_Blood
RP4-758J18.2	1	fixed_IVW_correl	0.0600081	0.0236478	0.0111622	random_IVW_correl	0.0600081	Inf	1	NA	NA	NA	NA	NA	NA	NA	NA	NA	NA	NA	NA	Artery_Aorta
RP4-758J18.2	1	fixed_IVW_correl	0.153524	0.0605002	0.0111622	random_IVW_correl	0.153524	NA	NA	NA	NA	NA	NA	NA	NA	NA	NA	NA	NA	NA	NA	Whole_Blood
INTS11	1	fixed_IVW_correl	-0.0900932	0.035504	0.0111631	random_IVW_correl	-0.0900932	NA	NA	NA	NA	NA	NA	NA	NA	NA	NA	NA	NA	NA	NA	Artery_Aorta
RP5-890O3.9	1	fixed_IVW_correl	-0.0790093	0.031136	0.0111631	random_IVW_correl	-0.0790093	Inf	1	NA	NA	NA	NA	NA	NA	NA	NA	NA	NA	NA	NA	Artery_Aorta
SRP14-AS1	1	fixed_IVW_correl	-0.0296146	0.0116744	0.0111894	random_IVW_correl	-0.0296146	Inf	1	NA	NA	NA	NA	NA	NA	NA	NA	NA	NA	NA	NA	Whole_Blood
RP5-1029F21.2	1	fixed_IVW_correl	-0.0673785	0.0265654	0.0112023	random_IVW_correl	-0.0673785	NA	NA	NA	NA	NA	NA	NA	NA	NA	NA	NA	NA	NA	NA	Whole_Blood
PPP1R16A	2	fixed_IVW_correl	-0.0327702	0.0129231	0.0112197	random_IVW_correl	-0.0327702	0.0261242	0.209696	NA	NA	NA	NA	NA	NA	NA	NA	NA	NA	NA	NA	Whole_Blood
FGFR1	3	fixed_IVW_correl	0.0217033	0.00856217	0.0112516	random_IVW_correl	0.0217033	0.00856217	0.0112516	EGGER_correl	-0.00581532	0.0506798	0.908646	Weighted median	0.0249634	0.00857072	0.00358398	Weighted mode	0.0264561	0.0100562	0.119197	Whole_Blood
BLM	2	fixed_IVW_correl	-0.0264098	0.0104214	0.0112711	random_IVW_correl	-0.0264098	0.0104214	0.0112711	NA	NA	NA	NA	NA	NA	NA	NA	NA	NA	NA	NA	Whole_Blood
ZNF334	1	fixed_IVW_correl	-0.0182071	0.00718635	0.0112906	random_IVW_correl	-0.0182071	NA	NA	NA	NA	NA	NA	NA	NA	NA	NA	NA	NA	NA	NA	Artery_Coronary
ZNF663P	1	fixed_IVW_correl	-0.0193039	0.00761926	0.0112906	random_IVW_correl	-0.0193039	NA	NA	NA	NA	NA	NA	NA	NA	NA	NA	NA	NA	NA	NA	Artery_Coronary
DNAJC3-AS1	1	fixed_IVW_correl	0.0779184	0.0307593	0.0113037	random_IVW_correl	0.0779184	NA	NA	NA	NA	NA	NA	NA	NA	NA	NA	NA	NA	NA	NA	Whole_Blood
TNC	1	fixed_IVW_correl	0.0276523	0.0109164	0.0113056	random_IVW_correl	0.0276523	Inf	1	NA	NA	NA	NA	NA	NA	NA	NA	NA	NA	NA	NA	Liver
MAP3K3	1	fixed_IVW_correl	-0.0599698	0.0236778	0.0113175	random_IVW_correl	-0.0599698	Inf	1	NA	NA	NA	NA	NA	NA	NA	NA	NA	NA	NA	NA	Artery_Aorta
TCL1B	1	fixed_IVW_correl	-0.0521636	0.0206033	0.0113477	random_IVW_correl	-0.0521636	NA	NA	NA	NA	NA	NA	NA	NA	NA	NA	NA	NA	NA	NA	Whole_Blood
RAD50	1	fixed_IVW_correl	0.052238	0.020644	0.0113926	random_IVW_correl	0.052238	Inf	1	NA	NA	NA	NA	NA	NA	NA	NA	NA	NA	NA	NA	Artery_Aorta
LIMS2	2	fixed_IVW_correl	-0.0333509	0.0131801	0.0113933	random_IVW_correl	-0.0333509	0.0140762	0.0178213	NA	NA	NA	NA	NA	NA	NA	NA	NA	NA	NA	NA	Whole_Blood
COPZ2	1	fixed_IVW_correl	-0.0924199	0.0365272	0.0114008	random_IVW_correl	-0.0924199	NA	NA	NA	NA	NA	NA	NA	NA	NA	NA	NA	NA	NA	NA	Whole_Blood
CDR2	1	fixed_IVW_correl	-0.0787194	0.0311165	0.0114118	random_IVW_correl	-0.0787194	NA	NA	NA	NA	NA	NA	NA	NA	NA	NA	NA	NA	NA	NA	Whole_Blood
ACTR10	1	fixed_IVW_correl	-0.0631765	0.0249899	0.0114686	random_IVW_correl	-0.0631765	NA	NA	NA	NA	NA	NA	NA	NA	NA	NA	NA	NA	NA	NA	Artery_Aorta
ACTR10	1	fixed_IVW_correl	-0.168752	0.0667508	0.0114686	random_IVW_correl	-0.168752	NA	NA	NA	NA	NA	NA	NA	NA	NA	NA	NA	NA	NA	NA	Whole_Blood
SMC2	1	fixed_IVW_correl	-0.0416065	0.0164632	0.0114961	random_IVW_correl	-0.0416065	NA	NA	NA	NA	NA	NA	NA	NA	NA	NA	NA	NA	NA	NA	Liver
FOXD4	1	fixed_IVW_correl	-0.057713	0.022838	0.0115022	random_IVW_correl	-0.057713	NA	NA	NA	NA	NA	NA	NA	NA	NA	NA	NA	NA	NA	NA	Whole_Blood
RP11-772C9.1	1	fixed_IVW_correl	-0.0168744	0.00667763	0.0115039	random_IVW_correl	-0.0168744	NA	NA	NA	NA	NA	NA	NA	NA	NA	NA	NA	NA	NA	NA	Liver
CEP68	3	fixed_IVW_correl	0.0316048	0.0125094	0.0115212	random_IVW_correl	0.0316048	0.0125094	0.0115212	EGGER_correl	0.0424626	0.0317395	0.180945	Weighted median	0.0270537	0.0114928	0.0185744	Weighted mode	0.0352127	0.0120143	0.0993637	Whole_Blood
MTG2	3	fixed_IVW_correl	0.0183125	0.00725052	0.0115473	random_IVW_correl	0.0183125	0.0114461	0.109622	EGGER_correl	0.0259917	0.023211	0.2628	Weighted median	0.0209876	0.00760604	0.00579195	Weighted mode	0.0271083	0.00971225	0.107969	Artery_Aorta
REEP2	2	fixed_IVW_correl	-0.0451119	0.0178618	0.0115497	random_IVW_correl	-0.0451119	0.0254502	0.0763029	NA	NA	NA	NA	NA	NA	NA	NA	NA	NA	NA	NA	Artery_Aorta
CAMKK2	1	fixed_IVW_correl	0.0530634	0.0210139	0.0115645	random_IVW_correl	0.0530634	NA	NA	NA	NA	NA	NA	NA	NA	NA	NA	NA	NA	NA	NA	Artery_Aorta
ZNF663P	1	fixed_IVW_correl	-0.0265841	0.0105311	0.0115911	random_IVW_correl	-0.0265841	NA	NA	NA	NA	NA	NA	NA	NA	NA	NA	NA	NA	NA	NA	Artery_Aorta
B3GNT3	1	fixed_IVW_correl	0.0392818	0.0155736	0.011658	random_IVW_correl	0.0392818	Inf	1	NA	NA	NA	NA	NA	NA	NA	NA	NA	NA	NA	NA	Artery_Aorta
HLTF	1	fixed_IVW_correl	-0.0874128	0.0346779	0.011712	random_IVW_correl	-0.0874128	Inf	1	NA	NA	NA	NA	NA	NA	NA	NA	NA	NA	NA	NA	Artery_Aorta
TNFAIP8	1	fixed_IVW_correl	0.114478	0.0454479	0.0117725	random_IVW_correl	0.114478	NA	NA	NA	NA	NA	NA	NA	NA	NA	NA	NA	NA	NA	NA	Whole_Blood
LXN	1	fixed_IVW_correl	-0.034101	0.0135391	0.011779	random_IVW_correl	-0.034101	Inf	1	NA	NA	NA	NA	NA	NA	NA	NA	NA	NA	NA	NA	Artery_Aorta
RP11-212P7.2	7	random_IVW_correl	0.0387631	0.0153927	0.0117933	fixed_IVW_correl	0.0387631	0.0141745	0.00624378	EGGER_correl	-0.0138605	0.0403433	0.731174	Weighted median	0.0441045	0.0144653	0.00229621	Weighted mode	0.0457844	0.0198167	0.0602364	Whole_Blood
IFT140	1	fixed_IVW_correl	0.054609	0.0216903	0.0118133	random_IVW_correl	0.054609	NA	NA	NA	NA	NA	NA	NA	NA	NA	NA	NA	NA	NA	NA	Whole_Blood
IGHV3-20	2	fixed_IVW_correl	0.0372597	0.0148036	0.011838	random_IVW_correl	0.0372597	0.0148036	0.011838	NA	NA	NA	NA	NA	NA	NA	NA	NA	NA	NA	NA	Whole_Blood
ZDHHC18	1	fixed_IVW_correl	0.129545	0.0514944	0.0118789	random_IVW_correl	0.129545	NA	NA	NA	NA	NA	NA	NA	NA	NA	NA	NA	NA	NA	NA	Whole_Blood
MFNG	1	fixed_IVW_correl	-0.0737655	0.029346	0.0119491	random_IVW_correl	-0.0737655	NA	NA	NA	NA	NA	NA	NA	NA	NA	NA	NA	NA	NA	NA	Whole_Blood
MAP4	1	fixed_IVW_correl	0.113825	0.0452901	0.0119626	random_IVW_correl	0.113825	Inf	1	NA	NA	NA	NA	NA	NA	NA	NA	NA	NA	NA	NA	Whole_Blood
FAM43A	2	fixed_IVW_correl	0.0501743	0.019966	0.0119715	random_IVW_correl	0.0501743	0.019966	0.0119715	NA	NA	NA	NA	NA	NA	NA	NA	NA	NA	NA	NA	Whole_Blood
HSDL1	3	fixed_IVW_correl	-0.0461047	0.0183477	0.0119765	random_IVW_correl	-0.0461047	0.0183477	0.0119765	EGGER_correl	-0.0463507	0.161881	0.774629	Weighted median	-0.0462372	0.0177735	0.00928264	Weighted mode	-0.0459696	0.0209401	0.159337	Whole_Blood
ABHD12	1	fixed_IVW_correl	0.0392668	0.0156289	0.0119895	random_IVW_correl	0.0392668	Inf	1	NA	NA	NA	NA	NA	NA	NA	NA	NA	NA	NA	NA	Artery_Coronary
NFATC4	2	fixed_IVW_correl	0.0476483	0.0189713	0.0120185	random_IVW_correl	0.0476483	0.0189713	0.0120185	NA	NA	NA	NA	NA	NA	NA	NA	NA	NA	NA	NA	Artery_Aorta
RP1-29C18.9	1	fixed_IVW_correl	-0.0388741	0.0154826	0.0120449	random_IVW_correl	-0.0388741	NA	NA	NA	NA	NA	NA	NA	NA	NA	NA	NA	NA	NA	NA	Whole_Blood
C22orf34	1	fixed_IVW_correl	0.0422967	0.0168459	0.0120455	random_IVW_correl	0.0422967	NA	NA	NA	NA	NA	NA	NA	NA	NA	NA	NA	NA	NA	NA	Artery_Coronary
MRPL23-AS1	3	fixed_IVW_correl	0.0159049	0.00633619	0.0120671	random_IVW_correl	0.0159049	0.00633619	0.0120671	EGGER_correl	0.0274741	0.0445788	0.537694	Weighted median	0.015473	0.00647721	0.0169019	Weighted mode	0.0161056	0.00768545	0.171093	Artery_Aorta
CNTLN	1	fixed_IVW_correl	0.0229285	0.00913926	0.0121143	random_IVW_correl	0.0229285	Inf	1	NA	NA	NA	NA	NA	NA	NA	NA	NA	NA	NA	NA	Liver
RP11-147I3.1	3	fixed_IVW_correl	0.0205813	0.008207	0.0121496	random_IVW_correl	0.0205813	0.015017	0.170522	EGGER_correl	0.0525628	0.0485105	0.278571	Weighted median	0.0209664	0.00822057	0.0107573	Weighted mode	0.0259925	0.009489	0.111435	Artery_Aorta
RP11-73M18.7	1	fixed_IVW_correl	0.0387611	0.0154607	0.0121737	random_IVW_correl	0.0387611	Inf	1	NA	NA	NA	NA	NA	NA	NA	NA	NA	NA	NA	NA	Artery_Aorta
MED27	1	fixed_IVW_correl	0.0498199	0.0198779	0.0122003	random_IVW_correl	0.0498199	NA	NA	NA	NA	NA	NA	NA	NA	NA	NA	NA	NA	NA	NA	Whole_Blood
ZNF713	1	fixed_IVW_correl	0.0203226	0.00811002	0.0122153	random_IVW_correl	0.0203226	Inf	1	NA	NA	NA	NA	NA	NA	NA	NA	NA	NA	NA	NA	Artery_Coronary
TNS1	1	fixed_IVW_correl	0.105957	0.0422934	0.0122353	random_IVW_correl	0.105957	Inf	1	NA	NA	NA	NA	NA	NA	NA	NA	NA	NA	NA	NA	Whole_Blood
SYN2	1	fixed_IVW_correl	0.0297956	0.0118932	0.0122358	random_IVW_correl	0.0297956	Inf	1	NA	NA	NA	NA	NA	NA	NA	NA	NA	NA	NA	NA	Artery_Aorta
BRK1	2	fixed_IVW_correl	-0.0693626	0.0276982	0.0122719	random_IVW_correl	-0.0693626	0.0276982	0.0122719	NA	NA	NA	NA	NA	NA	NA	NA	NA	NA	NA	NA	Whole_Blood
TOP1MT	1	fixed_IVW_correl	-0.033315	0.0133122	0.012329	random_IVW_correl	-0.033315	NA	NA	NA	NA	NA	NA	NA	NA	NA	NA	NA	NA	NA	NA	Artery_Coronary
B3GALT5	2	fixed_IVW_correl	0.0125002	0.00499502	0.0123309	random_IVW_correl	0.0125002	0.0167118	0.45447	NA	NA	NA	NA	NA	NA	NA	NA	NA	NA	NA	NA	Artery_Aorta
ASTE1	1	fixed_IVW_correl	-0.0606665	0.0242485	0.012354	random_IVW_correl	-0.0606665	NA	NA	NA	NA	NA	NA	NA	NA	NA	NA	NA	NA	NA	NA	Artery_Aorta
POLR2C	1	fixed_IVW_correl	0.0942607	0.0376876	0.0123806	random_IVW_correl	0.0942607	Inf	1	NA	NA	NA	NA	NA	NA	NA	NA	NA	NA	NA	NA	Whole_Blood
SRXN1	3	fixed_IVW_correl	0.0354144	0.0141621	0.0123968	random_IVW_correl	0.0354144	0.0263385	0.178759	EGGER_correl	0.0962385	0.0309418	0.00186896	Weighted median	0.0365507	0.0140581	0.00932284	Weighted mode	0.0429501	0.0157168	0.111878	Whole_Blood
GTF2IRD2	2	fixed_IVW_correl	0.0301659	0.0120656	0.012414	random_IVW_correl	0.0301659	0.0126987	0.0175246	NA	NA	NA	NA	NA	NA	NA	NA	NA	NA	NA	NA	Liver
DPY19L1	2	fixed_IVW_correl	0.040578	0.0162343	0.0124361	random_IVW_correl	0.040578	0.0202749	0.0453504	NA	NA	NA	NA	NA	NA	NA	NA	NA	NA	NA	NA	Whole_Blood
F12	1	fixed_IVW_correl	-0.0206144	0.00825128	0.0124781	random_IVW_correl	-0.0206144	Inf	1	NA	NA	NA	NA	NA	NA	NA	NA	NA	NA	NA	NA	Liver
ZNF493	2	fixed_IVW_correl	-0.0363031	0.0145311	0.0124788	random_IVW_correl	-0.0363031	0.0237327	0.1261	NA	NA	NA	NA	NA	NA	NA	NA	NA	NA	NA	NA	Artery_Aorta
CTD-2336O2.1	2	fixed_IVW_correl	0.0218466	0.00874709	0.0125042	random_IVW_correl	0.0218466	0.00874709	0.0125042	NA	NA	NA	NA	NA	NA	NA	NA	NA	NA	NA	NA	Liver
ARPC5	5	random_IVW_correl	-0.0584391	0.0234042	0.0125266	fixed_IVW_correl	-0.0584391	0.0234042	0.0125266	EGGER_correl	-0.0642573	0.0441644	0.145681	Weighted median	-0.0592374	0.0217924	0.00656273	Weighted mode	-0.0619247	0.0229075	0.0539128	Whole_Blood
ABO	5	random_IVW_correl	-0.0401646	0.0160865	0.0125326	fixed_IVW_correl	-0.0401646	0.00368947	1.34009e-27	EGGER_correl	-0.000102357	0.0192392	0.995755	Weighted median	-0.0206468	0.0065753	0.00168914	Weighted mode	-0.0131297	0.00635564	0.107738	Whole_Blood
NEK1	1	fixed_IVW_correl	-0.0349491	0.0140012	0.0125551	random_IVW_correl	-0.0349491	NA	NA	NA	NA	NA	NA	NA	NA	NA	NA	NA	NA	NA	NA	Artery_Aorta
NEK1	1	fixed_IVW_correl	-0.0377599	0.0151273	0.0125551	random_IVW_correl	-0.0377599	Inf	1	NA	NA	NA	NA	NA	NA	NA	NA	NA	NA	NA	NA	Artery_Coronary
RP11-147L13.13	1	fixed_IVW_correl	-0.076859	0.0307911	0.0125551	random_IVW_correl	-0.076859	NA	NA	NA	NA	NA	NA	NA	NA	NA	NA	NA	NA	NA	NA	Whole_Blood
TMEFF1	1	fixed_IVW_correl	-0.053055	0.0212577	0.0125672	random_IVW_correl	-0.053055	NA	NA	NA	NA	NA	NA	NA	NA	NA	NA	NA	NA	NA	NA	Artery_Aorta
CYP4F3	1	fixed_IVW_correl	0.0788274	0.0315953	0.012599	random_IVW_correl	0.0788274	NA	NA	NA	NA	NA	NA	NA	NA	NA	NA	NA	NA	NA	NA	Whole_Blood
RP1-283E3.4	3	fixed_IVW_correl	-0.0134418	0.00538847	0.0126119	random_IVW_correl	-0.0134418	0.00699942	0.0548057	EGGER_correl	0.0142367	0.305444	0.962824	Weighted median	-0.00793737	0.00652381	0.223727	Weighted mode	-0.00764188	0.00708848	0.393752	Whole_Blood
AP1M1	1	fixed_IVW_correl	0.0346857	0.0139048	0.0126134	random_IVW_correl	0.0346857	NA	NA	NA	NA	NA	NA	NA	NA	NA	NA	NA	NA	NA	NA	Liver
MKNK1	2	fixed_IVW_correl	-0.070862	0.0284104	0.0126231	random_IVW_correl	-0.070862	0.0284104	0.0126231	NA	NA	NA	NA	NA	NA	NA	NA	NA	NA	NA	NA	Whole_Blood
PFN1P2	2	fixed_IVW_correl	0.0362036	0.0145179	0.0126411	random_IVW_correl	0.0362036	0.0145179	0.0126411	NA	NA	NA	NA	NA	NA	NA	NA	NA	NA	NA	NA	Artery_Aorta
RP11-415F23.4	1	fixed_IVW_correl	-0.0547922	0.0219721	0.0126413	random_IVW_correl	-0.0547922	NA	NA	NA	NA	NA	NA	NA	NA	NA	NA	NA	NA	NA	NA	Whole_Blood
AGAP12P	3	fixed_IVW_correl	0.0229273	0.00919467	0.0126476	random_IVW_correl	0.0229273	0.00919467	0.0126476	EGGER_correl	0.0128903	0.0988201	0.896217	Weighted median	0.0253042	0.0096091	0.00845455	Weighted mode	0.0276328	0.0109075	0.126837	Whole_Blood
NUDCD3	1	fixed_IVW_correl	0.0391434	0.0157024	0.0126728	random_IVW_correl	0.0391434	Inf	1	NA	NA	NA	NA	NA	NA	NA	NA	NA	NA	NA	NA	Artery_Coronary
NUDCD3	1	fixed_IVW_correl	0.0513116	0.0205837	0.0126728	random_IVW_correl	0.0513116	NA	NA	NA	NA	NA	NA	NA	NA	NA	NA	NA	NA	NA	NA	Whole_Blood
RP11-351I24.1	2	fixed_IVW_correl	-0.0397454	0.015944	0.0126738	random_IVW_correl	-0.0397454	0.0315012	0.207054	NA	NA	NA	NA	NA	NA	NA	NA	NA	NA	NA	NA	Whole_Blood
ING5	1	fixed_IVW_correl	0.0508792	0.0204152	0.0126948	random_IVW_correl	0.0508792	Inf	1	NA	NA	NA	NA	NA	NA	NA	NA	NA	NA	NA	NA	Artery_Coronary
IGLV4-60	1	fixed_IVW_correl	-0.0188987	0.00758437	0.0127099	random_IVW_correl	-0.0188987	NA	NA	NA	NA	NA	NA	NA	NA	NA	NA	NA	NA	NA	NA	Liver
RP1-228P16.1	2	fixed_IVW_correl	-0.0194285	0.00780425	0.0127931	random_IVW_correl	-0.0194285	0.0094258	0.0392836	NA	NA	NA	NA	NA	NA	NA	NA	NA	NA	NA	NA	Artery_Aorta
RP11-104N10.2	2	fixed_IVW_correl	-0.01437	0.00577537	0.0128409	random_IVW_correl	-0.01437	0.0104562	0.169349	NA	NA	NA	NA	NA	NA	NA	NA	NA	NA	NA	NA	Liver
DPH1	1	fixed_IVW_correl	0.0375463	0.0151027	0.0129166	random_IVW_correl	0.0375463	NA	NA	NA	NA	NA	NA	NA	NA	NA	NA	NA	NA	NA	NA	Artery_Aorta
CUL7	1	fixed_IVW_correl	-0.0435649	0.0175251	0.0129237	random_IVW_correl	-0.0435649	Inf	1	NA	NA	NA	NA	NA	NA	NA	NA	NA	NA	NA	NA	Artery_Aorta
SESN3	1	fixed_IVW_correl	0.0468168	0.0188356	0.012935	random_IVW_correl	0.0468168	Inf	1	NA	NA	NA	NA	NA	NA	NA	NA	NA	NA	NA	NA	Artery_Aorta
PRSS16	1	fixed_IVW_correl	-0.0272633	0.0109703	0.0129481	random_IVW_correl	-0.0272633	NA	NA	NA	NA	NA	NA	NA	NA	NA	NA	NA	NA	NA	NA	Artery_Aorta
CD55	3	fixed_IVW_correl	-0.051431	0.0207066	0.0129988	random_IVW_correl	-0.051431	0.0247152	0.0374389	EGGER_correl	-0.101732	0.0638844	0.111285	Weighted median	-0.0508443	0.0196012	0.00948822	Weighted mode	-0.0560053	0.0197089	0.104743	Whole_Blood
SFMBT1	1	fixed_IVW_correl	0.0678757	0.0273276	0.0129996	random_IVW_correl	0.0678757	NA	NA	NA	NA	NA	NA	NA	NA	NA	NA	NA	NA	NA	NA	Whole_Blood
AGAP3	2	fixed_IVW_correl	-0.0560152	0.0225539	0.0130055	random_IVW_correl	-0.0560152	0.0264613	0.0342705	NA	NA	NA	NA	NA	NA	NA	NA	NA	NA	NA	NA	Whole_Blood
HAX1	1	fixed_IVW_correl	-0.0585298	0.0235669	0.0130078	random_IVW_correl	-0.0585298	NA	NA	NA	NA	NA	NA	NA	NA	NA	NA	NA	NA	NA	NA	Artery_Aorta
ABCF2	1	fixed_IVW_correl	0.0656361	0.0264299	0.0130133	random_IVW_correl	0.0656361	NA	NA	NA	NA	NA	NA	NA	NA	NA	NA	NA	NA	NA	NA	Whole_Blood
CTD-2336O2.3	1	fixed_IVW_correl	-0.0244909	0.0098624	0.0130185	random_IVW_correl	-0.0244909	NA	NA	NA	NA	NA	NA	NA	NA	NA	NA	NA	NA	NA	NA	Whole_Blood
GTF2I	2	fixed_IVW_correl	0.04464	0.0179809	0.0130415	random_IVW_correl	0.04464	0.0245965	0.0695406	NA	NA	NA	NA	NA	NA	NA	NA	NA	NA	NA	NA	Artery_Aorta
AC006129.2	1	fixed_IVW_correl	0.0814108	0.0328186	0.0131151	random_IVW_correl	0.0814108	NA	NA	NA	NA	NA	NA	NA	NA	NA	NA	NA	NA	NA	NA	Whole_Blood
RP1-153P14.5	2	fixed_IVW_correl	0.0165486	0.00667143	0.0131191	random_IVW_correl	0.0165486	0.00805781	0.0400013	NA	NA	NA	NA	NA	NA	NA	NA	NA	NA	NA	NA	Whole_Blood
RP11-9G1.3	1	fixed_IVW_correl	-0.0541185	0.0218202	0.0131309	random_IVW_correl	-0.0541185	NA	NA	NA	NA	NA	NA	NA	NA	NA	NA	NA	NA	NA	NA	Artery_Aorta
ERAP2	9	random_IVW_correl	0.015288	0.00616488	0.0131436	fixed_IVW_correl	0.015288	0.00488296	0.00174278	EGGER_correl	0.0246203	0.00665505	0.000216036	Weighted median	0.015266	0.00455747	0.000809112	Weighted mode	0.0154911	0.00458744	0.00968667	Whole_Blood
KIFC2	2	fixed_IVW_correl	0.0439287	0.0177142	0.0131436	random_IVW_correl	0.0439287	0.0269499	0.103098	NA	NA	NA	NA	NA	NA	NA	NA	NA	NA	NA	NA	Artery_Aorta
CTD-2260A17.1	1	fixed_IVW_correl	0.0219284	0.00884391	0.0131572	random_IVW_correl	0.0219284	Inf	1	NA	NA	NA	NA	NA	NA	NA	NA	NA	NA	NA	NA	Artery_Coronary
PRRG2	1	fixed_IVW_correl	0.0242227	0.00977048	0.0131686	random_IVW_correl	0.0242227	Inf	1	NA	NA	NA	NA	NA	NA	NA	NA	NA	NA	NA	NA	Liver
ABCD3	2	fixed_IVW_correl	-0.0314287	0.0126796	0.0131866	random_IVW_correl	-0.0314287	0.0150828	0.0371829	NA	NA	NA	NA	NA	NA	NA	NA	NA	NA	NA	NA	Artery_Aorta
C22orf34	1	fixed_IVW_correl	0.0468142	0.0188895	0.0132003	random_IVW_correl	0.0468142	Inf	1	NA	NA	NA	NA	NA	NA	NA	NA	NA	NA	NA	NA	Artery_Aorta
MTMR12	1	fixed_IVW_correl	-0.0728168	0.0293897	0.0132259	random_IVW_correl	-0.0728168	NA	NA	NA	NA	NA	NA	NA	NA	NA	NA	NA	NA	NA	NA	Whole_Blood
NUDT19	1	fixed_IVW_correl	-0.0232573	0.00938835	0.01324	random_IVW_correl	-0.0232573	Inf	1	NA	NA	NA	NA	NA	NA	NA	NA	NA	NA	NA	NA	Liver
RP11-411G7.2	1	fixed_IVW_correl	-0.0449344	0.0181483	0.013288	random_IVW_correl	-0.0449344	Inf	1	NA	NA	NA	NA	NA	NA	NA	NA	NA	NA	NA	NA	Whole_Blood
NUP54	1	fixed_IVW_correl	0.0232685	0.00939818	0.0132918	random_IVW_correl	0.0232685	NA	NA	NA	NA	NA	NA	NA	NA	NA	NA	NA	NA	NA	NA	Artery_Coronary
RPL10AP1	1	fixed_IVW_correl	-0.0429585	0.017354	0.0133079	random_IVW_correl	-0.0429585	Inf	1	NA	NA	NA	NA	NA	NA	NA	NA	NA	NA	NA	NA	Whole_Blood
TCAIM	2	fixed_IVW_correl	0.0821539	0.0332061	0.0133586	random_IVW_correl	0.0821539	0.0385112	0.0329043	NA	NA	NA	NA	NA	NA	NA	NA	NA	NA	NA	NA	Whole_Blood
SZT2	2	fixed_IVW_correl	0.0824389	0.0333234	0.0133644	random_IVW_correl	0.0824389	0.0604354	0.172541	NA	NA	NA	NA	NA	NA	NA	NA	NA	NA	NA	NA	Whole_Blood
ADAM19	3	fixed_IVW_correl	-0.0648364	0.0262244	0.0134219	random_IVW_correl	-0.0648364	0.0647064	0.316339	EGGER_correl	-0.377612	0.107492	0.000443205	Weighted median	-0.0539075	0.0287942	0.0611835	Weighted mode	-0.0327807	0.0333984	0.429834	Whole_Blood
SV2A	1	fixed_IVW_correl	0.0642746	0.0260027	0.0134418	random_IVW_correl	0.0642746	NA	NA	NA	NA	NA	NA	NA	NA	NA	NA	NA	NA	NA	NA	Artery_Aorta
DYNLT1	1	fixed_IVW_correl	0.0962205	0.0389271	0.013443	random_IVW_correl	0.0962205	Inf	1	NA	NA	NA	NA	NA	NA	NA	NA	NA	NA	NA	NA	Whole_Blood
RASA4	1	fixed_IVW_correl	0.047489	0.0192142	0.0134526	random_IVW_correl	0.047489	Inf	1	NA	NA	NA	NA	NA	NA	NA	NA	NA	NA	NA	NA	Whole_Blood
GRK4	2	fixed_IVW_correl	0.0229638	0.00929339	0.0134741	random_IVW_correl	0.0229638	0.0165205	0.164522	NA	NA	NA	NA	NA	NA	NA	NA	NA	NA	NA	NA	Whole_Blood
TMBIM6	1	fixed_IVW_correl	-0.0662065	0.0267944	0.0134771	random_IVW_correl	-0.0662065	Inf	1	NA	NA	NA	NA	NA	NA	NA	NA	NA	NA	NA	NA	Liver
ITGB5	1	fixed_IVW_correl	-0.0492972	0.0199574	0.0135069	random_IVW_correl	-0.0492972	NA	NA	NA	NA	NA	NA	NA	NA	NA	NA	NA	NA	NA	NA	Artery_Coronary
DPP7	1	fixed_IVW_correl	0.0535007	0.0216791	0.0135931	random_IVW_correl	0.0535007	NA	NA	NA	NA	NA	NA	NA	NA	NA	NA	NA	NA	NA	NA	Artery_Aorta
PLCL1	1	fixed_IVW_correl	-0.0293695	0.0119021	0.0136023	random_IVW_correl	-0.0293695	NA	NA	NA	NA	NA	NA	NA	NA	NA	NA	NA	NA	NA	NA	Whole_Blood
CSPG4P11	2	fixed_IVW_correl	0.0182619	0.00740137	0.0136108	random_IVW_correl	0.0182619	0.00879844	0.0379321	NA	NA	NA	NA	NA	NA	NA	NA	NA	NA	NA	NA	Artery_Aorta
SRP14-AS1	1	fixed_IVW_correl	-0.0214938	0.00871177	0.0136171	random_IVW_correl	-0.0214938	Inf	1	NA	NA	NA	NA	NA	NA	NA	NA	NA	NA	NA	NA	Artery_Aorta
SRP14-AS1	1	fixed_IVW_correl	-0.0215887	0.00875027	0.0136171	random_IVW_correl	-0.0215887	NA	NA	NA	NA	NA	NA	NA	NA	NA	NA	NA	NA	NA	NA	Artery_Coronary
CTD-3105H18.7	1	fixed_IVW_correl	-0.0163852	0.00664248	0.0136354	random_IVW_correl	-0.0163852	NA	NA	NA	NA	NA	NA	NA	NA	NA	NA	NA	NA	NA	NA	Liver
RP11-104N10.2	2	fixed_IVW_correl	-0.0228531	0.00926741	0.0136644	random_IVW_correl	-0.0228531	0.0172278	0.184666	NA	NA	NA	NA	NA	NA	NA	NA	NA	NA	NA	NA	Whole_Blood
SARM1	1	fixed_IVW_correl	0.0486861	0.019745	0.0136729	random_IVW_correl	0.0486861	Inf	1	NA	NA	NA	NA	NA	NA	NA	NA	NA	NA	NA	NA	Artery_Aorta
NCOA4	2	fixed_IVW_correl	0.0598095	0.0242604	0.0136892	random_IVW_correl	0.0598095	0.0242604	0.0136892	NA	NA	NA	NA	NA	NA	NA	NA	NA	NA	NA	NA	Whole_Blood
CAPG	1	fixed_IVW_correl	0.0335821	0.0136219	0.0136897	random_IVW_correl	0.0335821	NA	NA	NA	NA	NA	NA	NA	NA	NA	NA	NA	NA	NA	NA	Liver
TGOLN2	1	fixed_IVW_correl	0.029339	0.0119008	0.0136897	random_IVW_correl	0.029339	Inf	1	NA	NA	NA	NA	NA	NA	NA	NA	NA	NA	NA	NA	Liver
RP11-158M2.4	1	fixed_IVW_correl	-0.0265841	0.0107837	0.0136936	random_IVW_correl	-0.0265841	Inf	1	NA	NA	NA	NA	NA	NA	NA	NA	NA	NA	NA	NA	Artery_Aorta
NDUFA6-AS1	1	fixed_IVW_correl	0.0276067	0.0112036	0.0137362	random_IVW_correl	0.0276067	NA	NA	NA	NA	NA	NA	NA	NA	NA	NA	NA	NA	NA	NA	Liver
IL6ST	1	fixed_IVW_correl	0.119381	0.0484584	0.0137561	random_IVW_correl	0.119381	NA	NA	NA	NA	NA	NA	NA	NA	NA	NA	NA	NA	NA	NA	Whole_Blood
RP5-1112D6.4	1	fixed_IVW_correl	0.0397313	0.0161375	0.0138147	random_IVW_correl	0.0397313	Inf	1	NA	NA	NA	NA	NA	NA	NA	NA	NA	NA	NA	NA	Artery_Aorta
CCT6P3	2	fixed_IVW_correl	-0.0105491	0.0042849	0.0138193	random_IVW_correl	-0.0105491	0.0042849	0.0138193	NA	NA	NA	NA	NA	NA	NA	NA	NA	NA	NA	NA	Artery_Coronary
EIF4E3	1	fixed_IVW_correl	0.0477303	0.0193887	0.0138257	random_IVW_correl	0.0477303	Inf	1	NA	NA	NA	NA	NA	NA	NA	NA	NA	NA	NA	NA	Artery_Aorta
GORAB	2	fixed_IVW_correl	0.0554557	0.022528	0.0138307	random_IVW_correl	0.0554557	0.022528	0.0138307	NA	NA	NA	NA	NA	NA	NA	NA	NA	NA	NA	NA	Whole_Blood
RIC8A	2	fixed_IVW_correl	-0.0632565	0.0256986	0.0138367	random_IVW_correl	-0.0632565	0.0555209	0.254567	NA	NA	NA	NA	NA	NA	NA	NA	NA	NA	NA	NA	Whole_Blood
RP11-6L6.2	2	fixed_IVW_correl	0.0253292	0.0102906	0.0138397	random_IVW_correl	0.0253292	0.0102906	0.0138397	NA	NA	NA	NA	NA	NA	NA	NA	NA	NA	NA	NA	Whole_Blood
GSTM5	2	fixed_IVW_correl	0.0174773	0.00710433	0.01389	random_IVW_correl	0.0174773	0.0121637	0.150764	NA	NA	NA	NA	NA	NA	NA	NA	NA	NA	NA	NA	Liver
MRPL23-AS1	2	fixed_IVW_correl	0.0255101	0.0103718	0.0139101	random_IVW_correl	0.0255101	0.0103718	0.0139101	NA	NA	NA	NA	NA	NA	NA	NA	NA	NA	NA	NA	Whole_Blood
PROCA1	1	fixed_IVW_correl	0.0343747	0.0139808	0.0139436	random_IVW_correl	0.0343747	Inf	1	NA	NA	NA	NA	NA	NA	NA	NA	NA	NA	NA	NA	Artery_Coronary
DYNLL2	2	fixed_IVW_correl	-0.0355352	0.0144611	0.0139988	random_IVW_correl	-0.0355352	0.01503	0.0180653	NA	NA	NA	NA	NA	NA	NA	NA	NA	NA	NA	NA	Whole_Blood
MAP1LC3B	2	fixed_IVW_correl	-0.0783253	0.0318761	0.0140032	random_IVW_correl	-0.0783253	0.0350685	0.0255165	NA	NA	NA	NA	NA	NA	NA	NA	NA	NA	NA	NA	Whole_Blood
CACNB3	1	fixed_IVW_correl	0.0716888	0.0292026	0.0140931	random_IVW_correl	0.0716888	NA	NA	NA	NA	NA	NA	NA	NA	NA	NA	NA	NA	NA	NA	Artery_Aorta
TRMO	1	fixed_IVW_correl	-0.0468292	0.0190936	0.0141822	random_IVW_correl	-0.0468292	NA	NA	NA	NA	NA	NA	NA	NA	NA	NA	NA	NA	NA	NA	Artery_Aorta
TRMO	1	fixed_IVW_correl	-0.0401051	0.016352	0.0141822	random_IVW_correl	-0.0401051	Inf	1	NA	NA	NA	NA	NA	NA	NA	NA	NA	NA	NA	NA	Artery_Coronary
PTPN7	2	fixed_IVW_correl	-0.0742735	0.0302904	0.0142045	random_IVW_correl	-0.0742735	0.0302904	0.0142045	NA	NA	NA	NA	NA	NA	NA	NA	NA	NA	NA	NA	Whole_Blood
GATSL3	1	fixed_IVW_correl	-0.0600981	0.024511	0.0142112	random_IVW_correl	-0.0600981	Inf	1	NA	NA	NA	NA	NA	NA	NA	NA	NA	NA	NA	NA	Artery_Aorta
TVP23B	1	fixed_IVW_correl	0.0224823	0.00916985	0.0142158	random_IVW_correl	0.0224823	NA	NA	NA	NA	NA	NA	NA	NA	NA	NA	NA	NA	NA	NA	Artery_Coronary
CMTM8	2	fixed_IVW_correl	-0.0401731	0.0163919	0.0142545	random_IVW_correl	-0.0401731	0.0163919	0.0142545	NA	NA	NA	NA	NA	NA	NA	NA	NA	NA	NA	NA	Whole_Blood
RASSF5	2	fixed_IVW_correl	-0.0326216	0.0133114	0.0142597	random_IVW_correl	-0.0326216	0.0240022	0.174112	NA	NA	NA	NA	NA	NA	NA	NA	NA	NA	NA	NA	Artery_Aorta
ATP8B2	1	fixed_IVW_correl	-0.11563	0.0471907	0.0142745	random_IVW_correl	-0.11563	NA	NA	NA	NA	NA	NA	NA	NA	NA	NA	NA	NA	NA	NA	Whole_Blood
FOXQ1	1	fixed_IVW_correl	-0.0281055	0.0114715	0.0142848	random_IVW_correl	-0.0281055	NA	NA	NA	NA	NA	NA	NA	NA	NA	NA	NA	NA	NA	NA	Whole_Blood
CLEC18C	1	fixed_IVW_correl	0.0170738	0.00697004	0.0143015	random_IVW_correl	0.0170738	Inf	1	NA	NA	NA	NA	NA	NA	NA	NA	NA	NA	NA	NA	Artery_Coronary
FAM177A1	2	fixed_IVW_correl	-0.0398697	0.0162783	0.0143151	random_IVW_correl	-0.0398697	0.0162783	0.0143151	NA	NA	NA	NA	NA	NA	NA	NA	NA	NA	NA	NA	Whole_Blood
LINC01158	1	fixed_IVW_correl	0.036858	0.0150505	0.0143269	random_IVW_correl	0.036858	NA	NA	NA	NA	NA	NA	NA	NA	NA	NA	NA	NA	NA	NA	Artery_Aorta
CTD-3220F14.3	1	fixed_IVW_correl	-0.0301736	0.0123243	0.0143533	random_IVW_correl	-0.0301736	NA	NA	NA	NA	NA	NA	NA	NA	NA	NA	NA	NA	NA	NA	Artery_Aorta
LINC00493	1	fixed_IVW_correl	-0.0556577	0.022738	0.0143738	random_IVW_correl	-0.0556577	Inf	1	NA	NA	NA	NA	NA	NA	NA	NA	NA	NA	NA	NA	Whole_Blood
CTD-2298J14.2	1	fixed_IVW_correl	-0.0222245	0.00908157	0.0143967	random_IVW_correl	-0.0222245	Inf	1	NA	NA	NA	NA	NA	NA	NA	NA	NA	NA	NA	NA	Artery_Aorta
CCDC134	1	fixed_IVW_correl	0.0340331	0.0139073	0.0143994	random_IVW_correl	0.0340331	NA	NA	NA	NA	NA	NA	NA	NA	NA	NA	NA	NA	NA	NA	Whole_Blood
EPHA2	1	fixed_IVW_correl	-0.0305341	0.0124789	0.0144103	random_IVW_correl	-0.0305341	Inf	1	NA	NA	NA	NA	NA	NA	NA	NA	NA	NA	NA	NA	Liver
DESI1	1	fixed_IVW_correl	0.0452101	0.0184827	0.0144419	random_IVW_correl	0.0452101	Inf	1	NA	NA	NA	NA	NA	NA	NA	NA	NA	NA	NA	NA	Artery_Aorta
RP11-162D16.2	1	fixed_IVW_correl	-0.0269133	0.0110027	0.0144429	random_IVW_correl	-0.0269133	Inf	1	NA	NA	NA	NA	NA	NA	NA	NA	NA	NA	NA	NA	Artery_Coronary
GCC2	1	fixed_IVW_correl	0.0381065	0.01558	0.014451	random_IVW_correl	0.0381065	Inf	1	NA	NA	NA	NA	NA	NA	NA	NA	NA	NA	NA	NA	Liver
MRPL41	2	fixed_IVW_correl	0.022863	0.00934774	0.0144519	random_IVW_correl	0.022863	0.0286189	0.424362	NA	NA	NA	NA	NA	NA	NA	NA	NA	NA	NA	NA	Artery_Aorta
GOLGA2P10	6	random_IVW_correl	0.025215	0.0103146	0.0145013	fixed_IVW_correl	0.025215	0.0103146	0.0145013	EGGER_correl	0.0140818	0.0297647	0.636139	Weighted median	0.0332379	0.00992483	0.000811152	Weighted mode	0.0333755	0.0116594	0.035301	Whole_Blood
UBXN2A	1	fixed_IVW_correl	0.0511814	0.0209395	0.0145151	random_IVW_correl	0.0511814	NA	NA	NA	NA	NA	NA	NA	NA	NA	NA	NA	NA	NA	NA	Artery_Aorta
CFAP44	1	fixed_IVW_correl	-0.0568999	0.0232855	0.0145424	random_IVW_correl	-0.0568999	NA	NA	NA	NA	NA	NA	NA	NA	NA	NA	NA	NA	NA	NA	Artery_Aorta
SYPL2	2	fixed_IVW_correl	0.0179706	0.00735721	0.0145828	random_IVW_correl	0.0179706	0.0479792	0.707996	NA	NA	NA	NA	NA	NA	NA	NA	NA	NA	NA	NA	Artery_Aorta
SDCBP2	1	fixed_IVW_correl	-0.0315323	0.0129118	0.0146011	random_IVW_correl	-0.0315323	NA	NA	NA	NA	NA	NA	NA	NA	NA	NA	NA	NA	NA	NA	Artery_Coronary
SDCBP2	1	fixed_IVW_correl	-0.0341898	0.014	0.0146011	random_IVW_correl	-0.0341898	NA	NA	NA	NA	NA	NA	NA	NA	NA	NA	NA	NA	NA	NA	Liver
MTHFSD	2	fixed_IVW_correl	0.0449208	0.0183958	0.0146102	random_IVW_correl	0.0449208	0.0487255	0.356573	NA	NA	NA	NA	NA	NA	NA	NA	NA	NA	NA	NA	Whole_Blood
RAB11FIP4	2	fixed_IVW_correl	0.0306955	0.0125717	0.0146209	random_IVW_correl	0.0306955	0.0516094	0.552001	NA	NA	NA	NA	NA	NA	NA	NA	NA	NA	NA	NA	Whole_Blood
HERPUD2	1	fixed_IVW_correl	0.0265464	0.0108726	0.0146228	random_IVW_correl	0.0265464	Inf	1	NA	NA	NA	NA	NA	NA	NA	NA	NA	NA	NA	NA	Liver
ARG1	2	fixed_IVW_correl	-0.0380505	0.0155856	0.0146309	random_IVW_correl	-0.0380505	0.0155856	0.0146309	NA	NA	NA	NA	NA	NA	NA	NA	NA	NA	NA	NA	Whole_Blood
SAMM50	1	fixed_IVW_correl	-0.0383273	0.0157006	0.0146409	random_IVW_correl	-0.0383273	NA	NA	NA	NA	NA	NA	NA	NA	NA	NA	NA	NA	NA	NA	Artery_Aorta
SAMM50	1	fixed_IVW_correl	-0.0362063	0.0148317	0.0146409	random_IVW_correl	-0.0362063	NA	NA	NA	NA	NA	NA	NA	NA	NA	NA	NA	NA	NA	NA	Artery_Coronary
PTTG1IP	1	fixed_IVW_correl	-0.0181866	0.00745144	0.0146595	random_IVW_correl	-0.0181866	Inf	1	NA	NA	NA	NA	NA	NA	NA	NA	NA	NA	NA	NA	Liver
GOLM1	4	random_IVW_correl	-0.0227984	0.00934254	0.0146758	fixed_IVW_correl	-0.0227984	0.00934254	0.0146758	EGGER_correl	-0.0262056	0.0233878	0.262508	Weighted median	-0.0231646	0.00900686	0.0101146	Weighted mode	-0.0227089	0.0101469	0.111165	Whole_Blood
SCAPER	1	fixed_IVW_correl	-0.0352731	0.0144554	0.0146819	random_IVW_correl	-0.0352731	NA	NA	NA	NA	NA	NA	NA	NA	NA	NA	NA	NA	NA	NA	Artery_Coronary
COPG2	1	fixed_IVW_correl	0.0332251	0.0136173	0.0146905	random_IVW_correl	0.0332251	NA	NA	NA	NA	NA	NA	NA	NA	NA	NA	NA	NA	NA	NA	Artery_Coronary
COPG2	1	fixed_IVW_correl	0.0423107	0.017341	0.0146905	random_IVW_correl	0.0423107	NA	NA	NA	NA	NA	NA	NA	NA	NA	NA	NA	NA	NA	NA	Liver
RASA4CP	5	random_IVW_correl	-0.03295	0.0135152	0.0147687	fixed_IVW_correl	-0.03295	0.0135152	0.0147687	EGGER_correl	-0.01703	0.0300232	0.570558	Weighted median	-0.0348271	0.0129163	0.00701022	Weighted mode	-0.0346456	0.0126611	0.0520998	Whole_Blood
ZDHHC6	1	fixed_IVW_correl	-0.0812435	0.0333339	0.0147989	random_IVW_correl	-0.0812435	Inf	1	NA	NA	NA	NA	NA	NA	NA	NA	NA	NA	NA	NA	Whole_Blood
PITPNB	1	fixed_IVW_correl	-0.0526814	0.021615	0.014799	random_IVW_correl	-0.0526814	NA	NA	NA	NA	NA	NA	NA	NA	NA	NA	NA	NA	NA	NA	Whole_Blood
CTD-3035K23.7	1	fixed_IVW_correl	0.0463543	0.0190257	0.0148342	random_IVW_correl	0.0463543	NA	NA	NA	NA	NA	NA	NA	NA	NA	NA	NA	NA	NA	NA	Artery_Aorta
C1orf21	1	fixed_IVW_correl	0.0189324	0.00777126	0.0148424	random_IVW_correl	0.0189324	NA	NA	NA	NA	NA	NA	NA	NA	NA	NA	NA	NA	NA	NA	Liver
ZNF600	2	fixed_IVW_correl	0.0177919	0.00730384	0.0148522	random_IVW_correl	0.0177919	0.00730384	0.0148522	NA	NA	NA	NA	NA	NA	NA	NA	NA	NA	NA	NA	Artery_Aorta
PRMT7	1	fixed_IVW_correl	-0.0222059	0.00911594	0.0148531	random_IVW_correl	-0.0222059	NA	NA	NA	NA	NA	NA	NA	NA	NA	NA	NA	NA	NA	NA	Liver
PRR12	1	fixed_IVW_correl	0.0295441	0.0121428	0.0149725	random_IVW_correl	0.0295441	NA	NA	NA	NA	NA	NA	NA	NA	NA	NA	NA	NA	NA	NA	Liver
FRRS1	1	fixed_IVW_correl	-0.0277144	0.011394	0.0150003	random_IVW_correl	-0.0277144	NA	NA	NA	NA	NA	NA	NA	NA	NA	NA	NA	NA	NA	NA	Whole_Blood
GPAT2P1	1	fixed_IVW_correl	0.0209256	0.00860558	0.0150308	random_IVW_correl	0.0209256	Inf	1	NA	NA	NA	NA	NA	NA	NA	NA	NA	NA	NA	NA	Artery_Coronary
ING5	1	fixed_IVW_correl	0.0535512	0.0220303	0.0150656	random_IVW_correl	0.0535512	Inf	1	NA	NA	NA	NA	NA	NA	NA	NA	NA	NA	NA	NA	Artery_Aorta
PRKD3	2	fixed_IVW_correl	0.0472986	0.0194627	0.0150896	random_IVW_correl	0.0472986	0.036509	0.195137	NA	NA	NA	NA	NA	NA	NA	NA	NA	NA	NA	NA	Whole_Blood
RGS14	1	fixed_IVW_correl	-0.0186213	0.0076673	0.0151545	random_IVW_correl	-0.0186213	NA	NA	NA	NA	NA	NA	NA	NA	NA	NA	NA	NA	NA	NA	Artery_Aorta
RGS14	1	fixed_IVW_correl	-0.0313744	0.0129184	0.0151545	random_IVW_correl	-0.0313744	NA	NA	NA	NA	NA	NA	NA	NA	NA	NA	NA	NA	NA	NA	Artery_Coronary
NPNT	1	fixed_IVW_correl	0.0597697	0.0246209	0.0151989	random_IVW_correl	0.0597697	NA	NA	NA	NA	NA	NA	NA	NA	NA	NA	NA	NA	NA	NA	Artery_Aorta
RP11-710F7.2	1	fixed_IVW_correl	-0.0332388	0.013692	0.0151989	random_IVW_correl	-0.0332388	NA	NA	NA	NA	NA	NA	NA	NA	NA	NA	NA	NA	NA	NA	Artery_Aorta
TRAPPC12-AS1	3	fixed_IVW_correl	0.0277428	0.0114294	0.015211	random_IVW_correl	0.0277428	0.0162691	0.0881492	EGGER_correl	-0.172142	0.250471	0.491911	Weighted median	0.0238056	0.0113202	0.0354721	Weighted mode	0.0229362	0.0122353	0.201692	Whole_Blood
TELO2	1	fixed_IVW_correl	-0.0450143	0.0185469	0.0152218	random_IVW_correl	-0.0450143	Inf	1	NA	NA	NA	NA	NA	NA	NA	NA	NA	NA	NA	NA	Whole_Blood
CYB5R3	1	fixed_IVW_correl	0.0733472	0.0302314	0.0152582	random_IVW_correl	0.0733472	Inf	1	NA	NA	NA	NA	NA	NA	NA	NA	NA	NA	NA	NA	Whole_Blood
RALGPS1	1	fixed_IVW_correl	0.0334095	0.0137711	0.0152642	random_IVW_correl	0.0334095	Inf	1	NA	NA	NA	NA	NA	NA	NA	NA	NA	NA	NA	NA	Whole_Blood
RP11-350N15.4	1	fixed_IVW_correl	0.0367262	0.0151449	0.0153089	random_IVW_correl	0.0367262	NA	NA	NA	NA	NA	NA	NA	NA	NA	NA	NA	NA	NA	NA	Whole_Blood
ELOVL7	2	fixed_IVW_correl	-0.0769837	0.0317497	0.0153208	random_IVW_correl	-0.0769837	0.0676311	0.255	NA	NA	NA	NA	NA	NA	NA	NA	NA	NA	NA	NA	Whole_Blood
CLEC18A	2	fixed_IVW_correl	-0.0130824	0.00539609	0.0153327	random_IVW_correl	-0.0130824	0.00539609	0.0153327	NA	NA	NA	NA	NA	NA	NA	NA	NA	NA	NA	NA	Liver
MUT	2	fixed_IVW_correl	0.0499862	0.0206206	0.0153468	random_IVW_correl	0.0499862	0.0206206	0.0153468	NA	NA	NA	NA	NA	NA	NA	NA	NA	NA	NA	NA	Whole_Blood
CCDC174	1	fixed_IVW_correl	0.0820813	0.0338741	0.0153873	random_IVW_correl	0.0820813	Inf	1	NA	NA	NA	NA	NA	NA	NA	NA	NA	NA	NA	NA	Whole_Blood
SUGT1P3	1	fixed_IVW_correl	0.0265062	0.0109394	0.0153929	random_IVW_correl	0.0265062	NA	NA	NA	NA	NA	NA	NA	NA	NA	NA	NA	NA	NA	NA	Artery_Aorta
C1orf74	1	fixed_IVW_correl	0.0511204	0.0211019	0.015412	random_IVW_correl	0.0511204	Inf	1	NA	NA	NA	NA	NA	NA	NA	NA	NA	NA	NA	NA	Whole_Blood
CTHRC1	1	fixed_IVW_correl	0.0478343	0.0197458	0.0154138	random_IVW_correl	0.0478343	NA	NA	NA	NA	NA	NA	NA	NA	NA	NA	NA	NA	NA	NA	Artery_Aorta
ZADH2	1	fixed_IVW_correl	-0.0293126	0.0121008	0.0154199	random_IVW_correl	-0.0293126	Inf	1	NA	NA	NA	NA	NA	NA	NA	NA	NA	NA	NA	NA	Liver
CTD-2336O2.1	1	fixed_IVW_correl	0.0559679	0.0231158	0.0154693	random_IVW_correl	0.0559679	Inf	1	NA	NA	NA	NA	NA	NA	NA	NA	NA	NA	NA	NA	Whole_Blood
GBA2	1	fixed_IVW_correl	-0.0501558	0.0207154	0.0154702	random_IVW_correl	-0.0501558	Inf	1	NA	NA	NA	NA	NA	NA	NA	NA	NA	NA	NA	NA	Artery_Aorta
RP11-54H7.4	1	fixed_IVW_correl	0.0326006	0.0134698	0.0155089	random_IVW_correl	0.0326006	NA	NA	NA	NA	NA	NA	NA	NA	NA	NA	NA	NA	NA	NA	Whole_Blood
VPS53	3	fixed_IVW_correl	-0.016867	0.00697089	0.015536	random_IVW_correl	-0.016867	0.0118045	0.153043	EGGER_correl	0.0207033	0.032013	0.517816	Weighted median	-0.0174979	0.00722952	0.015506	Weighted mode	-0.0178535	0.00825791	0.163137	Artery_Aorta
SMARCD2	1	fixed_IVW_correl	-0.10617	0.0438916	0.015567	random_IVW_correl	-0.10617	Inf	1	NA	NA	NA	NA	NA	NA	NA	NA	NA	NA	NA	NA	Whole_Blood
ZNF775	1	fixed_IVW_correl	-0.0267228	0.0110536	0.015625	random_IVW_correl	-0.0267228	NA	NA	NA	NA	NA	NA	NA	NA	NA	NA	NA	NA	NA	NA	Liver
RP5-1021I20.1	1	fixed_IVW_correl	-0.0128825	0.0053321	0.0156908	random_IVW_correl	-0.0128825	NA	NA	NA	NA	NA	NA	NA	NA	NA	NA	NA	NA	NA	NA	Artery_Coronary
SMG1P7	1	fixed_IVW_correl	-0.0171362	0.00709353	0.0157031	random_IVW_correl	-0.0171362	NA	NA	NA	NA	NA	NA	NA	NA	NA	NA	NA	NA	NA	NA	Artery_Coronary
TRIM58	1	fixed_IVW_correl	-0.0312162	0.0129253	0.0157301	random_IVW_correl	-0.0312162	Inf	1	NA	NA	NA	NA	NA	NA	NA	NA	NA	NA	NA	NA	Artery_Aorta
MOSPD3	6	random_IVW_correl	0.0177745	0.00736042	0.0157403	fixed_IVW_correl	0.0177745	0.00736042	0.0157403	EGGER_correl	0.0078804	0.0156484	0.614548	Weighted median	0.0119149	0.00806405	0.139532	Weighted mode	0.0101965	0.00854051	0.286066	Whole_Blood
VPS37B	1	fixed_IVW_correl	0.0481805	0.0199542	0.0157545	random_IVW_correl	0.0481805	NA	NA	NA	NA	NA	NA	NA	NA	NA	NA	NA	NA	NA	NA	Artery_Aorta
GMPPB	1	fixed_IVW_correl	0.0358287	0.0148392	0.0157584	random_IVW_correl	0.0358287	NA	NA	NA	NA	NA	NA	NA	NA	NA	NA	NA	NA	NA	NA	Artery_Coronary
GMPPB	1	fixed_IVW_correl	0.062596	0.0259254	0.0157584	random_IVW_correl	0.062596	NA	NA	NA	NA	NA	NA	NA	NA	NA	NA	NA	NA	NA	NA	Whole_Blood
RTN3	1	fixed_IVW_correl	0.149883	0.0620815	0.015766	random_IVW_correl	0.149883	NA	NA	NA	NA	NA	NA	NA	NA	NA	NA	NA	NA	NA	NA	Whole_Blood
LINC01730	1	fixed_IVW_correl	0.0181467	0.0075182	0.0157911	random_IVW_correl	0.0181467	NA	NA	NA	NA	NA	NA	NA	NA	NA	NA	NA	NA	NA	NA	Artery_Aorta
LINC01730	1	fixed_IVW_correl	0.0178568	0.00739807	0.0157911	random_IVW_correl	0.0178568	NA	NA	NA	NA	NA	NA	NA	NA	NA	NA	NA	NA	NA	NA	Artery_Coronary
LINC01730	1	fixed_IVW_correl	0.0165022	0.00683685	0.0157911	random_IVW_correl	0.0165022	NA	NA	NA	NA	NA	NA	NA	NA	NA	NA	NA	NA	NA	NA	Liver
GOLGA6L9	1	fixed_IVW_correl	0.0209125	0.00866422	0.0157928	random_IVW_correl	0.0209125	Inf	1	NA	NA	NA	NA	NA	NA	NA	NA	NA	NA	NA	NA	Liver
EXOSC6	1	fixed_IVW_correl	-0.0191322	0.00792999	0.0158376	random_IVW_correl	-0.0191322	NA	NA	NA	NA	NA	NA	NA	NA	NA	NA	NA	NA	NA	NA	Liver
TBCA	2	fixed_IVW_correl	0.0764732	0.0317055	0.015866	random_IVW_correl	0.0764732	0.0317055	0.015866	NA	NA	NA	NA	NA	NA	NA	NA	NA	NA	NA	NA	Whole_Blood
EYA3	3	fixed_IVW_correl	-0.026653	0.0110508	0.0158714	random_IVW_correl	-0.026653	0.0161867	0.09964	EGGER_correl	-0.0204147	0.017965	0.255805	Weighted median	-0.024026	0.0102646	0.0192501	Weighted mode	-0.0235772	0.0102759	0.148716	Whole_Blood
HSD17B4	1	fixed_IVW_correl	0.0680698	0.0282299	0.0158973	random_IVW_correl	0.0680698	Inf	1	NA	NA	NA	NA	NA	NA	NA	NA	NA	NA	NA	NA	Whole_Blood
LINC00944	1	fixed_IVW_correl	0.04022	0.0166945	0.0159884	random_IVW_correl	0.04022	NA	NA	NA	NA	NA	NA	NA	NA	NA	NA	NA	NA	NA	NA	Whole_Blood
CTSF	3	fixed_IVW_correl	-0.0352425	0.0146284	0.0159885	random_IVW_correl	-0.0352425	0.0146284	0.0159885	EGGER_correl	-0.0286045	0.0348961	0.412385	Weighted median	-0.0360535	0.0135159	0.00764211	Weighted mode	-0.0376683	0.0159367	0.141874	Whole_Blood
ASB16-AS1	2	fixed_IVW_correl	0.045615	0.0189367	0.0160046	random_IVW_correl	0.045615	0.0189367	0.0160046	NA	NA	NA	NA	NA	NA	NA	NA	NA	NA	NA	NA	Whole_Blood
RP5-821D11.7	1	fixed_IVW_correl	0.0510539	0.0212024	0.0160431	random_IVW_correl	0.0510539	NA	NA	NA	NA	NA	NA	NA	NA	NA	NA	NA	NA	NA	NA	Whole_Blood
ABHD11	4	random_IVW_correl	0.024372	0.0101249	0.0160786	fixed_IVW_correl	0.024372	0.0099546	0.0143526	EGGER_correl	0.0494969	0.0260303	0.0572353	Weighted median	0.0259784	0.00938177	0.00562228	Weighted mode	0.027005	0.0102947	0.0787849	Whole_Blood
ARPC5	1	fixed_IVW_correl	-0.0397982	0.0165418	0.0161317	random_IVW_correl	-0.0397982	Inf	1	NA	NA	NA	NA	NA	NA	NA	NA	NA	NA	NA	NA	Liver
CAPN12	1	fixed_IVW_correl	0.0387179	0.0160931	0.0161339	random_IVW_correl	0.0387179	NA	NA	NA	NA	NA	NA	NA	NA	NA	NA	NA	NA	NA	NA	Liver
C16orf45	1	fixed_IVW_correl	0.0384816	0.0159967	0.0161459	random_IVW_correl	0.0384816	NA	NA	NA	NA	NA	NA	NA	NA	NA	NA	NA	NA	NA	NA	Whole_Blood
RP4-758J18.2	1	fixed_IVW_correl	0.0508857	0.0211534	0.016148	random_IVW_correl	0.0508857	NA	NA	NA	NA	NA	NA	NA	NA	NA	NA	NA	NA	NA	NA	Liver
ISCU	1	fixed_IVW_correl	-0.0638458	0.0265422	0.0161527	random_IVW_correl	-0.0638458	Inf	1	NA	NA	NA	NA	NA	NA	NA	NA	NA	NA	NA	NA	Whole_Blood
ASB16-AS1	1	fixed_IVW_correl	0.0456044	0.0189691	0.0162106	random_IVW_correl	0.0456044	NA	NA	NA	NA	NA	NA	NA	NA	NA	NA	NA	NA	NA	NA	Artery_Aorta
LINC00114	2	fixed_IVW_correl	-0.0211586	0.00880123	0.0162145	random_IVW_correl	-0.0211586	0.00880123	0.0162145	NA	NA	NA	NA	NA	NA	NA	NA	NA	NA	NA	NA	Artery_Aorta
BET1L	2	fixed_IVW_correl	0.029832	0.0124103	0.0162252	random_IVW_correl	0.029832	0.0270802	0.270629	NA	NA	NA	NA	NA	NA	NA	NA	NA	NA	NA	NA	Whole_Blood
UCA1	1	fixed_IVW_correl	0.0168968	0.00703083	0.0162504	random_IVW_correl	0.0168968	NA	NA	NA	NA	NA	NA	NA	NA	NA	NA	NA	NA	NA	NA	Liver
SPATA20	3	fixed_IVW_correl	0.0132498	0.00551329	0.0162505	random_IVW_correl	0.0132498	0.00551329	0.0162505	EGGER_correl	0.0401078	0.0462242	0.38557	Weighted median	0.0120832	0.00510849	0.0180143	Weighted mode	0.0118716	0.00621663	0.196374	Artery_Aorta
ZSCAN26	1	fixed_IVW_correl	0.0428169	0.0178167	0.0162529	random_IVW_correl	0.0428169	Inf	1	NA	NA	NA	NA	NA	NA	NA	NA	NA	NA	NA	NA	Artery_Aorta
BVES	1	fixed_IVW_correl	-0.0439747	0.018304	0.0162854	random_IVW_correl	-0.0439747	NA	NA	NA	NA	NA	NA	NA	NA	NA	NA	NA	NA	NA	NA	Artery_Aorta
NPIPB14P	2	fixed_IVW_correl	-0.0222789	0.00927433	0.0162962	random_IVW_correl	-0.0222789	0.00927433	0.0162962	NA	NA	NA	NA	NA	NA	NA	NA	NA	NA	NA	NA	Artery_Aorta
PITRM1-AS1	1	fixed_IVW_correl	0.0232921	0.00969762	0.0163129	random_IVW_correl	0.0232921	NA	NA	NA	NA	NA	NA	NA	NA	NA	NA	NA	NA	NA	NA	Artery_Coronary
ZNF334	1	fixed_IVW_correl	-0.0220978	0.00920111	0.0163216	random_IVW_correl	-0.0220978	NA	NA	NA	NA	NA	NA	NA	NA	NA	NA	NA	NA	NA	NA	Liver
IRAK1BP1	1	fixed_IVW_correl	0.024012	0.00999834	0.0163235	random_IVW_correl	0.024012	Inf	1	NA	NA	NA	NA	NA	NA	NA	NA	NA	NA	NA	NA	Liver
CTD-2203K17.1	2	fixed_IVW_correl	0.0133175	0.00554633	0.0163439	random_IVW_correl	0.0133175	0.00554633	0.0163439	NA	NA	NA	NA	NA	NA	NA	NA	NA	NA	NA	NA	Artery_Aorta
ADSSL1	1	fixed_IVW_correl	0.0541678	0.0225612	0.0163536	random_IVW_correl	0.0541678	NA	NA	NA	NA	NA	NA	NA	NA	NA	NA	NA	NA	NA	NA	Artery_Aorta
MTMR2	1	fixed_IVW_correl	0.0475591	0.0198145	0.0163853	random_IVW_correl	0.0475591	Inf	1	NA	NA	NA	NA	NA	NA	NA	NA	NA	NA	NA	NA	Artery_Coronary
CTD-2203K17.1	1	fixed_IVW_correl	0.0134136	0.00558868	0.0163888	random_IVW_correl	0.0134136	NA	NA	NA	NA	NA	NA	NA	NA	NA	NA	NA	NA	NA	NA	Artery_Coronary
CTD-2203K17.1	1	fixed_IVW_correl	0.0167162	0.00696467	0.0163888	random_IVW_correl	0.0167162	NA	NA	NA	NA	NA	NA	NA	NA	NA	NA	NA	NA	NA	NA	Liver
RP11-391L3.5	1	fixed_IVW_correl	0.0485259	0.0202197	0.0163981	random_IVW_correl	0.0485259	Inf	1	NA	NA	NA	NA	NA	NA	NA	NA	NA	NA	NA	NA	Whole_Blood
RP1-153P14.7	3	fixed_IVW_correl	0.0137302	0.00572244	0.0164236	random_IVW_correl	0.0137302	0.0132946	0.301714	EGGER_correl	-0.00878279	0.100244	0.930183	Weighted median	0.0190036	0.00548782	0.000534463	Weighted mode	0.0120396	0.00551175	0.160572	Whole_Blood
AK5	2	fixed_IVW_correl	0.0285331	0.011907	0.0165605	random_IVW_correl	0.0285331	0.0399508	0.4751	NA	NA	NA	NA	NA	NA	NA	NA	NA	NA	NA	NA	Whole_Blood
POU3F3	1	fixed_IVW_correl	0.0372059	0.0155297	0.0165847	random_IVW_correl	0.0372059	Inf	1	NA	NA	NA	NA	NA	NA	NA	NA	NA	NA	NA	NA	Artery_Aorta
MAGEF1	2	fixed_IVW_correl	0.0428755	0.0178972	0.0165906	random_IVW_correl	0.0428755	0.0178972	0.0165906	NA	NA	NA	NA	NA	NA	NA	NA	NA	NA	NA	NA	Whole_Blood
LRRC8D	1	fixed_IVW_correl	0.0740116	0.0309045	0.0166272	random_IVW_correl	0.0740116	Inf	1	NA	NA	NA	NA	NA	NA	NA	NA	NA	NA	NA	NA	Whole_Blood
PTTG1IP	1	fixed_IVW_correl	0.0641843	0.0268015	0.0166295	random_IVW_correl	0.0641843	Inf	1	NA	NA	NA	NA	NA	NA	NA	NA	NA	NA	NA	NA	Whole_Blood
C20orf166-AS1	1	fixed_IVW_correl	-0.0471657	0.0197006	0.0166602	random_IVW_correl	-0.0471657	Inf	1	NA	NA	NA	NA	NA	NA	NA	NA	NA	NA	NA	NA	Artery_Aorta
LRRC37A	1	fixed_IVW_correl	0.0193184	0.00806993	0.0166716	random_IVW_correl	0.0193184	NA	NA	NA	NA	NA	NA	NA	NA	NA	NA	NA	NA	NA	NA	Artery_Coronary
LRRC37A2	1	fixed_IVW_correl	0.0155581	0.00649914	0.0166716	random_IVW_correl	0.0155581	Inf	1	NA	NA	NA	NA	NA	NA	NA	NA	NA	NA	NA	NA	Artery_Coronary
RP11-259G18.3	1	fixed_IVW_correl	0.0129751	0.00542012	0.0166716	random_IVW_correl	0.0129751	NA	NA	NA	NA	NA	NA	NA	NA	NA	NA	NA	NA	NA	NA	Artery_Coronary
RP11-6L6.2	1	fixed_IVW_correl	0.020525	0.00858376	0.0167958	random_IVW_correl	0.020525	NA	NA	NA	NA	NA	NA	NA	NA	NA	NA	NA	NA	NA	NA	Liver
LYRM4	3	fixed_IVW_correl	0.0415647	0.0173828	0.0167961	random_IVW_correl	0.0415647	0.0187087	0.0263047	EGGER_correl	0.00393323	0.0421436	0.925642	Weighted median	0.0430412	0.0166512	0.00974171	Weighted mode	0.0306725	0.018585	0.240651	Whole_Blood
MORN3	2	fixed_IVW_correl	0.0387902	0.0162268	0.0168256	random_IVW_correl	0.0387902	0.0282352	0.169497	NA	NA	NA	NA	NA	NA	NA	NA	NA	NA	NA	NA	Whole_Blood
CLN8	2	fixed_IVW_correl	0.0380929	0.0159357	0.0168293	random_IVW_correl	0.0380929	0.0182706	0.0370758	NA	NA	NA	NA	NA	NA	NA	NA	NA	NA	NA	NA	Whole_Blood
SUDS3	1	fixed_IVW_correl	0.0505824	0.0211627	0.0168405	random_IVW_correl	0.0505824	Inf	1	NA	NA	NA	NA	NA	NA	NA	NA	NA	NA	NA	NA	Artery_Aorta
CAPS	1	fixed_IVW_correl	-0.0485328	0.0203064	0.0168473	random_IVW_correl	-0.0485328	Inf	1	NA	NA	NA	NA	NA	NA	NA	NA	NA	NA	NA	NA	Artery_Aorta
ZNF786	1	fixed_IVW_correl	-0.0325552	0.0136233	0.0168637	random_IVW_correl	-0.0325552	Inf	1	NA	NA	NA	NA	NA	NA	NA	NA	NA	NA	NA	NA	Artery_Coronary
PSPH	3	fixed_IVW_correl	0.021187	0.00886755	0.0168816	random_IVW_correl	0.021187	0.0148668	0.154121	EGGER_correl	-0.00226828	0.016959	0.8936	Weighted median	0.0234313	0.00844167	0.00550878	Weighted mode	0.0173687	0.00836157	0.17339	Whole_Blood
CHRNE	1	fixed_IVW_correl	-0.0169749	0.00710831	0.0169389	random_IVW_correl	-0.0169749	NA	NA	NA	NA	NA	NA	NA	NA	NA	NA	NA	NA	NA	NA	Artery_Coronary
LINC00899	1	fixed_IVW_correl	-0.0418884	0.0175413	0.0169411	random_IVW_correl	-0.0418884	Inf	1	NA	NA	NA	NA	NA	NA	NA	NA	NA	NA	NA	NA	Artery_Aorta
TRIM47	1	fixed_IVW_correl	0.0498219	0.0208698	0.0169738	random_IVW_correl	0.0498219	NA	NA	NA	NA	NA	NA	NA	NA	NA	NA	NA	NA	NA	NA	Artery_Aorta
C5orf56	1	fixed_IVW_correl	-0.0728076	0.0305032	0.016992	random_IVW_correl	-0.0728076	Inf	1	NA	NA	NA	NA	NA	NA	NA	NA	NA	NA	NA	NA	Whole_Blood
NT5DC2	1	fixed_IVW_correl	-0.0485147	0.0203326	0.0170301	random_IVW_correl	-0.0485147	NA	NA	NA	NA	NA	NA	NA	NA	NA	NA	NA	NA	NA	NA	Artery_Aorta
RP11-434P11.2	1	fixed_IVW_correl	0.0342758	0.0143669	0.0170442	random_IVW_correl	0.0342758	Inf	1	NA	NA	NA	NA	NA	NA	NA	NA	NA	NA	NA	NA	Whole_Blood
PLEKHM2	1	fixed_IVW_correl	-0.0735859	0.0308971	0.0172357	random_IVW_correl	-0.0735859	Inf	1	NA	NA	NA	NA	NA	NA	NA	NA	NA	NA	NA	NA	Whole_Blood
VWA8	1	fixed_IVW_correl	0.0737008	0.0309456	0.0172364	random_IVW_correl	0.0737008	NA	NA	NA	NA	NA	NA	NA	NA	NA	NA	NA	NA	NA	NA	Artery_Aorta
CLUAP1	1	fixed_IVW_correl	0.0248208	0.0104267	0.0172889	random_IVW_correl	0.0248208	Inf	1	NA	NA	NA	NA	NA	NA	NA	NA	NA	NA	NA	NA	Liver
MRPL23	1	fixed_IVW_correl	0.0145021	0.00609206	0.0172897	random_IVW_correl	0.0145021	NA	NA	NA	NA	NA	NA	NA	NA	NA	NA	NA	NA	NA	NA	Artery_Coronary
MRPL23-AS1	1	fixed_IVW_correl	0.0197781	0.00830842	0.0172897	random_IVW_correl	0.0197781	NA	NA	NA	NA	NA	NA	NA	NA	NA	NA	NA	NA	NA	NA	Artery_Coronary
MRPL23	1	fixed_IVW_correl	0.0164784	0.00692227	0.0172897	random_IVW_correl	0.0164784	NA	NA	NA	NA	NA	NA	NA	NA	NA	NA	NA	NA	NA	NA	Liver
MRPL23-AS1	1	fixed_IVW_correl	0.034858	0.0146432	0.0172897	random_IVW_correl	0.034858	Inf	1	NA	NA	NA	NA	NA	NA	NA	NA	NA	NA	NA	NA	Liver
RP11-90M2.5	1	fixed_IVW_correl	0.0324838	0.0136479	0.0173068	random_IVW_correl	0.0324838	Inf	1	NA	NA	NA	NA	NA	NA	NA	NA	NA	NA	NA	NA	Whole_Blood
MYH7B	2	fixed_IVW_correl	0.0383249	0.0161094	0.0173581	random_IVW_correl	0.0383249	0.0676171	0.570855	NA	NA	NA	NA	NA	NA	NA	NA	NA	NA	NA	NA	Artery_Aorta
NATD1	1	fixed_IVW_correl	0.0778904	0.032742	0.0173636	random_IVW_correl	0.0778904	NA	NA	NA	NA	NA	NA	NA	NA	NA	NA	NA	NA	NA	NA	Whole_Blood
RP11-73M18.8	1	fixed_IVW_correl	0.050301	0.0211452	0.0173673	random_IVW_correl	0.050301	NA	NA	NA	NA	NA	NA	NA	NA	NA	NA	NA	NA	NA	NA	Artery_Aorta
AP000892.6	1	fixed_IVW_correl	0.0181755	0.00764371	0.0174143	random_IVW_correl	0.0181755	NA	NA	NA	NA	NA	NA	NA	NA	NA	NA	NA	NA	NA	NA	Artery_Aorta
RP5-1170K4.7	1	fixed_IVW_correl	0.0375736	0.0158034	0.0174274	random_IVW_correl	0.0375736	Inf	1	NA	NA	NA	NA	NA	NA	NA	NA	NA	NA	NA	NA	Liver
SCAPER	1	fixed_IVW_correl	-0.0329087	0.0138489	0.0174888	random_IVW_correl	-0.0329087	Inf	1	NA	NA	NA	NA	NA	NA	NA	NA	NA	NA	NA	NA	Artery_Aorta
RP11-25K19.1	1	fixed_IVW_correl	0.0340594	0.0143342	0.0174968	random_IVW_correl	0.0340594	Inf	1	NA	NA	NA	NA	NA	NA	NA	NA	NA	NA	NA	NA	Artery_Aorta
TOX	1	fixed_IVW_correl	0.0278316	0.0117131	0.0174968	random_IVW_correl	0.0278316	NA	NA	NA	NA	NA	NA	NA	NA	NA	NA	NA	NA	NA	NA	Artery_Aorta
LMF1-AS1	1	fixed_IVW_correl	-0.0239373	0.0100743	0.0174982	random_IVW_correl	-0.0239373	NA	NA	NA	NA	NA	NA	NA	NA	NA	NA	NA	NA	NA	NA	Artery_Coronary
RP3-393E18.2	1	fixed_IVW_correl	-0.067987	0.028617	0.0175131	random_IVW_correl	-0.067987	Inf	1	NA	NA	NA	NA	NA	NA	NA	NA	NA	NA	NA	NA	Whole_Blood
CASP9	1	fixed_IVW_correl	-0.0426913	0.0179794	0.0175747	random_IVW_correl	-0.0426913	Inf	1	NA	NA	NA	NA	NA	NA	NA	NA	NA	NA	NA	NA	Artery_Aorta
AP4M1	1	fixed_IVW_correl	-0.0297997	0.012555	0.0176188	random_IVW_correl	-0.0297997	NA	NA	NA	NA	NA	NA	NA	NA	NA	NA	NA	NA	NA	NA	Artery_Coronary
FRMD3	1	fixed_IVW_correl	-0.0400887	0.016892	0.0176332	random_IVW_correl	-0.0400887	NA	NA	NA	NA	NA	NA	NA	NA	NA	NA	NA	NA	NA	NA	Artery_Aorta
DOPEY1	1	fixed_IVW_correl	0.0327805	0.0138193	0.0176885	random_IVW_correl	0.0327805	Inf	1	NA	NA	NA	NA	NA	NA	NA	NA	NA	NA	NA	NA	Artery_Aorta
BMS1P7	1	fixed_IVW_correl	-0.0296256	0.0124959	0.0177486	random_IVW_correl	-0.0296256	Inf	1	NA	NA	NA	NA	NA	NA	NA	NA	NA	NA	NA	NA	Artery_Coronary
TSPAN4	2	fixed_IVW_correl	-0.0431192	0.0181881	0.0177525	random_IVW_correl	-0.0431192	0.0181881	0.0177525	NA	NA	NA	NA	NA	NA	NA	NA	NA	NA	NA	NA	Whole_Blood
STRADA	1	fixed_IVW_correl	-0.123769	0.0522071	0.0177527	random_IVW_correl	-0.123769	NA	NA	NA	NA	NA	NA	NA	NA	NA	NA	NA	NA	NA	NA	Whole_Blood
CMKLR1	2	fixed_IVW_correl	-0.0486561	0.0205294	0.017785	random_IVW_correl	-0.0486561	0.0458238	0.288322	NA	NA	NA	NA	NA	NA	NA	NA	NA	NA	NA	NA	Whole_Blood
RP11-981G7.3	1	fixed_IVW_correl	0.0196752	0.00830325	0.0178086	random_IVW_correl	0.0196752	Inf	1	NA	NA	NA	NA	NA	NA	NA	NA	NA	NA	NA	NA	Liver
GTF2H2B	1	fixed_IVW_correl	0.0190154	0.00802546	0.0178177	random_IVW_correl	0.0190154	Inf	1	NA	NA	NA	NA	NA	NA	NA	NA	NA	NA	NA	NA	Artery_Aorta
GUSBP3	1	fixed_IVW_correl	0.0263644	0.0111271	0.0178177	random_IVW_correl	0.0263644	NA	NA	NA	NA	NA	NA	NA	NA	NA	NA	NA	NA	NA	NA	Artery_Aorta
GTF2H2B	1	fixed_IVW_correl	0.0218165	0.00920767	0.0178177	random_IVW_correl	0.0218165	NA	NA	NA	NA	NA	NA	NA	NA	NA	NA	NA	NA	NA	NA	Liver
GTF2H2B	1	fixed_IVW_correl	0.0253858	0.0107141	0.0178177	random_IVW_correl	0.0253858	NA	NA	NA	NA	NA	NA	NA	NA	NA	NA	NA	NA	NA	NA	Whole_Blood
ZNF738	1	fixed_IVW_correl	0.0225201	0.00950619	0.0178365	random_IVW_correl	0.0225201	Inf	1	NA	NA	NA	NA	NA	NA	NA	NA	NA	NA	NA	NA	Artery_Aorta
VN1R85P	1	fixed_IVW_correl	-0.0304184	0.0128404	0.0178383	random_IVW_correl	-0.0304184	NA	NA	NA	NA	NA	NA	NA	NA	NA	NA	NA	NA	NA	NA	Artery_Aorta
GPATCH2L	1	fixed_IVW_correl	0.0486407	0.0205341	0.0178472	random_IVW_correl	0.0486407	NA	NA	NA	NA	NA	NA	NA	NA	NA	NA	NA	NA	NA	NA	Whole_Blood
LDLRAD4	1	fixed_IVW_correl	0.0449526	0.0189787	0.0178565	random_IVW_correl	0.0449526	Inf	1	NA	NA	NA	NA	NA	NA	NA	NA	NA	NA	NA	NA	Artery_Aorta
TOGARAM2	2	fixed_IVW_correl	-0.0529994	0.0223801	0.0178775	random_IVW_correl	-0.0529994	0.0223801	0.0178775	NA	NA	NA	NA	NA	NA	NA	NA	NA	NA	NA	NA	Whole_Blood
HN1L	2	fixed_IVW_correl	-0.0264774	0.0111809	0.0178806	random_IVW_correl	-0.0264774	0.0338981	0.434751	NA	NA	NA	NA	NA	NA	NA	NA	NA	NA	NA	NA	Artery_Aorta
NUP210	1	fixed_IVW_correl	-0.162146	0.0684786	0.0178928	random_IVW_correl	-0.162146	Inf	1	NA	NA	NA	NA	NA	NA	NA	NA	NA	NA	NA	NA	Whole_Blood
ZNF600	2	fixed_IVW_correl	0.016388	0.00692172	0.0179032	random_IVW_correl	0.016388	0.00692172	0.0179032	NA	NA	NA	NA	NA	NA	NA	NA	NA	NA	NA	NA	Artery_Coronary
ZNF571-AS1	1	fixed_IVW_correl	-0.0263381	0.0111306	0.0179679	random_IVW_correl	-0.0263381	Inf	1	NA	NA	NA	NA	NA	NA	NA	NA	NA	NA	NA	NA	Artery_Aorta
ZNF793	1	fixed_IVW_correl	-0.0399782	0.0168949	0.0179679	random_IVW_correl	-0.0399782	Inf	1	NA	NA	NA	NA	NA	NA	NA	NA	NA	NA	NA	NA	Whole_Blood
ZSCAN21	1	fixed_IVW_correl	0.0383656	0.0162144	0.0179747	random_IVW_correl	0.0383656	Inf	1	NA	NA	NA	NA	NA	NA	NA	NA	NA	NA	NA	NA	Whole_Blood
MICAL3	1	fixed_IVW_correl	-0.109919	0.0464577	0.0179817	random_IVW_correl	-0.109919	Inf	1	NA	NA	NA	NA	NA	NA	NA	NA	NA	NA	NA	NA	Whole_Blood
ZNF773	1	fixed_IVW_correl	0.0504065	0.0213049	0.0179836	random_IVW_correl	0.0504065	Inf	1	NA	NA	NA	NA	NA	NA	NA	NA	NA	NA	NA	NA	Whole_Blood
NDUFA10	1	fixed_IVW_correl	0.0276849	0.0117049	0.018018	random_IVW_correl	0.0276849	NA	NA	NA	NA	NA	NA	NA	NA	NA	NA	NA	NA	NA	NA	Liver
SCAPER	1	fixed_IVW_correl	-0.018705	0.00791227	0.0180764	random_IVW_correl	-0.018705	NA	NA	NA	NA	NA	NA	NA	NA	NA	NA	NA	NA	NA	NA	Liver
DDT	2	fixed_IVW_correl	-0.0283622	0.011998	0.0180833	random_IVW_correl	-0.0283622	0.0159233	0.0748832	NA	NA	NA	NA	NA	NA	NA	NA	NA	NA	NA	NA	Artery_Aorta
SLC22A20	1	fixed_IVW_correl	-0.0352244	0.0149148	0.0181909	random_IVW_correl	-0.0352244	Inf	1	NA	NA	NA	NA	NA	NA	NA	NA	NA	NA	NA	NA	Artery_Aorta
GBA2	1	fixed_IVW_correl	0.0452244	0.0191572	0.0182406	random_IVW_correl	0.0452244	NA	NA	NA	NA	NA	NA	NA	NA	NA	NA	NA	NA	NA	NA	Whole_Blood
RGP1	1	fixed_IVW_correl	-0.0610252	0.0258505	0.0182406	random_IVW_correl	-0.0610252	NA	NA	NA	NA	NA	NA	NA	NA	NA	NA	NA	NA	NA	NA	Whole_Blood
ACTR8	1	fixed_IVW_correl	-0.0365204	0.0154717	0.0182521	random_IVW_correl	-0.0365204	NA	NA	NA	NA	NA	NA	NA	NA	NA	NA	NA	NA	NA	NA	Artery_Coronary
ACTR8	1	fixed_IVW_correl	-0.0189233	0.00801678	0.0182521	random_IVW_correl	-0.0189233	Inf	1	NA	NA	NA	NA	NA	NA	NA	NA	NA	NA	NA	NA	Liver
IL17RB	1	fixed_IVW_correl	-0.0298842	0.0126603	0.0182521	random_IVW_correl	-0.0298842	NA	NA	NA	NA	NA	NA	NA	NA	NA	NA	NA	NA	NA	NA	Whole_Blood
RP11-131L12.3	1	fixed_IVW_correl	-0.020803	0.00881658	0.0182984	random_IVW_correl	-0.020803	Inf	1	NA	NA	NA	NA	NA	NA	NA	NA	NA	NA	NA	NA	Artery_Coronary
CDCA3	1	fixed_IVW_correl	-0.02647	0.0112197	0.0183119	random_IVW_correl	-0.02647	Inf	1	NA	NA	NA	NA	NA	NA	NA	NA	NA	NA	NA	NA	Artery_Aorta
GNB3	1	fixed_IVW_correl	-0.0250001	0.0105966	0.0183119	random_IVW_correl	-0.0250001	NA	NA	NA	NA	NA	NA	NA	NA	NA	NA	NA	NA	NA	NA	Artery_Aorta
CDCA3	1	fixed_IVW_correl	-0.0327474	0.0138804	0.0183119	random_IVW_correl	-0.0327474	NA	NA	NA	NA	NA	NA	NA	NA	NA	NA	NA	NA	NA	NA	Artery_Coronary
GNB3	1	fixed_IVW_correl	-0.0312317	0.013238	0.0183119	random_IVW_correl	-0.0312317	NA	NA	NA	NA	NA	NA	NA	NA	NA	NA	NA	NA	NA	NA	Artery_Coronary
CRISPLD2	4	random_IVW_correl	0.0656198	0.0278145	0.0183148	fixed_IVW_correl	0.0656198	0.0237871	0.00580448	EGGER_correl	-0.0329033	0.173021	0.849177	Weighted median	0.0562582	0.0264657	0.0335278	Weighted mode	0.0490305	0.0332199	0.23644	Whole_Blood
TPRKB	1	fixed_IVW_correl	-0.0464111	0.019673	0.0183178	random_IVW_correl	-0.0464111	NA	NA	NA	NA	NA	NA	NA	NA	NA	NA	NA	NA	NA	NA	Artery_Aorta
RNASEH2B	2	fixed_IVW_correl	0.0433177	0.0183667	0.0183492	random_IVW_correl	0.0433177	0.0183667	0.0183492	NA	NA	NA	NA	NA	NA	NA	NA	NA	NA	NA	NA	Whole_Blood
TULP2	1	fixed_IVW_correl	0.0357949	0.0151916	0.0184617	random_IVW_correl	0.0357949	NA	NA	NA	NA	NA	NA	NA	NA	NA	NA	NA	NA	NA	NA	Artery_Aorta
ZNF436	3	fixed_IVW_correl	-0.0177833	0.00754775	0.018468	random_IVW_correl	-0.0177833	0.00754775	0.018468	EGGER_correl	-0.0125222	0.0458464	0.78475	Weighted median	-0.0185445	0.00696703	0.00777365	Weighted mode	-0.0163275	0.00802442	0.178858	Artery_Aorta
AC093673.5	2	fixed_IVW_correl	-0.0389149	0.0165179	0.0184766	random_IVW_correl	-0.0389149	0.0165179	0.0184766	NA	NA	NA	NA	NA	NA	NA	NA	NA	NA	NA	NA	Artery_Aorta
TIPIN	1	fixed_IVW_correl	0.0197603	0.00838857	0.0184915	random_IVW_correl	0.0197603	NA	NA	NA	NA	NA	NA	NA	NA	NA	NA	NA	NA	NA	NA	Artery_Aorta
TIPIN	1	fixed_IVW_correl	0.0193635	0.00822012	0.0184915	random_IVW_correl	0.0193635	NA	NA	NA	NA	NA	NA	NA	NA	NA	NA	NA	NA	NA	NA	Artery_Coronary
DBNDD1	1	fixed_IVW_correl	-0.0465037	0.0197441	0.018507	random_IVW_correl	-0.0465037	NA	NA	NA	NA	NA	NA	NA	NA	NA	NA	NA	NA	NA	NA	Whole_Blood
GEN1	2	fixed_IVW_correl	-0.0152076	0.00645755	0.0185222	random_IVW_correl	-0.0152076	0.00645755	0.0185222	NA	NA	NA	NA	NA	NA	NA	NA	NA	NA	NA	NA	Artery_Aorta
MTFR1L	1	fixed_IVW_correl	0.0334942	0.0142226	0.0185229	random_IVW_correl	0.0334942	Inf	1	NA	NA	NA	NA	NA	NA	NA	NA	NA	NA	NA	NA	Artery_Aorta
KHK	1	fixed_IVW_correl	-0.0332755	0.0141369	0.0185826	random_IVW_correl	-0.0332755	Inf	1	NA	NA	NA	NA	NA	NA	NA	NA	NA	NA	NA	NA	Artery_Aorta
RP11-395L14.18	5	random_IVW_correl	0.0238432	0.0101304	0.0185911	fixed_IVW_correl	0.0238432	0.00721613	0.000952634	EGGER_correl	0.0546449	0.0188161	0.00368252	Weighted median	0.0272606	0.00656003	3.24484e-05	Weighted mode	0.0277312	0.00773404	0.0230521	Artery_Aorta
SNX19	1	fixed_IVW_correl	-0.0167422	0.00711579	0.0186313	random_IVW_correl	-0.0167422	NA	NA	NA	NA	NA	NA	NA	NA	NA	NA	NA	NA	NA	NA	Liver
DAD1	2	fixed_IVW_correl	-0.0727669	0.030932	0.0186486	random_IVW_correl	-0.0727669	0.030932	0.0186486	NA	NA	NA	NA	NA	NA	NA	NA	NA	NA	NA	NA	Whole_Blood
ZFP62	2	fixed_IVW_correl	0.0464491	0.0197452	0.0186514	random_IVW_correl	0.0464491	0.0197452	0.0186514	NA	NA	NA	NA	NA	NA	NA	NA	NA	NA	NA	NA	Whole_Blood
PSMB3	2	fixed_IVW_correl	0.118795	0.050537	0.0187405	random_IVW_correl	0.118795	0.0678766	0.0800907	NA	NA	NA	NA	NA	NA	NA	NA	NA	NA	NA	NA	Whole_Blood
PPP6C	1	fixed_IVW_correl	0.127644	0.0543295	0.0188017	random_IVW_correl	0.127644	NA	NA	NA	NA	NA	NA	NA	NA	NA	NA	NA	NA	NA	NA	Whole_Blood
CIAO1	1	fixed_IVW_correl	0.0291373	0.0124033	0.018816	random_IVW_correl	0.0291373	NA	NA	NA	NA	NA	NA	NA	NA	NA	NA	NA	NA	NA	NA	Whole_Blood
RP11-73M18.8	2	fixed_IVW_correl	0.0469866	0.0200089	0.0188601	random_IVW_correl	0.0469866	0.0200089	0.0188601	NA	NA	NA	NA	NA	NA	NA	NA	NA	NA	NA	NA	Whole_Blood
C22orf34	3	fixed_IVW_correl	0.0223337	0.00951222	0.01888	random_IVW_correl	0.0223337	0.00951222	0.01888	EGGER_correl	0.0714724	0.229328	0.755299	Weighted median	0.0237399	0.00928651	0.0105767	Weighted mode	0.0249066	0.0101078	0.132692	Whole_Blood
TPM3P9	1	fixed_IVW_correl	0.0166685	0.00710265	0.0189356	random_IVW_correl	0.0166685	NA	NA	NA	NA	NA	NA	NA	NA	NA	NA	NA	NA	NA	NA	Artery_Coronary
TPM3P9	1	fixed_IVW_correl	0.0202656	0.00863541	0.0189356	random_IVW_correl	0.0202656	NA	NA	NA	NA	NA	NA	NA	NA	NA	NA	NA	NA	NA	NA	Liver
TPM3P6	1	fixed_IVW_correl	-0.0264038	0.011251	0.0189356	random_IVW_correl	-0.0264038	NA	NA	NA	NA	NA	NA	NA	NA	NA	NA	NA	NA	NA	NA	Whole_Blood
LINC01089	1	fixed_IVW_correl	-0.085254	0.0363344	0.0189572	random_IVW_correl	-0.085254	Inf	1	NA	NA	NA	NA	NA	NA	NA	NA	NA	NA	NA	NA	Artery_Aorta
AC007278.3	1	fixed_IVW_correl	0.0302669	0.0129041	0.0189997	random_IVW_correl	0.0302669	Inf	1	NA	NA	NA	NA	NA	NA	NA	NA	NA	NA	NA	NA	Liver
FAM157B	2	fixed_IVW_correl	-0.0600552	0.0256209	0.0190784	random_IVW_correl	-0.0600552	0.0400693	0.13393	NA	NA	NA	NA	NA	NA	NA	NA	NA	NA	NA	NA	Whole_Blood
C15orf40	2	fixed_IVW_correl	-0.0240539	0.010262	0.0190792	random_IVW_correl	-0.0240539	0.0132545	0.0695596	NA	NA	NA	NA	NA	NA	NA	NA	NA	NA	NA	NA	Liver
RP11-37B2.1	2	fixed_IVW_correl	0.0430582	0.0183716	0.0190918	random_IVW_correl	0.0430582	0.0183716	0.0190918	NA	NA	NA	NA	NA	NA	NA	NA	NA	NA	NA	NA	Whole_Blood
SETDB2	1	fixed_IVW_correl	0.0392602	0.0167533	0.0191074	random_IVW_correl	0.0392602	Inf	1	NA	NA	NA	NA	NA	NA	NA	NA	NA	NA	NA	NA	Liver
CLMP	1	fixed_IVW_correl	0.0529267	0.0225855	0.0191095	random_IVW_correl	0.0529267	NA	NA	NA	NA	NA	NA	NA	NA	NA	NA	NA	NA	NA	NA	Artery_Aorta
RP1-140C12.2	2	fixed_IVW_correl	-0.0279056	0.0119106	0.0191332	random_IVW_correl	-0.0279056	0.0119106	0.0191332	NA	NA	NA	NA	NA	NA	NA	NA	NA	NA	NA	NA	Artery_Aorta
PLEKHF2	1	fixed_IVW_correl	0.14956	0.0638467	0.0191553	random_IVW_correl	0.14956	Inf	1	NA	NA	NA	NA	NA	NA	NA	NA	NA	NA	NA	NA	Whole_Blood
PWAR6	1	fixed_IVW_correl	0.050151	0.0214173	0.0192005	random_IVW_correl	0.050151	NA	NA	NA	NA	NA	NA	NA	NA	NA	NA	NA	NA	NA	NA	Artery_Aorta
SNHG14	1	fixed_IVW_correl	0.0456124	0.0194791	0.0192005	random_IVW_correl	0.0456124	NA	NA	NA	NA	NA	NA	NA	NA	NA	NA	NA	NA	NA	NA	Artery_Aorta
RP11-131L12.3	1	fixed_IVW_correl	-0.0240389	0.0102715	0.0192655	random_IVW_correl	-0.0240389	NA	NA	NA	NA	NA	NA	NA	NA	NA	NA	NA	NA	NA	NA	Liver
LINC00960	5	random_IVW_correl	0.0101451	0.00433497	0.0192685	fixed_IVW_correl	0.0101451	0.00433497	0.0192685	EGGER_correl	0.00415186	0.03943	0.91614	Weighted median	0.00837934	0.0046139	0.0693537	Weighted mode	0.00801795	0.00530964	0.205539	Artery_Aorta
LINC00174	1	fixed_IVW_correl	-0.0482508	0.02062	0.0192834	random_IVW_correl	-0.0482508	NA	NA	NA	NA	NA	NA	NA	NA	NA	NA	NA	NA	NA	NA	Artery_Aorta
RP11-707O23.1	1	fixed_IVW_correl	0.0202682	0.00866357	0.019311	random_IVW_correl	0.0202682	NA	NA	NA	NA	NA	NA	NA	NA	NA	NA	NA	NA	NA	NA	Artery_Coronary
CCDC9	1	fixed_IVW_correl	-0.100111	0.0427958	0.0193217	random_IVW_correl	-0.100111	NA	NA	NA	NA	NA	NA	NA	NA	NA	NA	NA	NA	NA	NA	Whole_Blood
HIST1H2AE	1	fixed_IVW_correl	-0.0695268	0.0297252	0.0193363	random_IVW_correl	-0.0695268	Inf	1	NA	NA	NA	NA	NA	NA	NA	NA	NA	NA	NA	NA	Whole_Blood
ALDH4A1	1	fixed_IVW_correl	-0.0559631	0.0239273	0.0193414	random_IVW_correl	-0.0559631	NA	NA	NA	NA	NA	NA	NA	NA	NA	NA	NA	NA	NA	NA	Artery_Aorta
DUSP3	1	fixed_IVW_correl	0.054316	0.0232268	0.0193611	random_IVW_correl	0.054316	NA	NA	NA	NA	NA	NA	NA	NA	NA	NA	NA	NA	NA	NA	Whole_Blood
FGFR1OP	1	fixed_IVW_correl	0.0578653	0.024764	0.0194562	random_IVW_correl	0.0578653	Inf	1	NA	NA	NA	NA	NA	NA	NA	NA	NA	NA	NA	NA	Whole_Blood
NPTXR	1	fixed_IVW_correl	-0.0348673	0.0149222	0.0194601	random_IVW_correl	-0.0348673	Inf	1	NA	NA	NA	NA	NA	NA	NA	NA	NA	NA	NA	NA	Whole_Blood
CTD-2538C1.2	1	fixed_IVW_correl	-0.058772	0.0251532	0.0194621	random_IVW_correl	-0.058772	Inf	1	NA	NA	NA	NA	NA	NA	NA	NA	NA	NA	NA	NA	Whole_Blood
TTC4	1	fixed_IVW_correl	-0.0291443	0.0124735	0.0194655	random_IVW_correl	-0.0291443	Inf	1	NA	NA	NA	NA	NA	NA	NA	NA	NA	NA	NA	NA	Liver
MYEF2	2	fixed_IVW_correl	0.0164538	0.00704479	0.0195121	random_IVW_correl	0.0164538	0.00704479	0.0195121	NA	NA	NA	NA	NA	NA	NA	NA	NA	NA	NA	NA	Whole_Blood
SMC2-AS1	1	fixed_IVW_correl	0.0332501	0.0142395	0.0195407	random_IVW_correl	0.0332501	Inf	1	NA	NA	NA	NA	NA	NA	NA	NA	NA	NA	NA	NA	Artery_Aorta
CARMIL3	2	fixed_IVW_correl	-0.0510188	0.0218494	0.0195426	random_IVW_correl	-0.0510188	0.0218494	0.0195426	NA	NA	NA	NA	NA	NA	NA	NA	NA	NA	NA	NA	Whole_Blood
RP11-605F22.2	3	fixed_IVW_correl	0.0117008	0.00501132	0.0195505	random_IVW_correl	0.0117008	0.00501132	0.0195505	EGGER_correl	-0.00199181	0.132115	0.987971	Weighted median	0.0117524	0.00510184	0.0212478	Weighted mode	0.0117218	0.00573962	0.177873	Whole_Blood
MAPK9	1	fixed_IVW_correl	-0.0423257	0.0181281	0.0195532	random_IVW_correl	-0.0423257	NA	NA	NA	NA	NA	NA	NA	NA	NA	NA	NA	NA	NA	NA	Artery_Aorta
RP11-593F23.1	1	fixed_IVW_correl	0.0185574	0.0079497	0.0195775	random_IVW_correl	0.0185574	NA	NA	NA	NA	NA	NA	NA	NA	NA	NA	NA	NA	NA	NA	Artery_Aorta
GTF2I	2	fixed_IVW_correl	0.0436549	0.0187083	0.0196244	random_IVW_correl	0.0436549	0.0258787	0.0916213	NA	NA	NA	NA	NA	NA	NA	NA	NA	NA	NA	NA	Liver
KLHL30	1	fixed_IVW_correl	0.0449239	0.0192578	0.0196607	random_IVW_correl	0.0449239	Inf	1	NA	NA	NA	NA	NA	NA	NA	NA	NA	NA	NA	NA	Whole_Blood
RP11-6L6.2	1	fixed_IVW_correl	0.015861	0.00680114	0.0196953	random_IVW_correl	0.015861	Inf	1	NA	NA	NA	NA	NA	NA	NA	NA	NA	NA	NA	NA	Artery_Coronary
RP11-347I19.8	1	fixed_IVW_correl	-0.0379556	0.0162802	0.0197323	random_IVW_correl	-0.0379556	NA	NA	NA	NA	NA	NA	NA	NA	NA	NA	NA	NA	NA	NA	Artery_Aorta
FAM228B	2	fixed_IVW_correl	0.0468808	0.0201089	0.0197353	random_IVW_correl	0.0468808	0.0532077	0.378269	NA	NA	NA	NA	NA	NA	NA	NA	NA	NA	NA	NA	Whole_Blood
C17orf107	1	fixed_IVW_correl	-0.0250249	0.0107345	0.0197395	random_IVW_correl	-0.0250249	Inf	1	NA	NA	NA	NA	NA	NA	NA	NA	NA	NA	NA	NA	Artery_Coronary
RPL23AP53	1	fixed_IVW_correl	0.0412308	0.017695	0.0198017	random_IVW_correl	0.0412308	NA	NA	NA	NA	NA	NA	NA	NA	NA	NA	NA	NA	NA	NA	Artery_Coronary
SLC8A1	1	fixed_IVW_correl	0.0348186	0.0149431	0.0198022	random_IVW_correl	0.0348186	Inf	1	NA	NA	NA	NA	NA	NA	NA	NA	NA	NA	NA	NA	Artery_Aorta
SLC8A1	1	fixed_IVW_correl	0.0384824	0.0165155	0.0198022	random_IVW_correl	0.0384824	Inf	1	NA	NA	NA	NA	NA	NA	NA	NA	NA	NA	NA	NA	Artery_Coronary
SNRPF	1	fixed_IVW_correl	-0.0985901	0.0423323	0.0198614	random_IVW_correl	-0.0985901	NA	NA	NA	NA	NA	NA	NA	NA	NA	NA	NA	NA	NA	NA	Whole_Blood
PLPP3	1	fixed_IVW_correl	-0.05276	0.0226634	0.019913	random_IVW_correl	-0.05276	Inf	1	NA	NA	NA	NA	NA	NA	NA	NA	NA	NA	NA	NA	Whole_Blood
SLC16A9	1	fixed_IVW_correl	-0.0549932	0.0236238	0.0199186	random_IVW_correl	-0.0549932	Inf	1	NA	NA	NA	NA	NA	NA	NA	NA	NA	NA	NA	NA	Artery_Aorta
ZNF273	1	fixed_IVW_correl	0.0347279	0.0149219	0.0199486	random_IVW_correl	0.0347279	Inf	1	NA	NA	NA	NA	NA	NA	NA	NA	NA	NA	NA	NA	Artery_Coronary
SPON1	1	fixed_IVW_correl	0.0239979	0.0103139	0.0199781	random_IVW_correl	0.0239979	NA	NA	NA	NA	NA	NA	NA	NA	NA	NA	NA	NA	NA	NA	Liver
RP13-270P17.1	1	fixed_IVW_correl	-0.0322528	0.0138627	0.0199869	random_IVW_correl	-0.0322528	NA	NA	NA	NA	NA	NA	NA	NA	NA	NA	NA	NA	NA	NA	Artery_Aorta
RP11-541M12.6	1	fixed_IVW_correl	-0.0261717	0.0112512	0.0200114	random_IVW_correl	-0.0261717	NA	NA	NA	NA	NA	NA	NA	NA	NA	NA	NA	NA	NA	NA	Artery_Aorta
RP11-764K9.1	1	fixed_IVW_correl	0.101421	0.0436027	0.0200176	random_IVW_correl	0.101421	NA	NA	NA	NA	NA	NA	NA	NA	NA	NA	NA	NA	NA	NA	Whole_Blood
ATP10A	2	fixed_IVW_correl	0.0672013	0.028911	0.0201032	random_IVW_correl	0.0672013	0.028911	0.0201032	NA	NA	NA	NA	NA	NA	NA	NA	NA	NA	NA	NA	Whole_Blood
KIFC2	2	fixed_IVW_correl	0.0761401	0.0327664	0.0201401	random_IVW_correl	0.0761401	0.0566799	0.179163	NA	NA	NA	NA	NA	NA	NA	NA	NA	NA	NA	NA	Whole_Blood
GDPGP1	1	fixed_IVW_correl	0.0266927	0.0114893	0.0201643	random_IVW_correl	0.0266927	NA	NA	NA	NA	NA	NA	NA	NA	NA	NA	NA	NA	NA	NA	Artery_Aorta
GPR137B	3	fixed_IVW_correl	0.0276147	0.0118885	0.0201898	random_IVW_correl	0.0276147	0.0118885	0.0201898	EGGER_correl	0.0543202	0.0347845	0.118377	Weighted median	0.0254798	0.0127452	0.0455906	Weighted mode	0.0194991	0.0183588	0.399475	Whole_Blood
PLEKHO2	2	fixed_IVW_correl	-0.0557072	0.0239928	0.020242	random_IVW_correl	-0.0557072	0.0239928	0.020242	NA	NA	NA	NA	NA	NA	NA	NA	NA	NA	NA	NA	Whole_Blood
TRIM58	2	fixed_IVW_correl	-0.0762589	0.0328506	0.0202659	random_IVW_correl	-0.0762589	0.0481795	0.113465	NA	NA	NA	NA	NA	NA	NA	NA	NA	NA	NA	NA	Whole_Blood
PTPA	1	fixed_IVW_correl	0.0407004	0.0175341	0.020275	random_IVW_correl	0.0407004	Inf	1	NA	NA	NA	NA	NA	NA	NA	NA	NA	NA	NA	NA	Artery_Coronary
C19orf33	1	fixed_IVW_correl	-0.0130745	0.00563401	0.0203062	random_IVW_correl	-0.0130745	Inf	1	NA	NA	NA	NA	NA	NA	NA	NA	NA	NA	NA	NA	Artery_Aorta
DNM1	1	fixed_IVW_correl	0.043656	0.0188135	0.0203162	random_IVW_correl	0.043656	Inf	1	NA	NA	NA	NA	NA	NA	NA	NA	NA	NA	NA	NA	Whole_Blood
LLGL2	1	fixed_IVW_correl	0.037664	0.0162354	0.0203475	random_IVW_correl	0.037664	NA	NA	NA	NA	NA	NA	NA	NA	NA	NA	NA	NA	NA	NA	Artery_Coronary
AAMDC	1	fixed_IVW_correl	0.0430505	0.018559	0.0203594	random_IVW_correl	0.0430505	Inf	1	NA	NA	NA	NA	NA	NA	NA	NA	NA	NA	NA	NA	Artery_Aorta
TPM3P9	2	fixed_IVW_correl	0.0133825	0.00576954	0.020367	random_IVW_correl	0.0133825	0.00851256	0.115929	NA	NA	NA	NA	NA	NA	NA	NA	NA	NA	NA	NA	Artery_Aorta
NINL	2	fixed_IVW_correl	0.0279794	0.0120648	0.0203897	random_IVW_correl	0.0279794	0.0172635	0.105077	NA	NA	NA	NA	NA	NA	NA	NA	NA	NA	NA	NA	Artery_Aorta
FCHSD1	1	fixed_IVW_correl	0.0559786	0.0241399	0.0203991	random_IVW_correl	0.0559786	NA	NA	NA	NA	NA	NA	NA	NA	NA	NA	NA	NA	NA	NA	Artery_Aorta
DOPEY1	1	fixed_IVW_correl	0.0383056	0.0165225	0.0204283	random_IVW_correl	0.0383056	NA	NA	NA	NA	NA	NA	NA	NA	NA	NA	NA	NA	NA	NA	Artery_Coronary
DOPEY1	1	fixed_IVW_correl	0.0255028	0.0110002	0.0204283	random_IVW_correl	0.0255028	NA	NA	NA	NA	NA	NA	NA	NA	NA	NA	NA	NA	NA	NA	Liver
DOPEY1	1	fixed_IVW_correl	0.0400568	0.0172779	0.0204283	random_IVW_correl	0.0400568	Inf	1	NA	NA	NA	NA	NA	NA	NA	NA	NA	NA	NA	NA	Whole_Blood
RP11-290F24.6	1	fixed_IVW_correl	0.055815	0.0240804	0.0204566	random_IVW_correl	0.055815	Inf	1	NA	NA	NA	NA	NA	NA	NA	NA	NA	NA	NA	NA	Whole_Blood
IGHV1-69	2	fixed_IVW_correl	0.0269009	0.011614	0.0205444	random_IVW_correl	0.0269009	0.011614	0.0205444	NA	NA	NA	NA	NA	NA	NA	NA	NA	NA	NA	NA	Whole_Blood
SLC6A1-AS1	1	fixed_IVW_correl	0.0279452	0.012065	0.0205466	random_IVW_correl	0.0279452	NA	NA	NA	NA	NA	NA	NA	NA	NA	NA	NA	NA	NA	NA	Artery_Aorta
C20orf96	1	fixed_IVW_correl	-0.0344809	0.0148922	0.0205934	random_IVW_correl	-0.0344809	NA	NA	NA	NA	NA	NA	NA	NA	NA	NA	NA	NA	NA	NA	Liver
SMC6	2	fixed_IVW_correl	0.0179818	0.00776675	0.0206006	random_IVW_correl	0.0179818	0.00776675	0.0206006	NA	NA	NA	NA	NA	NA	NA	NA	NA	NA	NA	NA	Liver
NUDT19	2	fixed_IVW_correl	-0.0366064	0.0158176	0.0206521	random_IVW_correl	-0.0366064	0.0178519	0.0403101	NA	NA	NA	NA	NA	NA	NA	NA	NA	NA	NA	NA	Artery_Aorta
ERAP1	7	random_IVW_correl	-0.0259773	0.0112278	0.0206864	fixed_IVW_correl	-0.0259773	0.00665091	9.39045e-05	EGGER_correl	-0.0416988	0.0209426	0.0464703	Weighted median	-0.0203885	0.00728964	0.00515933	Weighted mode	-0.0231615	0.00847371	0.0340353	Whole_Blood
CFAP44	1	fixed_IVW_correl	-0.0580018	0.0250773	0.0207268	random_IVW_correl	-0.0580018	NA	NA	NA	NA	NA	NA	NA	NA	NA	NA	NA	NA	NA	NA	Whole_Blood
RP11-890B15.3	1	fixed_IVW_correl	-0.0279426	0.0120817	0.0207334	random_IVW_correl	-0.0279426	NA	NA	NA	NA	NA	NA	NA	NA	NA	NA	NA	NA	NA	NA	Liver
LY75	1	fixed_IVW_correl	-0.0381298	0.0164922	0.020778	random_IVW_correl	-0.0381298	NA	NA	NA	NA	NA	NA	NA	NA	NA	NA	NA	NA	NA	NA	Artery_Coronary
POLDIP2	1	fixed_IVW_correl	0.110949	0.047989	0.0207798	random_IVW_correl	0.110949	NA	NA	NA	NA	NA	NA	NA	NA	NA	NA	NA	NA	NA	NA	Whole_Blood
C1orf50	1	fixed_IVW_correl	-0.050943	0.0220535	0.0208893	random_IVW_correl	-0.050943	Inf	1	NA	NA	NA	NA	NA	NA	NA	NA	NA	NA	NA	NA	Whole_Blood
C1orf50	1	fixed_IVW_correl	-0.042456	0.0183794	0.0208893	random_IVW_correl	-0.042456	NA	NA	NA	NA	NA	NA	NA	NA	NA	NA	NA	NA	NA	NA	Artery_Aorta
SOST	1	fixed_IVW_correl	0.0253057	0.0109631	0.0209843	random_IVW_correl	0.0253057	Inf	1	NA	NA	NA	NA	NA	NA	NA	NA	NA	NA	NA	NA	Artery_Coronary
SP1	1	fixed_IVW_correl	0.0380682	0.0164985	0.0210337	random_IVW_correl	0.0380682	NA	NA	NA	NA	NA	NA	NA	NA	NA	NA	NA	NA	NA	NA	Artery_Coronary
MPP6	1	fixed_IVW_correl	0.0412622	0.0178837	0.0210408	random_IVW_correl	0.0412622	Inf	1	NA	NA	NA	NA	NA	NA	NA	NA	NA	NA	NA	NA	Artery_Aorta
RP11-288C18.1	1	fixed_IVW_correl	-0.0744326	0.0322693	0.0210767	random_IVW_correl	-0.0744326	NA	NA	NA	NA	NA	NA	NA	NA	NA	NA	NA	NA	NA	NA	Whole_Blood
ZNF786	1	fixed_IVW_correl	-0.0189954	0.0082393	0.0211404	random_IVW_correl	-0.0189954	Inf	1	NA	NA	NA	NA	NA	NA	NA	NA	NA	NA	NA	NA	Liver
RP11-345J18.2	1	fixed_IVW_correl	0.0630011	0.0273297	0.0211538	random_IVW_correl	0.0630011	Inf	1	NA	NA	NA	NA	NA	NA	NA	NA	NA	NA	NA	NA	Whole_Blood
SLC35F5	1	fixed_IVW_correl	-0.0367849	0.0159619	0.0211921	random_IVW_correl	-0.0367849	Inf	1	NA	NA	NA	NA	NA	NA	NA	NA	NA	NA	NA	NA	Artery_Coronary
C21orf91	1	fixed_IVW_correl	-0.0446255	0.019366	0.0212044	random_IVW_correl	-0.0446255	NA	NA	NA	NA	NA	NA	NA	NA	NA	NA	NA	NA	NA	NA	Artery_Aorta
RP11-104N10.2	2	fixed_IVW_correl	-0.016095	0.00698576	0.0212239	random_IVW_correl	-0.016095	0.013316	0.22678	NA	NA	NA	NA	NA	NA	NA	NA	NA	NA	NA	NA	Artery_Aorta
SNX19	2	fixed_IVW_correl	-0.0208235	0.00903816	0.0212254	random_IVW_correl	-0.0208235	0.00903816	0.0212254	NA	NA	NA	NA	NA	NA	NA	NA	NA	NA	NA	NA	Artery_Aorta
DNAAF5	1	fixed_IVW_correl	0.0498033	0.0216199	0.0212459	random_IVW_correl	0.0498033	NA	NA	NA	NA	NA	NA	NA	NA	NA	NA	NA	NA	NA	NA	Whole_Blood
PILRA	1	fixed_IVW_correl	-0.0219336	0.00952218	0.0212551	random_IVW_correl	-0.0219336	Inf	1	NA	NA	NA	NA	NA	NA	NA	NA	NA	NA	NA	NA	Artery_Coronary
PILRB	1	fixed_IVW_correl	-0.0175716	0.00762846	0.0212551	random_IVW_correl	-0.0175716	NA	NA	NA	NA	NA	NA	NA	NA	NA	NA	NA	NA	NA	NA	Artery_Coronary
STAG3L5P	1	fixed_IVW_correl	-0.0156945	0.00681355	0.0212551	random_IVW_correl	-0.0156945	NA	NA	NA	NA	NA	NA	NA	NA	NA	NA	NA	NA	NA	NA	Artery_Coronary
ZNF84	1	fixed_IVW_correl	0.076632	0.0332799	0.0212983	random_IVW_correl	0.076632	Inf	1	NA	NA	NA	NA	NA	NA	NA	NA	NA	NA	NA	NA	Whole_Blood
ASPSCR1	1	fixed_IVW_correl	-0.0443431	0.0192577	0.0213001	random_IVW_correl	-0.0443431	Inf	1	NA	NA	NA	NA	NA	NA	NA	NA	NA	NA	NA	NA	Liver
ANKRA2	1	fixed_IVW_correl	0.0754977	0.0327942	0.0213257	random_IVW_correl	0.0754977	NA	NA	NA	NA	NA	NA	NA	NA	NA	NA	NA	NA	NA	NA	Whole_Blood
LRRK2	2	fixed_IVW_correl	-0.0395677	0.0171915	0.0213588	random_IVW_correl	-0.0395677	0.0255675	0.121724	NA	NA	NA	NA	NA	NA	NA	NA	NA	NA	NA	NA	Artery_Aorta
MRPL23	3	fixed_IVW_correl	0.0134292	0.00583495	0.021363	random_IVW_correl	0.0134292	0.00583495	0.021363	EGGER_correl	0.0175906	0.0122675	0.151594	Weighted median	0.0123113	0.00537186	0.0219169	Weighted mode	0.0136272	0.00543586	0.129031	Artery_Aorta
RP11-819C21.1	1	fixed_IVW_correl	-0.0445033	0.0193416	0.0213962	random_IVW_correl	-0.0445033	NA	NA	NA	NA	NA	NA	NA	NA	NA	NA	NA	NA	NA	NA	Whole_Blood
NTSR1	5	random_IVW_correl	-0.0290477	0.0126312	0.0214664	fixed_IVW_correl	-0.0290477	0.0110373	0.00849419	EGGER_correl	-0.00657983	0.0222104	0.767039	Weighted median	-0.0276344	0.0100405	0.00591781	Weighted mode	-0.0280417	0.0108781	0.0614685	Whole_Blood
LRWD1	1	fixed_IVW_correl	-0.0325167	0.0141416	0.0214842	random_IVW_correl	-0.0325167	Inf	1	NA	NA	NA	NA	NA	NA	NA	NA	NA	NA	NA	NA	Artery_Aorta
LRWD1	1	fixed_IVW_correl	-0.0314273	0.0136678	0.0214842	random_IVW_correl	-0.0314273	NA	NA	NA	NA	NA	NA	NA	NA	NA	NA	NA	NA	NA	NA	Artery_Coronary
FZD6	1	fixed_IVW_correl	0.0434168	0.0188896	0.0215359	random_IVW_correl	0.0434168	NA	NA	NA	NA	NA	NA	NA	NA	NA	NA	NA	NA	NA	NA	Artery_Aorta
RASA4DP	4	random_IVW_correl	0.0185902	0.0080886	0.0215434	fixed_IVW_correl	0.0185902	0.00778378	0.0169251	EGGER_correl	-0.0144159	0.0316727	0.649001	Weighted median	0.0211898	0.00978076	0.0302747	Weighted mode	0.0259368	0.0134244	0.148865	Whole_Blood
FIGN	1	fixed_IVW_correl	0.0394015	0.0171448	0.0215523	random_IVW_correl	0.0394015	Inf	1	NA	NA	NA	NA	NA	NA	NA	NA	NA	NA	NA	NA	Liver
VIT	1	fixed_IVW_correl	0.0530255	0.0230762	0.0215709	random_IVW_correl	0.0530255	NA	NA	NA	NA	NA	NA	NA	NA	NA	NA	NA	NA	NA	NA	Whole_Blood
C5orf56	1	fixed_IVW_correl	-0.0327416	0.0142513	0.0215932	random_IVW_correl	-0.0327416	NA	NA	NA	NA	NA	NA	NA	NA	NA	NA	NA	NA	NA	NA	Artery_Coronary
RNF213	2	fixed_IVW_correl	0.022646	0.00985781	0.0216037	random_IVW_correl	0.022646	0.00985781	0.0216037	NA	NA	NA	NA	NA	NA	NA	NA	NA	NA	NA	NA	Artery_Aorta
RBBP9	1	fixed_IVW_correl	0.0507252	0.0220825	0.0216146	random_IVW_correl	0.0507252	Inf	1	NA	NA	NA	NA	NA	NA	NA	NA	NA	NA	NA	NA	Artery_Aorta
UTP4	1	fixed_IVW_correl	0.0842351	0.0366876	0.0216752	random_IVW_correl	0.0842351	NA	NA	NA	NA	NA	NA	NA	NA	NA	NA	NA	NA	NA	NA	Whole_Blood
AQP11	1	fixed_IVW_correl	0.0252456	0.0109957	0.0216793	random_IVW_correl	0.0252456	NA	NA	NA	NA	NA	NA	NA	NA	NA	NA	NA	NA	NA	NA	Artery_Aorta
GBAP1	1	fixed_IVW_correl	0.0203373	0.00885828	0.0216847	random_IVW_correl	0.0203373	NA	NA	NA	NA	NA	NA	NA	NA	NA	NA	NA	NA	NA	NA	Artery_Aorta
RP11-263K19.6	1	fixed_IVW_correl	-0.0663857	0.0289156	0.0216847	random_IVW_correl	-0.0663857	Inf	1	NA	NA	NA	NA	NA	NA	NA	NA	NA	NA	NA	NA	Whole_Blood
PKN3	2	fixed_IVW_correl	-0.0241665	0.0105283	0.0217112	random_IVW_correl	-0.0241665	0.0105283	0.0217112	NA	NA	NA	NA	NA	NA	NA	NA	NA	NA	NA	NA	Whole_Blood
DDHD2	1	fixed_IVW_correl	0.0295012	0.012853	0.0217175	random_IVW_correl	0.0295012	Inf	1	NA	NA	NA	NA	NA	NA	NA	NA	NA	NA	NA	NA	Liver
DNAJC15	2	fixed_IVW_correl	0.0162344	0.00707476	0.0217508	random_IVW_correl	0.0162344	0.00707476	0.0217508	NA	NA	NA	NA	NA	NA	NA	NA	NA	NA	NA	NA	Artery_Aorta
ZNF180	1	fixed_IVW_correl	-0.024394	0.0106342	0.021795	random_IVW_correl	-0.024394	NA	NA	NA	NA	NA	NA	NA	NA	NA	NA	NA	NA	NA	NA	Liver
KIF1B	1	fixed_IVW_correl	-0.114307	0.0498438	0.02183	random_IVW_correl	-0.114307	NA	NA	NA	NA	NA	NA	NA	NA	NA	NA	NA	NA	NA	NA	Whole_Blood
MICAL2	1	fixed_IVW_correl	0.0239547	0.010447	0.0218494	random_IVW_correl	0.0239547	NA	NA	NA	NA	NA	NA	NA	NA	NA	NA	NA	NA	NA	NA	Liver
ENTPD6	2	fixed_IVW_correl	-0.0322986	0.0141011	0.021992	random_IVW_correl	-0.0322986	0.0141011	0.021992	NA	NA	NA	NA	NA	NA	NA	NA	NA	NA	NA	NA	Artery_Aorta
ADGRE1	2	fixed_IVW_correl	-0.0331325	0.0144652	0.021993	random_IVW_correl	-0.0331325	0.0144652	0.021993	NA	NA	NA	NA	NA	NA	NA	NA	NA	NA	NA	NA	Whole_Blood
TM7SF3	1	fixed_IVW_correl	-0.0218254	0.00952911	0.0219989	random_IVW_correl	-0.0218254	Inf	1	NA	NA	NA	NA	NA	NA	NA	NA	NA	NA	NA	NA	Artery_Aorta
RP11-421F16.3	1	fixed_IVW_correl	0.0336619	0.0146971	0.0219989	random_IVW_correl	0.0336619	Inf	1	NA	NA	NA	NA	NA	NA	NA	NA	NA	NA	NA	NA	Liver
RP11-421F16.3	1	fixed_IVW_correl	0.0298695	0.0130412	0.0219989	random_IVW_correl	0.0298695	NA	NA	NA	NA	NA	NA	NA	NA	NA	NA	NA	NA	NA	NA	Whole_Blood
TM7SF3	1	fixed_IVW_correl	-0.0491008	0.0214378	0.0219989	random_IVW_correl	-0.0491008	NA	NA	NA	NA	NA	NA	NA	NA	NA	NA	NA	NA	NA	NA	Whole_Blood
RP11-809O17.1	1	fixed_IVW_correl	0.0215932	0.00942845	0.0220086	random_IVW_correl	0.0215932	NA	NA	NA	NA	NA	NA	NA	NA	NA	NA	NA	NA	NA	NA	Whole_Blood
GLI4	1	fixed_IVW_correl	0.102052	0.0445607	0.0220114	random_IVW_correl	0.102052	NA	NA	NA	NA	NA	NA	NA	NA	NA	NA	NA	NA	NA	NA	Whole_Blood
[truncated: 13,956 more rows]
