# Supplementary material for: Instrumental variable and colocalization analyses identify endotrophin and HTRA1 as potential therapeutic targets for coronary artery disease
Source: iScience. 2024 May 24;27(7):110104. doi: 10.1016/j.isci.2024.110104 (PMC11233907; doi:10.1016/j.isci.2024.110104)
Supplement: Table S4. Plasma protein-wide association study, related to Figure 2 [file mmc5.xlsx]

## Sheet: S4
Table S4: Plasma Proteome-Wide Association Study
gene	gene_name	zscore	effect_size	pvalue	var_g	pred_perf_r2	pred_perf_pval	pred_perf_qval	n_snps_used	n_snps_in_cov	n_snps_in_model	Tissue
ENSG00000169174	PCSK9	12.7749	1.27438	2.26e-37	0.00168471	0.0452065	9.77e-75	NA	37	37	52	Plasma Protein
ENSG00000107562	CXCL12	7.79337	0.818102	6.52e-15	0.00110118	0.0205641	1.15e-34	NA	18	18	27	Plasma Protein
ENSG00000166033	HTRA1	-7.09708	-0.314499	1.27e-12	0.00661593	0.0382041	2.94e-63	NA	52	52	58	Plasma Protein
ENSG00000160712	IL6R	-7.0067	-0.0821854	2.44e-12	0.0864589	0.571957	0	NA	37	37	50	Plasma Protein
ENSG00000145384	FABP2	-6.65397	-0.198295	2.85e-11	0.0127981	0.326632	0	NA	16	16	38	Plasma Protein
ENSG00000288512	C1R	6.51485	0.190904	7.28e-11	0.0140318	0.0851771	7.77e-142	NA	25	25	32	Plasma Protein
ENSG00000182326	C1S	6.23263	0.0978097	4.59e-10	0.0475917	0.289837	0	NA	54	55	68	Plasma Protein
ENSG00000110243	APOA5	6.09504	0.149596	1.09e-09	0.0229222	0.219946	0	NA	12	12	17	Plasma Protein
ENSG00000284810	CTRB2	6.05634	0.173726	1.39e-09	0.0170495	0.42274	0	NA	43	43	57	Plasma Protein
ENSG00000173531	MST1	5.83989	0.0552549	5.22e-09	0.136869	0.520741	0	NA	64	64	74	Plasma Protein
ENSG00000138735	PDE5A	-5.81671	-0.24109	6e-09	0.00675637	0.120565	1.1e-203	NA	78	78	129	Plasma Protein
ENSG00000138735	PDE5A	-5.81671	-0.24109	6e-09	0.00675637	0.163488	4.19e-282	NA	78	78	129	Plasma Protein
ENSG00000151422	FER	-5.62824	-0.247894	1.82e-08	0.00643377	0.0304544	1.21e-50	NA	50	50	54	Plasma Protein
ENSG00000099810	MTAP	5.44747	4.6376	5.11e-08	1.69e-05	0.000734342	0.0120958	NA	1	1	4	Plasma Protein
ENSG00000109758	HGFAC	-5.44658	-0.0814869	5.13e-08	0.0565183	0.393152	0	NA	70	70	81	Plasma Protein
ENSG00000163359	COL6A3	5.44083	0.346895	5.3e-08	0.00313421	0.0340506	1.74e-56	NA	39	39	50	Plasma Protein
ENSG00000175573	C11orf68	5.24628	0.751396	1.55e-07	0.000674839	0.033943	2.6e-56	NA	23	23	26	Plasma Protein
ENSG00000175189	INHBC	5.07704	0.0495801	3.83e-07	0.116126	0.489749	0	NA	41	41	53	Plasma Protein
ENSG00000175189	INHBC	5.07704	0.0495801	3.83e-07	0.116126	0.00198222	9.14e-05	NA	41	41	53	Plasma Protein
ENSG00000177191	B3GNT8	-4.99924	-0.207591	5.76e-07	0.00731826	0.338821	0	NA	11	11	30	Plasma Protein
ENSG00000164047	CAMP	-4.94947	-0.706114	7.44e-07	0.000530481	0.00645459	4.99e-12	NA	33	33	35	Plasma Protein
ENSG00000077782	FGFR1	4.93148	0.196682	8.16e-07	0.00755776	0.0281154	7.47e-47	NA	38	38	42	Plasma Protein
ENSG00000156110	ADK	4.70903	0.557748	2.49e-06	0.000928308	0.00535274	2.96e-10	NA	34	35	41	Plasma Protein
ENSG00000127125	PPCS	4.6758	0.090492	2.93e-06	0.0311714	0.0982296	2.28e-164	NA	11	11	12	Plasma Protein
ENSG00000162267	ITIH3	4.67245	0.0632693	2.98e-06	0.0686764	0.291589	0	NA	46	46	51	Plasma Protein
ENSG00000103653	CSK	4.63615	0.281851	3.55e-06	0.00399601	0.0759994	3.51e-126	NA	14	14	24	Plasma Protein
ENSG00000163219	ARHGAP25	4.58166	0.192892	4.61e-06	0.00710667	0.0765956	3.41e-127	NA	40	40	57	Plasma Protein
ENSG00000165609	NUDT5	4.24762	0.756232	2.16e-05	0.000405021	0.00417574	2.36e-08	NA	5	5	9	Plasma Protein
ENSG00000257017	HP	-4.1532	-0.0553189	3.28e-05	0.0727966	0.253992	0	NA	91	91	140	Plasma Protein
ENSG00000257017	HP	-4.1532	-0.0553189	3.28e-05	0.0727966	0.369397	0	NA	91	91	140	Plasma Protein
ENSG00000163131	CTSS	-4.15281	-0.0759314	3.28e-05	0.0366806	0.21402	0	NA	35	35	45	Plasma Protein
ENSG00000115414	FN1	-4.13515	-0.853393	3.55e-05	0.000298906	0.0344911	3.34e-57	NA	13	13	25	Plasma Protein
ENSG00000168610	STAT3	-4.01793	-0.123042	5.87e-05	0.0136573	0.0822566	7.74e-137	NA	20	20	29	Plasma Protein
ENSG00000135744	AGT	4.00801	0.134152	6.12e-05	0.00970351	0.0576491	2.5e-95	NA	74	74	84	Plasma Protein
ENSG00000008130	NADK	-3.98388	-0.105728	6.78e-05	0.0180255	0.0465103	6.98e-77	NA	24	24	29	Plasma Protein
ENSG00000130203	APOE	3.96172	0.609738	7.44e-05	0.00054882	0.00296219	2.22e-06	NA	16	16	17	Plasma Protein
ENSG00000130287	NCAN	3.95725	0.252394	7.58e-05	0.00296268	0.0294155	5.85e-49	NA	21	21	24	Plasma Protein
ENSG00000168487	BMP1	-3.94344	-0.313466	8.03e-05	0.00249647	0.015333	2.9e-26	NA	21	21	25	Plasma Protein
ENSG00000149257	SERPINH1	-3.86641	-0.366852	0.000110451	0.00138801	0.0393571	3.83e-65	NA	34	34	63	Plasma Protein
ENSG00000251322	SHANK3	3.86086	0.108236	0.000112988	0.016352	0.0907477	2.05e-151	NA	23	23	25	Plasma Protein
ENSG00000152556	PFKM	3.85457	0.643141	0.000115933	0.000459664	0.00691114	9.21e-13	NA	18	18	29	Plasma Protein
ENSG00000011028	MRC2	-3.79276	-0.120753	0.00014898	0.0142575	0.122822	1.03e-207	NA	72	72	97	Plasma Protein
ENSG00000204381	LAYN	-3.74525	-0.266125	0.000180217	0.00250315	0.0303868	1.56e-50	NA	7	7	13	Plasma Protein
ENSG00000182534	MXRA7	-3.74426	-0.0590382	0.000180929	0.0528208	0.16365	2.08e-282	NA	67	67	73	Plasma Protein
ENSG00000160209	PDXK	-3.73348	-0.581981	0.000188852	0.000620874	0.0235584	1.72e-39	NA	17	17	30	Plasma Protein
ENSG00000143556	S100A7	-3.7162	-0.766806	0.00020224	0.000397085	0.227529	0	NA	30	30	37	Plasma Protein
ENSG00000099250	NRP1	-3.71217	-0.0808555	0.000205487	0.0250916	0.0943214	1.37e-157	NA	73	73	84	Plasma Protein
ENSG00000025800	KPNA6	3.66858	0.315428	0.000243905	0.00147534	0.0398754	5.44e-66	NA	15	15	19	Plasma Protein
ENSG00000160862	AZGP1	-3.60506	-0.100922	0.000312083	0.01568	0.11452	6e-193	NA	15	15	22	Plasma Protein
ENSG00000158710	TAGLN2	3.53112	0.126599	0.000413805	0.010967	0.0292597	1.05e-48	NA	62	62	84	Plasma Protein
ENSG00000158710	TAGLN2	3.53112	0.126599	0.000413805	0.010967	0.0325348	5.07e-54	NA	62	62	84	Plasma Protein
ENSG00000110245	APOC3	3.51762	1.72173	0.00043544	4.97e-05	0.00925151	1.62e-16	NA	12	12	22	Plasma Protein
ENSG00000011478	QPCTL	-3.51237	-0.0976697	0.000444127	0.0151629	0.112313	4.8e-189	NA	84	85	106	Plasma Protein
ENSG00000262406	MMP12	-3.50485	-0.0808034	0.000456866	0.023886	0.148062	1.8e-253	NA	52	52	67	Plasma Protein
ENSG00000114378	HYAL1	3.46956	0.360528	0.000521304	0.00104014	0.0205014	1.45e-34	NA	32	32	34	Plasma Protein
ENSG00000074527	NTN4	3.46386	0.123312	0.000532484	0.0104946	0.0587879	3.16e-97	NA	47	47	59	Plasma Protein
ENSG00000138175	ARL3	3.43314	0.0725316	0.000596625	0.0274227	0.159106	6.45e-274	NA	43	43	46	Plasma Protein
ENSG00000243678	NME2	-3.42898	-0.0614175	0.000605862	0.0374266	0.230134	0	NA	55	55	62	Plasma Protein
ENSG00000106991	ENG	-3.41869	-0.149849	0.000629235	0.00730096	0.040591	3.67e-67	NA	25	25	29	Plasma Protein
ENSG00000169504	CLIC4	3.41367	0.12005	0.00064094	0.010301	0.0514187	5.51e-85	NA	41	41	46	Plasma Protein
ENSG00000164308	ERAP2	3.40129	0.0445024	0.000670696	0.0711206	0.563391	0	NA	85	85	112	Plasma Protein
ENSG00000055955	ITIH4	3.38995	0.216249	0.000699051	0.00308091	0.0169941	6.26e-29	NA	33	33	38	Plasma Protein
ENSG00000136114	THSD1	-3.38631	-0.163953	0.000708383	0.0039712	0.123026	4.46e-208	NA	50	50	61	Plasma Protein
ENSG00000096395	MLN	3.35273	0.104827	0.000800183	0.0133382	0.100192	8.75e-168	NA	45	45	51	Plasma Protein
ENSG00000188643	S100A16	3.34912	0.12753	0.0008107	0.00885293	0.057157	1.65e-94	NA	34	34	47	Plasma Protein
ENSG00000103811	CTSH	-3.33275	-0.0574225	0.000859912	0.0464559	0.375398	0	NA	60	60	77	Plasma Protein
ENSG00000134184	GSTM1	3.31293	0.0715093	0.000923231	0.0277699	0.304537	0	NA	161	161	183	Plasma Protein
ENSG00000168710	AHCYL1	-3.31044	-0.850148	0.000931484	0.000192809	0.00343864	3.72e-07	NA	16	16	24	Plasma Protein
ENSG00000114948	ADAM23	-3.3061	-0.0919606	0.000946043	0.0150188	0.299209	0	NA	83	83	100	Plasma Protein
ENSG00000262664	OVCA2	3.30444	0.173417	0.00095166	0.00487115	0.0769177	9.68e-128	NA	41	41	49	Plasma Protein
ENSG00000169245	CXCL10	-3.27726	-0.54948	0.00104819	0.000462657	0.0047237	3.07e-09	NA	15	15	20	Plasma Protein
ENSG00000235588	AIF1	-3.27059	-0.269095	0.00107323	0.00205406	0.0274779	8.03e-46	NA	47	47	51	Plasma Protein
ENSG00000112655	PTK7	3.26599	0.233668	0.00109082	0.00252073	0.0327008	2.73e-54	NA	118	118	126	Plasma Protein
ENSG00000164344	KLKB1	-3.2559	-0.129694	0.00113034	0.0079563	0.0908403	1.42e-151	NA	26	26	36	Plasma Protein
ENSG00000174080	CTSF	-3.25248	-0.1571	0.00114404	0.00534035	0.0319136	5.18e-53	NA	50	50	56	Plasma Protein
ENSG00000137745	MMP13	3.2119	0.761086	0.00131858	0.000208095	0.00647092	4.7e-12	NA	6	6	13	Plasma Protein
ENSG00000139200	PIANP	3.18194	0.160659	0.0014629	0.00491178	0.0441046	6.33e-73	NA	56	56	86	Plasma Protein
ENSG00000139200	PIANP	3.18194	0.160659	0.0014629	0.00491178	0.0258302	3.7e-43	NA	56	56	86	Plasma Protein
ENSG00000146674	IGFBP3	3.17003	0.127971	0.00152425	0.00825823	0.060558	3.52e-100	NA	43	43	48	Plasma Protein
ENSG00000154975	CA10	-3.16051	-0.126954	0.00157494	0.00757823	0.062692	9.5e-104	NA	38	38	43	Plasma Protein
ENSG00000067141	NEO1	-3.14604	-0.0691616	0.00165498	0.0259631	0.0800689	4.2e-133	NA	25	25	34	Plasma Protein
ENSG00000055957	ITIH1	-3.13323	-0.0340729	0.00172895	0.106744	0.225484	0	NA	31	31	36	Plasma Protein
ENSG00000135919	SERPINE2	-3.13062	-0.0372614	0.00174437	0.0916545	0.346326	0	NA	60	61	75	Plasma Protein
ENSG00000100147	CCDC134	3.12755	0.0830623	0.00176271	0.0186297	0.0785291	1.76e-130	NA	33	33	40	Plasma Protein
IGHG1|IGHG2|IGHG3|IGHG4|IGK@|IGL@	IGHG1|IGHG2|IGHG3|IGHG4|IGK@|IGL@	3.1263	0.360356	0.0017702	0.0010423	0.0152567	3.84e-26	NA	10	10	17	Plasma Protein
ENSG00000167772	ANGPTL4	3.12549	0.409976	0.00177507	0.00121654	0.0178098	3.07e-30	NA	9	9	10	Plasma Protein
ENSG00000130208	APOC1	3.11829	0.118192	0.00181905	0.00946319	0.04316	2.25e-71	NA	46	46	52	Plasma Protein
ENSG00000172469	MANEA	-3.11638	-0.0541969	0.00183085	0.0368311	0.417958	0	NA	76	94	112	Plasma Protein
ENSG00000083937	CHMP2B	3.08733	0.0433929	0.00201961	0.0616555	0.156496	4.62e-269	NA	46	46	50	Plasma Protein
ENSG00000066056	TIE1	-3.06837	-0.220255	0.00215232	0.00224141	0.0313032	5.08e-52	NA	16	16	27	Plasma Protein
ENSG00000115594	IL1R1	3.0683	0.134877	0.00215282	0.00690816	0.0393194	4.41e-65	NA	53	53	63	Plasma Protein
ZADH2	ZADH2	-3.06152	-0.203497	0.00220219	0.00287367	0.0122216	2.82e-21	NA	3	3	3	Plasma Protein
ENSG00000182327	GLTPD2	3.04225	0.0884428	0.00234816	0.0158834	0.0610245	5.84e-101	NA	36	36	46	Plasma Protein
ENSG00000038945	MSR1	3.03441	0.132185	0.00241003	0.00709945	0.094911	1.31e-158	NA	49	49	56	Plasma Protein
ENSG00000054219	LY75	-3.02407	-0.0581961	0.002494	0.0380764	0.493997	0	NA	189	190	232	Plasma Protein
ENSG00000240771	ARHGEF25	3.00666	0.643345	0.00264137	0.000267492	0.020954	2.7e-35	NA	29	29	34	Plasma Protein
PACAP	PACAP	3.00202	0.419483	0.00268197	0.000696448	0.00531327	3.43e-10	NA	22	22	25	Plasma Protein
ENSG00000115271	GCA	2.97758	0.0937987	0.00290537	0.0161077	0.0791666	1.45e-131	NA	9	9	10	Plasma Protein
ENSG00000147655	RSPO2	-2.9176	-0.653209	0.0035274	0.000240511	0.000665249	0.0160422	NA	9	9	10	Plasma Protein
ENSG00000174721	FGFBP3	-2.91643	-0.0550382	0.00354066	0.0345176	0.170725	1.01e-295	NA	34	34	52	Plasma Protein
ENSG00000166311	SMPD1	2.88348	0.0500824	0.00393311	0.0399183	0.163561	3.06e-282	NA	50	50	64	Plasma Protein
ENSG00000106538	RARRES2	2.87854	0.0595172	0.0039952	0.0304475	0.0961678	8.67e-161	NA	39	39	47	Plasma Protein
ENSG00000280584	OBP2B	-2.87847	-0.547676	0.00399609	0.00040554	0.0428005	8.76e-71	NA	10	12	23	Plasma Protein
ENSG00000153246	PLA2R1	2.87271	0.0742392	0.00406974	0.0202446	0.367202	0	NA	159	159	189	Plasma Protein
ENSG00000108784	NAGLU	-2.86842	-0.126005	0.00412533	0.00649209	0.124553	8.28e-211	NA	104	104	121	Plasma Protein
ENSG00000004478	FKBP4	2.86231	0.192885	0.00420571	0.00356459	0.0775091	9.57e-129	NA	67	67	75	Plasma Protein
ENSG00000196611	MMP1	-2.85264	-0.0696663	0.00433581	0.0220278	0.126751	9.49e-215	NA	112	113	127	Plasma Protein
ENSG00000136689	IL1RN	2.84994	0.0763008	0.00437281	0.0184076	0.116847	4.5e-197	NA	46	46	83	Plasma Protein
ENSG00000180210	F2	2.84546	0.404286	0.00443467	0.000686173	0.0490631	4.31e-81	NA	40	40	51	Plasma Protein
ENSG00000180210	F2	2.84546	0.404286	0.00443467	0.000686173	0.00861841	1.68e-15	NA	40	40	51	Plasma Protein
ENSG00000085514	PILRA	2.83419	0.404751	0.00459427	0.00061749	0.464033	0	NA	9	9	27	Plasma Protein
ENSG00000085514	PILRA	2.83419	0.404751	0.00459427	0.00061749	0.514061	0	NA	9	9	27	Plasma Protein
ENSG00000228628	ATF6B	2.83162	0.118315	0.00463135	0.00806792	0.0542845	9.8e-90	NA	77	77	87	Plasma Protein
ENSG00000100979	PLTP	2.82457	0.0710017	0.00473435	0.0212379	0.196234	0	NA	46	46	57	Plasma Protein
ENSG00000126088	UROD	2.82384	0.0378841	0.00474527	0.0633609	0.23865	0	NA	39	39	45	Plasma Protein
ENSG00000115718	PROC	-2.81929	-0.246656	0.00481299	0.00174928	0.0255361	1.11e-42	NA	11	11	19	Plasma Protein
ENSG00000168743	NPNT	2.81901	0.0828141	0.00481726	0.0154379	0.0585241	8.71e-97	NA	52	52	58	Plasma Protein
ENSG00000274513	LILRB2	-2.79688	-0.209814	0.00515994	0.00232901	0.413762	0	NA	26	28	49	Plasma Protein
ENSG00000277377	SERPINA1	2.79618	0.093847	0.00517113	0.0153124	0.268313	0	NA	81	81	94	Plasma Protein
ENSG00000052344	PRSS8	-2.77212	-0.294289	0.00556932	0.00113106	0.00493435	1.4e-09	NA	22	22	25	Plasma Protein
ENSG00000163739	CXCL1	-2.75786	-0.048611	0.00581811	0.0363807	0.170574	1.96e-295	NA	40	40	42	Plasma Protein
ENSG00000130383	FUT5	-2.75025	-0.0422112	0.00595504	0.0541276	0.268969	0	NA	77	77	92	Plasma Protein
ENSG00000066427	ATXN3	2.74813	0.03932	0.00599357	0.0589892	0.251761	0	NA	66	66	82	Plasma Protein
ENSG00000105246	EBI3	-2.70671	-0.0232514	0.00679536	0.174514	0.438747	0	NA	19	19	21	Plasma Protein
ENSG00000142208	AKT1	2.6846	0.659178	0.00726156	0.000211468	0.00277014	4.59e-06	NA	14	14	21	Plasma Protein
ENSG00000137198	GMPR	-2.68454	-0.0220153	0.00726301	0.174797	0.428124	0	NA	29	29	29	Plasma Protein
ENSG00000165124	SVEP1	2.68443	0.068726	0.00726542	0.0187533	0.124474	1.15e-210	NA	171	171	269	Plasma Protein
ENSG00000165124	SVEP1	2.68443	0.068726	0.00726542	0.0187533	0.130243	4.99e-221	NA	171	171	269	Plasma Protein
ENSG00000091583	APOH	-2.66954	-0.0979309	0.00759553	0.0181455	0.169972	2.69e-294	NA	51	51	53	Plasma Protein
ENSG00000112305	SMAP1	2.64951	0.0278827	0.00806081	0.109075	0.317025	0	NA	82	82	89	Plasma Protein
ENSG00000125952	MAX	-2.64043	-0.0596659	0.00828006	0.0240264	0.071441	1.84e-118	NA	15	15	19	Plasma Protein
ENSG00000128917	DLL4	-2.62132	-0.43041	0.00875909	0.00045088	0.00540466	2.44e-10	NA	17	17	21	Plasma Protein
ENSG00000079950	STX7	-2.61988	-0.173982	0.00879617	0.00301644	0.0283233	3.44e-47	NA	8	8	12	Plasma Protein
ENSG00000164708	PGAM2	-2.61513	-0.302107	0.00891936	0.000961351	0.00514425	6.42e-10	NA	15	15	17	Plasma Protein
ENSG00000165973	NELL1	2.61408	0.105211	0.00894673	0.00735938	0.11872	2.12e-200	NA	28	28	40	Plasma Protein
ENSG00000117411	B4GALT2	-2.61388	-0.0883756	0.00895197	0.0120426	0.110358	1.35e-185	NA	53	53	57	Plasma Protein
ENSG00000185198	PRSS57	2.59605	0.24929	0.00943018	0.00142575	0.0610791	4.74e-101	NA	30	30	39	Plasma Protein
ENSG00000134121	CHL1	2.58226	0.0726532	0.00981565	0.0154366	0.081826	4.21e-136	NA	77	79	95	Plasma Protein
ENSG00000105894	PTN	-2.58159	-0.0863788	0.00983467	0.0112004	0.0506121	1.19e-83	NA	62	62	70	Plasma Protein
ENSG00000134363	FST	2.57	0.842261	0.01017	0.000123411	0.00016127	0.141388	NA	32	32	33	Plasma Protein
ENSG00000063046	EIF4B	-2.5693	-0.623549	0.0101905	0.000225958	0.00193993	0.000107437	NA	19	19	24	Plasma Protein
ENSG00000166342	NETO1	2.55759	1.93294	0.01054	2.2e-05	0.00141895	0.000801194	NA	1	1	4	Plasma Protein
ENSG00000177663	IL17RA	-2.55229	-0.0474772	0.0107018	0.0371852	0.494104	0	NA	286	292	361	Plasma Protein
ENSG00000146374	RSPO3	2.51814	0.136975	0.0117977	0.00396814	0.107338	2.77e-180	NA	51	51	95	Plasma Protein
ENSG00000146374	RSPO3	2.51814	0.136975	0.0117977	0.00396814	0.134941	1.62e-229	NA	51	51	95	Plasma Protein
ENSG00000110395	CBL	-2.51171	-0.0625097	0.0120149	0.0214072	0.0963812	3.7e-161	NA	79	79	92	Plasma Protein
ENSG00000182168	UNC5C	2.51072	0.0740074	0.0120485	0.0135891	0.0815204	1.4e-135	NA	50	50	78	Plasma Protein
ENSG00000148377	IDI2	-2.50862	-0.154782	0.0121205	0.00303775	0.0558379	2.58e-92	NA	15	15	28	Plasma Protein
ENSG00000033170	FUT8	-2.50787	-0.0591299	0.0121463	0.0275602	0.149948	6.07e-257	NA	68	68	85	Plasma Protein
ENSG00000166825	ANPEP	2.50586	0.430255	0.0122156	0.000463096	0.00459879	4.88e-09	NA	21	21	24	Plasma Protein
ENSG00000101384	JAG1	-2.50042	-0.390657	0.0124045	0.000529886	0.00774541	4.22e-14	NA	29	29	40	Plasma Protein
ENSG00000237724	HSPA1A	2.49355	0.34882	0.0126472	0.000828442	0.00899722	4.14e-16	NA	45	45	57	Plasma Protein
ENSG00000183087	GAS6	-2.48869	-0.0558282	0.0128214	0.0280223	0.0778069	2.98e-129	NA	32	32	35	Plasma Protein
ENSG00000156219	ART3	-2.48835	-0.101673	0.0128337	0.00716774	0.105244	1.3e-176	NA	70	70	92	Plasma Protein
ENSG00000187021	PNLIPRP1	2.48206	0.114186	0.0130625	0.00560647	0.0431851	2.05e-71	NA	61	61	76	Plasma Protein
ENSG00000168765	GSTM4	2.47564	0.0517486	0.0132998	0.0307247	0.240782	0	NA	160	160	187	Plasma Protein
ENSG00000119782	FKBP1B	-2.46558	-0.0432934	0.0136791	0.0424012	0.168234	5.09e-291	NA	31	31	36	Plasma Protein
ENSG00000000971	CFH	-2.46306	-0.0486356	0.0137756	0.0317879	0.135587	1.09e-230	NA	61	61	63	Plasma Protein
ENSG00000115598	IL1RL2	-2.45942	-0.0900389	0.0139161	0.0122562	0.0988481	1.91e-165	NA	51	51	59	Plasma Protein
ENSG00000198053	SIRPA	-2.43881	-0.0240129	0.0147359	0.131002	0.525765	0	NA	28	28	54	Plasma Protein
HSPC159	HSPC159	2.42916	0.146235	0.015134	0.00334179	0.0382183	2.78e-63	NA	33	33	42	Plasma Protein
ENSG00000243646	IL10RB	2.42798	0.102071	0.0151833	0.00738781	0.0449566	2.52e-74	NA	18	18	21	Plasma Protein
ENSG00000161921	CXCL16	2.42626	0.225641	0.0152555	0.00148679	0.0340381	1.82e-56	NA	27	27	39	Plasma Protein
ENSG00000126522	ASL	-2.42206	-0.242312	0.0154329	0.0013322	0.0266949	1.48e-44	NA	25	25	31	Plasma Protein
ENSG00000235754	APOM	-2.4044	-0.140051	0.0161989	0.00376636	0.050612	1.19e-83	NA	35	35	40	Plasma Protein
ENSG00000139263	LRIG3	-2.40279	-0.0475499	0.0162706	0.0313567	0.182936	5.8048e-319	NA	82	82	91	Plasma Protein
ENSG00000172023	REG1B	2.395	0.107991	0.0166202	0.00641272	0.0895225	2.66e-149	NA	44	44	68	Plasma Protein
ENSG00000127415	IDUA	-2.39488	-0.0320963	0.0166257	0.068324	0.342831	0	NA	193	198	225	Plasma Protein
ENSG00000130508	PXDN	-2.39361	-0.154803	0.0166834	0.00301568	0.0318984	5.48e-53	NA	41	41	49	Plasma Protein
ENSG00000124181	PLCG1	2.39325	0.299214	0.0166999	0.000848342	0.0105298	1.45e-18	NA	20	20	22	Plasma Protein
ENSG00000185245	GP1BA	-2.37394	-0.177042	0.0175996	0.00242371	0.0221368	3.37e-37	NA	18	18	22	Plasma Protein
ENSG00000128284	APOL3	-2.37387	-0.163399	0.017603	0.00242845	0.319009	0	NA	28	28	42	Plasma Protein
ENSG00000050748	MAPK9	-2.366	-0.0824161	0.0179813	0.0131768	0.046074	3.65e-76	NA	37	37	43	Plasma Protein
ENSG00000140830	TXNL4B	-2.36552	-0.109413	0.0180047	0.00608468	0.053373	3.19e-88	NA	32	32	40	Plasma Protein
ENSG00000196411	EPHB4	2.36097	0.486805	0.0182273	0.000333084	0.0325643	4.54e-54	NA	18	18	27	Plasma Protein
ENSG00000011422	PLAUR	-2.35672	-0.0785908	0.018437	0.0126619	0.0806922	3.63e-134	NA	72	72	85	Plasma Protein
ENSG00000115380	EFEMP1	2.34567	0.0604869	0.0189931	0.0192057	0.0816014	1.02e-135	NA	40	41	46	Plasma Protein
ENSG00000164619	BMPER	-2.3404	-0.127805	0.0192633	0.00459253	0.0715473	1.22e-118	NA	53	53	72	Plasma Protein
ENSG00000140538	NTRK3	-2.32623	-0.0694356	0.0200063	0.0132702	0.073865	1.46e-122	NA	56	56	63	Plasma Protein
ENSG00000142910	TINAGL1	2.31895	0.320074	0.0203979	0.000745959	0.00661622	2.74e-12	NA	39	39	42	Plasma Protein
ENSG00000184232	OAF	2.3126	0.0679448	0.0207444	0.0142135	0.269629	0	NA	64	64	80	Plasma Protein
ENSG00000277571	ELANE	-2.31125	-0.102948	0.0208192	0.00697396	0.0328754	1.42e-54	NA	39	39	41	Plasma Protein
ENSG00000141505	ASGR1	2.3081	0.092643	0.0209933	0.00801542	0.0364105	2.49e-60	NA	58	58	74	Plasma Protein
ENSG00000138650	PCDH10	-2.30808	-0.0742634	0.0209947	0.0121557	0.0604978	4.43e-100	NA	77	77	86	Plasma Protein
ENSG00000281879	ABO	-2.30048	-0.0480749	0.0214209	0.0341775	0.327329	0	NA	29	30	50	Plasma Protein
ENSG00000110876	SELPLG	-2.29045	-0.0931005	0.021995	0.00788892	0.0536961	9.28e-89	NA	33	33	42	Plasma Protein
ENSG00000164761	TNFRSF11B	2.29005	0.155262	0.0220182	0.00258443	0.0443158	2.85e-73	NA	63	63	93	Plasma Protein
ENSG00000152583	SPARCL1	-2.2884	-0.0298191	0.0221142	0.0728004	0.230442	0	NA	73	73	82	Plasma Protein
ENSG00000198909	MAP3K3	2.27376	1.9961	0.0229806	1.65e-05	-0.000133591	0.848146	NA	2	2	4	Plasma Protein
ENSG00000183317	EPHA10	-2.27266	-0.143152	0.0230467	0.00319316	0.0154207	2.1e-26	NA	38	38	43	Plasma Protein
ENSG00000111341	MGP	-2.27011	-0.0394581	0.023201	0.0393655	0.0922724	4.8e-154	NA	71	71	75	Plasma Protein
ENSG00000167642	SPINT2	-2.27001	-0.0268588	0.0232073	0.0999781	0.30927	0	NA	82	82	92	Plasma Protein
PVRL2	PVRL2	-2.26384	-0.216021	0.0235837	0.00165017	0.00874229	1.06e-15	NA	53	53	61	Plasma Protein
ENSG00000160223	ICOSLG	2.26361	0.316344	0.0235984	0.00064378	0.0251436	4.76e-42	NA	44	44	60	Plasma Protein
ENSG00000140835	CHST4	2.26132	0.116509	0.0237394	0.00469287	0.0190798	2.79e-32	NA	26	26	27	Plasma Protein
ENSG00000111339	ART4	2.24323	0.0184778	0.0248818	0.175395	0.445301	0	NA	76	76	87	Plasma Protein
ENSG00000135821	GLUL	2.23432	0.296008	0.0254618	0.000719787	0.00384666	8.07e-08	NA	5	5	6	Plasma Protein
ENSG00000162482	AKR7A3	2.21795	0.0605837	0.0265583	0.0144421	0.228078	0	NA	100	101	118	Plasma Protein
ENSG00000187244	BCAM	2.21698	0.12421	0.0266248	0.00432064	0.0525724	6.77e-87	NA	71	71	88	Plasma Protein
ENSG00000178096	BOLA1	-2.21084	-0.0627633	0.0270466	0.0195429	0.166614	5.69e-288	NA	22	22	28	Plasma Protein
ENSG00000149564	ESAM	2.20312	0.0643388	0.0275864	0.0146141	0.0676419	4.68e-112	NA	29	29	33	Plasma Protein
ENSG00000262655	SPON1	2.20142	0.0492742	0.0277063	0.0253019	0.174423	1.01e-302	NA	82	82	106	Plasma Protein
ENSG00000006282	SPATA20	2.20081	0.0277603	0.0277495	0.0776778	0.219868	0	NA	38	38	40	Plasma Protein
ENSG00000169855	ROBO1	2.19994	0.0752415	0.0278112	0.0108005	0.0535619	1.55e-88	NA	48	48	55	Plasma Protein
ENSG00000239264	TXNDC5	-2.19799	-0.110697	0.0279495	0.0053803	0.0596645	1.09e-98	NA	22	22	28	Plasma Protein
ENSG00000173744	AGFG1	-2.19527	-1.73756	0.0281444	2.08e-05	0.0725063	2.91e-120	NA	11	11	21	Plasma Protein
ENSG00000244486	SCARF2	2.18848	0.0942509	0.0286348	0.00612283	0.0615301	8.35e-102	NA	23	23	37	Plasma Protein
ENSG00000105664	COMP	2.18175	0.136658	0.0291279	0.00347965	0.0336359	8.22e-56	NA	67	67	78	Plasma Protein
ENSG00000138604	GLCE	-2.18155	-0.0906368	0.0291425	0.00680106	0.254177	0	NA	58	58	90	Plasma Protein
ENSG00000149131	SERPING1	2.18073	0.0225381	0.0292036	0.115122	0.345774	0	NA	53	53	59	Plasma Protein
WARS	WARS	2.17842	0.322229	0.0293748	0.000555243	0.146934	2.13e-251	NA	13	13	36	Plasma Protein
ENSG00000169223	LMAN2	2.17588	0.14728	0.029564	0.00282454	0.021139	1.36e-35	NA	53	53	62	Plasma Protein
ENSG00000164161	HHIP	2.17044	0.176361	0.0299737	0.00173665	0.0156087	1.05e-26	NA	19	19	22	Plasma Protein
ENSG00000134202	GSTM3	2.16685	0.0528285	0.0302465	0.0224423	0.232024	0	NA	98	98	113	Plasma Protein
ENSG00000072110	ACTN1	2.16286	0.18643	0.0305521	0.00153657	0.0156318	9.61e-27	NA	34	34	36	Plasma Protein
HMHA1	HMHA1	2.15664	0.0508132	0.031034	0.0252907	0.0722895	6.77e-120	NA	22	22	24	Plasma Protein
ENSG00000115386	REG1A	2.15453	0.0853485	0.0311987	0.00818701	0.0928416	4.98e-155	NA	50	50	74	Plasma Protein
ENSG00000162746	FCRLB	2.15321	0.0960213	0.031302	0.00641823	0.0912769	2.51e-152	NA	58	58	71	Plasma Protein
ENSG00000149972	CNTN5	2.1532	0.0755353	0.0313031	0.0107868	0.124267	2.69e-210	NA	41	41	56	Plasma Protein
ENSG00000167280	ENGASE	2.14716	0.0486113	0.0317806	0.0246723	0.27111	0	NA	47	48	56	Plasma Protein
ENSG00000117122	MFAP2	-2.14601	-0.102455	0.0318718	0.00559218	0.0989982	1.05e-165	NA	16	16	31	Plasma Protein
ENSG00000187871	GFRAL	2.14189	0.0748659	0.0322026	0.0106998	0.0693209	6.96e-115	NA	98	98	128	Plasma Protein
ENSG00000118849	RARRES1	2.13958	0.0256715	0.032389	0.0887669	0.308675	0	NA	61	61	62	Plasma Protein
ENSG00000138279	ANXA7	-2.135	-0.222497	0.0327613	0.00116911	0.0158111	4.96e-27	NA	45	45	66	Plasma Protein
ENSG00000138279	ANXA7	-2.135	-0.222497	0.0327613	0.00116911	0.0172906	2.09e-29	NA	45	45	66	Plasma Protein
ENSG00000282307	SERPINF1	-2.13161	-0.0358112	0.0330392	0.0464547	0.179672	1.02494420304e-312	NA	142	142	173	Plasma Protein
ENSG00000176978	DPP7	-2.128	-0.0513751	0.033337	0.024168	0.108728	9.98e-183	NA	74	74	107	Plasma Protein
ENSG00000109814	UGDH	-2.12328	-0.0906236	0.0337306	0.00691143	0.118252	1.44e-199	NA	13	13	34	Plasma Protein
ENSG00000276701	MIF	2.12166	0.235263	0.0338664	0.0010803	0.0387535	3.72e-64	NA	25	25	40	Plasma Protein
ENSG00000118004	COLEC11	2.12041	0.151128	0.0339714	0.00243689	0.179333	4.54692066704e-312	NA	66	66	81	Plasma Protein
ENSG00000109323	MANBA	2.11927	0.0324418	0.0340679	0.051355	0.253234	0	NA	31	31	45	Plasma Protein
ENSG00000112936	C7	-2.11309	-0.035151	0.0345931	0.0524849	0.306677	0	NA	78	78	89	Plasma Protein
ENSG00000106366	SERPINE1	2.11216	0.104537	0.034673	0.00531048	0.0201918	4.55e-34	NA	51	51	59	Plasma Protein
ENSG00000133731	IMPA1	2.10947	0.176252	0.0349038	0.00168001	0.0144537	7.45e-25	NA	21	21	23	Plasma Protein
ENSG00000204936	CD177	2.10571	0.0458782	0.0352297	0.0363412	0.380592	0	NA	206	210	274	Plasma Protein
ENSG00000276798	LILRA4	-2.09335	-0.0437408	0.0363178	0.0284676	0.0928704	4.44e-155	NA	30	30	40	Plasma Protein
ENSG00000162616	DNAJB4	2.09187	0.0766973	0.0364501	0.00892432	0.0742724	2.98e-123	NA	32	32	44	Plasma Protein
ENSG00000102962	CCL22	-2.09087	-0.177662	0.0365394	0.00167969	0.0461755	2.48e-76	NA	97	97	115	Plasma Protein
ENSG00000133742	CA1	2.08972	0.193832	0.036643	0.00202451	0.0643972	1.32e-106	NA	32	32	41	Plasma Protein
ENSG00000171621	SPSB1	-2.08835	-0.530769	0.0367664	0.000215924	0.000405399	0.0476133	NA	36	37	43	Plasma Protein
ENSG00000106333	PCOLCE	2.08679	0.398255	0.0369071	0.000370591	0.0261557	1.1e-43	NA	27	27	33	Plasma Protein
ENSG00000130558	OLFM1	2.07158	0.197449	0.0383043	0.00122991	0.014903	1.42e-25	NA	47	47	54	Plasma Protein
ENSG00000075223	SEMA3C	-2.06856	-0.179192	0.0385871	0.00178967	0.0292016	1.3e-48	NA	42	42	54	Plasma Protein
ENSG00000104231	ZFAND1	-2.06581	-0.03668	0.0388465	0.0370506	0.237239	0	NA	71	71	79	Plasma Protein
ENSG00000103175	WFDC1	-2.0657	-0.0288751	0.0388569	0.0692348	0.262431	0	NA	116	116	136	Plasma Protein
ENSG00000283859	NLGN2	2.05993	0.115811	0.0394057	0.00412255	0.029166	1.48e-48	NA	13	13	16	Plasma Protein
ENSG00000182578	CSF1R	-2.05348	-0.0971346	0.0400264	0.00450712	0.0548722	1.04e-90	NA	46	46	58	Plasma Protein
ENSG00000117091	CD48	2.04518	0.0668303	0.0408376	0.0115432	0.121326	4.84e-205	NA	32	32	43	Plasma Protein
ENSG00000124356	STAMBP	-2.03771	-0.370738	0.0415789	0.000345966	0.00528003	3.88e-10	NA	22	22	25	Plasma Protein
ENSG00000105976	MET	2.03382	0.120377	0.04197	0.00342081	0.0398709	5.53e-66	NA	59	59	69	Plasma Protein
ENSG00000124731	TREM1	-2.01756	-0.0390903	0.0436367	0.0324791	0.234849	0	NA	94	94	107	Plasma Protein
ENSG00000284320	SHMT1	-2.0159	-0.085082	0.04381	0.00684925	0.228911	0	NA	21	21	39	Plasma Protein
ENSG00000122643	NT5C3A	2.00874	0.303139	0.0445648	0.000821073	0.0197836	2.06e-33	NA	17	17	37	Plasma Protein
ENSG00000266200	PNLIPRP2	1.99796	0.114554	0.0457211	0.00349389	0.374147	0	NA	15	15	23	Plasma Protein
ENSG00000054148	PHPT1	1.99764	0.169627	0.0457562	0.00198791	0.13027	4.46e-221	NA	49	49	76	Plasma Protein
ENSG00000164307	ERAP1	-1.98702	-0.031483	0.0469204	0.0508599	0.58903	0	NA	61	61	93	Plasma Protein
ENSG00000196405	EVL	1.98601	0.124915	0.0470325	0.00314795	0.021421	4.78e-36	NA	55	55	69	Plasma Protein
ENSG00000132612	VPS4A	-1.98513	-0.395615	0.0471302	0.00032502	0.004876	1.74e-09	NA	14	14	16	Plasma Protein
ENSG00000163501	IHH	-1.98443	-0.67817	0.0472078	9.34e-05	0.00109275	0.00287773	NA	7	7	7	Plasma Protein
ENSG00000181092	ADIPOQ	-1.98443	-0.0750082	0.0472084	0.0093255	0.105011	3.33e-176	NA	37	37	45	Plasma Protein
ENSG00000089220	PEBP1	1.98339	0.114886	0.0473238	0.00472746	0.125732	6.38e-213	NA	46	46	54	Plasma Protein
ENSG00000128510	CPA4	1.98324	0.0172484	0.0473411	0.146212	0.47501	0	NA	71	73	80	Plasma Protein
ENSG00000118257	NRP2	1.9789	0.058958	0.0478272	0.0168403	0.0662612	9.81e-110	NA	134	135	155	Plasma Protein
ENSG00000254415	SIGLEC14	-1.97626	-0.0325781	0.0481254	0.0551017	0.338779	0	NA	187	188	216	Plasma Protein
ENSG00000009844	VTA1	1.96834	0.0605315	0.0490289	0.0141516	0.0612927	2.08e-101	NA	40	40	43	Plasma Protein
ENSG00000165471	MBL2	-1.96564	-0.039682	0.0493406	0.02924	0.445488	0	NA	54	54	67	Plasma Protein
ENSG00000102575	ACP5	-1.96562	-0.0609467	0.0493428	0.0137393	0.0819526	2.56e-136	NA	35	35	43	Plasma Protein
ENSG00000135052	GOLM1	-1.96403	-0.0903513	0.0495263	0.0051879	0.075334	4.73e-125	NA	55	55	86	Plasma Protein
ENSG00000135052	GOLM1	-1.96403	-0.0903513	0.0495263	0.0051879	0.0250083	7.87e-42	NA	55	55	86	Plasma Protein
ENSG00000150630	VEGFC	1.95914	0.350667	0.0500962	0.000572232	0.0276604	4.07e-46	NA	10	10	12	Plasma Protein
ENSG00000133661	SFTPD	1.94771	0.0302618	0.0514491	0.0476602	0.161738	7.9e-279	NA	110	111	117	Plasma Protein
ENSG00000282992	LGALS4	1.92545	0.0638943	0.0541735	0.0107022	0.0637431	1.65e-105	NA	37	38	44	Plasma Protein
ENSG00000177156	TALDO1	1.92002	0.391588	0.0548557	0.000238135	0.00209787	5.88e-05	NA	17	17	21	Plasma Protein
ENSG00000068912	ERLEC1	-1.91223	-0.103792	0.0558466	0.00433561	0.0169036	8.75e-29	NA	37	37	38	Plasma Protein
ENSG00000105223	PLD3	-1.90634	-0.367366	0.0566063	0.000397553	0.0203507	2.53e-34	NA	37	37	50	Plasma Protein
ADSSL1	ADSSL1	1.8974	0.140713	0.0577749	0.00208887	0.0092894	1.41e-16	NA	33	33	38	Plasma Protein
ENSG00000198732	SMOC1	-1.88491	-0.0804615	0.0594417	0.00731332	0.124078	5.86e-210	NA	86	86	97	Plasma Protein
ENSG00000204941	PSG5	-1.88376	-0.0315724	0.0595968	0.0507263	0.278832	0	NA	84	84	117	Plasma Protein
ENSG00000005381	MPO	1.87791	0.0852214	0.0603938	0.00685928	0.0765197	4.59e-127	NA	42	42	51	Plasma Protein
ENSG00000113600	C9	1.8772	0.0877916	0.0604914	0.00553535	0.0665011	3.88e-110	NA	117	117	142	Plasma Protein
ENSG00000197859	ADAMTSL2	1.87652	0.186886	0.0605841	0.00129773	0.0147853	2.19e-25	NA	44	46	62	Plasma Protein
ENSG00000145730	PAM	1.87605	0.0264577	0.060648	0.0626781	0.324458	0	NA	84	84	89	Plasma Protein
ENSG00000241697	TMEFF1	1.86595	0.145485	0.0620489	0.00202497	0.011799	1.34e-20	NA	26	26	27	Plasma Protein
ENSG00000143278	F13B	1.86443	0.0312691	0.0622607	0.0467741	0.185798	0	NA	53	53	73	Plasma Protein
ENSG00000113302	IL12B	-1.86156	-0.112008	0.0626654	0.0044405	0.18646	0	NA	22	22	32	Plasma Protein
ENSG00000137486	ARRB1	-1.85976	-0.0395712	0.0629195	0.0286937	0.134527	9.09e-229	NA	43	43	57	Plasma Protein
ENSG00000041982	TNC	-1.85918	-0.0218367	0.0630015	0.0867281	0.395139	0	NA	68	68	77	Plasma Protein
ENSG00000072694	FCGR2B	-1.85874	-0.0372125	0.0630635	0.0377161	0.53072	0	NA	88	88	116	Plasma Protein
ENSG00000122641	INHBA	-1.856	-0.280618	0.063454	0.000503549	0.00364261	1.73e-07	NA	14	14	19	Plasma Protein
ENSG00000134247	PTGFRN	-1.85549	-0.0642372	0.0635263	0.00997952	0.38729	0	NA	57	57	72	Plasma Protein
ENSG00000167759	KLK13	1.85108	0.0425536	0.0641577	0.0235442	0.0949858	9.71e-159	NA	55	55	72	Plasma Protein
ENSG00000111669	TPI1	-1.8472	-0.0516187	0.0647183	0.0159901	0.0507316	7.54e-84	NA	14	14	16	Plasma Protein
ENSG00000213977	TAX1BP3	-1.84571	-0.28456	0.0649342	0.000771499	0.0133236	4.83e-23	NA	25	25	33	Plasma Protein
ENSG00000113140	SPARC	1.84414	0.174173	0.0651631	0.00146233	0.0201814	4.73e-34	NA	31	31	34	Plasma Protein
ENSG00000101367	MAPRE1	-1.84327	-0.0393709	0.0652895	0.0256577	0.131439	3.46e-223	NA	20	20	29	Plasma Protein
ENSG00000100234	TIMP3	1.83815	0.156362	0.066041	0.00184198	0.206957	0	NA	39	39	67	Plasma Protein
ENSG00000115523	GNLY	-1.83557	-0.0229022	0.0664216	0.0892839	0.24362	0	NA	64	64	72	Plasma Protein
ENSG00000004455	AK2	-1.83468	-0.460557	0.0665534	0.00019084	0.00629194	9.11e-12	NA	26	26	30	Plasma Protein
ENSG00000087245	MMP2	-1.82906	-0.142483	0.0673904	0.00208043	0.00560603	1.16e-10	NA	63	63	75	Plasma Protein
ENSG00000100522	GNPNAT1	-1.82859	-0.0655843	0.067461	0.00970511	0.0588031	2.98e-97	NA	34	34	40	Plasma Protein
ENSG00000182667	NTM	1.82612	0.0264969	0.0678324	0.057366	0.199399	0	NA	123	123	216	Plasma Protein
ENSG00000182667	NTM	1.82612	0.0264969	0.0678324	0.057366	0.254681	0	NA	123	123	216	Plasma Protein
ENSG00000112139	MDGA1	1.82475	0.0934569	0.0680393	0.00468949	0.547465	0	NA	138	138	177	Plasma Protein
ENSG00000122194	PLG	1.82139	0.0443094	0.0685474	0.0158529	0.169215	7.19e-293	NA	184	184	287	Plasma Protein
ENSG00000122194	PLG	1.82139	0.0443094	0.0685474	0.0158529	0.22828	0	NA	184	184	287	Plasma Protein
ENSG00000100983	GSS	-1.81772	-0.260672	0.0691063	0.000534507	0.107203	4.77e-180	NA	21	21	36	Plasma Protein
ENSG00000106236	NPTX2	1.81473	0.151449	0.0695651	0.00199711	0.0529609	1.54e-87	NA	44	49	61	Plasma Protein
KDELC2	KDELC2	1.81203	0.0663861	0.0699817	0.012724	0.152045	8.16e-261	NA	72	72	76	Plasma Protein
ENSG00000004399	PLXND1	1.80856	0.0522235	0.0705197	0.0143359	0.125584	1.18e-212	NA	79	79	88	Plasma Protein
ENSG00000104325	DECR1	1.80739	0.11611	0.0707009	0.00276964	0.0225772	6.57e-38	NA	20	20	29	Plasma Protein
ENSG00000148400	NOTCH1	1.80731	0.0804008	0.0707132	0.00638451	0.0273636	1.23e-45	NA	28	30	33	Plasma Protein
ENSG00000058085	LAMC2	1.80602	0.0229807	0.0709159	0.0806589	0.239985	0	NA	51	51	59	Plasma Protein
ENSG00000172594	SMPDL3A	-1.80306	-0.0529852	0.0713788	0.0140955	0.0630917	2.03e-104	NA	9	9	11	Plasma Protein
ENSG00000151414	NEK7	1.79671	0.315849	0.0723822	0.000357085	0.018421	3.2e-31	NA	10	10	11	Plasma Protein
GIF	GIF	-1.79617	-1.1587	0.072467	2.8e-05	0.00483653	2.02e-09	NA	4	4	4	Plasma Protein
ENSG00000181019	NQO1	-1.79329	-0.0267112	0.0729273	0.05511	0.229637	0	NA	38	38	42	Plasma Protein
ENSG00000139915	MDGA2	-1.78949	-0.043833	0.0735364	0.0214328	0.101986	6.49e-171	NA	189	189	221	Plasma Protein
ENSG00000236315	NCR3	1.78133	0.0591514	0.0748581	0.0125295	0.111709	5.59e-188	NA	94	94	108	Plasma Protein
ENSG00000131096	PYY	-1.77954	-0.299693	0.0751514	0.000467706	0.00393804	5.73e-08	NA	16	16	24	Plasma Protein
ENSG00000133110	POSTN	-1.77858	-0.0603856	0.0753089	0.012282	0.0576841	2.18e-95	NA	86	86	102	Plasma Protein
ENSG00000185070	FLRT2	1.77352	0.0277811	0.0761426	0.0532782	0.171542	2.9e-297	NA	99	99	126	Plasma Protein
ENSG00000106804	C5	-1.77078	-0.109272	0.0765966	0.00324268	0.0353013	1.6e-58	NA	45	45	64	Plasma Protein
ENSG00000106804	C5	-1.77078	-0.109272	0.0765966	0.00324268	0.0672879	1.84e-111	NA	45	45	64	Plasma Protein
ENSG00000214078	CPNE1	-1.76617	-0.0233163	0.0773676	0.0660278	0.431646	0	NA	49	49	51	Plasma Protein
ENSG00000136040	PLXNC1	1.76104	0.0267896	0.0782323	0.0566491	0.335215	0	NA	81	81	85	Plasma Protein
ENSG00000140403	DNAJA4	1.75858	0.233137	0.0786485	0.000806699	0.00473225	2.97e-09	NA	19	19	23	Plasma Protein
ENSG00000049239	H6PD	-1.75808	-0.0328899	0.0787342	0.0401469	0.220747	0	NA	52	52	59	Plasma Protein
ENSG00000148926	ADM	1.75219	0.342268	0.0797413	0.000316495	0.00173235	0.000238335	NA	12	12	15	Plasma Protein
ENSG00000113249	HAVCR1	1.75157	0.0358408	0.0798481	0.0284952	0.115599	7.36e-195	NA	44	44	51	Plasma Protein
ENSG00000197046	SIGLEC15	-1.73682	-0.138349	0.0824182	0.00205363	0.00901845	3.83e-16	NA	15	15	16	Plasma Protein
ENSG00000159674	SPON2	-1.7357	-0.0734192	0.0826173	0.00706286	0.186193	0	NA	41	41	53	Plasma Protein
ENSG00000102970	CCL17	1.73538	0.128871	0.0826734	0.00214646	0.0613176	1.89e-101	NA	37	37	50	Plasma Protein
ENSG00000085265	FCN1	-1.73123	-0.0258992	0.0834102	0.0540588	0.188253	0	NA	46	46	58	Plasma Protein
ENSG00000175426	PCSK1	-1.72898	-0.0164195	0.0838121	0.129769	0.403487	0	NA	40	40	44	Plasma Protein
ENSG00000163531	NFASC	1.72755	0.0371637	0.084069	0.0203125	0.174723	2.72e-303	NA	62	63	72	Plasma Protein
ENSG00000155368	DBI	1.72079	0.0375227	0.0852893	0.0268665	0.128155	2.86e-217	NA	84	84	95	Plasma Protein
C10orf54	C10orf54	1.71676	0.0372272	0.0860222	0.0245436	0.112618	1.39e-189	NA	77	77	96	Plasma Protein
C10orf54	C10orf54	1.71676	0.0372272	0.0860222	0.0245436	0.11078	2.43e-186	NA	77	77	96	Plasma Protein
ENSG00000186834	HEXIM1	1.71606	0.125901	0.0861509	0.00247543	0.0171763	3.19e-29	NA	22	22	30	Plasma Protein
ENSG00000137509	PRCP	1.70629	0.0776388	0.0879545	0.00691273	0.0426334	1.65e-70	NA	55	55	64	Plasma Protein
ENSG00000010319	SEMA3G	-1.70625	-0.132701	0.0879607	0.00223104	0.0496468	4.68e-82	NA	46	46	54	Plasma Protein
ENSG00000176623	RMDN1	-1.70577	-0.031542	0.0880512	0.0384086	0.495945	0	NA	47	47	62	Plasma Protein
ENSG00000122862	SRGN	-1.70423	-0.208566	0.088339	0.00103036	0.112251	6.17e-189	NA	28	28	39	Plasma Protein
ENSG00000241186	TDGF1	-1.70421	-0.0144489	0.0883416	0.182275	0.49383	0	NA	22	22	27	Plasma Protein
ENSG00000080618	CPB2	-1.70233	-0.0214667	0.0886944	0.0785125	0.328157	0	NA	245	245	326	Plasma Protein
ENSG00000115604	IL18R1	-1.69904	-0.0511547	0.0893115	0.0138216	0.323333	0	NA	57	57	90	Plasma Protein
ENSG00000090581	GNPTG	-1.69557	-0.111682	0.0899682	0.00300591	0.12751	4.11e-216	NA	46	46	60	Plasma Protein
ENSG00000139567	ACVRL1	-1.69317	-0.077378	0.0904231	0.00517575	0.0503777	2.9e-83	NA	35	35	43	Plasma Protein
ENSG00000171246	NPTX1	-1.69139	-0.0490909	0.0907631	0.0146824	0.0923708	3.24e-154	NA	92	92	118	Plasma Protein
ENSG00000138744	NAAA	1.69076	0.0179348	0.090883	0.10344	0.367322	0	NA	106	107	118	Plasma Protein
ENSG00000129480	DTD2	1.68799	0.0653817	0.0914135	0.00820739	0.0839931	8.29e-140	NA	55	55	67	Plasma Protein
ENSG00000143839	REN	-1.68337	-0.2911	0.0923035	0.000558373	0.0135609	2.01e-23	NA	25	25	30	Plasma Protein
ENSG00000106638	TBL2	1.68027	0.210499	0.0929056	0.000831939	0.0138114	7.98e-24	NA	24	24	27	Plasma Protein
ENSG00000169919	GUSB	-1.67783	-0.0896893	0.0933809	0.00511067	0.0243952	7.69e-41	NA	54	55	65	Plasma Protein
ENSG00000163083	INHBB	-1.67613	-0.0422392	0.0937126	0.0196371	0.0889295	2.79e-148	NA	24	24	29	Plasma Protein
ENSG00000158258	CLSTN2	-1.67547	-0.0440674	0.0938428	0.0177843	0.119937	1.45e-202	NA	79	79	100	Plasma Protein
ENSG00000021355	SERPINB1	-1.66298	-0.530678	0.096317	0.000126077	0.0513712	6.6e-85	NA	14	14	25	Plasma Protein
ENSG00000107438	PDLIM1	1.66286	0.205502	0.0963414	0.000889084	0.043544	5.27e-72	NA	39	40	52	Plasma Protein
ENSG00000163421	PROK2	-1.66028	-0.0624039	0.0968588	0.00806153	0.19403	0	NA	17	17	22	Plasma Protein
ENSG00000079557	AFM	1.65588	0.115051	0.0977462	0.00296586	0.0665427	3.3e-110	NA	65	65	70	Plasma Protein
ENSG00000174175	SELP	1.65557	0.0399549	0.0978088	0.0231092	0.121036	1.59e-204	NA	31	31	34	Plasma Protein
ENSG00000181562	EDDM3A	1.6456	0.235238	0.0998457	0.000555992	0.00667498	2.21e-12	NA	2	2	3	Plasma Protein
ENSG00000197253	TPSB2	1.6399	0.0207893	0.101027	0.0959942	0.391596	0	NA	141	141	153	Plasma Protein
ENSG00000105492	SIGLEC6	1.63953	0.051105	0.101103	0.0141525	0.287048	0	NA	81	81	99	Plasma Protein
ENSG00000126838	PZP	1.63885	0.0369866	0.101245	0.0264381	0.187208	0	NA	80	80	99	Plasma Protein
ENSG00000268500	SIGLEC5	-1.63047	-0.0270879	0.103001	0.0543835	0.395314	0	NA	228	228	273	Plasma Protein
ENSG00000171557	FGG	-1.6294	-0.102675	0.103227	0.00382226	0.019615	3.85e-33	NA	35	35	41	Plasma Protein
ENSG00000147443	DOK2	-1.62464	-0.0572168	0.104239	0.0100692	0.00875614	1.01e-15	NA	142	143	177	Plasma Protein
ENSG00000147443	DOK2	-1.62464	-0.0572168	0.104239	0.0100692	0.061102	4.34e-101	NA	142	143	177	Plasma Protein
ENSG00000103202	NME4	1.62189	0.0765217	0.104827	0.00596214	0.027023	4.37e-45	NA	57	57	67	Plasma Protein
ENSG00000171497	PPID	-1.62184	-0.0176418	0.104839	0.0945198	0.343467	0	NA	28	28	29	Plasma Protein
ENSG00000113272	THG1L	1.61704	0.0916942	0.105871	0.00375723	0.345288	0	NA	35	35	42	Plasma Protein
ENSG00000148908	RGS10	-1.61592	-0.231487	0.106112	0.00066138	0.00345477	3.5e-07	NA	34	34	39	Plasma Protein
ENSG00000149177	PTPRJ	1.61574	0.117041	0.10615	0.00273404	0.0132402	6.57e-23	NA	23	23	29	Plasma Protein
ENSG00000159307	SCUBE1	-1.61543	-0.067137	0.106218	0.00756506	0.0380325	5.6e-63	NA	58	58	69	Plasma Protein
ENSG00000105402	NAPA	1.61368	0.164826	0.106597	0.00122845	0.0295568	3.45e-49	NA	16	16	26	Plasma Protein
ENSG00000117593	DARS2	-1.61253	-0.0623272	0.106846	0.0085767	0.0514676	4.57e-85	NA	33	33	35	Plasma Protein
ENSG00000167193	CRK	-1.60999	-0.349099	0.1074	0.000304316	0.0194942	6.02e-33	NA	19	19	32	Plasma Protein
ENSG00000114200	BCHE	-1.6085	-0.0512686	0.107726	0.0126571	0.0934098	5.19e-156	NA	46	46	51	Plasma Protein
ENSG00000115602	IL1RL1	1.6075	0.0274954	0.107946	0.0361908	0.295431	0	NA	43	43	55	Plasma Protein
ENSG00000196188	CTSE	-1.60152	-0.252646	0.109262	0.000341951	0.00508377	8.04e-10	NA	42	49	61	Plasma Protein
ENSG00000171124	FUT3	-1.59574	-0.0416216	0.110548	0.0173611	0.219919	0	NA	95	95	116	Plasma Protein
ENSG00000276336	SCARF1	1.59483	0.0905026	0.110751	0.00506461	0.411003	0	NA	59	59	82	Plasma Protein
ENSG00000149294	NCAM1	-1.59218	-0.0422761	0.111345	0.0152661	0.132434	5.55e-225	NA	93	93	117	Plasma Protein
ENSG00000169193	CCDC126	1.59159	0.0300749	0.111478	0.0350839	0.107598	9.66e-181	NA	27	27	28	Plasma Protein
ENSG00000174125	TLR1	-1.59097	-0.0561342	0.111616	0.0127019	0.0435022	6.17e-72	NA	22	22	22	Plasma Protein
ENSG00000008277	ADAM22	1.59042	0.0914977	0.11174	0.00432413	0.150987	7.36e-259	NA	61	61	84	Plasma Protein
ENSG00000142655	PEX14	-1.59039	-0.455694	0.111746	0.000142261	0.00375671	1.13e-07	NA	15	15	17	Plasma Protein
ENSG00000116157	GPX7	-1.58973	-0.13178	0.111895	0.0016504	0.167286	3.1e-289	NA	4	4	16	Plasma Protein
ENSG00000278728	CNTNAP2	-1.58601	-0.0778718	0.112738	0.00534213	0.247235	0	NA	42	42	87	Plasma Protein
ENSG00000132031	MATN3	-1.58485	-0.0468622	0.113	0.0143367	0.400259	0	NA	72	72	100	Plasma Protein
ENSG00000139219	COL2A1	-1.58433	-0.0306151	0.113119	0.0326506	0.108674	1.24e-182	NA	23	23	30	Plasma Protein
ENSG00000128951	DUT	-1.5828	-0.274758	0.113468	0.00041139	0.00408783	3.28e-08	NA	5	5	9	Plasma Protein
ENSG00000126878	AIF1L	-1.58068	-0.0352834	0.113952	0.0256959	0.16571	2.85e-286	NA	26	26	44	Plasma Protein
ENSG00000278634	LILRA2	-1.57967	-0.0674384	0.114183	0.00643565	0.0932206	1.1e-155	NA	42	42	62	Plasma Protein
ENSG00000105552	BCAT2	-1.57929	-0.0336543	0.11427	0.029324	0.115157	4.47e-194	NA	58	58	71	Plasma Protein
ENSG00000148948	LRRC4C	1.5764	0.214876	0.114934	0.000674741	0.0413308	2.25e-68	NA	31	31	44	Plasma Protein
ENSG00000196352	CD55	1.57522	0.0200512	0.115206	0.0783284	0.244957	0	NA	58	58	66	Plasma Protein
ENSG00000124357	NAGK	1.57299	0.027406	0.115721	0.0393793	0.133658	3.4e-227	NA	32	32	34	Plasma Protein
ENSG00000107731	UNC5B	-1.57084	-0.0545701	0.116219	0.0103163	0.0813326	2.93e-135	NA	98	98	118	Plasma Protein
ENSG00000170054	SERPINA9	1.56659	0.0747451	0.117211	0.005378	0.034466	3.66e-57	NA	26	26	36	Plasma Protein
ENSG00000074181	NOTCH3	1.56411	0.127784	0.117791	0.00187505	0.0127371	4.21e-22	NA	25	25	39	Plasma Protein
ENSG00000116678	LEPR	1.55535	0.0163845	0.119862	0.101247	0.466866	0	NA	61	61	74	Plasma Protein
ENSG00000188488	SERPINA5	-1.55506	-0.109512	0.119933	0.00259934	0.016368	6.33e-28	NA	39	39	49	Plasma Protein
ENSG00000152492	CCDC50	1.54919	0.280922	0.121335	0.00049066	0.00895245	4.89e-16	NA	41	41	49	Plasma Protein
ENSG00000164144	ARFIP1	1.54056	0.0287045	0.123425	0.0372765	0.0865085	4.04e-144	NA	23	23	29	Plasma Protein
ENSG00000086062	B4GALT1	-1.5388	-0.0397144	0.123854	0.0160857	0.0936596	1.92e-156	NA	51	51	59	Plasma Protein
ENSG00000112304	ACOT13	1.5347	0.0669666	0.124859	0.00582975	0.0536436	1.13e-88	NA	30	30	33	Plasma Protein
ENSG00000084207	GSTP1	-1.53225	-0.0208315	0.125461	0.0616646	0.202829	0	NA	38	40	49	Plasma Protein
ENSG00000088833	NSFL1C	-1.52891	-0.100768	0.126287	0.00298402	0.0157033	7.38e-27	NA	48	48	51	Plasma Protein
ENSG00000127948	POR	-1.52822	-0.124117	0.126457	0.00197783	0.0121003	4.41e-21	NA	28	28	29	Plasma Protein
ENSG00000117450	PRDX1	1.52389	0.0443617	0.127537	0.0146522	0.0747042	5.53e-124	NA	37	37	40	Plasma Protein
ENSG00000274619	CFD	-1.52223	-0.0610701	0.127951	0.00929851	0.0439262	1.24e-72	NA	49	49	53	Plasma Protein
ENSG00000092445	TYRO3	1.51426	0.240255	0.12996	0.000443665	0.0389375	1.86e-64	NA	30	30	38	Plasma Protein
ENSG00000167779	IGFBP6	-1.51228	-0.161211	0.130462	0.00120342	0.0117913	1.38e-20	NA	28	28	32	Plasma Protein
ENSG00000167701	GPT	-1.51115	-0.131957	0.13075	0.00160786	0.00842839	3.38e-15	NA	15	15	23	Plasma Protein
ENSG00000242335	CFB	-1.50938	-0.0364428	0.131202	0.0231883	0.213243	0	NA	70	70	82	Plasma Protein
ENSG00000018236	CNTN1	1.50889	0.0363844	0.131328	0.0204545	0.111276	3.24e-187	NA	70	70	82	Plasma Protein
ENSG00000163297	ANTXR2	-1.50654	-0.0444181	0.131929	0.0135456	0.0941697	2.51e-157	NA	41	41	64	Plasma Protein
ENSG00000161031	PGLYRP2	1.5063	0.0470083	0.13199	0.0122024	0.0618828	2.15e-102	NA	92	92	114	Plasma Protein
ENSG00000129187	DCTD	-1.5051	-0.188486	0.132297	0.000895927	0.00124679	0.0015693	NA	64	64	73	Plasma Protein
ENSG00000157766	ACAN	1.50067	0.0713424	0.13344	0.00468174	0.0251083	5.43e-42	NA	53	53	60	Plasma Protein
ENSG00000262243	CES1	1.50015	0.173717	0.133577	0.00130533	0.02735	1.29e-45	NA	52	52	67	Plasma Protein
ENSG00000145879	SPINK7	-1.4944	-0.0485989	0.135071	0.0115521	0.0537509	7.53e-89	NA	60	60	65	Plasma Protein
ENSG00000080910	CFHR2	1.49344	0.0195677	0.135323	0.0751607	0.51875	0	NA	70	70	84	Plasma Protein
ENSG00000115365	LANCL1	1.49305	0.255863	0.135423	0.000422763	0.0118065	1.3e-20	NA	18	18	21	Plasma Protein
ENSG00000239713	APOBEC3G	1.48706	0.156557	0.137	0.00123278	0.0324505	6.95e-54	NA	23	23	36	Plasma Protein
ENSG00000134962	KLB	1.48422	0.02354	0.137752	0.0492264	0.312852	0	NA	64	64	90	Plasma Protein
ENSG00000144857	BOC	1.48043	0.0588463	0.138758	0.00893922	0.0446058	9.5e-74	NA	82	82	89	Plasma Protein
ENSG00000134470	IL15RA	1.4793	0.0306883	0.139061	0.029041	0.34776	0	NA	99	99	127	Plasma Protein
ENSG00000134470	IL15RA	1.4793	0.0306883	0.139061	0.029041	0.0181212	9.7e-31	NA	99	99	127	Plasma Protein
ENSG00000100568	VTI1B	1.47797	0.167615	0.139415	0.000926409	0.0128104	3.21e-22	NA	30	30	36	Plasma Protein
ENSG00000143369	ECM1	-1.4763	-0.0301347	0.139863	0.033501	0.39619	0	NA	45	45	50	Plasma Protein
ENSG00000115828	QPCT	1.47486	0.068539	0.140252	0.00527412	0.063048	2.41e-104	NA	47	47	59	Plasma Protein
ENSG00000162889	MAPKAPK2	-1.47234	-0.0423567	0.140929	0.0153802	0.0463798	1.15e-76	NA	32	32	34	Plasma Protein
ENSG00000221878	PSG7	-1.47085	-0.353656	0.141331	0.000235579	0.0138235	7.63e-24	NA	7	7	10	Plasma Protein
ENSG00000159640	ACE	1.47082	0.0163551	0.141341	0.102515	0.32073	0	NA	36	36	42	Plasma Protein
ENSG00000104112	SCG3	1.46949	0.0599994	0.1417	0.00871591	0.283864	0	NA	66	66	89	Plasma Protein
ENSG00000104324	CPQ	1.46769	0.0595831	0.142189	0.00813096	0.190404	0	NA	61	61	81	Plasma Protein
ENSG00000288299	LDHA	-1.46598	-0.726347	0.142655	5.76e-05	0.0100107	9.83e-18	NA	19	19	27	Plasma Protein
ENSG00000285132	CTSB	1.46524	0.0186088	0.142856	0.0776551	0.251708	0	NA	132	132	154	Plasma Protein
ENSG00000141968	VAV1	1.46494	0.0740299	0.142938	0.00437202	0.04962	5.19e-82	NA	33	33	35	Plasma Protein
ENSG00000107317	PTGDS	1.45316	0.337791	0.146179	0.000261968	0.0346985	1.53e-57	NA	16	16	27	Plasma Protein
ENSG00000088812	ATRN	-1.45267	-0.0619239	0.146315	0.0073052	0.16445	6.6e-284	NA	59	59	71	Plasma Protein
ENSG00000140285	FGF7	1.45106	0.0576987	0.146762	0.00757938	0.0377963	1.36e-62	NA	42	42	46	Plasma Protein
ENSG00000255690	TRIL	1.44967	0.211621	0.147151	0.000536774	0.0203464	2.57e-34	NA	11	11	30	Plasma Protein
ENSG00000002726	AOC1	1.44734	0.0127093	0.147803	0.17526	0.441166	0	NA	150	150	173	Plasma Protein
ENSG00000103248	MTHFSD	1.44613	0.10656	0.148142	0.00236153	0.0988463	1.93e-165	NA	4	4	20	Plasma Protein
TARS	TARS	-1.44488	-0.0743194	0.148491	0.0042279	0.0223302	1.64e-37	NA	51	51	53	Plasma Protein
ENSG00000274311	LILRB5	1.4447	0.0176383	0.148541	0.100271	0.456856	0	NA	39	39	54	Plasma Protein
ENSG00000102524	TNFSF13B	-1.4416	-0.308279	0.149414	0.000341493	0.00738825	1.58e-13	NA	16	16	22	Plasma Protein
ENSG00000276781	CHGA	-1.44022	-0.0703169	0.149806	0.00550433	0.0330138	8.44e-55	NA	21	21	23	Plasma Protein
ENSG00000168374	ARF4	1.43981	0.346708	0.149922	0.000198203	0.00806957	1.27e-14	NA	8	8	10	Plasma Protein
ENSG00000183668	PSG9	1.43955	0.077605	0.149995	0.00592018	0.0859823	3.23e-143	NA	65	65	90	Plasma Protein
ENSG00000125999	BPIFB1	-1.43645	-0.0989514	0.150875	0.00247813	0.0594163	2.83e-98	NA	50	50	67	Plasma Protein
ENSG00000008438	PGLYRP1	-1.43359	-0.072668	0.151688	0.00481071	0.0185282	2.15e-31	NA	11	11	11	Plasma Protein
ENSG00000134339	SAA2	1.42882	0.0551792	0.153055	0.00999197	0.0845357	9.76e-141	NA	14	14	18	Plasma Protein
ENSG00000145050	MANF	1.42768	0.111444	0.153385	0.00229848	0.036837	5.01e-61	NA	16	16	24	Plasma Protein
ENSG00000156687	UNC5D	-1.42474	-0.0519221	0.154233	0.00830043	0.0610376	5.56e-101	NA	53	53	59	Plasma Protein
ENSG00000145826	LECT2	-1.42427	-0.0273423	0.154369	0.0369735	0.427792	0	NA	58	59	83	Plasma Protein
ENSG00000114331	ACAP2	1.42372	0.376769	0.154526	0.000203466	0.000681094	0.0150333	NA	28	28	37	Plasma Protein
ENSG00000170017	ALCAM	1.42295	0.0592143	0.154749	0.0070006	0.0488088	1.13e-80	NA	89	89	97	Plasma Protein
ENSG00000100721	TCL1A	1.42173	0.0912522	0.155104	0.00336939	0.0249753	8.9e-42	NA	19	19	23	Plasma Protein
ENSG00000248144	ADH1C	-1.41624	-0.0243036	0.156706	0.0455059	0.17291	7.48e-300	NA	105	105	118	Plasma Protein
ENSG00000135077	HAVCR2	-1.41524	-0.0633237	0.157	0.00559841	0.288004	0	NA	227	227	259	Plasma Protein
ENSG00000170502	NUDT9	-1.41037	-0.0382239	0.158431	0.0138115	0.066767	1.38e-110	NA	33	33	35	Plasma Protein
ENSG00000130313	PGLS	1.40594	0.0346103	0.159742	0.0232224	0.0785362	1.71e-130	NA	59	59	64	Plasma Protein
ENSG00000187800	PEAR1	1.4039	0.0374338	0.160349	0.0179285	0.0927785	6.41e-155	NA	49	49	57	Plasma Protein
ENSG00000183607	GKN2	1.40268	0.0573418	0.160713	0.00751973	0.107814	4.03e-181	NA	35	35	38	Plasma Protein
ENSG00000138185	ENTPD1	1.40164	0.0692776	0.161023	0.0046266	0.044942	2.66e-74	NA	47	48	62	Plasma Protein
ENSG00000137710	RDX	1.39781	0.160736	0.162171	0.000966285	0.00546886	1.93e-10	NA	46	46	52	Plasma Protein
ENSG00000197451	HNRNPAB	-1.39727	-0.177388	0.162333	0.000770813	0.01	1.02e-17	NA	7	7	7	Plasma Protein
ENSG00000120217	CD274	-1.39573	-0.0886209	0.162796	0.00391706	0.0565506	1.68e-93	NA	17	17	23	Plasma Protein
ENSG00000163430	FSTL1	1.39479	0.119183	0.16308	0.00194423	0.017925	2e-30	NA	76	76	87	Plasma Protein
ENSG00000079150	FKBP7	-1.39276	-0.0211101	0.163693	0.0496014	0.188829	0	NA	68	68	72	Plasma Protein
ENSG00000136720	HS6ST1	-1.38933	-0.0623745	0.164732	0.00593824	0.0536381	1.16e-88	NA	86	86	99	Plasma Protein
ENSG00000198734	F5	1.3839	0.0434495	0.16639	0.0101229	0.109452	5.3e-184	NA	47	47	56	Plasma Protein
ENSG00000064225	ST3GAL6	-1.38315	-0.0239223	0.166619	0.0386546	0.350537	0	NA	78	78	93	Plasma Protein
ENSG00000172345	STARD5	-1.38043	-0.0438105	0.167455	0.0122867	0.0826211	1.84e-137	NA	67	68	72	Plasma Protein
ENSG00000163106	HPGDS	1.37199	0.0364666	0.170067	0.0171881	0.254282	0	NA	45	45	63	Plasma Protein
ENSG00000284816	EPHA1	-1.36914	-0.0678626	0.170956	0.00486371	0.323198	0	NA	51	51	64	Plasma Protein
ENSG00000167850	CD300C	-1.364	-0.0614755	0.172568	0.00609254	0.0676114	5.27e-112	NA	36	36	38	Plasma Protein
ENSG00000169071	ROR2	-1.36329	-0.0400322	0.172792	0.0127291	0.120105	7.25e-203	NA	49	49	60	Plasma Protein
ENSG00000122359	ANXA11	-1.36021	-0.0278708	0.173763	0.0307728	0.237979	0	NA	110	110	140	Plasma Protein
ENSG00000100288	CHKB	-1.35857	-0.120646	0.174283	0.00152227	0.0297213	1.87e-49	NA	28	28	34	Plasma Protein
ENSG00000154978	VOPP1	-1.35691	-0.131116	0.174811	0.00143384	0.0169466	7.46e-29	NA	20	20	20	Plasma Protein
ENSG00000145681	HAPLN1	-1.35193	-0.110733	0.176396	0.00198123	0.0160278	2.23e-27	NA	44	44	50	Plasma Protein
ENSG00000145779	TNFAIP8	1.35192	0.0642619	0.176401	0.00520543	0.0742398	3.39e-123	NA	51	51	62	Plasma Protein
MENT	MENT	1.34746	0.484618	0.177833	0.000120816	0.00130825	0.00123373	NA	18	18	21	Plasma Protein
ENSG00000274684	NMRAL1	-1.34492	-0.0696775	0.17865	0.00512273	0.0426355	1.63e-70	NA	37	37	48	Plasma Protein
ENSG00000111674	ENO2	1.34432	0.0688201	0.178845	0.004682	0.0150141	9.41e-26	NA	35	35	42	Plasma Protein
ENSG00000116337	AMPD2	1.34166	0.212409	0.179706	0.000587133	0.00193555	0.000109252	NA	38	38	48	Plasma Protein
ENSG00000023909	GCLM	-1.33868	-0.109548	0.180673	0.00198995	0.0544355	5.5e-90	NA	27	27	38	Plasma Protein
ENSG00000263639	MSMB	1.33803	0.0395715	0.180886	0.0146092	0.314798	0	NA	145	202	259	Plasma Protein
ENSG00000185664	PMEL	-1.33252	-0.0899743	0.182691	0.00213493	0.0275823	5.44e-46	NA	5	5	5	Plasma Protein
ENSG00000023572	GLRX2	-1.32511	-0.140995	0.185134	0.0011755	0.04022	1.48e-66	NA	23	23	28	Plasma Protein
ENSG00000181143	MUC16	1.31988	0.167281	0.186875	0.00106392	0.0203704	2.35e-34	NA	35	35	53	Plasma Protein
ENSG00000166501	PRKCB	-1.31986	-0.129173	0.186883	0.0013557	0.0504865	1.92e-83	NA	11	11	20	Plasma Protein
ENSG00000100823	APEX1	1.31901	0.0611557	0.187165	0.00669476	0.0318728	6.04e-53	NA	18	18	27	Plasma Protein
ENSG00000169397	RNASE3	1.31852	0.0208242	0.18733	0.0385474	0.172251	1.32e-298	NA	150	150	184	Plasma Protein
ENSG00000124159	MATN4	1.31623	0.0305531	0.188097	0.0249534	0.0841169	5.09e-140	NA	86	86	90	Plasma Protein
ENSG00000102924	CBLN1	-1.31591	-0.0179752	0.188206	0.0639589	0.309759	0	NA	198	198	226	Plasma Protein
ENSG00000144619	CNTN4	1.31528	0.03152	0.188414	0.0228387	0.109028	2.95e-183	NA	134	135	163	Plasma Protein
ENSG00000178597	PSAPL1	-1.31464	-0.0358485	0.18863	0.0177109	0.145046	6.22e-248	NA	33	33	48	Plasma Protein
ENSG00000057593	F7	1.31243	0.0187928	0.189374	0.0641571	0.365335	0	NA	66	66	78	Plasma Protein
ENSG00000180185	FAHD1	1.31239	0.0763195	0.189389	0.00391753	0.0277382	3.04e-46	NA	12	12	15	Plasma Protein
ENSG00000115590	IL1R2	-1.31187	-0.0214654	0.189564	0.047179	0.137846	8.64e-235	NA	49	49	57	Plasma Protein
ENSG00000095380	NANS	1.30959	0.0548991	0.190333	0.0067267	0.034882	7.7e-58	NA	79	79	98	Plasma Protein
ENSG00000169218	RSPO1	-1.30456	-0.0598128	0.192043	0.00472721	0.0697851	1.15e-115	NA	21	21	26	Plasma Protein
ENSG00000170248	PDCD6IP	-1.30398	-0.0183198	0.19224	0.0580695	0.191175	0	NA	96	96	111	Plasma Protein
ENSG00000123342	MMP19	-1.29825	-0.130765	0.194202	0.00161328	0.0210584	1.83e-35	NA	57	57	65	Plasma Protein
ENSG00000179431	FJX1	1.2972	0.0701334	0.194561	0.00432155	0.0525203	8.26e-87	NA	25	25	31	Plasma Protein
ENSG00000203710	CR1	1.29568	0.0634534	0.195085	0.00651049	0.206331	0	NA	138	138	173	Plasma Protein
ENSG00000172382	PRSS27	-1.29282	-0.247832	0.196074	0.000315428	0.00303174	1.71e-06	NA	7	7	7	Plasma Protein
ENSG00000013583	HEBP1	-1.29026	-0.0381041	0.196959	0.015123	0.25025	0	NA	71	71	94	Plasma Protein
ENSG00000148180	GSN	1.28957	0.069538	0.197199	0.00437221	0.0447024	6.59e-74	NA	61	61	74	Plasma Protein
ENSG00000148180	GSN	1.28957	0.069538	0.197199	0.00437221	0.00694636	8.09e-13	NA	61	61	74	Plasma Protein
ENSG00000183798	EMILIN3	-1.28851	-0.0279451	0.19757	0.0235013	0.131962	3.94e-224	NA	84	84	90	Plasma Protein
ENSG00000274247	PRSS1	-1.28677	-0.771441	0.198174	4.38e-05	0.00484308	1.97e-09	NA	12	18	20	Plasma Protein
ENSG00000196344	ADH7	-1.2864	-0.047875	0.198302	0.00983257	0.0479907	2.54e-79	NA	81	81	84	Plasma Protein
ENSG00000184144	CNTN2	-1.28577	-0.0267269	0.198525	0.035061	0.366993	0	NA	87	87	117	Plasma Protein
ENSG00000112303	VNN2	1.28447	0.0182153	0.198978	0.0628723	0.330687	0	NA	84	84	87	Plasma Protein
ENSG00000158270	COLEC12	-1.28264	-0.0701933	0.199618	0.00463354	0.0463928	1.09e-76	NA	87	87	116	Plasma Protein
ENSG00000288411	SAA1	1.28252	0.0342166	0.199661	0.0211767	0.154002	1.96e-264	NA	41	41	45	Plasma Protein
ENSG00000181234	TMEM132C	-1.28247	-0.0302245	0.199677	0.0227177	0.0711793	5.09e-118	NA	68	68	77	Plasma Protein
ENSG00000171462	DLK2	1.28201	0.0290455	0.199839	0.0245206	0.0808202	2.2e-134	NA	55	55	57	Plasma Protein
ENSG00000160181	TFF2	-1.28079	-0.166444	0.200268	0.000818918	0.00670299	1.99e-12	NA	29	29	32	Plasma Protein
ENSG00000154127	UBASH3B	-1.27739	-0.0485825	0.201463	0.0103468	0.0659933	2.76e-109	NA	51	51	60	Plasma Protein
ENSG00000106853	PTGR1	1.27679	0.0240498	0.201677	0.0312045	0.268905	0	NA	108	108	121	Plasma Protein
ENSG00000129538	RNASE1	-1.27653	-0.0897815	0.201769	0.00312444	0.144675	2.98e-247	NA	23	23	45	Plasma Protein
ENSG00000124875	CXCL6	1.27589	0.0189192	0.201993	0.0618432	0.192951	0	NA	31	31	38	Plasma Protein
ENSG00000151655	ITIH2	1.27419	0.029559	0.202598	0.0269588	0.231918	0	NA	49	49	53	Plasma Protein
ENSG00000221826	PSG3	-1.2738	-0.0383259	0.202735	0.0163917	0.334129	0	NA	76	77	113	Plasma Protein
ENSG00000137496	IL18BP	-1.27309	-0.242625	0.202984	0.000443545	0.00451554	6.66e-09	NA	37	37	40	Plasma Protein
ENSG00000091972	CD200	-1.27206	-0.0670806	0.203351	0.00405996	0.0255473	1.06e-42	NA	58	58	70	Plasma Protein
ENSG00000273572	CDHR5	1.2635	0.0875459	0.20641	0.00244027	0.0172469	2.46e-29	NA	27	27	33	Plasma Protein
ENSG00000159723	AGRP	-1.26319	-0.0814806	0.206522	0.00242224	0.045231	8.9e-75	NA	27	27	28	Plasma Protein
ENSG00000163737	PF4	1.26205	0.20552	0.206931	0.000622747	0.0196453	3.44e-33	NA	25	25	30	Plasma Protein
ENSG00000047457	CP	-1.25798	-0.129362	0.208401	0.0011969	0.00922836	1.76e-16	NA	40	40	45	Plasma Protein
ENSG00000113889	KNG1	1.25775	0.0276525	0.208483	0.0205203	0.0245323	4.62e-41	NA	146	146	200	Plasma Protein
ENSG00000113889	KNG1	1.25775	0.0276525	0.208483	0.0205203	0.192388	0	NA	146	146	200	Plasma Protein
ENSG00000113889	KNG1	1.25775	0.0276525	0.208483	0.0205203	0.074189	4.13e-123	NA	146	146	200	Plasma Protein
ENSG00000278355	LILRA5	1.25523	0.0641713	0.209397	0.00483314	0.0559397	1.75e-92	NA	50	50	96	Plasma Protein
ENSG00000278355	LILRA5	1.25523	0.0641713	0.209397	0.00483314	0.0421965	8.58e-70	NA	50	50	96	Plasma Protein
ENSG00000116288	PARK7	1.25406	0.0272758	0.20982	0.0252025	0.2098	0	NA	21	21	30	Plasma Protein
ENSG00000092421	SEMA6A	1.25311	0.0819108	0.210166	0.00268075	0.0520819	4.39e-86	NA	57	57	74	Plasma Protein
FAM19A5	FAM19A5	1.24969	0.127494	0.211412	0.00138998	0.00606436	2.12e-11	NA	27	27	33	Plasma Protein
ENSG00000133112	TPT1	-1.24814	-0.284637	0.211981	0.000239254	0.00486004	1.85e-09	NA	18	18	22	Plasma Protein
ENSG00000148341	SH3GLB2	1.24519	0.0341404	0.213061	0.0185092	0.17389	1.04e-301	NA	44	44	46	Plasma Protein
ENSG00000140443	IGF1R	-1.24298	-0.103358	0.213874	0.00208591	0.0280843	8.38e-47	NA	50	50	60	Plasma Protein
ENSG00000128040	SPINK2	1.24097	0.049903	0.214617	0.00750389	0.0542773	1.01e-89	NA	30	30	37	Plasma Protein
ENSG00000034713	GABARAPL2	1.2341	0.0680366	0.217165	0.00385541	0.021622	2.27e-36	NA	45	45	49	Plasma Protein
ENSG00000278767	SERPINA10	1.22794	0.0178371	0.21947	0.05555	0.215022	0	NA	208	208	235	Plasma Protein
ENSG00000112280	COL9A1	1.22696	0.0995775	0.219839	0.00219395	0.0141374	2.4e-24	NA	50	50	51	Plasma Protein
ENSG00000108039	XPNPEP1	-1.22666	-0.0483906	0.21995	0.00796661	0.0442662	3.43e-73	NA	29	29	31	Plasma Protein
ENSG00000115129	TP53I3	-1.22663	-0.0174702	0.219962	0.0605888	0.296847	0	NA	65	65	70	Plasma Protein
ENSG00000164039	BDH2	1.22644	0.0369389	0.220033	0.0131401	0.0446389	8.38e-74	NA	55	55	58	Plasma Protein
ENSG00000221890	NPTXR	-1.223	-0.0422699	0.221331	0.0118744	0.122567	2.94e-207	NA	81	81	90	Plasma Protein
ENSG00000283104	SARS2	1.22267	3.74233	0.221455	1.26e-06	0.00418324	2.3e-08	NA	2	2	12	Plasma Protein
ENSG00000188157	AGRN	1.22174	0.0695894	0.221807	0.00451794	0.0453709	5.24e-75	NA	20	21	28	Plasma Protein
ENSG00000115457	IGFBP2	-1.21877	-0.110089	0.22293	0.00151162	0.0108919	3.81e-19	NA	31	31	34	Plasma Protein
ENSG00000142166	IFNAR1	1.21869	0.0183465	0.222961	0.0552634	0.261416	0	NA	60	60	75	Plasma Protein
ENSG00000077232	DNAJC10	-1.21593	-0.35001	0.224011	0.000364777	0.0333663	2.26e-55	NA	27	27	43	Plasma Protein
ENSG00000101425	BPI	-1.21503	-0.0223439	0.224353	0.028865	0.245388	0	NA	164	164	188	Plasma Protein
ENSG00000101307	SIRPB1	1.21486	0.0130677	0.224418	0.118368	0.518325	0	NA	171	172	197	Plasma Protein
HRSP12	HRSP12	1.20637	0.0294052	0.227675	0.0206065	0.078417	2.73e-130	NA	11	11	12	Plasma Protein
ENSG00000196189	SEMA4A	1.20349	0.0356519	0.228786	0.0148454	0.0376248	2.59e-62	NA	35	35	40	Plasma Protein
ENSG00000101441	CST4	-1.20254	-0.0563534	0.229153	0.00624062	0.053426	2.6e-88	NA	17	17	23	Plasma Protein
ENSG00000163815	CLEC3B	1.19732	0.0409605	0.231181	0.0132725	0.0624694	2.24e-103	NA	47	47	56	Plasma Protein
ENSG00000137392	CLPS	-1.19577	-0.0447418	0.231787	0.00968024	0.14751	1.87e-252	NA	132	132	148	Plasma Protein
ENSG00000113594	LIFR	1.19465	0.0390105	0.232224	0.0115492	0.0651785	6.45e-108	NA	47	47	59	Plasma Protein
ENSG00000118276	B4GALT6	-1.19033	-0.0462121	0.233915	0.00805921	0.197779	0	NA	67	67	81	Plasma Protein
ENSG00000079112	CDH17	1.18746	0.03309	0.235046	0.0180608	0.125274	4.23e-212	NA	44	44	55	Plasma Protein
ENSG00000182718	ANXA2	1.18728	0.0351569	0.235115	0.0150799	0.114826	1.73e-193	NA	76	76	110	Plasma Protein
ENSG00000182718	ANXA2	1.18728	0.0351569	0.235115	0.0150799	0.0396399	1.32e-65	NA	76	76	110	Plasma Protein
ENSG00000284501	MGAT4B	1.18231	0.0747869	0.237084	0.00232769	0.104059	1.55e-174	NA	33	33	48	Plasma Protein
ENSG00000139192	TAPBPL	-1.18106	-0.0125648	0.237578	0.109358	0.541002	0	NA	16	16	29	Plasma Protein
ENSG00000196586	MYO6	-1.17638	-0.206127	0.239444	0.000530878	0.016675	2.04e-28	NA	16	16	18	Plasma Protein
ENSG00000164305	CASP3	-1.17528	-0.025218	0.239882	0.0258368	0.153025	1.26e-262	NA	40	40	49	Plasma Protein
ENSG00000182985	CADM1	-1.17368	-0.0430694	0.240525	0.00787719	0.0394316	2.89e-65	NA	49	49	54	Plasma Protein
ENSG00000188257	PLA2G2A	-1.17189	-0.0166825	0.241242	0.0611978	0.246647	0	NA	49	49	55	Plasma Protein
ENSG00000185267	CDNF	-1.16785	-0.0464115	0.242868	0.00723175	0.0677964	2.57e-112	NA	104	104	119	Plasma Protein
ENSG00000254087	LYN	1.16769	0.083636	0.24293	0.00262845	0.00953217	5.75e-17	NA	14	14	16	Plasma Protein
ENSG00000281184	PSMB1	1.16539	0.0201819	0.243862	0.0400428	0.134195	3.63e-228	NA	22	22	26	Plasma Protein
ENSG00000101443	WFDC2	1.16491	0.105636	0.244057	0.00130771	0.00931038	1.3e-16	NA	26	26	29	Plasma Protein
ENSG00000276114	CCL23	-1.16295	-0.0172791	0.244851	0.0514371	0.256695	0	NA	138	138	258	Plasma Protein
ENSG00000276114	CCL23	-1.16295	-0.0172791	0.244851	0.0514371	0.304631	0	NA	138	138	258	Plasma Protein
ENSG00000178772	CPN2	-1.16142	-0.0125921	0.245473	0.11732	0.289458	0	NA	58	58	66	Plasma Protein
ENSG00000160408	ST6GALNAC6	-1.16086	-0.226119	0.2457	0.000281895	0.00361563	1.91e-07	NA	29	29	37	Plasma Protein
ENSG00000116194	ANGPTL1	-1.1589	-0.0308081	0.246499	0.018082	0.166219	3.15e-287	NA	71	71	89	Plasma Protein
ENSG00000136514	RTP4	1.15775	0.104184	0.246966	0.0015021	0.12959	7.46e-220	NA	80	80	92	Plasma Protein
ENSG00000148965	SAA4	1.15521	0.0365329	0.248006	0.0134261	0.355074	0	NA	116	116	138	Plasma Protein
ENSG00000157150	TIMP4	-1.15478	-0.0486293	0.248182	0.00716436	0.114297	1.49e-192	NA	35	35	47	Plasma Protein
ENSG00000122224	LY9	1.15375	0.0393299	0.248605	0.00966573	0.152884	2.3e-262	NA	79	79	97	Plasma Protein
HARS	HARS	-1.14951	-0.195196	0.250347	0.000552075	0.0120184	5.97e-21	NA	22	22	23	Plasma Protein
ENSG00000142657	PGD	1.14639	0.114346	0.251634	0.00157851	0.0334463	1.67e-55	NA	17	17	19	Plasma Protein
ENSG00000160472	TMEM190	-1.14619	-0.0118152	0.251717	0.126384	0.34667	0	NA	43	43	46	Plasma Protein
ENSG00000176393	RNPEP	-1.14326	-0.0154441	0.25293	0.0790433	0.302379	0	NA	122	122	132	Plasma Protein
ENSG00000117335	CD46	-1.14271	-0.154837	0.253158	0.000516027	0.207105	0	NA	22	22	50	Plasma Protein
ENSG00000166482	MFAP4	1.14198	0.149394	0.253463	0.000986983	0.0310868	1.14e-51	NA	25	25	29	Plasma Protein
ENSG00000125458	NT5C	-1.14074	-0.0536802	0.253979	0.00623938	0.13226	1.15e-224	NA	61	61	68	Plasma Protein
FAM213A	FAM213A	1.13782	0.235514	0.255196	0.000295223	0.00105044	0.00340237	NA	32	32	38	Plasma Protein
TMEM2	TMEM2	1.13662	1.13947	0.255697	1.39e-05	0.0206228	9.22e-35	NA	3	3	9	Plasma Protein
ENSG00000198162	MAN1A2	1.136	0.0347161	0.255957	0.0132988	0.139188	3.13e-237	NA	51	51	60	Plasma Protein
ENSG00000239697	TNFSF12	-1.13168	-0.100493	0.257767	0.0015895	0.0100057	1e-17	NA	14	14	16	Plasma Protein
ENSG00000006118	TMEM132A	-1.12968	-0.063266	0.258609	0.0050872	0.362018	0	NA	44	44	53	Plasma Protein
ENSG00000070190	DAPP1	1.12538	0.030526	0.260429	0.0147811	0.0704929	7.34e-117	NA	71	71	81	Plasma Protein
ENSG00000151327	FAM177A1	-1.12255	-0.0593625	0.26163	0.00381418	0.226507	0	NA	63	63	77	Plasma Protein
ENSG00000121871	SLITRK3	-1.11987	-0.0282861	0.26277	0.0190536	0.0920124	1.35e-153	NA	105	105	117	Plasma Protein
ENSG00000231924	PSG1	-1.11955	-0.252366	0.262905	0.000278803	0.00760564	7.07e-14	NA	21	21	29	Plasma Protein
ENSG00000145708	CRHBP	1.11683	0.103781	0.264066	0.00153074	0.221542	0	NA	45	45	67	Plasma Protein
ENSG00000197646	PDCD1LG2	-1.1109	-0.0143225	0.26661	0.07539	0.284311	0	NA	35	35	37	Plasma Protein
ENSG00000164978	NUDT2	-1.10983	-0.0188514	0.267071	0.0361228	0.484836	0	NA	38	38	52	Plasma Protein
ENSG00000154229	PRKCA	-1.10675	-0.0548195	0.2684	0.00489123	0.0615799	6.89e-102	NA	55	55	80	Plasma Protein
ENSG00000181634	TNFSF15	1.10607	0.135772	0.268695	0.000829947	0.00913331	2.51e-16	NA	35	35	37	Plasma Protein
ENSG00000150455	TIRAP	1.1056	0.0293371	0.268901	0.0123777	0.135436	2.05e-230	NA	67	67	80	Plasma Protein
ENSG00000284194	SCO2	-1.1044	-0.13244	0.26942	0.000781841	0.0120625	5.07e-21	NA	8	8	11	Plasma Protein
ENSG00000170369	CST2	-1.10289	-0.0234511	0.270077	0.0265752	0.140877	2.61e-240	NA	24	24	26	Plasma Protein
ENSG00000088882	CPXM1	-1.09981	-0.0271612	0.271413	0.022692	0.362105	0	NA	73	73	91	Plasma Protein
ENSG00000104213	PDGFRL	1.09976	0.0565253	0.271435	0.00507739	0.074176	4.34e-123	NA	57	57	69	Plasma Protein
ENSG00000143061	IGSF3	-1.09528	-0.0516109	0.273394	0.00713353	0.0372338	1.13e-61	NA	69	69	81	Plasma Protein
ENSG00000275482	EPHB6	1.09128	0.0399912	0.275148	0.0106188	0.164953	7.52e-285	NA	27	41	54	Plasma Protein
ENSG00000030582	GRN	-1.08802	-0.0393394	0.276586	0.00982269	0.0279675	1.3e-46	NA	26	26	28	Plasma Protein
ENSG00000044012	GUCA2B	1.08485	0.0985976	0.277988	0.00144165	0.0106069	1.09e-18	NA	7	7	9	Plasma Protein
ENSG00000002549	LAP3	-1.08065	-0.123107	0.279855	0.000939014	0.0195559	4.79e-33	NA	34	34	43	Plasma Protein
ENSG00000002549	LAP3	-1.08065	-0.123107	0.279855	0.000939014	0.0133545	4.31e-23	NA	34	34	43	Plasma Protein
ENSG00000004700	RECQL	1.08051	0.0811959	0.279916	0.00200741	0.0200168	8.7e-34	NA	73	73	78	Plasma Protein
ENSG00000105088	OLFM2	-1.07899	-0.0112681	0.280592	0.113552	0.330629	0	NA	57	57	71	Plasma Protein
ENSG00000187758	ADH1A	1.07532	0.0923739	0.282231	0.00187481	0.0645992	6.05e-107	NA	26	26	34	Plasma Protein
ENSG00000129244	ATP1B2	1.06943	0.0598712	0.284878	0.00381919	0.143438	5.48e-245	NA	30	30	47	Plasma Protein
ENSG00000065361	ERBB3	-1.06932	-0.0483585	0.284926	0.0062414	0.017776	3.48e-30	NA	46	46	61	Plasma Protein
ENSG00000143954	REG3G	-1.06883	-0.0307459	0.285146	0.0161754	0.193284	0	NA	67	67	91	Plasma Protein
ENSG00000166145	SPINT1	-1.0672	-0.0878377	0.285883	0.00294405	0.0280698	8.85e-47	NA	19	19	20	Plasma Protein
ENSG00000167261	DPEP2	-1.06539	-0.0395832	0.286701	0.0104209	0.0769858	7.42e-128	NA	169	169	195	Plasma Protein
ENSG00000159763	PIP	1.06368	0.0249328	0.287471	0.0232018	0.0889033	3.09e-148	NA	187	189	213	Plasma Protein
ENSG00000168961	LGALS9	-1.05851	-0.0329289	0.289825	0.0120789	0.0501086	8.08e-83	NA	11	11	18	Plasma Protein
ENSG00000090013	BLVRB	-1.058	-0.10291	0.290055	0.00158531	0.0318709	6.08e-53	NA	48	48	57	Plasma Protein
VPS24	VPS24	-1.05735	-0.0741136	0.290352	0.00216544	0.030397	1.5e-50	NA	26	26	37	Plasma Protein
ENSG00000134755	DSC2	-1.05045	-0.0565043	0.293512	0.00483062	0.100845	6.38e-169	NA	27	27	50	Plasma Protein
ENSG00000197943	PLCG2	1.04631	0.0466275	0.295418	0.00651993	0.0521806	3.02e-86	NA	43	43	55	Plasma Protein
ENSG00000136371	MTHFS	1.04482	0.0122066	0.296106	0.0799682	0.441155	0	NA	65	65	82	Plasma Protein
ENSG00000282984	TBCE	-1.04468	-0.0314423	0.296171	0.0150625	0.152228	3.74e-261	NA	65	67	92	Plasma Protein
ENSG00000142748	FCN3	-1.03998	-0.062041	0.298349	0.00624245	0.07617	1.8e-126	NA	80	81	97	Plasma Protein
ENSG00000163453	IGFBP7	1.03798	0.0800763	0.299279	0.00222821	0.128229	2.1e-217	NA	41	41	73	Plasma Protein
ENSG00000091181	IL5RA	-1.0372	-0.0167532	0.299641	0.0489406	0.196713	0	NA	77	78	87	Plasma Protein
ENSG00000170367	CST5	1.03516	0.0222172	0.300594	0.0257087	0.199532	0	NA	22	22	28	Plasma Protein
ENSG00000169385	RNASE2	1.02702	0.0296038	0.304413	0.0144336	0.0449459	2.62e-74	NA	24	24	34	Plasma Protein
ENSG00000115652	UXS1	1.02672	0.105035	0.304551	0.00122945	0.0312747	5.65e-52	NA	28	28	45	Plasma Protein
ENSG00000130656	HBZ	-1.02502	-0.0651539	0.305353	0.00339641	0.247224	0	NA	45	45	55	Plasma Protein
ENSG00000072778	ACADVL	1.02487	0.469789	0.305424	5.01e-05	0.00215122	4.79e-05	NA	6	6	11	Plasma Protein
ENSG00000100385	IL2RB	-1.02416	-0.345016	0.305758	0.000149823	0.0114726	4.47e-20	NA	13	13	20	Plasma Protein
ENSG00000128274	A4GALT	-1.02021	-0.036027	0.307628	0.0100471	0.0719007	3.08e-119	NA	36	36	49	Plasma Protein
ENSG00000281818	MANSC1	-1.0194	-0.0359896	0.308012	0.0101212	0.0839599	9.45e-140	NA	31	31	33	Plasma Protein
ENSG00000103876	FAH	-1.01866	-0.0421599	0.308364	0.00783119	0.142695	1.25e-243	NA	63	63	73	Plasma Protein
ENSG00000100368	CSF2RB	-1.01846	-0.0242684	0.308461	0.0230106	0.243531	0	NA	7	7	8	Plasma Protein
ENSG00000178172	SPINK6	1.01769	0.0892713	0.308823	0.00166571	0.17961	1.343101324486e-312	NA	28	28	61	Plasma Protein
ENSG00000162576	MXRA8	-1.01557	-0.139657	0.309834	0.000828334	0.0077742	3.79e-14	NA	23	23	26	Plasma Protein
ENSG00000167680	SEMA6B	-1.01193	-0.228032	0.311571	0.000352772	0.0103262	3.07e-18	NA	34	34	47	Plasma Protein
ENSG00000165457	FOLR2	-1.00942	-0.150661	0.312776	0.000569394	0.00857367	1.98e-15	NA	26	26	28	Plasma Protein
ENSG00000181036	FCRL6	-1.0091	-0.0277377	0.312928	0.015371	0.0770027	6.94e-128	NA	39	39	46	Plasma Protein
ENSG00000143196	DPT	1.00817	0.0290191	0.313371	0.01945	0.163589	2.71e-282	NA	107	107	121	Plasma Protein
ENSG00000142798	HSPG2	-1.00775	-0.0503902	0.313574	0.00501082	0.0629728	3.22e-104	NA	55	55	67	Plasma Protein
ENSG00000120937	NPPB	-1.00762	-0.048611	0.313636	0.00481764	0.0215493	2.97e-36	NA	24	24	25	Plasma Protein
ENSG00000111875	ASF1A	-1.00574	-0.130129	0.314541	0.000779495	0.00395844	5.31e-08	NA	23	23	23	Plasma Protein
ENSG00000145192	AHSG	-1.00495	-0.0907375	0.314923	0.00206955	0.19467	0	NA	54	54	78	Plasma Protein
ENSG00000113194	FAF2	-1.00356	-0.412701	0.315592	7.23e-05	0.000277649	0.0831553	NA	3	3	4	Plasma Protein
ENSG00000134352	IL6ST	-1.00255	-0.0288463	0.316077	0.01422	0.0992416	3.95e-166	NA	56	56	65	Plasma Protein
ENSG00000107679	PLEKHA1	1.00143	0.211698	0.316619	0.000306048	0.0276293	4.57e-46	NA	12	12	18	Plasma Protein
PKM2	PKM2	0.996556	0.575075	0.31898	4.24e-05	0.0023181	2.54e-05	NA	7	7	7	Plasma Protein
ENSG00000172728	FUT10	0.995457	0.0182719	0.319514	0.0287533	0.410806	0	NA	76	76	92	Plasma Protein
ENSG00000160883	HK3	0.993429	0.202785	0.320501	0.000324358	0.0133027	5.22e-23	NA	14	14	20	Plasma Protein
ENSG00000122694	GLIPR2	-0.990824	-0.0291314	0.321771	0.0146492	0.0545867	3.09e-90	NA	42	42	47	Plasma Protein
ENSG00000172955	ADH6	0.986828	0.0374463	0.323727	0.00740028	0.136851	5.55e-233	NA	67	67	74	Plasma Protein
ENSG00000100985	MMP9	-0.982674	-0.0762133	0.325768	0.00218019	0.0420642	1.41e-69	NA	12	12	20	Plasma Protein
ENSG00000131981	LGALS3	-0.981514	-0.022973	0.326339	0.0221835	0.12388	1.32e-209	NA	47	47	48	Plasma Protein
ENSG00000166086	JAM3	-0.97982	-0.471271	0.327175	4.78e-05	0.0235608	1.71e-39	NA	7	7	12	Plasma Protein
ENSG00000148218	ALAD	-0.977946	-0.0232867	0.328101	0.0182779	0.163964	5.38e-283	NA	112	112	137	Plasma Protein
ENSG00000143774	GUK1	0.976293	0.0356467	0.328919	0.00874563	0.147339	3.86e-252	NA	43	44	54	Plasma Protein
ENSG00000168878	SFTPB	0.973905	0.10565	0.330104	0.00139244	0.142773	9e-244	NA	58	59	69	Plasma Protein
ENSG00000130755	GMFG	0.97364	0.0949203	0.330235	0.00156837	0.0241777	1.72e-40	NA	34	34	44	Plasma Protein
ENSG00000243364	EFNA4	0.973588	0.113672	0.330261	0.000906182	0.00172414	0.000245989	NA	8	8	12	Plasma Protein
ENSG00000229341	TNXB	-0.969628	-0.0406745	0.332232	0.0110353	0.254426	0	NA	87	87	101	Plasma Protein
ENSG00000133048	CHI3L1	0.969121	0.047058	0.332485	0.00481309	0.453112	0	NA	38	38	61	Plasma Protein
ENSG00000125733	TRIP10	-0.967703	-0.0589625	0.333193	0.00329705	0.0242201	1.47e-40	NA	71	71	85	Plasma Protein
ENSG00000165953	SERPINA12	0.966725	0.0171044	0.333682	0.0399847	0.15071	2.39e-258	NA	51	51	55	Plasma Protein
ENSG00000162813	BPNT1	0.959667	0.137336	0.337223	0.000563531	0.0248951	1.2e-41	NA	30	30	35	Plasma Protein
ENSG00000188730	VWC2	0.95849	0.0142775	0.337816	0.0533204	0.214358	0	NA	107	107	120	Plasma Protein
ENSG00000161055	SCGB3A1	0.958474	0.0989143	0.337824	0.00124964	0.00881849	8.01e-16	NA	19	19	24	Plasma Protein
ENSG00000143727	ACP1	-0.955662	-0.00739875	0.339243	0.192714	0.490434	0	NA	93	93	102	Plasma Protein
ENSG00000164485	IL22RA2	0.951872	0.0590762	0.341162	0.00318791	0.0320966	2.61e-53	NA	41	41	46	Plasma Protein
ENSG00000130175	PRKCSH	0.951836	0.0423658	0.34118	0.00786446	0.0360029	1.15e-59	NA	26	26	33	Plasma Protein
ENSG00000113296	THBS4	0.951339	0.0235365	0.341432	0.0223782	0.121998	3.05e-206	NA	45	45	50	Plasma Protein
ENSG00000113905	HRG	0.951294	0.00929451	0.341455	0.131464	0.363121	0	NA	70	70	80	Plasma Protein
ENSG00000198610	AKR1C4	-0.95084	-0.0148646	0.341686	0.0448141	0.290838	0	NA	35	35	44	Plasma Protein
ENSG00000112902	SEMA5A	0.950652	0.0204432	0.341781	0.028332	0.240889	0	NA	103	103	122	Plasma Protein
ENSG00000110203	FOLR3	0.948587	0.0282059	0.342831	0.0194266	0.241457	0	NA	39	39	48	Plasma Protein
ENSG00000108179	PPIF	-0.945623	-0.301248	0.344341	0.000107245	0.00839312	3.85e-15	NA	19	19	22	Plasma Protein
ENSG00000182621	PLCB1	0.943259	0.297375	0.345549	0.000141236	-0.000131573	0.820964	NA	7	7	8	Plasma Protein
ENSG00000100614	PPM1A	0.939056	0.123278	0.347702	0.000771394	0.00668535	2.12e-12	NA	13	13	14	Plasma Protein
ENSG00000109854	HTATIP2	0.938173	0.251794	0.348156	0.000171844	0.0424571	3.21e-70	NA	5	5	10	Plasma Protein
ENSG00000162878	PKDCC	0.937363	0.0358461	0.348572	0.00844831	0.0654194	2.54e-108	NA	26	26	29	Plasma Protein
ENSG00000143226	FCGR2A	-0.937026	-0.0470582	0.348745	0.0058399	0.489153	0	NA	24	24	34	Plasma Protein
DARS	DARS	-0.936259	-0.0352205	0.34914	0.0142911	0.0586874	4.65e-97	NA	39	39	46	Plasma Protein
ENSG00000139329	LUM	-0.935054	-0.0588082	0.349761	0.0022432	0.0541198	1.84e-89	NA	124	124	137	Plasma Protein
ENSG00000122176	FMOD	-0.933696	-0.0553944	0.350461	0.00332227	0.0560819	1.01e-92	NA	27	27	36	Plasma Protein
ENSG00000128294	TPST2	-0.932592	-0.0649915	0.351031	0.00278339	0.0518965	8.91e-86	NA	28	28	37	Plasma Protein
ENSG00000067182	TNFRSF1A	0.930529	0.0438194	0.352097	0.00608182	0.0172918	2.08e-29	NA	13	13	20	Plasma Protein
ENSG00000163814	CDCP1	0.929194	0.0242063	0.352789	0.0186195	0.0897246	1.19e-149	NA	65	65	73	Plasma Protein
ENSG00000111144	LTA4H	-0.925349	-0.059623	0.354785	0.00311862	0.0128754	2.53e-22	NA	39	39	45	Plasma Protein
ENSG00000104332	SFRP1	-0.923611	-0.0285552	0.355689	0.0135898	0.0478694	4.02e-79	NA	90	90	102	Plasma Protein
ENSG00000164342	TLR3	0.91677	0.00933019	0.359263	0.118877	0.340864	0	NA	62	62	74	Plasma Protein
ENSG00000162444	RBP7	-0.911297	-0.0449432	0.362139	0.00768102	0.136042	1.63e-231	NA	25	25	39	Plasma Protein
ENSG00000122756	CNTFR	0.910362	0.0487628	0.362631	0.00428001	0.0630522	2.37e-104	NA	50	50	59	Plasma Protein
ENSG00000060971	ACAA1	0.910127	0.065385	0.362755	0.00276448	0.0459793	5.23e-76	NA	47	47	49	Plasma Protein
ENSG00000116962	NID1	0.909025	0.118328	0.363337	0.000692621	0.0280898	8.21e-47	NA	52	52	70	Plasma Protein
ENSG00000113721	PDGFRB	-0.904964	-0.0266307	0.365485	0.0153172	0.550742	0	NA	68	68	84	Plasma Protein
ENSG00000258818	RNASE4	0.901363	0.0127039	0.367396	0.0593178	0.193277	0	NA	77	77	97	Plasma Protein
ENSG00000157349	DDX19B	-0.899702	-0.328164	0.368279	0.000107597	0.0124975	1.02e-21	NA	15	15	18	Plasma Protein
ENSG00000282967	HTN3	0.899202	0.251109	0.368545	0.000175105	0.0129275	2.08e-22	NA	13	13	16	Plasma Protein
ENSG00000172260	NEGR1	0.898792	0.0705922	0.368764	0.00218499	0.0152541	3.88e-26	NA	56	57	82	Plasma Protein
ENSG00000172260	NEGR1	0.898792	0.0705922	0.368764	0.00218499	0.0277426	2.99e-46	NA	56	57	82	Plasma Protein
ENSG00000109610	SOD3	0.897667	0.0214741	0.369363	0.0149406	0.118042	3.41e-199	NA	177	177	213	Plasma Protein
ENSG00000132855	ANGPTL3	0.895936	0.0313957	0.370287	0.0102319	0.0552474	2.47e-91	NA	22	22	27	Plasma Protein
ENSG00000124107	SLPI	0.895117	0.0489318	0.370724	0.00381794	0.0399669	3.85e-66	NA	52	52	61	Plasma Protein
ENSG00000085377	PREP	0.89454	0.0214525	0.371033	0.0228227	0.255727	0	NA	86	86	94	Plasma Protein
ENSG00000163606	CD200R1	-0.891576	-0.0438032	0.37262	0.00538064	0.0364062	2.53e-60	NA	30	30	36	Plasma Protein
ENSG00000100626	GALNT16	-0.891039	-0.0184646	0.372908	0.0294384	0.136192	8.7e-232	NA	81	83	87	Plasma Protein
CD97	CD97	0.889255	0.0700377	0.373866	0.00240042	0.0112983	8.5e-20	NA	47	47	56	Plasma Protein
ENSG00000110801	PSMD9	0.88524	0.199211	0.376027	0.000216381	0.0194581	6.89e-33	NA	7	7	13	Plasma Protein
ENSG00000171960	PPIH	-0.882718	-0.11821	0.377389	0.000720103	0.00742104	1.4e-13	NA	16	16	18	Plasma Protein
ENSG00000166913	YWHAB	-0.87815	-0.00936756	0.379862	0.114689	0.326469	0	NA	44	44	47	Plasma Protein
ENSG00000170373	CST1	-0.874991	-0.0188628	0.381579	0.0256696	0.117034	2.1e-197	NA	28	28	31	Plasma Protein
ENSG00000101446	SPINT3	-0.873752	-0.0799453	0.382253	0.00148644	0.0844099	1.6e-140	NA	19	19	33	Plasma Protein
ENSG00000158517	NCF1	0.873204	0.0496872	0.382552	0.00571458	0.167308	2.81e-289	NA	103	122	154	Plasma Protein
ENSG00000111801	BTN3A3	0.872604	0.0118977	0.382879	0.0850091	0.468207	0	NA	106	108	119	Plasma Protein
ENSG00000116106	EPHA4	-0.871792	-0.0274351	0.383322	0.0128383	0.0776506	5.5e-129	NA	76	76	104	Plasma Protein
NOV	NOV	0.870363	0.0695367	0.384102	0.00173031	0.0162223	1.08e-27	NA	18	18	27	Plasma Protein
ENSG00000126259	KIRREL2	0.866038	0.0665692	0.386469	0.00196417	0.0148143	1.97e-25	NA	33	33	34	Plasma Protein
ENSG00000168872	DDX19A	-0.860267	-0.23301	0.389642	0.000231956	0.031364	4.04e-52	NA	17	17	24	Plasma Protein
ENSG00000108602	ALDH3A1	0.860256	0.0982271	0.389648	0.000944731	0.022069	4.33e-37	NA	5	5	12	Plasma Protein
ENSG00000126070	AGO3	0.858752	0.450798	0.390478	4.41e-05	1.92e-05	0.286029	NA	8	8	9	Plasma Protein
ENSG00000166250	CLMP	0.858506	0.106861	0.390613	0.000811739	0.102234	2.4e-171	NA	33	33	55	Plasma Protein
ENSG00000176170	SPHK1	0.857765	0.0729801	0.391022	0.0018679	0.0151649	5.39e-26	NA	67	67	77	Plasma Protein
ENSG00000025708	TYMP	0.857112	0.191853	0.391383	0.000335633	0.0498863	1.88e-82	NA	14	14	23	Plasma Protein
ENSG00000181195	PENK	-0.851252	-0.012976	0.39463	0.0522006	0.199671	0	NA	61	61	82	Plasma Protein
ENSG00000278006	CCL18	-0.851105	-0.0151662	0.394711	0.0433594	0.215665	0	NA	57	57	64	Plasma Protein
ENSG00000165300	SLITRK5	-0.848445	-0.0349239	0.39619	0.00761734	0.0459974	4.88e-76	NA	94	94	110	Plasma Protein
ENSG00000203747	FCGR3A	0.847167	0.0126117	0.396902	0.135679	0.416095	0	NA	71	72	86	Plasma Protein
ENSG00000070731	ST6GALNAC2	0.845716	0.151506	0.397711	0.000363319	0.00252215	1.17e-05	NA	18	18	23	Plasma Protein
ENSG00000137070	IL11RA	-0.844454	-0.0274935	0.398416	0.0124432	0.111119	6.14e-187	NA	32	32	41	Plasma Protein
ENSG00000114554	PLXNA1	0.844065	0.0313317	0.398633	0.00884301	0.0919174	1.97e-153	NA	40	40	55	Plasma Protein
ENSG00000196576	PLXNB2	-0.840752	-0.0133878	0.400487	0.0569369	0.273795	0	NA	69	69	77	Plasma Protein
ENSG00000026751	SLAMF7	-0.839691	-0.0107455	0.401082	0.0842413	0.384682	0	NA	56	56	68	Plasma Protein
ENSG00000196975	ANXA4	-0.839125	-0.0191092	0.401399	0.0233851	0.0854342	2.82e-142	NA	33	33	35	Plasma Protein
ENSG00000108679	LGALS3BP	-0.838057	-0.0663255	0.401999	0.00299928	0.0295624	3.38e-49	NA	58	58	71	Plasma Protein
ENSG00000278567	CCL3	-0.836895	-0.0222025	0.402651	0.019679	0.106479	8.9e-179	NA	63	63	73	Plasma Protein
ENSG00000069122	ADGRF5	0.836373	0.156437	0.402945	0.000325686	0.259198	0	NA	32	32	59	Plasma Protein
ENSG00000117643	MAN1C1	0.834779	0.0696295	0.403842	0.00217502	0.0674101	1.15e-111	NA	37	37	50	Plasma Protein
ENSG00000114988	LMAN2L	0.832479	0.0345421	0.405139	0.0072632	0.026223	8.59e-44	NA	8	8	9	Plasma Protein
ENSG00000115919	KYNU	-0.831113	-0.0121446	0.40591	0.0586137	0.232464	0	NA	56	56	59	Plasma Protein
ENSG00000188130	MAPK12	0.829256	0.10239	0.40696	0.00106263	0.0240736	2.54e-40	NA	49	49	62	Plasma Protein
ENSG00000142627	EPHA2	-0.827887	-0.0434267	0.407735	0.00401564	0.0942547	1.79e-157	NA	36	36	49	Plasma Protein
ENSG00000086598	TMED2	-0.826928	-0.155175	0.408278	0.000342162	0.000610123	0.0201311	NA	7	7	8	Plasma Protein
ENSG00000243989	ACY1	0.826083	0.236924	0.408757	0.000290943	0.0104278	2.11e-18	NA	17	17	18	Plasma Protein
ENSG00000100504	PYGL	-0.824364	-0.0202417	0.409733	0.0200915	0.0629796	3.13e-104	NA	53	53	58	Plasma Protein
ENSG00000182175	RGMA	0.824338	0.0406534	0.409748	0.00589118	0.0509333	3.5e-84	NA	39	39	57	Plasma Protein
ENSG00000090659	CD209	0.820514	0.0324767	0.411923	0.00914969	0.101386	7.26e-170	NA	85	86	114	Plasma Protein
ENSG00000174136	RGMB	-0.820316	-0.0469415	0.412036	0.00350385	0.082078	1.56e-136	NA	40	40	62	Plasma Protein
ENSG00000099937	SERPIND1	0.819511	0.165047	0.412495	0.000300789	0.00311719	1.24e-06	NA	9	9	10	Plasma Protein
ENSG00000160613	PCSK7	0.81742	0.0137547	0.413688	0.0447454	0.350502	0	NA	29	29	41	Plasma Protein
ENSG00000151952	TMEM132D	0.816581	0.0371774	0.414168	0.00630364	0.0310559	1.28e-51	NA	85	85	97	Plasma Protein
ENSG00000196104	SPOCK3	-0.816555	-0.0433683	0.414183	0.00433795	0.252586	0	NA	49	49	69	Plasma Protein
ENSG00000176919	C8G	-0.815113	-1.27416	0.415008	5.6e-06	0.147724	7.53e-253	NA	3	3	10	Plasma Protein
ENSG00000144730	IL17RD	-0.814257	-0.0281138	0.415498	0.00997087	0.196446	0	NA	24	24	34	Plasma Protein
ENSG00000231268	AGER	-0.814103	-0.0503942	0.415586	0.00362157	0.0491236	3.43e-81	NA	13	13	18	Plasma Protein
ENSG00000153002	CPB1	-0.811664	-0.019034	0.416985	0.0203065	0.0887994	4.67e-148	NA	39	39	44	Plasma Protein
ENSG00000116199	FAM20B	-0.81131	-0.0397241	0.417188	0.00520868	0.0180907	1.09e-30	NA	55	55	59	Plasma Protein
ENSG00000169783	LINGO1	-0.809633	-0.0513286	0.418151	0.00274845	0.014328	1.19e-24	NA	60	60	68	Plasma Protein
ENSG00000282049	PRSS2	0.798355	0.0605037	0.424665	0.0028683	0.157796	1.77e-271	NA	35	47	59	Plasma Protein
ENSG00000139364	TMEM132B	0.79529	0.0257872	0.426445	0.0108992	0.0569431	3.74e-94	NA	21	21	30	Plasma Protein
ENSG00000095970	TREM2	0.79496	0.0695602	0.426637	0.00162347	0.0528579	2.28e-87	NA	37	37	39	Plasma Protein
ENSG00000029559	IBSP	-0.79381	-0.0908139	0.427306	0.000886144	0.00746753	1.18e-13	NA	22	22	32	Plasma Protein
ENSG00000148834	GSTO1	0.79272	0.00662276	0.427941	0.17377	0.441671	0	NA	33	33	33	Plasma Protein
ENSG00000170634	ACYP2	-0.791173	-0.0228281	0.428843	0.013173	0.106486	8.66e-179	NA	59	59	66	Plasma Protein
ENSG00000128322	IGLL1	0.788575	0.0319597	0.430361	0.00741525	0.0603024	9.39e-100	NA	50	50	65	Plasma Protein
ENSG00000277236	CCL14	-0.788187	-0.0154698	0.430587	0.0368579	0.270614	0	NA	59	59	62	Plasma Protein
ENSG00000143321	HDGF	-0.787457	-0.0117482	0.431014	0.0563399	0.178808	4.5737370690653e-311	NA	32	32	53	Plasma Protein
ENSG00000143321	HDGF	-0.787457	-0.0117482	0.431014	0.0563399	0.275794	0	NA	32	32	53	Plasma Protein
ENSG00000100714	MTHFD1	0.786893	0.0312523	0.431344	0.00836198	0.0305274	9.22e-51	NA	44	44	50	Plasma Protein
ENSG00000185436	IFNLR1	0.786719	0.0440336	0.431446	0.00288897	0.028203	5.39e-47	NA	55	55	60	Plasma Protein
ENSG00000164291	ARSK	-0.786264	-0.0763191	0.431713	0.00132956	0.00866334	1.42e-15	NA	14	14	17	Plasma Protein
ENSG00000142192	APP	0.785661	0.0792561	0.432066	0.00115595	0.0188355	6.9e-32	NA	26	26	34	Plasma Protein
ENSG00000060656	PTPRU	0.785438	0.025115	0.432197	0.0119487	0.0479435	3.03e-79	NA	82	82	92	Plasma Protein
ENSG00000174562	KLK15	-0.784769	-0.069943	0.432589	0.00177145	0.0182908	5.18e-31	NA	23	23	29	Plasma Protein
ENSG00000080371	RAB21	0.783899	0.119103	0.4331	0.000451541	0.0135546	2.06e-23	NA	38	38	50	Plasma Protein
ENSG00000063660	GPC1	-0.781866	-0.0200768	0.434293	0.0183439	0.131001	2.14e-222	NA	41	41	54	Plasma Protein
ENSG00000175868	CALCB	0.780875	0.0340779	0.434876	0.00576106	0.0356704	4e-59	NA	27	27	30	Plasma Protein
ENSG00000132561	MATN2	-0.77751	-0.0209206	0.436858	0.0142204	0.0771356	4.13e-128	NA	91	91	102	Plasma Protein
ENSG00000196365	LONP1	-0.777496	-0.337631	0.436866	7.11e-05	-6.84e-05	0.476431	NA	14	14	17	Plasma Protein
ENSG00000139211	AMIGO2	-0.774643	-0.0570478	0.438551	0.00233565	0.0166891	1.93e-28	NA	45	45	54	Plasma Protein
ENSG00000163710	PCOLCE2	0.774159	0.00907764	0.438837	0.0952445	0.229029	0	NA	80	80	97	Plasma Protein
ENSG00000129988	LBP	0.772698	0.0165012	0.439701	0.0267873	0.28228	0	NA	55	55	64	Plasma Protein
ENSG00000135218	CD36	-0.772175	-0.109396	0.440011	0.000847426	0.00372114	1.29e-07	NA	45	45	51	Plasma Protein
ENSG00000172349	IL16	-0.771181	-0.0125181	0.4406	0.0367857	0.304871	0	NA	51	51	56	Plasma Protein
ENSG00000127507	ADGRE2	-0.770484	-0.017371	0.441013	0.0303886	0.163194	1.49e-281	NA	91	91	107	Plasma Protein
ENSG00000198805	PNP	-0.76963	-0.017991	0.44152	0.0213924	0.175814	2.3e-305	NA	122	122	143	Plasma Protein
ENSG00000089692	LAG3	0.767744	0.173249	0.442639	0.000251845	0.017367	1.58e-29	NA	28	28	36	Plasma Protein
ENSG00000196743	GM2A	-0.767242	-0.0134443	0.442938	0.0391538	0.258627	0	NA	58	58	66	Plasma Protein
ENSG00000140263	SORD	0.761894	0.0332716	0.446123	0.00723116	0.0817555	5.56e-136	NA	56	56	74	Plasma Protein
ENSG00000183844	FAM3B	0.760654	0.0138262	0.446864	0.0366626	0.0738856	1.35e-122	NA	84	84	107	Plasma Protein
ENSG00000183844	FAM3B	0.760654	0.0138262	0.446864	0.0366626	0.267056	0	NA	84	84	107	Plasma Protein
ENSG00000157445	CACNA2D3	0.76065	0.0206592	0.446866	0.0179059	0.0743081	2.59e-123	NA	104	104	115	Plasma Protein
ENSG00000231225	MICA	0.759824	0.00736916	0.44736	0.126894	0.503416	0	NA	147	147	158	Plasma Protein
ENSG00000015413	DPEP1	0.758015	0.0154191	0.448442	0.0295119	0.178148	8.29219470808934e-310	NA	60	60	75	Plasma Protein
ENSG00000106992	AK1	-0.755957	-0.0333171	0.449675	0.00618781	0.0447484	5.54e-74	NA	47	47	51	Plasma Protein
ENSG00000110427	KIAA1549L	-0.753447	-0.0113587	0.451181	0.0576253	0.182823	9.5575e-319	NA	14	14	30	Plasma Protein
ENSG00000187957	DNER	-0.744527	-0.0243362	0.456558	0.0126745	0.0607764	1.52e-100	NA	68	68	83	Plasma Protein
ENSG00000090512	FETUB	-0.743509	-0.0336512	0.457174	0.00609964	0.138065	3.46e-235	NA	77	77	89	Plasma Protein
ENSG00000167740	CYB5D2	-0.742676	-0.0721972	0.457678	0.000915253	0.0881117	7.11e-147	NA	20	20	34	Plasma Protein
ENSG00000173950	XXYLT1	-0.740929	-0.0282933	0.458736	0.00988528	0.0934159	5.06e-156	NA	43	43	58	Plasma Protein
ENSG00000090006	LTBP4	0.739522	0.0818866	0.45959	0.000554015	0.0196821	3e-33	NA	49	50	56	Plasma Protein
ENSG00000165623	UCMA	0.738592	0.0212588	0.460155	0.0149347	0.10306	8.64e-173	NA	84	84	96	Plasma Protein
ENSG00000112195	TREML2	0.733752	0.0122392	0.4631	0.0503141	0.180667	1.2864777627e-314	NA	57	57	65	Plasma Protein
ENSG00000285346	CTRB1	-0.730581	-0.0416975	0.465035	0.00516543	0.21004	0	NA	52	52	65	Plasma Protein
ENSG00000146648	EGFR	0.729648	0.0306845	0.465606	0.00617357	0.0578989	9.58e-96	NA	70	70	77	Plasma Protein
ENSG00000185565	LSAMP	0.728144	0.0898909	0.466526	0.00173765	0.0537091	8.83e-89	NA	60	60	72	Plasma Protein
ENSG00000106819	ASPN	-0.727516	-0.0149129	0.46691	0.0362465	0.176973	1.43e-307	NA	55	55	67	Plasma Protein
ENSG00000122033	MTIF3	0.723793	0.124944	0.469193	0.000376126	0.00496827	1.24e-09	NA	24	24	25	Plasma Protein
ENSG00000288455	SEMA7A	-0.723733	-0.0826542	0.46923	0.00142654	0.0108162	5.03e-19	NA	33	33	39	Plasma Protein
ENSG00000105376	ICAM5	-0.723169	-0.0133573	0.469576	0.0359623	0.294853	0	NA	79	79	125	Plasma Protein
ENSG00000105376	ICAM5	-0.723169	-0.0133573	0.469576	0.0359623	0.282018	0	NA	79	79	125	Plasma Protein
ENSG00000166670	MMP10	0.72308	0.0140761	0.469631	0.0183059	0.12545	2.04e-212	NA	144	144	173	Plasma Protein
ENSG00000046604	DSG2	-0.72304	-0.0145488	0.469655	0.0328011	0.0995035	1.38e-166	NA	86	86	94	Plasma Protein
ENSG00000129214	SHBG	-0.722481	-0.0319615	0.469999	0.00689743	0.0651535	7.11e-108	NA	83	83	102	Plasma Protein
ENSG00000053328	METTL24	-0.72057	-0.0875376	0.471174	0.00100852	0.0281864	5.73e-47	NA	28	28	38	Plasma Protein
ENSG00000137507	LRRC32	0.719518	0.0820235	0.471822	0.00092927	0.00733064	1.95e-13	NA	37	37	40	Plasma Protein
ENSG00000159231	CBR3	0.719328	0.00742517	0.471939	0.120999	0.346059	0	NA	61	61	75	Plasma Protein
ENSG00000148488	ST8SIA6	-0.712318	-0.0523473	0.476268	0.00247089	0.0243053	1.07e-40	NA	39	39	45	Plasma Protein
ENSG00000196136	SERPINA3	-0.712052	-0.0177416	0.476433	0.0233875	0.0223387	1.59e-37	NA	92	92	124	Plasma Protein
ENSG00000196136	SERPINA3	-0.712052	-0.0177416	0.476433	0.0233875	0.116437	2.41e-196	NA	92	92	124	Plasma Protein
ENSG00000150893	FREM2	-0.711621	-0.0495288	0.4767	0.00242962	0.00822093	7.28e-15	NA	30	30	37	Plasma Protein
ENSG00000107984	DKK1	0.709156	0.0204486	0.478228	0.016576	0.142231	8.83e-243	NA	66	66	77	Plasma Protein
ENSG00000163221	S100A12	0.708082	0.0262944	0.478894	0.00979149	0.036169	6.16e-60	NA	24	24	29	Plasma Protein
ENSG00000169710	FASN	0.706846	0.12676	0.479662	0.000452654	0.0141281	2.48e-24	NA	19	19	26	Plasma Protein
ENSG00000116791	CRYZ	0.703979	0.0106845	0.481446	0.0410417	0.323029	0	NA	37	37	53	Plasma Protein
ENSG00000119865	CNRIP1	-0.701887	-0.0119261	0.48275	0.0335362	0.194281	0	NA	42	42	48	Plasma Protein
ENSG00000163283	ALPP	0.694961	0.019039	0.48708	0.016601	0.0980749	4.23e-164	NA	52	53	59	Plasma Protein
ENSG00000154928	EPHB1	0.694214	0.0136901	0.487548	0.0329685	0.119221	2.72e-201	NA	51	51	69	Plasma Protein
ENSG00000131094	C1QL1	-0.692986	-0.0256199	0.488318	0.00720794	0.0805604	6.09e-134	NA	47	47	57	Plasma Protein
ENSG00000071051	NCK2	0.691009	0.0383091	0.48956	0.00395267	0.0331146	5.79e-55	NA	49	49	63	Plasma Protein
ENSG00000162836	ACP6	-0.68915	-0.0324552	0.490729	0.0077171	0.510992	0	NA	39	40	52	Plasma Protein
ENSG00000168079	SCARA5	-0.688907	-0.0443772	0.490882	0.00283119	0.0353404	1.38e-58	NA	56	56	74	Plasma Protein
ENSG00000196139	AKR1C3	0.686487	0.234084	0.492406	0.00017355	0.00816627	8.9e-15	NA	8	8	16	Plasma Protein
ENSG00000165672	PRDX3	0.680455	1.13181	0.496216	4.97e-06	0.00361502	1.92e-07	NA	6	6	10	Plasma Protein
ENSG00000170340	B3GNT2	0.679469	0.0239455	0.496841	0.0126851	0.0509818	2.91e-84	NA	62	62	73	Plasma Protein
ENSG00000167757	KLK11	-0.677666	-0.0168849	0.497983	0.0309705	0.177142	6.86e-308	NA	22	22	35	Plasma Protein
ENSG00000128052	KDR	0.675509	0.0164145	0.499352	0.0155088	0.155953	4.72e-268	NA	55	55	68	Plasma Protein
ENSG00000114115	RBP1	0.672162	0.038778	0.501481	0.00392749	0.0136206	1.61e-23	NA	50	50	54	Plasma Protein
ALPPL2	ALPPL2	0.670284	0.0241728	0.502677	0.00925169	0.00484181	1.98e-09	NA	36	37	55	Plasma Protein
ALPPL2	ALPPL2	0.670284	0.0241728	0.502677	0.00925169	0.066083	1.95e-109	NA	36	37	55	Plasma Protein
ENSG00000108700	CCL8	0.667143	0.00766494	0.504681	0.0910265	0.378574	0	NA	44	44	51	Plasma Protein
ENSG00000139684	ESD	-0.666351	-0.0110171	0.505187	0.0166946	0.203997	0	NA	38	38	43	Plasma Protein
ENSG00000282937	PRSS22	-0.665558	-0.0175365	0.505694	0.0166871	0.0603512	7.79e-100	NA	54	54	65	Plasma Protein
ENSG00000162729	IGSF8	-0.664252	-0.0330763	0.506529	0.00494266	0.0314908	2.52e-52	NA	15	15	18	Plasma Protein
ENSG00000243137	PSG4	-0.663648	-0.142381	0.506916	0.000948606	0.274676	0	NA	85	85	130	Plasma Protein
ENSG00000091483	FH	0.658173	2.23121	0.510427	9.93e-07	0.0131825	8.13e-23	NA	2	2	8	Plasma Protein
ENSG00000183971	NPW	0.657882	0.0413566	0.510614	0.00321246	0.0285622	1.41e-47	NA	54	54	64	Plasma Protein
ENSG00000145147	SLIT2	0.657689	0.082061	0.510738	0.000806464	0.024714	2.35e-41	NA	40	41	67	Plasma Protein
ENSG00000143162	CREG1	-0.656067	-0.0795453	0.511781	0.00106165	0.0349369	6.27e-58	NA	12	12	20	Plasma Protein
ENSG00000164303	ENPP6	0.655243	0.159837	0.512311	0.000158041	0.00298352	2.05e-06	NA	5	5	8	Plasma Protein
ENSG00000170381	SEMA3E	-0.652401	-0.00891302	0.514143	0.0630704	0.387169	0	NA	52	52	72	Plasma Protein
ENSG00000184226	PCDH9	0.649198	0.049982	0.51621	0.00226791	0.019106	2.54e-32	NA	53	53	60	Plasma Protein
ENSG00000164690	SHH	0.648245	0.0607905	0.516826	0.00159743	0.0121328	3.91e-21	NA	29	29	41	Plasma Protein
ENSG00000164111	ANXA5	0.647003	0.150282	0.51763	0.00025008	0.0015127	0.000556697	NA	10	10	11	Plasma Protein
ENSG00000169760	NLGN1	0.645707	0.0311092	0.518469	0.0074229	0.0362275	4.94e-60	NA	40	40	49	Plasma Protein
ENSG00000281244	ADAMTS13	-0.642752	-0.0172636	0.520385	0.0279323	0.193991	0	NA	34	35	41	Plasma Protein
ENSG00000101474	APMAP	0.642383	0.108859	0.520625	0.000542121	0.0141609	2.2e-24	NA	18	18	22	Plasma Protein
ENSG00000132692	BCAN	-0.641898	-0.0161647	0.52094	0.0209782	0.0634699	4.73e-105	NA	28	28	28	Plasma Protein
ENSG00000148053	NTRK2	-0.641483	-0.0611144	0.521209	0.00123559	0.0122639	2.41e-21	NA	86	86	99	Plasma Protein
ENSG00000054938	CHRDL2	0.636499	0.0342343	0.524451	0.0057454	0.0573365	8.28e-95	NA	52	52	65	Plasma Protein
ENSG00000198478	SH3BGRL2	-0.635086	-0.0457055	0.525372	0.00285125	0.10095	4.17e-169	NA	36	36	44	Plasma Protein
ENSG00000116005	PCYOX1	-0.633949	-0.00972733	0.526114	0.0485742	0.244012	0	NA	44	44	48	Plasma Protein
ENSG00000125266	EFNB2	0.631669	0.0261346	0.527603	0.00804334	0.041394	1.77e-68	NA	73	73	92	Plasma Protein
ENSG00000198931	APRT	-0.629193	-0.0541736	0.529223	0.00178557	0.0121688	3.43e-21	NA	42	43	48	Plasma Protein
ENSG00000133800	LYVE1	-0.629106	-0.048997	0.52928	0.00195933	0.0385237	8.83e-64	NA	41	41	50	Plasma Protein
ENSG00000197894	ADH5	0.625847	0.0284269	0.531415	0.00490072	0.0913326	2.01e-152	NA	61	61	67	Plasma Protein
ENSG00000028137	TNFRSF1B	0.623389	0.0182489	0.533029	0.0108186	0.128027	4.85e-217	NA	65	65	92	Plasma Protein
ENSG00000028137	TNFRSF1B	0.623389	0.0182489	0.533029	0.0108186	0.0494617	9.47e-82	NA	65	65	92	Plasma Protein
APOA1BP	APOA1BP	0.622658	0.0243349	0.533509	0.011445	0.141335	3.81e-241	NA	79	79	87	Plasma Protein
ENSG00000140650	PMM2	0.621518	0.0737225	0.534259	0.0011064	0.0347748	1.15e-57	NA	17	18	27	Plasma Protein
ENSG00000054967	RELT	0.621278	0.0612556	0.534417	0.00110491	0.00564484	1e-10	NA	11	11	14	Plasma Protein
ENSG00000054803	CBLN4	-0.620658	-0.0154623	0.534825	0.0182922	0.0852957	4.87e-142	NA	105	108	129	Plasma Protein
ENSG00000169567	HINT1	-0.619743	-0.0240483	0.535427	0.00847264	0.0364479	2.16e-60	NA	27	27	30	Plasma Protein
ENSG00000106266	SNX8	-0.617265	-0.0518501	0.53706	0.000812866	0.0280569	9.28e-47	NA	53	53	63	Plasma Protein
ENSG00000154917	RAB6B	-0.616725	-0.0120884	0.537416	0.0328279	0.136063	1.5e-231	NA	23	23	26	Plasma Protein
SELM	SELM	-0.615802	-0.104576	0.538025	0.000463686	0.00651912	3.93e-12	NA	9	9	11	Plasma Protein
ENSG00000164176	EDIL3	0.614978	0.0455637	0.538569	0.00196826	0.00936548	1.06e-16	NA	32	32	33	Plasma Protein
ENSG00000205693	MANSC4	-0.614066	-0.00807629	0.539172	0.0715224	0.290778	0	NA	43	43	48	Plasma Protein
ENSG00000164332	UBLCP1	0.612598	0.207829	0.540142	0.000108615	0.0106428	9.55e-19	NA	8	8	12	Plasma Protein
ENSG00000185652	NTF3	-0.610264	-0.0728729	0.541687	0.000664512	0.0100487	8.55e-18	NA	26	26	27	Plasma Protein
ENSG00000123838	C4BPA	0.608109	0.0117275	0.543115	0.0313032	0.154493	2.41e-265	NA	42	42	50	Plasma Protein
ENSG00000168938	PPIC	-0.607651	-0.00691632	0.543419	0.106525	0.359354	0	NA	92	92	109	Plasma Protein
ENSG00000156535	CD109	0.607238	0.00738824	0.543693	0.0857744	0.335663	0	NA	165	165	180	Plasma Protein
ENSG00000117448	AKR1A1	-0.606972	-0.013455	0.54387	0.0297709	0.267207	0	NA	42	42	51	Plasma Protein
ENSG00000171587	DSCAM	0.605735	0.0504553	0.54469	0.00183028	0.0234509	2.57e-39	NA	38	38	43	Plasma Protein
ENSG00000241635	UGT1A1	-0.605599	-0.00894546	0.544781	0.0563535	0.167319	2.69e-289	NA	28	28	32	Plasma Protein
ENSG00000184564	SLITRK6	0.605122	0.0259616	0.545098	0.0077566	0.0559021	2.02e-92	NA	78	79	92	Plasma Protein
ENSG00000137673	MMP7	0.603716	0.0161099	0.546033	0.0191418	0.145019	6.96e-248	NA	75	76	89	Plasma Protein
ENSG00000136235	GPNMB	0.603206	0.0111913	0.546372	0.0251195	0.0671319	3.37e-111	NA	163	163	192	Plasma Protein
ENSG00000136235	GPNMB	0.603206	0.0111913	0.546372	0.0251195	0.0900519	3.25e-150	NA	163	163	192	Plasma Protein
ENSG00000276779	KIR2DL4	0.599853	0.189021	0.548604	0.000175811	0.286527	0	NA	7	12	15	Plasma Protein
ENSG00000100665	SERPINA4	-0.598584	-0.00687139	0.54945	0.0936847	0.296063	0	NA	109	109	144	Plasma Protein
ENSG00000078140	UBE2K	0.595612	0.0594399	0.551435	0.00132687	0.0191611	2.07e-32	NA	26	26	28	Plasma Protein
ENSG00000101282	RSPO4	-0.594162	-0.0330399	0.552404	0.002532	0.0348566	8.47e-58	NA	36	36	43	Plasma Protein
ENSG00000101439	CST3	0.593964	0.0146388	0.552536	0.0231406	0.152577	8.5e-262	NA	48	48	62	Plasma Protein
ENSG00000188404	SELL	0.591536	0.00699287	0.554161	0.0835137	0.232949	0	NA	55	55	62	Plasma Protein
ENSG00000005469	CROT	0.591082	0.179075	0.554465	0.000116302	0.0779611	1.63e-129	NA	9	9	23	Plasma Protein
ENSG00000188611	ASAH2	-0.5901	-0.0153779	0.555124	0.021198	0.259274	0	NA	87	106	142	Plasma Protein
ENSG00000183691	NOG	-0.5885	-0.0401411	0.556196	0.0022111	0.015814	4.9e-27	NA	60	60	76	Plasma Protein
ENSG00000284571	FLII	-0.587359	-0.0939157	0.556962	0.000492611	0.0179987	1.53e-30	NA	3	3	3	Plasma Protein
ENSG00000129437	KLK14	-0.587281	-0.0156686	0.557015	0.0175224	0.106066	4.72e-178	NA	81	81	104	Plasma Protein
ENSG00000143384	MCL1	-0.585261	-0.0394286	0.558372	0.00148895	0.0431011	2.81e-71	NA	30	30	37	Plasma Protein
ENSG00000048462	TNFRSF17	-0.584909	-0.0279635	0.558609	0.00453922	0.0150249	9.04e-26	NA	34	35	38	Plasma Protein
ENSG00000143320	CRABP2	0.584683	0.0194516	0.558761	0.0130504	0.15333	3.44e-263	NA	11	11	15	Plasma Protein
ENSG00000112964	GHR	0.57825	0.0165465	0.563095	0.0160452	0.104554	2.11e-175	NA	22	22	29	Plasma Protein
ENSG00000223953	C1QTNF5	0.578078	0.0450474	0.563212	0.00260646	0.031063	1.25e-51	NA	5	5	9	Plasma Protein
ENSG00000006016	CRLF1	0.570223	0.0342741	0.568527	0.00473826	0.0373149	8.32e-62	NA	24	24	29	Plasma Protein
ENSG00000069702	TGFBR3	0.569304	0.0341885	0.56915	0.00351496	0.0293788	6.71e-49	NA	66	66	75	Plasma Protein
ENSG00000159228	CBR1	0.56625	0.0340921	0.571224	0.00400261	0.0929294	3.51e-155	NA	23	23	28	Plasma Protein
ENSG00000162739	SLAMF6	-0.565139	-0.0183467	0.57198	0.0112622	0.0479748	2.69e-79	NA	18	18	21	Plasma Protein
ENSG00000170458	CD14	-0.564778	-0.0178127	0.572225	0.0134967	0.0468446	1.97e-77	NA	85	85	122	Plasma Protein
ENSG00000170458	CD14	-0.564778	-0.0178127	0.572225	0.0134967	0.0526188	5.67e-87	NA	85	85	122	Plasma Protein
ENSG00000205221	VIT	-0.564322	-0.00987141	0.572535	0.0414853	0.234483	0	NA	91	91	113	Plasma Protein
ENSG00000125877	ITPA	0.564068	0.00667832	0.572708	0.0752118	0.441791	0	NA	76	76	88	Plasma Protein
ENSG00000095713	CRTAC1	0.564067	0.010605	0.572708	0.0432151	0.113087	2.05e-190	NA	90	90	115	Plasma Protein
ENSG00000157978	LDLRAP1	-0.562686	-0.0128595	0.573649	0.021551	0.0989847	1.11e-165	NA	27	27	35	Plasma Protein
ENSG00000254521	SIGLEC12	0.562052	0.250312	0.574081	5.95e-05	0.316457	0	NA	5	5	16	Plasma Protein
ENSG00000163703	CRELD1	-0.560943	-0.00708991	0.574836	0.0665915	0.399502	0	NA	53	53	72	Plasma Protein
ENSG00000157193	LRP8	0.560161	0.0166643	0.57537	0.0133609	0.0500398	1.05e-82	NA	51	51	60	Plasma Protein
ENSG00000198721	ECI2	-0.557248	-0.012908	0.577358	0.022927	0.0833119	1.21e-138	NA	32	32	36	Plasma Protein
ENSG00000180447	GAS1	-0.556695	-0.0502159	0.577736	0.00150021	0.0406299	3.17e-67	NA	40	41	60	Plasma Protein
ENSG00000091879	ANGPT2	0.556336	0.021005	0.577981	0.00791729	0.0270221	4.38e-45	NA	55	55	70	Plasma Protein
ENSG00000138792	ENPEP	-0.554949	-0.00887559	0.57893	0.0301492	0.230555	0	NA	70	70	97	Plasma Protein
ENSG00000110435	PDHX	0.554476	0.0188848	0.579253	0.00471537	0.0900551	3.21e-150	NA	101	101	143	Plasma Protein
ENSG00000008513	ST3GAL1	0.554084	0.0239475	0.579521	0.00734045	0.0817972	4.72e-136	NA	53	53	66	Plasma Protein
ENSG00000090339	ICAM1	0.551572	0.00388379	0.581241	0.229951	0.525533	0	NA	71	71	85	Plasma Protein
ENSG00000131686	CA6	0.551187	0.00562532	0.581506	0.112125	0.347679	0	NA	57	57	63	Plasma Protein
ENSG00000167851	CD300A	-0.55053	-0.00688139	0.581956	0.0723742	0.294633	0	NA	72	72	80	Plasma Protein
ENSG00000168995	SIGLEC7	-0.549766	-0.0127934	0.58248	0.0234266	0.122098	2.02e-206	NA	82	82	104	Plasma Protein
ENSG00000186340	THBS2	-0.548979	-0.0107395	0.58302	0.0351593	0.200528	0	NA	82	82	98	Plasma Protein
ENSG00000120256	LRP11	0.548463	0.00550052	0.583374	0.117305	0.422359	0	NA	162	162	241	Plasma Protein
ENSG00000120256	LRP11	0.548463	0.00550052	0.583374	0.117305	0.558933	0	NA	162	162	241	Plasma Protein
ENSG00000132703	APCS	0.544326	0.0275211	0.586217	0.0055952	0.0645717	6.73e-107	NA	54	54	57	Plasma Protein
ENSG00000038295	TLL1	-0.54319	-0.0569936	0.586999	0.00136652	0.00663426	2.57e-12	NA	63	63	69	Plasma Protein
ENSG00000103174	NAGPA	-0.542706	-0.0132454	0.587332	0.0209017	0.194074	0	NA	78	78	95	Plasma Protein
ENSG00000186910	SERPINA11	0.541228	0.0135175	0.588351	0.0126972	0.075083	1.26e-124	NA	84	84	95	Plasma Protein
ENSG00000139292	LGR5	-0.540774	-0.0306897	0.588664	0.00315451	0.0244895	5.42e-41	NA	59	59	68	Plasma Protein
ENSG00000137168	PPIL1	-0.539165	-0.0269549	0.589773	0.0045336	0.102848	2.03e-172	NA	14	14	17	Plasma Protein
ENSG00000027847	B4GALT7	0.538579	0.0341184	0.590177	0.00347746	0.0255959	8.85e-43	NA	32	32	37	Plasma Protein
ENSG00000034971	MYOC	-0.538119	-0.0147827	0.590495	0.0157559	0.197472	0	NA	114	114	135	Plasma Protein
ENSG00000163389	POGLUT1	0.532879	0.0166628	0.594117	0.0147859	0.247576	0	NA	51	51	58	Plasma Protein
ENSG00000120156	TEK	-0.531177	-0.0209106	0.595296	0.00571035	0.106637	4.71e-179	NA	30	30	35	Plasma Protein
ENSG00000143578	CREB3L4	0.529297	0.0188244	0.5966	0.00852386	0.0424211	3.67e-70	NA	11	11	16	Plasma Protein
ENSG00000182566	CLEC4G	-0.529188	-0.0264125	0.596675	0.0057045	0.0399921	3.5e-66	NA	52	53	63	Plasma Protein
ENSG00000123610	TNFAIP6	0.527944	0.0163377	0.597538	0.0123997	0.193373	0	NA	55	55	73	Plasma Protein
ENSG00000133063	CHIT1	-0.527336	-0.00599127	0.597961	0.0910093	0.378012	0	NA	52	52	62	Plasma Protein
ENSG00000184349	EFNA5	0.526501	0.0141038	0.59854	0.0208801	0.0824468	3.66e-137	NA	109	109	130	Plasma Protein
ENSG00000135678	CPM	0.523802	0.0402373	0.600416	0.0022671	0.0272078	2.2e-45	NA	20	20	26	Plasma Protein
ENSG00000136457	CHAD	0.52344	0.0949205	0.600668	0.000462014	0.00802588	1.5e-14	NA	14	14	18	Plasma Protein
ENSG00000137106	GRHPR	-0.52211	-0.0126189	0.601594	0.0222839	0.0638577	1.06e-105	NA	50	50	60	Plasma Protein
ENSG00000109943	CRTAM	0.521251	0.0126898	0.602192	0.0215949	0.0795081	3.79e-132	NA	21	21	34	Plasma Protein
ENSG00000040608	RTN4R	0.520894	0.0216414	0.602441	0.00898302	0.128011	5.18e-217	NA	55	55	74	Plasma Protein
ENSG00000187097	ENTPD5	-0.519855	-0.013289	0.603165	0.0226067	0.202767	0	NA	107	108	135	Plasma Protein
ENSG00000196754	S100A2	0.515287	0.116303	0.606352	0.00030272	0.00945281	7.71e-17	NA	14	14	17	Plasma Protein
ENSG00000178031	ADAMTSL1	0.514525	0.0629118	0.606885	0.000710086	0.0219684	6.29e-37	NA	41	41	52	Plasma Protein
ERO1L	ERO1L	-0.513284	-0.165286	0.607753	0.000126573	0.00102837	0.00371368	NA	5	5	7	Plasma Protein
ENSG00000109107	ALDOC	0.513018	0.131239	0.607939	0.000388022	0.0128916	2.38e-22	NA	17	17	23	Plasma Protein
ENSG00000273562	NAP1L4	-0.510299	-0.0462317	0.609842	0.00176502	0.243587	0	NA	22	22	38	Plasma Protein
ENSG00000134827	TCN1	-0.509604	-0.0121741	0.610329	0.0147048	0.126099	1.4e-213	NA	37	37	42	Plasma Protein
ENSG00000166535	A2ML1	0.508503	0.0215303	0.611101	0.00789133	0.0277887	2.52e-46	NA	36	36	43	Plasma Protein
ENSG00000240654	C1QTNF9	0.505957	0.0308208	0.612887	0.00402345	0.0631368	1.71e-104	NA	33	33	48	Plasma Protein
ENSG00000122787	AKR1D1	0.50424	0.213002	0.614093	6.39e-05	0.00906096	3.27e-16	NA	18	18	30	Plasma Protein
ENSG00000135655	USP15	0.502038	0.0095203	0.615641	0.0364234	0.206846	0	NA	62	62	64	Plasma Protein
ENSG00000138798	EGF	-0.498519	-0.0120645	0.618118	0.0207907	0.0681987	5.41e-113	NA	34	34	38	Plasma Protein
ENSG00000063854	HAGH	-0.497974	-0.0118602	0.618503	0.0173438	0.116914	3.43e-197	NA	68	68	77	Plasma Protein
ENSG00000100380	ST13	-0.496211	-0.0217717	0.619746	0.00635925	0.0388306	2.78e-64	NA	15	15	21	Plasma Protein
ENSG00000104805	NUCB1	-0.495742	-0.0205694	0.620076	0.00782222	0.0387729	3.45e-64	NA	28	28	32	Plasma Protein
ENSG00000164283	ESM1	0.493579	0.0405825	0.621604	0.00197891	0.0255029	1.25e-42	NA	54	54	75	Plasma Protein
KIAA1279	KIAA1279	-0.489399	-0.0591171	0.624559	0.000828267	0.00227178	3.03e-05	NA	15	15	16	Plasma Protein
ENSG00000084234	APLP2	0.488471	0.0493108	0.625217	0.00118924	0.0154663	1.77e-26	NA	31	31	32	Plasma Protein
ENSG00000129455	KLK8	0.48847	0.0176148	0.625217	0.010478	0.107226	4.35e-180	NA	60	60	70	Plasma Protein
ENSG00000133116	KL	-0.485077	-0.0211027	0.627622	0.00604586	0.0304945	1.04e-50	NA	91	91	97	Plasma Protein
ENSG00000101346	POFUT1	-0.4837	-0.018233	0.628599	0.0133811	0.126104	1.38e-213	NA	18	18	18	Plasma Protein
ENSG00000125848	FLRT3	0.481787	0.00429855	0.629957	0.150697	0.423868	0	NA	88	88	103	Plasma Protein
ENSG00000039537	C6	-0.481494	-0.0225985	0.630166	0.00664473	0.119374	1.45e-201	NA	119	119	134	Plasma Protein
ENSG00000106605	BLVRA	0.481002	0.0166389	0.630515	0.0103105	0.0671662	2.95e-111	NA	44	44	51	Plasma Protein
ENSG00000173530	TNFRSF10D	-0.479093	-0.129982	0.631873	0.000176181	0.00513711	6.6e-10	NA	9	9	12	Plasma Protein
ENSG00000244038	DDOST	0.477482	0.0215993	0.633019	0.00585665	0.0264997	3.07e-44	NA	36	36	43	Plasma Protein
ADPRHL2	ADPRHL2	0.473823	0.0809991	0.635626	0.000614311	0.00284234	3.49e-06	NA	56	56	59	Plasma Protein
ENSG00000125735	TNFSF14	-0.469647	-0.055815	0.638608	0.000375885	0.0047979	2.33e-09	NA	45	45	53	Plasma Protein
ENSG00000275555	DLL1	-0.466954	-0.0240191	0.640533	0.00606424	0.0327564	2.21e-54	NA	35	39	59	Plasma Protein
ENSG00000244414	CFHR1	0.466012	0.00575618	0.641207	0.0750681	0.301598	0	NA	55	55	67	Plasma Protein
ENSG00000134460	IL2RA	-0.462495	-0.066235	0.643727	0.00110666	0.00752746	9.43e-14	NA	13	13	13	Plasma Protein
ENSG00000256269	HMBS	-0.462414	-0.0463055	0.643785	0.0021968	0.0199776	1.01e-33	NA	26	26	38	Plasma Protein
ENSG00000175161	CADM2	0.461908	0.0392844	0.644148	0.00158466	0.00782188	3.18e-14	NA	19	19	23	Plasma Protein
ENSG00000122711	SPINK4	0.461277	0.0100207	0.6446	0.0282944	0.176344	2.26e-306	NA	44	44	57	Plasma Protein
ENSG00000197586	ENTPD6	0.461096	0.0701951	0.64473	0.00080969	0.0192337	1.58e-32	NA	36	36	44	Plasma Protein
ENSG00000042493	CAPG	-0.460398	-0.022073	0.645231	0.01126	0.155942	4.94e-268	NA	50	50	56	Plasma Protein
ENSG00000179914	ITLN1	-0.458036	-0.055626	0.646926	0.000774341	0.00372873	1.25e-07	NA	38	38	40	Plasma Protein
ENSG00000039650	PNKP	0.454911	0.0563415	0.649173	0.000786232	0.00704307	5.65e-13	NA	15	15	18	Plasma Protein
ENSG00000185483	ROR1	0.454814	0.00660561	0.649243	0.0726652	0.197605	0	NA	106	106	134	Plasma Protein
ENSG00000116161	CACYBP	-0.453366	-0.0122206	0.650286	0.0170562	0.0993392	2.67e-166	NA	40	40	41	Plasma Protein
ENSG00000135046	ANXA1	-0.452919	-0.0370682	0.650607	0.00159572	0.0207033	6.84e-35	NA	18	18	29	Plasma Protein
ENSG00000243955	GSTA1	-0.452671	-0.0233909	0.650786	0.00433724	0.276192	0	NA	27	28	64	Plasma Protein
ENSG00000160856	FCRL3	0.452364	0.00491791	0.651007	0.101823	0.257335	0	NA	10	10	12	Plasma Protein
ENSG00000103196	CRISPLD2	0.45211	0.0767605	0.65119	0.000480254	0.0151614	5.46e-26	NA	22	22	33	Plasma Protein
ENSG00000179403	VWA1	-0.450984	-0.0265801	0.652001	0.00194281	0.0722312	8.5e-120	NA	21	22	25	Plasma Protein
ENSG00000175220	ARHGAP1	-0.450468	-0.129462	0.652373	0.000203669	0.00177502	0.000202258	NA	12	12	13	Plasma Protein
ENSG00000162896	PIGR	0.448634	0.0229048	0.653696	0.00507664	0.023447	2.6e-39	NA	37	37	40	Plasma Protein
ENSG00000185624	P4HB	0.448546	0.493656	0.653759	1.11e-05	0.0182141	6.88e-31	NA	4	4	6	Plasma Protein
ENSG00000081041	CXCL2	-0.448354	-0.0975362	0.653898	0.000237219	0.00402694	4.11e-08	NA	3	4	6	Plasma Protein
ENSG00000108515	ENO3	-0.448206	-0.157601	0.654004	0.000126218	0.056249	5.34e-93	NA	6	6	11	Plasma Protein
ENSG00000166401	SERPINB8	-0.445868	-0.0194002	0.655693	0.00808257	0.120702	6.27e-204	NA	48	48	55	Plasma Protein
ENSG00000101440	ASIP	0.442401	0.131603	0.658199	0.000401698	0.13189	5.33e-224	NA	15	15	27	Plasma Protein
ENSG00000206281	TAPBP	-0.440306	-0.0366882	0.659715	0.00504619	0.174597	4.72e-303	NA	111	111	125	Plasma Protein
ENSG00000188542	DUSP28	-0.439981	-0.0262764	0.659951	0.00559975	0.0754086	3.53e-125	NA	43	44	49	Plasma Protein
ENSG00000065485	PDIA5	0.435543	0.0338461	0.663169	0.00215857	0.500421	0	NA	75	76	103	Plasma Protein
ENSG00000197956	S100A6	-0.435372	-0.0463787	0.663292	0.00117119	0.0286462	1.03e-47	NA	16	16	24	Plasma Protein
ENSG00000284881	DEFB1	-0.432831	-0.015823	0.665137	0.0093092	0.108194	8.68e-182	NA	47	47	67	Plasma Protein
ENSG00000145321	GC	-0.430534	-0.0461224	0.666808	0.00147052	0.0184487	2.89e-31	NA	38	38	49	Plasma Protein
ENSG00000150656	CNDP1	-0.430347	-0.0132393	0.666943	0.0138847	0.0557035	4.31e-92	NA	50	50	58	Plasma Protein
ENSG00000233192	HLA-DQA2	-0.425007	-0.01247	0.670832	0.0333164	0.2357	0	NA	73	73	83	Plasma Protein
ENSG00000112796	ENPP5	-0.424729	-0.0115072	0.671034	0.0265795	0.459997	0	NA	49	49	74	Plasma Protein
ENSG00000105426	PTPRS	0.4245	0.0750449	0.671201	0.000745376	0.00297395	2.13e-06	NA	35	35	44	Plasma Protein
ENSG00000088992	TESC	0.423528	0.0106684	0.67191	0.0201934	0.0633797	6.7e-105	NA	32	32	33	Plasma Protein
ENSG00000173221	GLRX	-0.422633	-0.054075	0.672563	0.000989629	0.00566696	9.23e-11	NA	17	17	17	Plasma Protein
ENSG00000169902	TPST1	0.422148	0.0213305	0.672917	0.00834039	0.0963184	4.75e-161	NA	46	46	59	Plasma Protein
WISP1	WISP1	-0.419584	-0.00954851	0.67479	0.0250257	0.0786221	1.22e-130	NA	51	51	56	Plasma Protein
ENSG00000089012	SIRPG	0.416725	0.0852177	0.67688	0.000375956	0.110329	1.52e-185	NA	17	17	31	Plasma Protein
ENSG00000124490	CRISP2	-0.416452	-0.00746867	0.677079	0.0304372	0.235184	0	NA	66	66	85	Plasma Protein
ENSG00000087303	NID2	0.416212	0.0234496	0.677255	0.00365186	0.160693	7.07e-277	NA	56	57	76	Plasma Protein
ENSG00000166394	CYB5R2	0.414437	0.0189527	0.678554	0.00697129	0.166406	1.4e-287	NA	79	79	95	Plasma Protein
ENSG00000144749	LRIG1	-0.406144	-0.00499138	0.684637	0.0843969	0.234821	0	NA	73	74	85	Plasma Protein
ENSG00000160691	SHC1	-0.405834	-0.107862	0.684864	0.000132736	0.00352363	2.7e-07	NA	18	19	23	Plasma Protein
ENSG00000106211	HSPB1	-0.4046	-0.0052188	0.685771	0.0827438	0.296835	0	NA	70	70	83	Plasma Protein
ENSG00000185559	DLK1	-0.401737	-0.0209011	0.687877	0.00435572	0.114075	3.69e-192	NA	71	71	140	Plasma Protein
ENSG00000185559	DLK1	-0.401737	-0.0209011	0.687877	0.00435572	0.116338	3.61e-196	NA	71	71	140	Plasma Protein
ENSG00000070614	NDST1	0.399956	0.0148011	0.689189	0.00841259	0.0404979	5.21e-67	NA	32	32	34	Plasma Protein
ENSG00000274334	VASN	-0.397284	-0.144957	0.691158	0.000131075	0.0102262	4.44e-18	NA	15	15	20	Plasma Protein
ENSG00000276065	GP6	-0.396837	-0.0209723	0.691488	0.00419995	0.347153	0	NA	63	64	86	Plasma Protein
ENSG00000151552	QDPR	0.396381	0.00529996	0.691824	0.073614	0.255366	0	NA	57	57	69	Plasma Protein
ENSG00000182156	ENPP7	-0.394827	-0.00538194	0.69297	0.0705439	0.421564	0	NA	59	59	75	Plasma Protein
ENSG00000164879	CA3	0.394385	0.0258452	0.693297	0.00283844	0.0444177	1.93e-73	NA	18	18	29	Plasma Protein
ENSG00000172322	CLEC12A	0.394051	0.0156724	0.693543	0.00554552	0.54857	0	NA	48	48	67	Plasma Protein
ENSG00000142552	RCN3	0.39228	0.0710077	0.694851	0.00047662	0.000117668	0.173974	NA	49	49	53	Plasma Protein
ENSG00000140545	MFGE8	0.388063	0.00795105	0.69797	0.0292955	0.0917009	4.66e-153	NA	29	29	33	Plasma Protein
ENSG00000129450	SIGLEC9	0.382521	0.315529	0.702075	4.67e-05	0.521783	0	NA	6	6	14	Plasma Protein
ENSG00000185739	SRL	0.381881	0.111836	0.702549	0.000146643	0.0116614	2.23e-20	NA	12	12	18	Plasma Protein
ENSG00000053371	AKR7A2	-0.380953	-0.00909225	0.703238	0.0308152	0.215237	0	NA	109	109	137	Plasma Protein
ENSG00000204291	COL15A1	-0.379363	-0.00807395	0.704418	0.0298919	0.147215	6.5e-252	NA	85	85	107	Plasma Protein
ADCK4	ADCK4	0.378392	0.141182	0.70514	9.45e-05	0.000832544	0.00812634	NA	7	7	8	Plasma Protein
ENSG00000131238	PPT1	-0.377989	-0.0122046	0.705439	0.0235747	0.151159	3.54e-259	NA	43	43	53	Plasma Protein
ENSG00000109743	BST1	0.377235	0.00386397	0.705999	0.10903	0.481712	0	NA	89	90	103	Plasma Protein
ENSG00000150753	CCT5	-0.375825	-0.0604547	0.707047	0.000747528	0.00600924	2.6e-11	NA	26	27	27	Plasma Protein
ENSG00000154080	CHST9	-0.370471	-0.00972467	0.711031	0.0186311	0.0620506	1.12e-102	NA	35	35	41	Plasma Protein
ENSG00000276838	SERPINF2	-0.369957	-0.00986266	0.711414	0.0174707	0.0552694	2.27e-91	NA	103	103	123	Plasma Protein
ENSG00000159189	C1QC	0.369452	0.00860813	0.711791	0.0382726	0.189497	0	NA	143	143	161	Plasma Protein
ENSG00000108688	CCL7	0.368551	0.00703182	0.712462	0.0319531	0.176842	2.54e-307	NA	30	30	36	Plasma Protein
ENSG00000160339	FCN2	-0.368423	-0.00638918	0.712558	0.039376	0.292827	0	NA	104	104	157	Plasma Protein
ENSG00000160339	FCN2	-0.368423	-0.00638918	0.712558	0.039376	0.189813	0	NA	104	104	157	Plasma Protein
ENSG00000174807	CD248	-0.368403	-0.0610298	0.712573	0.000465143	0.00285399	3.34e-06	NA	16	16	18	Plasma Protein
ENSG00000235708	COL11A2	-0.368194	-0.0102621	0.712728	0.0106915	0.163639	2.18e-282	NA	63	63	76	Plasma Protein
ENSG00000130669	PAK4	-0.367863	-0.040076	0.712975	0.00116859	0.00570351	8.06e-11	NA	14	14	17	Plasma Protein
ENSG00000284752	GMPR2	0.363868	0.0164222	0.715956	0.00699183	0.089766	1.01e-149	NA	44	44	54	Plasma Protein
ENSG00000026297	RNASET2	0.362772	0.00820389	0.716775	0.0207062	0.15723	2e-270	NA	60	60	66	Plasma Protein
ENSG00000136943	CTSV	-0.360273	-0.015894	0.718643	0.00528219	0.0325818	4.25e-54	NA	52	52	63	Plasma Protein
ENSG00000131374	TBC1D5	-0.357672	-0.0280553	0.720589	7.8e-05	0.00124631	0.00157223	NA	11	11	14	Plasma Protein
ENSG00000073754	CD5L	-0.352334	-0.00588498	0.724587	0.0340256	0.110969	1.13e-186	NA	37	37	44	Plasma Protein
ENSG00000131142	CCL25	0.351963	0.00696814	0.724866	0.0356631	0.247593	0	NA	35	35	40	Plasma Protein
ENSG00000143185	XCL2	0.351893	0.0413275	0.724919	0.00102257	0.0145531	5.16e-25	NA	10	10	12	Plasma Protein
ENSG00000105383	CD33	-0.349935	-0.00290601	0.726387	0.182407	0.50399	0	NA	130	130	149	Plasma Protein
ENSG00000162645	GBP2	0.349253	0.124697	0.726899	0.000100684	0.010956	3.01e-19	NA	18	18	25	Plasma Protein
ENSG00000134265	NAPG	0.347844	0.0651125	0.727957	0.000307729	0.00105232	0.0033771	NA	6	6	6	Plasma Protein
ENSG00000260314	MRC1	-0.346666	-0.028177	0.728842	0.00458192	0.228982	0	NA	29	50	70	Plasma Protein
ENSG00000117228	GBP1	-0.34509	-0.0272938	0.730027	0.00295546	0.0240607	2.66e-40	NA	47	47	56	Plasma Protein
ENSG00000118113	MMP8	0.344244	0.0523017	0.730663	0.000445601	0.0339752	2.31e-56	NA	34	34	53	Plasma Protein
ENSG00000159377	PSMB4	0.343527	0.00904168	0.731202	0.0168029	0.149607	2.58e-256	NA	43	43	52	Plasma Protein
ENSG00000136436	CALCOCO2	0.342436	0.0176625	0.732023	0.00406856	0.0228169	2.7e-38	NA	14	14	15	Plasma Protein
ENSG00000107742	SPOCK2	-0.34205	-0.0118581	0.732314	0.0100275	0.0300414	5.66e-50	NA	24	24	28	Plasma Protein
ENSG00000112562	SMOC2	-0.341503	-0.00557117	0.732725	0.038244	0.161139	1.04e-277	NA	100	100	125	Plasma Protein
ENSG00000162368	CMPK1	-0.34132	-0.0169809	0.732863	0.00487096	0.0516981	1.9e-85	NA	44	44	54	Plasma Protein
ENSG00000121410	A1BG	0.339454	0.00834122	0.734268	0.0158159	0.12663	1.57e-214	NA	57	57	73	Plasma Protein
IMPAD1	IMPAD1	-0.33603	-0.0159348	0.736848	0.00693941	0.137134	1.7e-233	NA	66	66	73	Plasma Protein
ENSG00000184207	PGP	0.335302	0.0222087	0.737397	0.00351582	0.0598819	4.73e-99	NA	27	27	31	Plasma Protein
ENSG00000108950	FAM20A	0.33519	0.0107916	0.737482	0.010068	0.0457137	1.43e-75	NA	78	78	83	Plasma Protein
ENSG00000125821	DTD1	0.334047	0.00399133	0.738344	0.0932661	0.282547	0	NA	49	49	65	Plasma Protein
ENSG00000016402	IL20RA	0.332116	0.0731189	0.739801	0.000449233	0.00976538	2.43e-17	NA	40	40	45	Plasma Protein
ENSG00000163518	FCRL4	0.331485	0.004562	0.740278	0.066075	0.303209	0	NA	39	39	60	Plasma Protein
ENSG00000162391	FAM151A	0.330743	0.0105906	0.740838	0.022229	0.0828077	8.85e-138	NA	131	131	145	Plasma Protein
ENSG00000186854	TRABD2A	-0.329979	-0.0975741	0.741416	0.000210795	0.00334195	5.34e-07	NA	17	17	18	Plasma Protein
ENSG00000026103	FAS	-0.329858	-0.00855226	0.741508	0.0173875	0.112166	8.73e-189	NA	115	115	209	Plasma Protein
ENSG00000026103	FAS	-0.329858	-0.00855226	0.741508	0.0173875	0.105676	2.28e-177	NA	115	115	209	Plasma Protein
ENSG00000168546	GFRA2	-0.329622	-0.00766709	0.741685	0.0333624	0.15768	2.92e-271	NA	71	77	89	Plasma Protein
ENSG00000170962	PDGFD	0.325172	0.00475581	0.745051	0.0800295	0.0810246	9.83e-135	NA	149	149	204	Plasma Protein
ENSG00000170962	PDGFD	0.325172	0.00475581	0.745051	0.0800295	0.147164	8.09e-252	NA	149	149	204	Plasma Protein
ENSG00000204084	INPP5B	0.323378	0.00700289	0.746409	0.030532	0.254603	0	NA	55	55	73	Plasma Protein
ENSG00000129451	KLK10	0.321434	0.00784565	0.747881	0.0192822	0.323974	0	NA	62	62	77	Plasma Protein
ENSG00000105472	CLEC11A	0.318542	0.0197528	0.750074	0.00530857	0.0904044	8.03e-151	NA	35	35	81	Plasma Protein
ENSG00000105472	CLEC11A	0.318542	0.0197528	0.750074	0.00530857	0.085871	5.02e-143	NA	35	35	81	Plasma Protein
ENSG00000077984	CST7	-0.318249	-0.00965819	0.750296	0.0180473	0.179309	5.052114704076e-312	NA	151	152	182	Plasma Protein
ENSG00000134389	CFHR5	0.316289	0.00792826	0.751783	0.0162357	0.177798	0	NA	70	70	86	Plasma Protein
ENSG00000111962	UST	0.314959	0.0158572	0.752793	0.00302051	0.0333354	2.53e-55	NA	69	69	87	Plasma Protein
ENSG00000198178	CLEC4C	0.312941	0.0052943	0.754325	0.0478569	0.182275	1.0716126e-317	NA	47	47	56	Plasma Protein
ENSG00000170310	STX8	0.312096	0.0109423	0.754967	0.0125422	0.0412889	2.64e-68	NA	41	41	49	Plasma Protein
ENSG00000135069	PSAT1	-0.311773	-0.0169464	0.755213	0.00427232	0.0624098	2.82e-103	NA	15	15	19	Plasma Protein
ENSG00000189283	FHIT	0.308476	0.0404233	0.75772	0.000374474	0.0111156	1.67e-19	NA	19	19	25	Plasma Protein
ENSG00000214274	ANG	-0.308302	-0.00462762	0.757853	0.0589694	0.310729	0	NA	83	83	99	Plasma Protein
ENSG00000104921	FCER2	-0.307414	-0.00856923	0.758528	0.0186651	0.088012	1.06e-146	NA	42	42	49	Plasma Protein
ENSG00000237763	AMY1A	0.305325	0.0183802	0.760119	0.00939439	0.13568	7.41e-231	NA	152	182	215	Plasma Protein
ENSG00000129226	CD68	-0.304151	-0.00846143	0.761013	0.0166607	0.0991357	6.04e-166	NA	19	19	23	Plasma Protein
ENSG00000264364	DYNLL2	0.303027	0.0376134	0.761869	0.00094897	0.083808	1.72e-139	NA	26	26	37	Plasma Protein
ENSG00000165816	VWA2	0.302751	0.0108883	0.762079	0.00963961	0.106708	3.53e-179	NA	70	70	84	Plasma Protein
ENSG00000126246	IGFLR1	0.300786	0.00411163	0.763578	0.0668063	0.305587	0	NA	64	64	69	Plasma Protein
ENSG00000155366	RHOC	-0.300428	-0.045744	0.763851	0.00113338	0.028744	7.17e-48	NA	30	30	44	Plasma Protein
ENSG00000261857	MIA	-0.29993	-0.0083851	0.76423	0.0185263	0.276829	0	NA	62	62	72	Plasma Protein
ENSG00000171310	CHST11	0.299067	0.00415441	0.764889	0.0576353	0.174246	2.19e-302	NA	95	95	113	Plasma Protein
ENSG00000182871	COL18A1	0.296769	0.00444452	0.766643	0.013769	0.105118	2.17e-176	NA	97	98	113	Plasma Protein
ENSG00000134569	LRP4	0.296662	0.0188824	0.766724	0.00342778	0.131011	2.05e-222	NA	36	36	45	Plasma Protein
ENSG00000100600	LGMN	-0.295943	-0.0176296	0.767274	0.00241742	0.0550364	5.53e-91	NA	35	35	51	Plasma Protein
ENSG00000164266	SPINK1	0.295496	0.105189	0.767615	0.000235602	0.0164457	4.75e-28	NA	30	30	39	Plasma Protein
ENSG00000105254	TBCB	-0.294128	-0.0118058	0.76866	0.00569056	0.0646005	6.02e-107	NA	33	33	39	Plasma Protein
ENSG00000277804	PRTN3	0.292878	0.0380516	0.769616	0.000762317	0.017734	4.06e-30	NA	22	22	29	Plasma Protein
ENSG00000142173	COL6A2	-0.29277	-0.0128056	0.769698	0.00540399	0.0857965	6.73e-143	NA	57	57	74	Plasma Protein
ENSG00000280759	AP2A2	-0.290935	-0.0242291	0.771101	0.00346378	0.019322	1.14e-32	NA	32	33	44	Plasma Protein
FAIM3	FAIM3	-0.288597	-0.0288472	0.772889	0.0013558	0.00708188	4.9e-13	NA	26	26	33	Plasma Protein
ENSG00000143768	LEFTY2	0.285536	0.00600009	0.775234	0.0344977	0.0657322	7.59e-109	NA	90	90	128	Plasma Protein
ENSG00000143768	LEFTY2	0.285536	0.00600009	0.775234	0.0344977	0.33838	0	NA	90	90	128	Plasma Protein
ENSG00000169371	SNUPN	-0.285145	-0.00649562	0.775533	0.0218338	0.0638674	1.02e-105	NA	75	75	90	Plasma Protein
ENSG00000221866	PLXNA4	0.284636	0.0240935	0.775923	0.00193441	0.0258957	2.9e-43	NA	69	69	81	Plasma Protein
ENSG00000065320	NTN1	-0.284562	-0.00483412	0.775979	0.0480933	0.161128	1.09e-277	NA	71	72	79	Plasma Protein
ENSG00000133789	SWAP70	0.284235	0.0230474	0.776231	0.00126969	0.201265	0	NA	38	38	58	Plasma Protein
ENSG00000110244	APOA4	-0.284156	-0.0622853	0.776291	0.00082207	0.0399639	3.9e-66	NA	14	14	20	Plasma Protein
ENSG00000125787	GNRH2	-0.284142	-0.0321515	0.776302	0.00128488	0.00456548	5.53e-09	NA	32	32	37	Plasma Protein
ENSG00000113621	TXNDC15	0.283902	0.011092	0.776485	0.00932276	0.0559595	1.62e-92	NA	16	16	20	Plasma Protein
ENSG00000162747	FCGR3B	0.281886	0.00769969	0.778031	0.0270672	0.110096	3.91e-185	NA	57	57	71	Plasma Protein
ENSG00000168818	STX18	-0.279582	-0.115241	0.779799	0.000112434	-0.000136772	0.906709	NA	13	13	13	Plasma Protein
ENSG00000137563	GGH	0.278181	0.00540029	0.780873	0.02933	0.185134	4e-323	NA	76	76	83	Plasma Protein
ENSG00000124253	PCK1	-0.272682	-0.0284856	0.785098	0.00185742	0.0413918	1.79e-68	NA	15	15	20	Plasma Protein
ENSG00000171603	CLSTN1	-0.272591	-0.0166869	0.785168	0.00271195	0.117991	4.19e-199	NA	25	25	30	Plasma Protein
ENSG00000113282	CLINT1	0.272582	0.017646	0.785174	0.0014973	0.0152041	4.67e-26	NA	19	19	23	Plasma Protein
ENSG00000277177	LILRA6	0.267691	0.00450204	0.788938	0.0506599	0.316424	0	NA	127	128	158	Plasma Protein
ENSG00000105185	PDCD5	-0.264102	-0.00442278	0.791701	0.0468449	0.265598	0	NA	24	24	29	Plasma Protein
ENSG00000146072	TNFRSF21	-0.262364	-0.00708174	0.79304	0.0169625	0.0714339	1.89e-118	NA	72	72	93	Plasma Protein
ENSG00000135960	EDAR	-0.261571	-0.00734882	0.793652	0.0131174	0.114721	2.64e-193	NA	53	53	64	Plasma Protein
ENSG00000215845	TSTD1	0.259923	0.00620422	0.794923	0.0217394	0.242343	0	NA	42	42	53	Plasma Protein
ENSG00000172331	BPGM	-0.259117	-0.0314912	0.795545	0.000862647	0.00462246	4.47e-09	NA	20	20	21	Plasma Protein
WISP2	WISP2	0.258899	0.00708023	0.795713	0.014385	0.123828	1.64e-209	NA	48	48	63	Plasma Protein
ENSG00000104312	RIPK2	0.258278	0.0620708	0.796192	0.000309867	0.00325003	7.54e-07	NA	5	5	5	Plasma Protein
ENSG00000213983	AP1G2	0.258258	0.0125979	0.796208	0.00652959	0.0389822	1.57e-64	NA	78	78	94	Plasma Protein
ENSG00000282853	ECH1	0.254136	0.00815237	0.799391	0.0101316	0.0939522	5.98e-157	NA	7	7	10	Plasma Protein
ENSG00000185339	TCN2	-0.253154	-0.00411865	0.800149	0.0415693	0.410474	0	NA	112	112	150	Plasma Protein
ENSG00000185339	TCN2	-0.253154	-0.00411865	0.800149	0.0415693	0.341144	0	NA	112	112	150	Plasma Protein
ENSG00000198130	HIBCH	-0.252239	-0.0480048	0.800856	0.00034159	0.333943	0	NA	9	9	30	Plasma Protein
ENSG00000049860	HEXB	-0.252149	-0.00677994	0.800926	0.023349	0.151362	1.49e-259	NA	36	36	54	Plasma Protein
ENSG00000117322	CR2	-0.251385	-0.0180504	0.801517	0.00310108	0.0254539	1.5e-42	NA	66	66	74	Plasma Protein
ENSG00000135318	NT5E	0.250146	0.00766166	0.802474	0.0135748	0.151247	2.43e-259	NA	34	34	51	Plasma Protein
ENSG00000284889	PSME2	-0.24965	-0.00800398	0.802858	0.0103009	0.0437176	2.73e-72	NA	24	24	28	Plasma Protein
ENSG00000149541	B3GAT3	-0.248718	-0.0084551	0.803579	0.0108476	0.0744233	1.66e-123	NA	38	38	47	Plasma Protein
ENSG00000142549	IGLON5	0.247983	0.0129904	0.804147	0.0050839	0.0377759	1.47e-62	NA	48	48	59	Plasma Protein
ENSG00000167220	HDHD2	0.247	0.00662209	0.804908	0.0171688	0.22707	0	NA	98	98	108	Plasma Protein
ENSG00000112715	VEGFA	-0.246789	-0.0154123	0.805072	0.00324316	0.0131045	1.08e-22	NA	11	11	13	Plasma Protein
ENSG00000154736	ADAMTS5	0.244765	0.00601612	0.806638	0.0308479	0.266681	0	NA	32	32	47	Plasma Protein
ENSG00000126218	F10	-0.24302	-0.0087653	0.80799	0.0122604	0.0744341	1.59e-123	NA	58	58	107	Plasma Protein
ENSG00000126218	F10	-0.24302	-0.0087653	0.80799	0.0122604	0.0688192	4.87e-114	NA	58	58	107	Plasma Protein
ENSG00000168685	IL7R	-0.242609	-0.0255162	0.808309	0.00113421	0.00810999	1.1e-14	NA	15	15	16	Plasma Protein
ENSG00000006128	TAC1	-0.241826	-0.00875651	0.808915	0.00723922	0.0344553	3.81e-57	NA	47	47	56	Plasma Protein
ENSG00000116147	TNR	-0.240989	-0.00990222	0.809563	0.00667556	0.0226777	4.52e-38	NA	13	13	17	Plasma Protein
ENSG00000161249	DMKN	-0.239815	-0.0168405	0.810473	0.00253239	0.0107574	6.25e-19	NA	10	10	12	Plasma Protein
ENSG00000173786	CNP	-0.236813	-0.0674985	0.812802	0.000586618	0.0369959	2.76e-61	NA	28	28	46	Plasma Protein
ENSG00000197081	IGF2R	-0.236095	-0.00386433	0.813359	0.0471525	0.293183	0	NA	72	72	84	Plasma Protein
ENSG00000231543	C2	-0.235214	-0.00809125	0.814043	0.00750211	0.120965	2.13e-204	NA	107	107	137	Plasma Protein
ENSG00000169413	RNASE6	-0.230649	-0.0021217	0.817588	0.136881	0.447778	0	NA	33	33	54	Plasma Protein
ENSG00000168393	DTYMK	0.227531	0.0123482	0.820011	0.0065666	0.0709228	1.38e-117	NA	59	59	64	Plasma Protein
ENSG00000157601	MX1	0.227427	0.0059621	0.820092	0.0138797	0.104566	2.01e-175	NA	15	16	38	Plasma Protein
ENSG00000136213	CHST12	-0.226157	-0.00911749	0.821079	0.00779623	0.0518423	1.1e-85	NA	39	39	49	Plasma Protein
ENSG00000153904	DDAH1	0.225717	0.0225646	0.821421	0.0011713	0.00480912	2.23e-09	NA	42	42	45	Plasma Protein
ENSG00000126456	IRF3	0.224161	0.00350407	0.822632	0.044941	0.134043	6.83e-228	NA	57	57	62	Plasma Protein
ENSG00000088926	F11	0.221123	0.00628546	0.824996	0.0151555	0.110259	2.01e-185	NA	62	62	81	Plasma Protein
MRVI1	MRVI1	-0.218948	-0.00940144	0.826691	0.00313301	0.0352573	1.89e-58	NA	51	51	67	Plasma Protein
ENSG00000084072	PPIE	0.218752	0.00434865	0.826843	0.0296102	0.192727	0	NA	36	36	44	Plasma Protein
ENSG00000205403	CFI	-0.21515	-0.00978829	0.829651	0.010952	0.0908587	1.32e-151	NA	104	104	124	Plasma Protein
ENSG00000104687	GSR	0.210061	0.0149755	0.83362	0.00229994	0.0278886	1.74e-46	NA	36	36	46	Plasma Protein
ENSG00000169035	KLK7	0.20972	0.0126028	0.833886	0.00273114	0.0700932	3.47e-116	NA	69	69	83	Plasma Protein
ENSG00000103742	IGDCC4	0.207347	0.00508962	0.835739	0.0158072	0.109912	8.23e-185	NA	87	87	94	Plasma Protein
ENSG00000082196	C1QTNF3	-0.206318	-0.0168175	0.836542	0.00246761	0.016528	3.51e-28	NA	50	50	63	Plasma Protein
ENSG00000170835	CEL	0.205655	0.00853272	0.83706	0.00464676	0.0320512	3.1e-53	NA	73	74	87	Plasma Protein
ENSG00000125730	C3	-0.204765	-0.0106111	0.837756	0.00531229	0.0248153	1.61e-41	NA	40	40	67	Plasma Protein
ENSG00000125730	C3	-0.204765	-0.0106111	0.837756	0.00531229	0.00415264	2.57e-08	NA	40	40	67	Plasma Protein
ENSG00000125730	C3	-0.204765	-0.0106111	0.837756	0.00531229	0.00540878	2.41e-10	NA	40	40	67	Plasma Protein
ENSG00000165731	RET	0.204591	0.00804008	0.837892	0.00913328	0.146282	3.37e-250	NA	84	84	116	Plasma Protein
ENSG00000144369	FAM171B	0.20429	0.00990195	0.838127	0.00582011	0.0278986	1.67e-46	NA	39	39	42	Plasma Protein
ENSG00000057608	GDI2	0.204269	0.00475467	0.838143	0.0269928	0.125343	3.17e-212	NA	60	61	79	Plasma Protein
ENSG00000006210	CX3CL1	0.203195	0.048366	0.838983	0.000294698	0.0295193	3.97e-49	NA	8	8	18	Plasma Protein
ENSG00000164924	YWHAZ	0.195084	0.0350119	0.845327	0.000570045	0.00490635	1.55e-09	NA	36	36	44	Plasma Protein
ENSG00000185269	NOTUM	0.194961	0.0445617	0.845423	0.000428202	0.00889192	6.11e-16	NA	12	12	19	Plasma Protein
ENSG00000145242	EPHA5	-0.194574	-0.00946719	0.845726	0.00551698	0.0438907	1.42e-72	NA	48	48	56	Plasma Protein
ENSG00000113088	GZMK	0.192423	0.025133	0.847411	0.00109243	0.0174389	1.21e-29	NA	17	17	22	Plasma Protein
ENSG00000163956	LRPAP1	-0.190421	-0.0129331	0.848979	0.00298763	0.0666411	2.25e-110	NA	32	32	36	Plasma Protein
ENSG00000126524	SBDS	0.185593	0.00997998	0.852764	0.00793343	0.0947198	2.81e-158	NA	61	61	68	Plasma Protein
ENSG00000183696	UPP1	0.184882	0.0274754	0.853321	0.000489579	0.00771257	4.76e-14	NA	6	6	10	Plasma Protein
ENSG00000172236	TPSAB1	-0.18272	-0.00537889	0.855018	0.0197503	0.206052	0	NA	113	113	128	Plasma Protein
ENSG00000141574	SECTM1	-0.182133	-0.0157658	0.855478	0.00263968	0.0858913	4.63e-143	NA	39	39	45	Plasma Protein
ENSG00000068078	FGFR3	-0.179967	0.0010391	0.857178	0.0123813	0.0894236	3.93e-149	NA	74	76	87	Plasma Protein
ENSG00000138413	IDH1	-0.179632	-0.0118266	0.857441	0.0050344	0.150097	3.22e-257	NA	41	41	48	Plasma Protein
ENSG00000134453	RBM17	-0.17912	-0.0148928	0.857844	0.00221554	0.0379041	9.08e-63	NA	29	29	37	Plasma Protein
ENSG00000142156	COL6A1	-0.177713	-0.0013913	0.858948	0.167151	0.51949	0	NA	42	42	54	Plasma Protein
ENSG00000155304	HSPA13	-0.177335	-0.0524394	0.859245	0.000114267	0.0253181	2.49e-42	NA	5	5	12	Plasma Protein
ENSG00000167178	ISLR2	-0.177214	-0.00888887	0.85934	0.0101594	0.102364	1.42e-171	NA	53	53	64	Plasma Protein
ENSG00000112782	CLIC5	-0.176354	-0.0101561	0.860016	0.00453871	0.0883927	2.34e-147	NA	63	63	75	Plasma Protein
ENSG00000115956	PLEK	0.173806	0.0111449	0.862018	0.00172485	0.122439	4.98e-207	NA	23	23	41	Plasma Protein
ENSG00000107789	MINPP1	0.171135	0.022067	0.864118	0.000573506	0.0151926	4.87e-26	NA	35	35	45	Plasma Protein
ENSG00000178075	GRAMD1C	0.170428	0.00248419	0.864674	0.0715918	0.191354	0	NA	46	46	67	Plasma Protein
ENSG00000178075	GRAMD1C	0.170428	0.00248419	0.864674	0.0715918	0.0606341	2.62e-100	NA	46	46	67	Plasma Protein
ENSG00000183762	KREMEN1	-0.170009	-0.00150759	0.865003	0.019882	0.0856246	1.33e-142	NA	121	121	153	Plasma Protein
ENSG00000171298	GAA	-0.167183	-0.00456867	0.867226	0.0215122	0.0812304	4.38e-135	NA	39	39	41	Plasma Protein
ENSG00000196154	S100A4	0.166478	0.0463585	0.867781	0.000941633	0.00943575	8.21e-17	NA	43	43	45	Plasma Protein
ENSG00000184500	PROS1	0.165252	0.00731735	0.868745	0.00319905	0.0279976	1.16e-46	NA	111	125	137	Plasma Protein
ENSG00000122861	PLAU	-0.164236	-0.00664882	0.869546	0.00216198	0.105074	2.59e-176	NA	75	75	87	Plasma Protein
ENSG00000213523	SRA1	0.163468	0.00399259	0.87015	0.0289307	0.12884	1.67e-218	NA	66	66	79	Plasma Protein
ENSG00000187608	ISG15	0.163217	0.0113953	0.870347	0.00354484	0.076981	7.56e-128	NA	6	6	15	Plasma Protein
ENSG00000277816	LILRB3	-0.159543	-0.00447177	0.873241	0.0354952	0.252978	0	NA	226	227	285	Plasma Protein
SEPW1	SEPW1	-0.157677	-0.0108214	0.874711	0.00287938	0.0642174	2.64e-106	NA	8	8	17	Plasma Protein
ENSG00000197641	SERPINB13	-0.154763	-0.0419055	0.877008	0.000646459	0.0145893	4.52e-25	NA	28	28	34	Plasma Protein
ENSG00000275095	CCL16	-0.152343	-0.00242508	0.878917	0.0511368	0.297743	0	NA	66	66	70	Plasma Protein
ENSG00000163586	FABP1	-0.150254	-0.00508051	0.880564	0.0119346	0.0355778	5.67e-59	NA	5	5	6	Plasma Protein
ENSG00000196083	IL1RAP	0.149307	0.00451236	0.881312	0.0135839	0.489277	0	NA	36	36	69	Plasma Protein
ENSG00000169814	BTD	-0.147256	-0.0046766	0.88293	0.0243944	0.256358	0	NA	97	97	109	Plasma Protein
ENSG00000151233	GXYLT1	-0.147144	-0.00764526	0.883019	0.00631956	0.135542	1.32e-230	NA	41	41	52	Plasma Protein
ENSG00000127743	IL17B	0.147048	0.0099918	0.883094	0.00333249	0.0127296	4.32e-22	NA	10	10	11	Plasma Protein
ENSG00000064309	CDON	-0.145229	-0.00298796	0.88453	0.0269356	0.200551	0	NA	97	97	113	Plasma Protein
ENSG00000117592	PRDX6	0.144728	0.00365861	0.884926	0.0175685	0.0932471	9.92e-156	NA	34	34	36	Plasma Protein
ENSG00000185352	HS6ST3	0.143555	0.021536	0.885852	0.000960709	0.00821543	7.43e-15	NA	14	14	21	Plasma Protein
ENSG00000050165	DKK3	0.14301	0.00299078	0.886282	0.0351827	0.136294	5.7e-232	NA	62	62	89	Plasma Protein
ENSG00000110171	TRIM3	0.142718	0.0134944	0.886513	0.00101361	0.00446183	8.13e-09	NA	24	24	25	Plasma Protein
ENSG00000165661	QSOX2	-0.139653	-0.00360337	0.888934	0.0274196	0.140482	1.37e-239	NA	24	25	33	Plasma Protein
ENSG00000133216	EPHB2	-0.137826	-0.0044785	0.890378	0.0173923	0.114894	1.31e-193	NA	48	48	54	Plasma Protein
ENSG00000101160	CTSZ	-0.137369	-0.0102424	0.890739	0.00115667	0.031316	4.84e-52	NA	24	24	27	Plasma Protein
ENSG00000106483	SFRP4	-0.136599	-0.00768009	0.891348	0.00284889	0.0488211	1.08e-80	NA	45	45	55	Plasma Protein
ENSG00000144278	GALNT13	0.136017	0.0370482	0.891808	0.000402444	0.00346197	3.4e-07	NA	6	6	7	Plasma Protein
ENSG00000104388	RAB2A	-0.134979	-0.0791343	0.892628	5.11e-05	2.67e-05	0.274858	NA	13	13	13	Plasma Protein
ENSG00000198363	ASPH	-0.131089	-0.00541973	0.895705	0.00588526	0.0469367	1.39e-77	NA	69	69	81	Plasma Protein
ENSG00000173714	WFIKKN2	0.129869	0.00979091	0.89667	0.00261499	0.229804	0	NA	41	41	50	Plasma Protein
ENSG00000100095	SEZ6L	-0.129358	-0.00514402	0.897074	0.00792806	0.0777306	4.02e-129	NA	77	77	97	Plasma Protein
ENSG00000162909	CAPN2	-0.128838	-0.00926503	0.897486	0.0050485	0.0664324	5.06e-110	NA	70	70	86	Plasma Protein
ENSG00000152465	NMT2	0.127495	0.00513557	0.898549	0.00789788	0.037834	1.18e-62	NA	17	17	20	Plasma Protein
ENSG00000125430	HS3ST3B1	0.124915	0.0235589	0.900591	0.00167362	0.014971	1.1e-25	NA	17	17	27	Plasma Protein
ENSG00000167165	UGT1A6	0.123718	0.0033141	0.901538	0.0192344	0.0787288	8.05e-131	NA	34	34	40	Plasma Protein
ENSG00000112874	NUDT12	-0.121869	-0.00527174	0.903003	0.0054933	0.0246061	3.51e-41	NA	28	28	28	Plasma Protein
ENSG00000133083	DCLK1	0.12082	0.0108038	0.903833	0.00378788	0.0405145	4.89e-67	NA	54	54	69	Plasma Protein
ENSG00000273947	KIR2DL3	0.119116	-0.00145974	0.905184	0.00579109	0.0609872	6.75e-101	NA	152	158	197	Plasma Protein
ENSG00000277334	NCR1	0.118267	0.00680669	0.905856	0.00386815	0.0369883	2.84e-61	NA	47	48	62	Plasma Protein
ENSG00000243480	AMY2A	-0.118084	-0.00319785	0.906001	0.0256293	0.227289	0	NA	133	148	168	Plasma Protein
ENSG00000010322	NISCH	0.117993	-0.0411701	0.906073	4.93e-05	1.06e-05	0.299548	NA	25	25	32	Plasma Protein
ENSG00000120708	TGFBI	0.117946	0.00722153	0.906111	0.0048273	0.238901	0	NA	95	96	113	Plasma Protein
ENSG00000124466	LYPD3	0.11558	0.00442768	0.907985	0.00468286	0.0275467	6.21e-46	NA	30	30	35	Plasma Protein
GPR56	GPR56	0.115549	0.0123205	0.90801	0.00128547	0.0138327	7.38e-24	NA	32	32	47	Plasma Protein
LARGE	LARGE	0.114417	0.0613726	0.908907	7.47e-05	-1.62e-05	0.347413	NA	7	7	10	Plasma Protein
ENTHD2	ENTHD2	0.114078	0.0280593	0.909176	0.000251321	0.00142262	0.000789824	NA	20	20	23	Plasma Protein
ENSG00000141504	SAT2	-0.110469	-0.00781343	0.912037	0.00350564	0.0243025	1.08e-40	NA	14	14	18	Plasma Protein
ENSG00000102882	MAPK3	0.110016	0.00182733	0.912397	0.0831825	0.207859	0	NA	28	28	38	Plasma Protein
ENSG00000263238	CTSO	-0.109957	-0.00855411	0.912444	0.00412945	0.0285148	1.68e-47	NA	50	50	67	Plasma Protein
ENSG00000154654	NCAM2	-0.109544	-0.00281039	0.912771	0.0237883	0.232782	0	NA	80	80	104	Plasma Protein
ENSG00000151892	GFRA1	0.108663	0.00348751	0.91347	0.0137338	0.0531161	8.5e-88	NA	25	25	34	Plasma Protein
ENSG00000160182	TFF1	0.107682	0.0041797	0.914248	0.00929344	0.0526344	5.34e-87	NA	26	26	34	Plasma Protein
ENSG00000167588	GPD1	-0.107591	-0.00899402	0.91432	0.00197007	0.0110452	2.16e-19	NA	109	109	121	Plasma Protein
ENSG00000166340	TPP1	-0.106434	-0.00381373	0.915238	0.00656575	0.0392074	6.73e-65	NA	27	27	30	Plasma Protein
ENSG00000162594	IL23R	0.105686	0.029587	0.915831	0.000355374	0.00712431	4.19e-13	NA	13	13	29	Plasma Protein
ENSG00000187764	SEMA4D	-0.105069	-0.001865	0.916321	0.049463	0.307726	0	NA	49	51	55	Plasma Protein
ENSG00000165682	CLEC1B	0.10483	0.00155036	0.916511	0.019771	0.134146	4.44e-228	NA	44	44	54	Plasma Protein
ENSG00000159527	PGLYRP3	0.103385	0.0122543	0.917658	0.000856419	0.0237999	7.02e-40	NA	27	27	36	Plasma Protein
ENSG00000116815	CD58	-0.102987	-0.0113377	0.917973	0.000531214	0.0158537	4.24e-27	NA	19	19	20	Plasma Protein
ENSG00000134193	REG4	0.102878	0.00393734	0.918059	0.00224448	0.0195028	5.84e-33	NA	25	25	37	Plasma Protein
CECR1	CECR1	0.0955602	0.000821215	0.92387	0.151197	0.361153	0	NA	38	38	55	Plasma Protein
ENSG00000153976	HS3ST3A1	0.0945753	0.0377525	0.924652	0.0003401	0.00673645	1.76e-12	NA	36	36	42	Plasma Protein
ENSG00000106809	OGN	0.0928117	0.00130147	0.926053	0.0667412	0.157511	6.01e-271	NA	43	43	45	Plasma Protein
ENSG00000100473	COCH	0.0914557	0.00305584	0.92713	0.0271102	0.191225	0	NA	98	98	116	Plasma Protein
ENSG00000079332	SAR1A	-0.0901176	-0.00170805	0.928194	0.0287863	0.0790579	2.22e-131	NA	29	29	32	Plasma Protein
ENSG00000166598	HSP90B1	0.0878953	0.000753755	0.92996	0.177822	0.513727	0	NA	73	73	86	Plasma Protein
ENSG00000163534	FCRL1	-0.0844442	-0.0031828	0.932703	0.0103134	0.089806	8.62e-150	NA	46	46	54	Plasma Protein
ENSG00000134365	CFHR4	-0.082148	-0.00205576	0.934529	0.0705208	0.529074	0	NA	106	106	128	Plasma Protein
ENSG00000180875	GREM2	-0.0820093	-0.0314196	0.934639	8.69e-05	0.00345483	3.5e-07	NA	7	7	14	Plasma Protein
ENSG00000138796	HADH	0.0804517	-0.00057323	0.935878	0.00133692	0.0145946	4.43e-25	NA	32	32	61	Plasma Protein
ENSG00000142669	SH3BGRL3	-0.077573	-0.00413257	0.938168	0.00564201	0.212129	0	NA	36	36	61	Plasma Protein
ENSG00000153563	CD8A	0.0774396	0.0030573	0.938274	0.015894	0.0873394	1.51e-145	NA	45	45	54	Plasma Protein
ENSG00000275528	CCL15	-0.0763784	-0.00222059	0.939118	0.0291862	0.301171	0	NA	29	29	32	Plasma Protein
ENSG00000115850	LCT	0.0761874	0.00142931	0.93927	0.0418182	0.313118	0	NA	61	61	74	Plasma Protein
ENSG00000127445	PIN1	0.0734522	0.011469	0.941446	0.000320778	0.00260759	8.48e-06	NA	33	33	44	Plasma Protein
ENSG00000288185	IL27RA	0.07341	0.00109103	0.94148	0.0829054	0.292106	0	NA	63	63	66	Plasma Protein
ENSG00000106927	AMBP	0.0718716	0.0058078	0.942704	0.00228673	0.0130002	1.59e-22	NA	31	31	37	Plasma Protein
ENSG00000198643	FAM3D	0.0668944	-0.0022356	0.946666	0.00271379	0.0415341	1.05e-68	NA	20	20	27	Plasma Protein
ENSG00000162631	NTNG1	-0.0654208	-0.00125571	0.947839	0.0136926	0.160268	4.38e-276	NA	28	28	39	Plasma Protein
ENSG00000169248	CXCL11	0.0641505	0.00637501	0.94885	0.00185247	0.0256399	7.52e-43	NA	26	26	33	Plasma Protein
ENSG00000085662	AKR1B1	-0.061174	0.00111583	0.951221	0.00142109	0.0441847	4.67e-73	NA	30	30	37	Plasma Protein
ENSG00000109272	PF4V1	0.0574164	-0.0152005	0.954213	0.00025472	0.00577286	6.23e-11	NA	12	12	16	Plasma Protein
ENSG00000104918	RETN	-0.0569611	0.00250613	0.954576	0.00325822	0.0533742	3.17e-88	NA	90	90	114	Plasma Protein
ENSG00000276886	GREM1	0.0551367	0.000761736	0.95603	0.0623513	0.259066	0	NA	22	22	36	Plasma Protein
ENSG00000090520	DNAJB11	0.0550051	0.00232428	0.956134	0.00553455	0.0470202	1.01e-77	NA	18	18	21	Plasma Protein
ENSG00000179399	GPC5	-0.0549645	-0.000645258	0.956167	0.0808278	0.242375	0	NA	51	51	68	Plasma Protein
ENSG00000274233	CCL5	-0.0521166	-0.000830684	0.958436	0.0255835	0.110205	2.5e-185	NA	44	44	50	Plasma Protein
ENSG00000114013	CD86	-0.0494853	-0.00753882	0.960533	0.000392712	0.0019506	0.000103136	NA	38	38	41	Plasma Protein
ENSG00000158234	FAIM	0.0488094	0.0017749	0.961071	0.00729394	0.103901	2.92e-174	NA	10	10	14	Plasma Protein
ENSG00000162998	FRZB	-0.0483899	-0.00100002	0.961406	0.0300242	0.226994	0	NA	109	109	126	Plasma Protein
ENSG00000204020	LIPN	-0.0481083	-0.000498452	0.96163	0.101472	0.305527	0	NA	25	25	26	Plasma Protein
MESDC2	MESDC2	0.0473393	0.00555261	0.962243	0.00157404	0.0193775	9.28e-33	NA	35	35	44	Plasma Protein
ENSG00000013288	MAN2B2	0.0455052	0.000528279	0.963705	0.0963249	0.436833	0	NA	29	29	40	Plasma Protein
ENSG00000130513	GDF15	0.0445062	0.000137875	0.964501	0.0692022	0.265507	0	NA	35	35	47	Plasma Protein
ENSG00000185015	CA13	-0.0434882	-0.00154594	0.965312	0.00607792	0.256651	0	NA	22	22	45	Plasma Protein
ENSG00000117862	TXNDC12	0.042249	0.00126226	0.9663	0.00556751	0.0583916	1.45e-96	NA	43	43	47	Plasma Protein
ENSG00000172016	REG3A	-0.0403396	-0.00177502	0.967822	0.0039735	0.0479101	3.44e-79	NA	36	36	41	Plasma Protein
ENSG00000099942	CRKL	-0.0399641	0.0139874	0.968122	0.000543546	0.0186544	1.35e-31	NA	24	24	31	Plasma Protein
ENSG00000132693	CRP	0.0385736	0.0012406	0.96923	0.0108645	0.0474194	2.22e-78	NA	34	34	37	Plasma Protein
ENSG00000124588	NQO2	-0.0374889	-0.000123746	0.970095	0.06645	0.408293	0	NA	76	76	95	Plasma Protein
ENSG00000172061	LRRC15	-0.0332458	0.000879663	0.973479	0.0213339	0.203134	0	NA	40	40	52	Plasma Protein
ENSG00000144647	POMGNT2	0.0319671	0.000621517	0.974498	0.0246129	0.0800422	4.66e-133	NA	18	18	21	Plasma Protein
ENSG00000276452	LILRB1	0.0309562	0.00858786	0.975305	0.0169156	0.297299	0	NA	52	53	69	Plasma Protein
ENSG00000100577	GSTZ1	-0.0290864	-0.00275558	0.976796	0.0149517	0.333591	0	NA	62	62	69	Plasma Protein
ENSG00000080819	CPOX	0.0289765	-0.000303277	0.976883	0.00639199	0.0376113	2.73e-62	NA	35	35	44	Plasma Protein
ENSG00000140092	FBLN5	0.0262488	0.00695435	0.979059	0.00320535	0.0219	8.1e-37	NA	57	57	76	Plasma Protein
ENSG00000249915	PDCD6	0.0231291	0.00720307	0.981547	0.00114597	0.0136804	1.29e-23	NA	34	34	39	Plasma Protein
ENSG00000100342	APOL1	-0.022948	-0.00140788	0.981692	0.00343174	0.100842	6.44e-169	NA	43	43	58	Plasma Protein
ENSG00000085063	CD59	0.0205452	0.000993296	0.983608	0.0177652	0.0852931	4.91e-142	NA	36	36	44	Plasma Protein
ENSG00000240038	AMY2B	-0.0191937	0.000333023	0.984687	0.0261361	0.183859	9.81e-321	NA	126	153	181	Plasma Protein
ENSG00000231179	MICB	0.0191024	-0.000301883	0.984759	0.0485953	0.362226	0	NA	139	139	161	Plasma Protein
ENSG00000077942	FBLN1	-0.0188016	-0.000686536	0.984999	0.0136844	0.0580722	4.93e-96	NA	75	75	90	Plasma Protein
ENSG00000100060	MFNG	-0.0180283	-0.021413	0.985616	0.000256714	0.0159954	2.51e-27	NA	12	12	13	Plasma Protein
ENSG00000121691	CAT	0.0175837	0.000379447	0.985971	0.0195121	0.0835458	4.83e-139	NA	52	52	63	Plasma Protein
ENSG00000288124	C1RL	0.0170539	0.00246916	0.986394	0.00701819	0.16517	2.93e-285	NA	91	92	105	Plasma Protein
ENSG00000104368	PLAT	0.00805834	0.00188095	0.99357	0.000242818	0.00836847	4.22e-15	NA	4	4	4	Plasma Protein
ENSG00000104760	FGL1	-0.00791741	0.00459583	0.993683	0.00366601	0.295338	0	NA	31	31	51	Plasma Protein
ENSG00000123243	ITIH5	0.00745524	0.000750739	0.994052	0.0134266	0.209595	0	NA	105	106	136	Plasma Protein
ENSG00000167768	KRT1	0.00701243	0.0190382	0.994405	0.00024674	0.00486884	1.79e-09	NA	35	35	43	Plasma Protein
ENSG00000106952	TNFSF8	0.00628792	0.000251289	0.994983	0.0104299	0.0350583	3.98e-58	NA	25	25	32	Plasma Protein
ENSG00000101405	OXT	-0.00503983	-0.00128537	0.995979	0.0412216	0.14647	1.52e-250	NA	63	63	69	Plasma Protein
