# Supplementary material for: Instrumental variable and colocalization analyses identify endotrophin and HTRA1 as potential therapeutic targets for coronary artery disease
Source: iScience. 2024 May 24;27(7):110104. doi: 10.1016/j.isci.2024.110104 (PMC11233907; doi:10.1016/j.isci.2024.110104)
Supplement: Table S5. Plasma proteome-wide Mendelian randomization analysis, related to Figure 2 [file mmc6.xlsx]

## Sheet: S5
Table S5: Plasma Proteome-Wide Mendelian Randomization Analysis
LD clumping at r2 < 0.10
Aptamer_ID	Protein	nsnps	MR_method_1	beta_1	se_1	pval_1	MR_method_2	beta_2	se_2	pval_2	MR_method_3	beta_3	se_3	pval_3	MR_method_4	beta_4	se_4	pval_4	MR_method_5	beta_5	se_5	pval_5	Tissue
5231_79_PCSK9_PCSK9	PCSK9	12	random_IVW_correl	0.256158	0.0256838	1.9908e-23	fixed_IVW_correl	0.256158	0.0180047	6.20641e-46	EGGER_correl	0.272756	0.0289021	0	Weighted median	0.262182	0.0222292	4.1679e-32	Weighted mode	0.267275	0.0252088	4.10812e-07	Plasma Protein
3796_79_ANGPTL4_ANGL4	ANGPTL4	1	fixed_IVW_correl	0.554885	0.0587502	3.5602e-21	random_IVW_correl	0.554885	NA	NA	NA	NA	NA	NA	NA	NA	NA	NA	NA	NA	NA	NA	Plasma Protein
2797_56_APOB_Apo_B	APOB	1	fixed_IVW_correl	0.652926	0.0750809	3.42881e-18	random_IVW_correl	0.652926	NA	NA	NA	NA	NA	NA	NA	NA	NA	NA	NA	NA	NA	NA	Plasma Protein
15602_43_IL6R_IL_6_sRa	IL6R	97	random_IVW_correl	-0.0280895	0.00507106	3.03899e-08	fixed_IVW_correl	-0.0280895	0.00380067	1.46091e-13	EGGER_correl	-0.0294445	0.00574029	2.90592e-07	Weighted median	-0.0408303	0.0054568	7.29398e-14	Weighted mode	-0.0414458	0.00578946	1.63462e-10	Plasma Protein
12370_30_APOF_Apo_F	APOF	11	random_IVW_correl	0.126228	0.0248628	3.83471e-07	fixed_IVW_correl	0.126228	0.0248628	3.83471e-07	EGGER_correl	0.143437	0.0344439	3.1223e-05	Weighted median	0.125997	0.0275051	4.63081e-06	Weighted mode	0.132199	0.0288009	0.000995101	Plasma Protein
11196_31_COL6A3_Collagen_alpha_3_VI_	COL6A3	1	fixed_IVW_correl	0.388071	0.0768745	4.46205e-07	random_IVW_correl	0.388071	Inf	1	NA	NA	NA	NA	NA	NA	NA	NA	NA	NA	NA	NA	Plasma Protein
16792_4_SIGLEC5_Siglec_5	SIGLEC5	115	random_IVW_correl	-0.0151145	0.00300854	5.06443e-07	fixed_IVW_correl	-0.0151145	0.00300854	5.06443e-07	EGGER_correl	-0.0157329	0.00488653	0.00128349	Weighted median	-0.0103168	0.0038341	0.00712783	Weighted mode	-0.0100264	0.00377963	0.00912235	Plasma Protein
8309_12_HYAL1_HYAL1	HYAL1	3	fixed_IVW_correl	0.175634	0.035508	7.56296e-07	random_IVW_correl	0.175634	0.0713256	0.0138002	EGGER_correl	-0.258311	0.263343	0.326647	Weighted median	0.158855	0.0378229	2.66949e-05	Weighted mode	0.155019	0.0407446	0.06266	Plasma Protein
5256_86_PDE5A_PDE5A	PDE5A	22	random_IVW_correl	-0.160079	0.0323989	7.77699e-07	fixed_IVW_correl	-0.160079	0.0204257	4.60899e-15	EGGER_correl	-0.113123	0.0412099	0.00605018	Weighted median	-0.153846	0.0225347	8.66565e-12	Weighted mode	-0.14952	0.0259897	1.03743e-05	Plasma Protein
9297_12_B3GNT8_B3GN8	B3GNT8	98	random_IVW_correl	-0.0421692	0.00859627	9.31761e-07	fixed_IVW_correl	-0.0421692	0.00430255	1.11504e-22	EGGER_correl	-0.0506914	0.00931555	5.28056e-08	Weighted median	-0.0383903	0.00881891	1.34178e-05	Weighted mode	-0.0387519	0.00839711	1.20441e-05	Plasma Protein
15449_33_TIMD4_TIM_4	TIMD4	25	random_IVW_correl	-0.0817754	0.016745	1.04176e-06	fixed_IVW_correl	-0.0817754	0.0161777	4.30775e-07	EGGER_correl	-0.0620208	0.0245459	0.0115129	Weighted median	-0.0825181	0.0181073	5.18461e-06	Weighted mode	-0.0842194	0.0185286	0.000131959	Plasma Protein
9834_62_ADH1B_ADH1B	ADH1B	1	fixed_IVW_correl	0.148368	0.030393	1.05193e-06	random_IVW_correl	0.148368	NA	NA	NA	NA	NA	NA	NA	NA	NA	NA	NA	NA	NA	NA	Plasma Protein
8221_19_MIF_MIF	MIF	2	fixed_IVW_correl	0.258799	0.0532197	1.15706e-06	random_IVW_correl	0.258799	0.0751657	0.000575193	NA	NA	NA	NA	NA	NA	NA	NA	NA	NA	NA	NA	Plasma Protein
15594_47_HTRA1_HTRA1	HTRA1	7	random_IVW_correl	-0.268864	0.0560362	1.60229e-06	fixed_IVW_correl	-0.268864	0.0349742	1.50063e-14	EGGER_correl	-0.181328	0.104282	0.0820671	Weighted median	-0.228834	0.0420942	5.44165e-08	Weighted mode	-0.196248	0.0647654	0.0230939	Plasma Protein
10835_25_A4GNT_A4GCT	A4GNT	1	fixed_IVW_correl	0.371171	0.0802199	3.71146e-06	random_IVW_correl	0.371171	NA	NA	NA	NA	NA	NA	NA	NA	NA	NA	NA	NA	NA	NA	Plasma Protein
17843_30_PPCS_PPCS	PPCS	2	fixed_IVW_correl	0.20288	0.0439504	3.90995e-06	random_IVW_correl	0.20288	0.0476643	2.07716e-05	NA	NA	NA	NA	NA	NA	NA	NA	NA	NA	NA	NA	Plasma Protein
18382_109_COMT_Catechol_O_methyltransferase	COMT	1	fixed_IVW_correl	-0.274383	0.0619151	9.35384e-06	random_IVW_correl	-0.274383	Inf	1	NA	NA	NA	NA	NA	NA	NA	NA	NA	NA	NA	NA	Plasma Protein
19150_20_PRPSAP2_KPRB	PRPSAP2	1	fixed_IVW_correl	-0.37023	0.0835629	9.39911e-06	random_IVW_correl	-0.37023	NA	NA	NA	NA	NA	NA	NA	NA	NA	NA	NA	NA	NA	NA	Plasma Protein
17698_15_WBP2_WBP2	WBP2	1	fixed_IVW_correl	0.451852	0.102667	1.07691e-05	random_IVW_correl	0.451852	NA	NA	NA	NA	NA	NA	NA	NA	NA	NA	NA	NA	NA	NA	Plasma Protein
5631_83_MLN_MOTI	MLN	63	random_IVW_correl	0.0404915	0.00937035	1.55155e-05	fixed_IVW_correl	0.0404915	0.00869496	3.21011e-06	EGGER_correl	0.0354905	0.0130346	0.00647316	Weighted median	0.0455803	0.00896989	3.74512e-07	Weighted mode	0.0441046	0.00887617	5.60015e-06	Plasma Protein
13242_134_SHANK3_SHAN3	SHANK3	44	random_IVW_correl	0.0459819	0.0106976	1.72095e-05	fixed_IVW_correl	0.0459819	0.0106976	1.72095e-05	EGGER_correl	0.0483234	0.0143275	0.000744158	Weighted median	0.0415241	0.0109495	0.000149238	Weighted mode	0.0434119	0.0116292	0.000551009	Plasma Protein
3484_60_AGT_Angiotensinogen	AGT	15	random_IVW_correl	0.0903713	0.0211322	1.89874e-05	fixed_IVW_correl	0.0903713	0.0211322	1.89874e-05	EGGER_correl	0.0944385	0.0319699	0.00313705	Weighted median	0.089491	0.0241586	0.000211964	Weighted mode	0.0887156	0.0239474	0.00235578	Plasma Protein
6408_2_INHBC_INHBC	INHBC	3	fixed_IVW_correl	0.189041	0.0448071	2.45399e-05	random_IVW_correl	0.189041	0.0500019	0.000156407	EGGER_correl	0.0984367	0.190127	0.604637	Weighted median	0.172622	0.0445373	0.000106234	Weighted mode	0.167955	0.0558215	0.0949858	Plasma Protein
18175_65_VAT1_VAT1	VAT1	1	fixed_IVW_correl	-0.32414	0.0776054	2.9567e-05	random_IVW_correl	-0.32414	Inf	1	NA	NA	NA	NA	NA	NA	NA	NA	NA	NA	NA	NA	Plasma Protein
16805_5_PDE5A_PDE5A	PDE5A	20	random_IVW_correl	-0.145407	0.0362185	5.95193e-05	fixed_IVW_correl	-0.145407	0.0220783	4.51978e-11	EGGER_correl	-0.0927066	0.0442521	0.0361739	Weighted median	-0.16631	0.0253526	5.38514e-11	Weighted mode	-0.178684	0.0250796	8.95944e-07	Plasma Protein
10499_1_TMEM106A_T106A	TMEM106A	1	fixed_IVW_correl	-0.380252	0.0949246	6.18002e-05	random_IVW_correl	-0.380252	NA	NA	NA	NA	NA	NA	NA	NA	NA	NA	NA	NA	NA	NA	Plasma Protein
13552_7_SWAP70_SWP70	SWAP70	46	random_IVW_correl	-0.0492028	0.012412	7.3663e-05	fixed_IVW_correl	-0.0492028	0.00866996	1.38621e-08	EGGER_correl	-0.0761328	0.0140394	5.86695e-08	Weighted median	-0.0517452	0.00954362	5.89449e-08	Weighted mode	-0.055212	0.00907748	2.35646e-07	Plasma Protein
8687_26_TMEM106B_T106B	TMEM106B	2	fixed_IVW_correl	-0.143872	0.0367808	9.16851e-05	random_IVW_correl	-0.143872	0.142313	0.312037	NA	NA	NA	NA	NA	NA	NA	NA	NA	NA	NA	NA	Plasma Protein
4220_39_FER_FER	FER	2	fixed_IVW_correl	-0.234135	0.0601864	0.000100172	random_IVW_correl	-0.234135	0.138219	0.0902765	NA	NA	NA	NA	NA	NA	NA	NA	NA	NA	NA	NA	Plasma Protein
4430_44_COLEC11_Collectin_Kidney_1	COLEC11	91	random_IVW_correl	0.0217414	0.00564295	0.000116749	fixed_IVW_correl	0.0217414	0.00523288	3.25607e-05	EGGER_correl	0.0230115	0.00696268	0.000949819	Weighted median	0.0289904	0.00765511	0.000152434	Weighted mode	0.0270762	0.00684332	0.000151461	Plasma Protein
2436_49_CXCL16_CXCL16__soluble	CXCL16	28	random_IVW_correl	0.0640671	0.0167166	0.00012682	fixed_IVW_correl	0.0640671	0.0161632	7.37753e-05	EGGER_correl	0.0537044	0.0227097	0.0180386	Weighted median	0.0899439	0.019013	2.23789e-06	Weighted mode	0.0916263	0.0231445	0.000493385	Plasma Protein
15686_49_INHBC_INHBC	INHBC	70	random_IVW_correl	0.016769	0.00439803	0.000137376	fixed_IVW_correl	0.016769	0.00348338	1.47935e-06	EGGER_correl	0.0247561	0.00608863	4.78361e-05	Weighted median	0.0150158	0.00472126	0.0014704	Weighted mode	0.0130706	0.0049222	0.00982818	Plasma Protein
9201_13_TAGLN2_Transgelin_2	TAGLN2	1	fixed_IVW_correl	0.215782	0.0567897	0.000144888	random_IVW_correl	0.215782	Inf	1	NA	NA	NA	NA	NA	NA	NA	NA	NA	NA	NA	NA	Plasma Protein
11636_33_TAGLN2_Transgelin_2	TAGLN2	1	fixed_IVW_correl	0.213709	0.0562442	0.000144888	random_IVW_correl	0.213709	NA	NA	NA	NA	NA	NA	NA	NA	NA	NA	NA	NA	NA	NA	Plasma Protein
18880_81_COL3A1_Collagen_Type_III	COL3A1	2	fixed_IVW_correl	0.24651	0.0650021	0.000149238	random_IVW_correl	0.24651	0.0650021	0.000149238	NA	NA	NA	NA	NA	NA	NA	NA	NA	NA	NA	NA	Plasma Protein
2635_61_LAYN_Layilin	LAYN	1	fixed_IVW_correl	-0.380111	0.100386	0.000152787	random_IVW_correl	-0.380111	NA	NA	NA	NA	NA	NA	NA	NA	NA	NA	NA	NA	NA	NA	Plasma Protein
9380_2_PLA2G12B_sPLA_2__XIII	PLA2G12B	3	fixed_IVW_correl	0.195765	0.0517269	0.000153959	random_IVW_correl	0.195765	0.0517269	0.000153959	EGGER_correl	0.275929	0.263731	0.295446	Weighted median	0.198571	0.0495479	6.13228e-05	Weighted mode	0.201874	0.0571201	0.0715718	Plasma Protein
8956_96_SCARF2_SREC_II	SCARF2	6	random_IVW_correl	0.124081	0.0328605	0.000159384	fixed_IVW_correl	0.124081	0.0328605	0.000159384	EGGER_correl	0.143334	0.0869043	0.0990803	Weighted median	0.133185	0.0343283	0.000104569	Weighted mode	0.132258	0.0382824	0.0181437	Plasma Protein
15385_116_FABP2_FABP2	FABP2	58	random_IVW_correl	-0.0379194	0.0100528	0.000161915	fixed_IVW_correl	-0.0379194	0.00673884	1.83372e-08	EGGER_correl	-0.0436966	0.0114375	0.000133204	Weighted median	-0.0540437	0.00803753	1.76899e-11	Weighted mode	-0.0515892	0.00901356	4.06189e-07	Plasma Protein
18381_16_ALDH2_ALDH_E2	ALDH2	3	fixed_IVW_correl	0.176633	0.0468755	0.000164469	random_IVW_correl	0.176633	0.145056	0.223341	EGGER_correl	-0.198718	0.378897	0.599956	Weighted median	0.0509542	0.0651397	0.43408	Weighted mode	0.0164228	0.0780921	0.852913	Plasma Protein
3894_15_NAGK_NAGK	NAGK	20	random_IVW_correl	0.0830977	0.0222039	0.000182209	fixed_IVW_correl	0.0830977	0.0199116	3.00182e-05	EGGER_correl	0.102679	0.0330443	0.00188797	Weighted median	0.0674634	0.0225382	0.00275986	Weighted mode	0.0751245	0.0249612	0.00720592	Plasma Protein
4131_72_FN1_Fibronectin	FN1	10	random_IVW_correl	-0.206988	0.0562829	0.000235412	fixed_IVW_correl	-0.206988	0.0288843	7.71622e-13	EGGER_correl	-0.360978	0.0443744	4.44089e-16	Weighted median	-0.239729	0.031854	5.23689e-14	Weighted mode	-0.248394	0.0300539	1.70459e-05	Plasma Protein
5648_28_CTRB2_CTRB2	CTRB2	80	random_IVW_correl	0.0246541	0.00682467	0.000303263	fixed_IVW_correl	0.0246541	0.00476264	2.26011e-07	EGGER_correl	0.0145031	0.00720631	0.0441617	Weighted median	0.0291714	0.00672672	1.44675e-05	Weighted mode	0.028327	0.00736934	0.000243597	Plasma Protein
15363_32_APOA5_Apo_A_V	APOA5	56	random_IVW_correl	0.0471198	0.0130587	0.000308212	fixed_IVW_correl	0.0471198	0.00743102	2.28338e-10	EGGER_correl	0.0423203	0.0132362	0.00138712	Weighted median	0.0318909	0.0100791	0.00155586	Weighted mode	0.0231198	0.0102206	0.027665	Plasma Protein
3327_27_NTN4_NET4	NTN4	20	random_IVW_correl	0.068288	0.0189371	0.000310904	fixed_IVW_correl	0.068288	0.0189371	0.000310904	EGGER_correl	0.0555585	0.0288483	0.054119	Weighted median	0.0668381	0.0201836	0.00092796	Weighted mode	0.0615519	0.024337	0.0204422	Plasma Protein
9253_52_ABO_BGAT	ABO	157	random_IVW_correl	0.0163465	0.00453984	0.000317397	fixed_IVW_correl	0.0163465	0.00313225	1.80124e-07	EGGER_correl	0.0105316	0.00461444	0.0224711	Weighted median	0.0267154	0.00502577	1.06258e-07	Weighted mode	0.030164	0.00696234	2.63036e-05	Plasma Protein
4925_54_MMP13_MMP_13	MMP13	1	fixed_IVW_correl	0.321708	0.0894134	0.000320699	random_IVW_correl	0.321708	Inf	1	NA	NA	NA	NA	NA	NA	NA	NA	NA	NA	NA	NA	Plasma Protein
6527_1_TRIL_TRIL	TRIL	3	fixed_IVW_correl	0.174983	0.0493477	0.000391229	random_IVW_correl	0.174983	0.0493477	0.000391229	EGGER_correl	0.25747	0.159678	0.106869	Weighted median	0.197221	0.0496637	7.15325e-05	Weighted mode	0.199242	0.0601373	0.0802837	Plasma Protein
15300_66_CCDC134_CC134	CCDC134	4	random_IVW_correl	0.151437	0.0431338	0.000446646	fixed_IVW_correl	0.151437	0.0431338	0.000446646	EGGER_correl	0.1331	0.100065	0.183474	Weighted median	0.149351	0.0416948	0.000340962	Weighted mode	0.162353	0.0490775	0.0454566	Plasma Protein
11616_9_HSF1_HSF1	HSF1	1	fixed_IVW_correl	0.277331	0.079353	0.000474232	random_IVW_correl	0.277331	NA	NA	NA	NA	NA	NA	NA	NA	NA	NA	NA	NA	NA	NA	Plasma Protein
3363_31_CSK_CSK	CSK	1	fixed_IVW_correl	0.276252	0.0794527	0.000507173	random_IVW_correl	0.276252	NA	NA	NA	NA	NA	NA	NA	NA	NA	NA	NA	NA	NA	NA	Plasma Protein
2278_61_TIMP2_TIMP_2	TIMP2	2	fixed_IVW_correl	0.194653	0.0560482	0.000514757	random_IVW_correl	0.194653	0.129441	0.132634	NA	NA	NA	NA	NA	NA	NA	NA	NA	NA	NA	NA	Plasma Protein
5353_89_IL1RN_IL_1Ra	IL1RN	16	random_IVW_correl	0.0826696	0.0239157	0.000546818	fixed_IVW_correl	0.0826696	0.0203529	4.86944e-05	EGGER_correl	0.11423	0.0358823	0.00145531	Weighted median	0.0837507	0.0195463	1.82959e-05	Weighted mode	0.0870392	0.020274	0.000640583	Plasma Protein
13969_24_KPNA6_IMA7	KPNA6	1	fixed_IVW_correl	0.307849	0.0896174	0.000592223	random_IVW_correl	0.307849	Inf	1	NA	NA	NA	NA	NA	NA	NA	NA	NA	NA	NA	NA	Plasma Protein
4563_61_PLCG1_PLCG1	PLCG1	1	fixed_IVW_correl	0.252985	0.0741377	0.000644017	random_IVW_correl	0.252985	NA	NA	NA	NA	NA	NA	NA	NA	NA	NA	NA	NA	NA	NA	Plasma Protein
17384_110_PFKM_K6PF	PFKM	9	random_IVW_correl	0.0992716	0.0290981	0.000645769	fixed_IVW_correl	0.0992716	0.0290981	0.000645769	EGGER_correl	0.0898836	0.0455531	0.0484775	Weighted median	0.100434	0.0286749	0.000460889	Weighted mode	0.0992987	0.0306225	0.0118302	Plasma Protein
4155_3_TNC_Tenascin	TNC	72	random_IVW_correl	-0.020653	0.00612435	0.000745482	fixed_IVW_correl	-0.020653	0.00527158	8.93569e-05	EGGER_correl	-0.0181031	0.00776289	0.0197007	Weighted median	-0.0243422	0.00602293	5.30908e-05	Weighted mode	-0.0207659	0.00628259	0.0014896	Plasma Protein
5867_60_ARG1_ARGI1	ARG1	5	random_IVW_correl	-0.143276	0.0426185	0.000774291	fixed_IVW_correl	-0.143276	0.0426185	0.000774291	EGGER_correl	-0.135691	0.181829	0.455513	Weighted median	-0.152042	0.0427129	0.000371375	Weighted mode	-0.164386	0.0595588	0.0508463	Plasma Protein
15471_29_PNLIPRP2_LIPR2	PNLIPRP2	102	random_IVW_correl	0.0156734	0.00472653	0.000913031	fixed_IVW_correl	0.0156734	0.00439326	0.000360271	EGGER_correl	0.0163763	0.00715512	0.0220936	Weighted median	0.0136602	0.00557432	0.0142632	Weighted mode	0.0126074	0.00582642	0.0328354	Plasma Protein
4249_64_NME2_NDP_kinase_B	NME2	2	fixed_IVW_correl	-0.10306	0.0312735	0.000982652	random_IVW_correl	-0.10306	0.0659924	0.11836	NA	NA	NA	NA	NA	NA	NA	NA	NA	NA	NA	NA	Plasma Protein
6444_15_PSG3_PSG3	PSG3	62	random_IVW_correl	-0.0197035	0.00599579	0.00101539	fixed_IVW_correl	-0.0197035	0.00596696	0.000959616	EGGER_correl	-0.0251035	0.00841908	0.00286611	Weighted median	-0.0160035	0.00784164	0.0412677	Weighted mode	-0.0191377	0.0074171	0.0122972	Plasma Protein
3617_80_HGFAC_HGFA	HGFAC	112	random_IVW_correl	-0.020338	0.00621544	0.00106722	fixed_IVW_correl	-0.020338	0.00451161	6.54629e-06	EGGER_correl	-0.0200388	0.00641943	0.00179876	Weighted median	-0.029409	0.00618805	2.00867e-06	Weighted mode	-0.0298181	0.00466576	3.99562e-09	Plasma Protein
9188_119_CXCL9_MIG	CXCL9	2	fixed_IVW_correl	0.221206	0.0682627	0.00119317	random_IVW_correl	0.221206	0.0682627	0.00119317	NA	NA	NA	NA	NA	NA	NA	NA	NA	NA	NA	NA	Plasma Protein
3175_51_ADAMTS13_ATS13	ADAMTS13	101	random_IVW_correl	0.0232412	0.00718217	0.00121237	fixed_IVW_correl	0.0232412	0.00417208	2.53794e-08	EGGER_correl	0.00269127	0.00923783	0.770798	Weighted median	-0.014244	0.00891262	0.110002	Weighted mode	-0.0171912	0.00957749	0.0756811	Plasma Protein
5223_59_GCKR_GCKR	GCKR	1	fixed_IVW_correl	-0.188852	0.0585832	0.00126568	random_IVW_correl	-0.188852	NA	NA	NA	NA	NA	NA	NA	NA	NA	NA	NA	NA	NA	NA	Plasma Protein
3434_34_FN1_FN1_3	FN1	10	random_IVW_correl	-0.207338	0.0644573	0.00129685	fixed_IVW_correl	-0.207338	0.0309235	2.0157e-11	EGGER_correl	-0.392844	0.05403	3.5727e-13	Weighted median	-0.243575	0.0359081	1.17479e-11	Weighted mode	-0.263279	0.0334583	2.52533e-05	Plasma Protein
19207_119_ADK_ADK	ADK	1	fixed_IVW_correl	0.317708	0.098844	0.00130793	random_IVW_correl	0.317708	NA	NA	NA	NA	NA	NA	NA	NA	NA	NA	NA	NA	NA	NA	Plasma Protein
3435_53_FN1_FN1_4	FN1	10	random_IVW_correl	-0.196599	0.061514	0.00139345	fixed_IVW_correl	-0.196599	0.0299002	4.85961e-11	EGGER_correl	-0.384551	0.0586998	5.70963e-11	Weighted median	-0.26156	0.0380465	6.20996e-12	Weighted mode	-0.271313	0.0356397	3.28319e-05	Plasma Protein
13095_51_REG1A_PSP	REG1A	37	random_IVW_correl	0.013955	0.00437009	0.00140655	fixed_IVW_correl	0.013955	0.00433625	0.00128988	EGGER_correl	0.0167015	0.00499686	0.000830589	Weighted median	0.00924074	0.00542365	0.088421	Weighted mode	0.00929565	0.0059575	0.127432	Plasma Protein
19561_216_PLXND1_PLXD1	PLXND1	16	random_IVW_correl	0.0548871	0.0172878	0.00149883	fixed_IVW_correl	0.0548871	0.0172878	0.00149883	EGGER_correl	0.0330941	0.0282373	0.241198	Weighted median	0.0607816	0.0177264	0.000606098	Weighted mode	0.0593164	0.0190754	0.00717549	Plasma Protein
15370_5_BOLA1_BOLA1	BOLA1	21	random_IVW_correl	-0.0373823	0.0117997	0.00153461	fixed_IVW_correl	-0.0373823	0.00605864	6.82566e-10	EGGER_correl	-0.0456251	0.0124721	0.000254022	Weighted median	-0.0391778	0.0123043	0.00145225	Weighted mode	-0.0389417	0.00978178	0.000735413	Plasma Protein
12016_60_CBL_CBL	CBL	7	random_IVW_correl	-0.10275	0.0324894	0.00156383	fixed_IVW_correl	-0.10275	0.0290389	0.00040262	EGGER_correl	-0.0848286	0.0497742	0.0883307	Weighted median	-0.0887748	0.0302875	0.00337797	Weighted mode	-0.0900306	0.0321972	0.0313195	Plasma Protein
17828_3_S100A14_S100A14	S100A14	1	fixed_IVW_correl	-0.179923	0.0570758	0.00161956	random_IVW_correl	-0.179923	Inf	1	NA	NA	NA	NA	NA	NA	NA	NA	NA	NA	NA	NA	Plasma Protein
5621_64_THSD1_THSD1	THSD1	16	random_IVW_correl	-0.043566	0.0139422	0.00177949	fixed_IVW_correl	-0.043566	0.012075	0.000308624	EGGER_correl	-0.0456236	0.0142849	0.00140401	Weighted median	-0.0495924	0.0119134	3.14461e-05	Weighted mode	-0.0467478	0.0110915	0.000750238	Plasma Protein
17766_5_NCF1_NCF_1	NCF1	21	random_IVW_correl	0.0428376	0.0137914	0.00189568	fixed_IVW_correl	0.0428376	0.0136742	0.00173184	EGGER_correl	0.00524125	0.0272306	0.847369	Weighted median	0.0378183	0.0207084	0.0678152	Weighted mode	0.027558	0.0251291	0.285821	Plasma Protein
7049_2_ADAM23_ADAM_23	ADAM23	60	random_IVW_correl	-0.0222984	0.00722267	0.00201994	fixed_IVW_correl	-0.0222984	0.00672645	0.0009163	EGGER_correl	-0.038954	0.00853065	4.96264e-06	Weighted median	-0.0232694	0.00726174	0.0013535	Weighted mode	-0.0223198	0.00903901	0.0164526	Plasma Protein
3580_25_SERPINA1_a1_Antitrypsin	SERPINA1	76	random_IVW_correl	0.0226979	0.00735303	0.00202266	fixed_IVW_correl	0.0226979	0.00660693	0.000591514	EGGER_correl	0.0326149	0.007771	2.70476e-05	Weighted median	0.0173666	0.0082252	0.034739	Weighted mode	0.0094264	0.0166759	0.573575	Plasma Protein
18413_24_ARL4D_ARL4D	ARL4D	1	fixed_IVW_correl	0.298366	0.0966651	0.00202462	random_IVW_correl	0.298366	NA	NA	NA	NA	NA	NA	NA	NA	NA	NA	NA	NA	NA	NA	Plasma Protein
12697_30_PIP4K2A_PI42A	PIP4K2A	1	fixed_IVW_correl	0.13345	0.0433423	0.00207718	random_IVW_correl	0.13345	NA	NA	NA	NA	NA	NA	NA	NA	NA	NA	NA	NA	NA	NA	Plasma Protein
5742_14_ACP6_PPA6	ACP6	78	random_IVW_correl	-0.00744301	0.00242951	0.00218702	fixed_IVW_correl	-0.00744301	0.00212103	0.000449552	EGGER_correl	-0.0023656	0.00392818	0.547033	Weighted median	-0.00675239	0.00622316	0.277903	Weighted mode	-0.0120279	0.00580505	0.0416165	Plasma Protein
8080_24_MSMP_PSMP	MSMP	1	fixed_IVW_correl	0.252425	0.0826327	0.00225222	random_IVW_correl	0.252425	NA	NA	NA	NA	NA	NA	NA	NA	NA	NA	NA	NA	NA	NA	Plasma Protein
3195_50_GNLY_Granulysin	GNLY	61	random_IVW_correl	-0.0350973	0.011512	0.00229793	fixed_IVW_correl	-0.0350973	0.00683311	2.80124e-07	EGGER_correl	-0.0190516	0.0121277	0.116202	Weighted median	-0.0289789	0.0090644	0.00138865	Weighted mode	-0.0298586	0.0089817	0.00151468	Plasma Protein
16770_3_REG1B_REG1B	REG1B	38	random_IVW_correl	0.0143802	0.00474082	0.00241923	fixed_IVW_correl	0.0143802	0.00445959	0.00126174	EGGER_correl	0.0153709	0.00539952	0.00441735	Weighted median	0.010156	0.00603203	0.0922426	Weighted mode	0.0109777	0.00610423	0.0802789	Plasma Protein
2888_49_C7_C7	C7	48	random_IVW_correl	-0.0177334	0.00589065	0.00260882	fixed_IVW_correl	-0.0177334	0.00589065	0.00260882	EGGER_correl	-0.0234443	0.00831422	0.00480554	Weighted median	-0.0125469	0.00923246	0.174148	Weighted mode	-0.0163858	0.00848524	0.0595158	Plasma Protein
3403_1_TPSB2_TPSB2	TPSB2	187	random_IVW_correl	0.0134555	0.00451896	0.00290542	fixed_IVW_correl	0.0134555	0.00308701	1.30805e-05	EGGER_correl	0.00727036	0.00430629	0.0913514	Weighted median	0.0090419	0.00449915	0.0444639	Weighted mode	0.00798971	0.00434716	0.06767	Plasma Protein
9018_38_PCDH10_PCD10	PCDH10	10	random_IVW_correl	-0.0798066	0.0269045	0.00301417	fixed_IVW_correl	-0.0798066	0.0269045	0.00301417	EGGER_correl	-0.00714284	0.0946092	0.939818	Weighted median	-0.0835095	0.0271076	0.00206539	Weighted mode	-0.0818735	0.0294379	0.0213579	Plasma Protein
16781_2_ENGASE_ENASE	ENGASE	82	random_IVW_correl	0.0192733	0.00652833	0.00315468	fixed_IVW_correl	0.0192733	0.00627144	0.00211789	EGGER_correl	0.0211748	0.00792743	0.00756085	Weighted median	0.0174527	0.00754246	0.0206715	Weighted mode	0.0161559	0.00798196	0.0462611	Plasma Protein
7145_1_ITIH3_ITIH3	ITIH3	38	random_IVW_correl	0.0393571	0.0133673	0.00323703	fixed_IVW_correl	0.0393571	0.00905907	1.39597e-05	EGGER_correl	0.0340816	0.0152279	0.0252139	Weighted median	0.0255832	0.0106637	0.0164353	Weighted mode	0.0255605	0.0119414	0.0389721	Plasma Protein
15573_110_NCAN_CSPG3	NCAN	8	random_IVW_correl	0.0943939	0.0322031	0.0033765	fixed_IVW_correl	0.0943939	0.025475	0.000211094	EGGER_correl	0.118554	0.0349497	0.000693538	Weighted median	0.111984	0.0261091	1.7941e-05	Weighted mode	0.116304	0.0281625	0.00440531	Plasma Protein
16599_38_GPN1_GPN1	GPN1	1	fixed_IVW_correl	0.207671	0.0713672	0.00361553	random_IVW_correl	0.207671	Inf	1	NA	NA	NA	NA	NA	NA	NA	NA	NA	NA	NA	NA	Plasma Protein
4407_10_MST1_MSP	MST1	29	random_IVW_correl	0.0198959	0.00687113	0.00378466	fixed_IVW_correl	0.0198959	0.00411988	1.3706e-06	EGGER_correl	0.0167312	0.0074684	0.0250736	Weighted median	0.0112468	0.00569286	0.0482004	Weighted mode	0.0133395	0.00533902	0.0186156	Plasma Protein
12731_12_PLEKHA7_PKHA7	PLEKHA7	24	random_IVW_correl	0.021619	0.00751126	0.00399943	fixed_IVW_correl	0.021619	0.00677202	0.00141098	EGGER_correl	0.0248069	0.0106371	0.0196948	Weighted median	0.0257552	0.00923622	0.00529522	Weighted mode	0.0314749	0.00878641	0.00157725	Plasma Protein
3583_54_ARSA_Arylsulfatase_A	ARSA	2	fixed_IVW_correl	0.187113	0.0651439	0.00407491	random_IVW_correl	0.187113	0.0651439	0.00407491	NA	NA	NA	NA	NA	NA	NA	NA	NA	NA	NA	NA	Plasma Protein
17350_13_CHMP2B_CHM2B	CHMP2B	17	random_IVW_correl	0.0612555	0.0213833	0.00417473	fixed_IVW_correl	0.0612555	0.0195682	0.00174592	EGGER_correl	0.0381892	0.0229413	0.0959834	Weighted median	0.065383	0.0183993	0.000380044	Weighted mode	0.0623012	0.0199127	0.00647795	Plasma Protein
12437_18_ULK3_ULK3	ULK3	1	fixed_IVW_correl	0.178229	0.0623846	0.00427753	random_IVW_correl	0.178229	Inf	1	NA	NA	NA	NA	NA	NA	NA	NA	NA	NA	NA	NA	Plasma Protein
15533_97_MSR1_Macrophage_scavenger_receptor	MSR1	24	random_IVW_correl	0.0293315	0.0103287	0.00451417	fixed_IVW_correl	0.0293315	0.0103287	0.00451417	EGGER_correl	0.0209608	0.0161098	0.193217	Weighted median	0.0302789	0.0132282	0.0220811	Weighted mode	0.0301184	0.0132113	0.0322199	Plasma Protein
18289_16_CCL15_MIP_5	CCL15	41	random_IVW_correl	0.0169774	0.00598369	0.00455008	fixed_IVW_correl	0.0169774	0.0058664	0.00380367	EGGER_correl	0.0107749	0.00672163	0.10893	Weighted median	0.0131994	0.00696386	0.058038	Weighted mode	0.0152259	0.00627851	0.0199127	Plasma Protein
17755_5_UGDH_UGDH	UGDH	31	random_IVW_correl	-0.0432306	0.0152844	0.00467778	fixed_IVW_correl	-0.0432306	0.0152844	0.00467778	EGGER_correl	-0.0682608	0.0263445	0.00956731	Weighted median	-0.0445644	0.0150948	0.00315419	Weighted mode	-0.0461108	0.0156007	0.00602368	Plasma Protein
19557_3_KLB_KLOTB	KLB	70	random_IVW_correl	0.0214108	0.00757735	0.00471866	fixed_IVW_correl	0.0214108	0.00676768	0.00155783	EGGER_correl	0.0104457	0.00856402	0.222569	Weighted median	0.0166176	0.00785983	0.0344947	Weighted mode	0.0161486	0.0076323	0.0379714	Plasma Protein
2741_22_SIGLEC6_Siglec_6	SIGLEC6	106	random_IVW_correl	0.0195998	0.00695709	0.00484376	fixed_IVW_correl	0.0195998	0.00559125	0.000455846	EGGER_correl	0.0292646	0.0072258	5.12157e-05	Weighted median	0.0114288	0.00626057	0.0679219	Weighted mode	0.0109335	0.00537318	0.0443872	Plasma Protein
8932_1_ENTPD6_ENTP6	ENTPD6	2	fixed_IVW_correl	0.123727	0.0442475	0.00516996	random_IVW_correl	0.123727	0.0707309	0.0802452	NA	NA	NA	NA	NA	NA	NA	NA	NA	NA	NA	NA	Plasma Protein
6461_54_APOC3_Apo_C_III	APOC3	12	random_IVW_correl	0.149766	0.0537461	0.00532737	fixed_IVW_correl	0.149766	0.0252566	3.03375e-09	EGGER_correl	0.189393	0.0461305	4.03287e-05	Weighted median	0.177443	0.0409923	1.50003e-05	Weighted mode	0.24614	0.038105	4.68045e-05	Plasma Protein
8304_50_TNFRSF11B_OPG	TNFRSF11B	24	random_IVW_correl	0.0534337	0.0191978	0.00538035	fixed_IVW_correl	0.0534337	0.0191978	0.00538035	EGGER_correl	0.0119418	0.0405007	0.768105	Weighted median	0.0581931	0.021936	0.00798145	Weighted mode	0.0682438	0.0298531	0.0317946	Plasma Protein
5532_53_FGFR1_bFGF_R	FGFR1	4	random_IVW_correl	0.147659	0.0531414	0.0054594	fixed_IVW_correl	0.147659	0.0395681	0.000190144	EGGER_correl	0.404413	0.160869	0.0119396	Weighted median	0.157007	0.0459989	0.000641884	Weighted mode	0.157604	0.0518431	0.0558664	Plasma Protein
8773_172_EMILIN3_EMIL3	EMILIN3	24	random_IVW_correl	-0.0475911	0.0171797	0.00560232	fixed_IVW_correl	-0.0475911	0.0124682	0.00013508	EGGER_correl	-0.0578084	0.0203691	0.00453899	Weighted median	-0.0467383	0.0153786	0.00237232	Weighted mode	-0.0391141	0.016374	0.0254972	Plasma Protein
9747_48_MARK3_MARK3	MARK3	1	fixed_IVW_correl	0.304639	0.11036	0.00577304	random_IVW_correl	0.304639	Inf	1	NA	NA	NA	NA	NA	NA	NA	NA	NA	NA	NA	NA	Plasma Protein
8005_1_MXRA7_MXRA7	MXRA7	23	random_IVW_correl	-0.0590237	0.0213969	0.00580642	fixed_IVW_correl	-0.0590237	0.0167961	0.00044118	EGGER_correl	-0.0989813	0.0210737	2.64135e-06	Weighted median	-0.0638706	0.0167303	0.000134724	Weighted mode	-0.065633	0.0167778	0.000747519	Plasma Protein
8465_52_CTSH_Cathepsin_H	CTSH	97	random_IVW_correl	-0.0316827	0.0115396	0.00604061	fixed_IVW_correl	-0.0316827	0.00552128	9.56327e-09	EGGER_correl	-0.0212738	0.0109226	0.0514525	Weighted median	-0.014012	0.0107919	0.194159	Weighted mode	-0.0101877	0.0150521	0.500141	Plasma Protein
2993_1_IL18RAP_IL_18_Rb	IL18RAP	2	fixed_IVW_correl	0.144571	0.0526791	0.00606259	random_IVW_correl	0.144571	0.131723	0.272404	NA	NA	NA	NA	NA	NA	NA	NA	NA	NA	NA	NA	Plasma Protein
4159_130_CFH_Factor_H	CFH	18	random_IVW_correl	-0.0484326	0.0177914	0.00648405	fixed_IVW_correl	-0.0484326	0.0177914	0.00648405	EGGER_correl	-0.0572393	0.0318478	0.0722916	Weighted median	-0.0557241	0.0190778	0.00349029	Weighted mode	-0.0459077	0.0183327	0.0227539	Plasma Protein
5656_53_ENDOU_PP11	ENDOU	1	fixed_IVW_correl	0.217293	0.0806614	0.00706238	random_IVW_correl	0.217293	Inf	1	NA	NA	NA	NA	NA	NA	NA	NA	NA	NA	NA	NA	Plasma Protein
12411_60_MAX_MAX	MAX	9	random_IVW_correl	-0.0757385	0.0281589	0.00715191	fixed_IVW_correl	-0.0757385	0.0273753	0.00566307	EGGER_correl	-0.0714384	0.0407885	0.0798713	Weighted median	-0.0746705	0.0254569	0.00335477	Weighted mode	-0.072161	0.0278959	0.0322736	Plasma Protein
6342_10_NPNT_Nephronectin	NPNT	8	random_IVW_correl	0.0729853	0.0271583	0.00720099	fixed_IVW_correl	0.0729853	0.0271583	0.00720099	EGGER_correl	0.0536552	0.0561442	0.33924	Weighted median	0.0852159	0.0275167	0.00195566	Weighted mode	0.0830282	0.0308345	0.0309644	Plasma Protein
4924_32_MMP1_MMP_1	MMP1	85	random_IVW_correl	-0.0225451	0.00842126	0.00742479	fixed_IVW_correl	-0.0225451	0.00584988	0.000116229	EGGER_correl	-0.0171594	0.0103479	0.0972666	Weighted median	-0.025558	0.00758952	0.000758404	Weighted mode	-0.0218588	0.00794044	0.00723848	Plasma Protein
16324_38_TLR1_TLR1	TLR1	6	random_IVW_correl	-0.0971733	0.0364066	0.00760527	fixed_IVW_correl	-0.0971733	0.0364066	0.00760527	EGGER_correl	-0.0383244	0.101883	0.706797	Weighted median	-0.0934078	0.0356273	0.00874665	Weighted mode	-0.0914324	0.0393554	0.0677788	Plasma Protein
8014_359_MANEA_MANEA	MANEA	56	random_IVW_correl	-0.0129899	0.00490599	0.00810243	fixed_IVW_correl	-0.0129899	0.00432121	0.00264629	EGGER_correl	-0.0140124	0.00574763	0.0147713	Weighted median	-0.0156545	0.00523026	0.00276189	Weighted mode	-0.0136065	0.00429373	0.00249904	Plasma Protein
2831_29_KLK11_Kallikrein_11	KLK11	66	random_IVW_correl	-0.0156861	0.00594702	0.00834834	fixed_IVW_correl	-0.0156861	0.00573423	0.00622802	EGGER_correl	-0.0145509	0.00612774	0.0175684	Weighted median	-0.00770617	0.00699186	0.270391	Weighted mode	-0.00807969	0.00709146	0.258737	Plasma Protein
17832_12_IDI2_IDI2	IDI2	7	random_IVW_correl	-0.0777693	0.0295293	0.00844773	fixed_IVW_correl	-0.0777693	0.0295293	0.00844773	EGGER_correl	-0.102553	0.0447494	0.0219219	Weighted median	-0.0752655	0.0273878	0.00599355	Weighted mode	-0.0808276	0.0307128	0.0389696	Plasma Protein
11142_11_ANGPTL1_ANGL1	ANGPTL1	37	random_IVW_correl	-0.0288719	0.0110053	0.00870442	fixed_IVW_correl	-0.0288719	0.00955543	0.00251512	EGGER_correl	-0.0456717	0.0158505	0.003959	Weighted median	-0.0271074	0.0153998	0.0783658	Weighted mode	-0.0131806	0.0234403	0.577394	Plasma Protein
19254_125_GMPR_GMPR1	GMPR	154	random_IVW_correl	-0.010934	0.00417678	0.00884964	fixed_IVW_correl	-0.010934	0.00319218	0.000614249	EGGER_correl	-0.0106508	0.00494943	0.0314042	Weighted median	-0.0128986	0.00444866	0.00373843	Weighted mode	-0.0138398	0.0048908	0.00528384	Plasma Protein
5452_71_ASGR1_ASGR1	ASGR1	3	fixed_IVW_correl	0.101411	0.0388077	0.0089707	random_IVW_correl	0.101411	0.0731124	0.165424	EGGER_correl	0.463454	0.314132	0.140119	Weighted median	0.164064	0.0618117	0.00794841	Weighted mode	0.191372	0.0616009	0.0898655	Plasma Protein
17808_37_NIT2_NIT2	NIT2	3	fixed_IVW_correl	-0.106292	0.0407807	0.00914905	random_IVW_correl	-0.106292	0.0407807	0.00914905	EGGER_correl	-0.103025	0.123032	0.402375	Weighted median	-0.11046	0.0425381	0.00941153	Weighted mode	-0.111058	0.0521974	0.167189	Plasma Protein
8960_3_ERAP2_LRAP	ERAP2	110	random_IVW_correl	0.008098	0.00311349	0.00929687	fixed_IVW_correl	0.008098	0.00282333	0.00412761	EGGER_correl	0.00979539	0.00363842	0.00709799	Weighted median	0.0142686	0.00474991	0.00266488	Weighted mode	0.0126071	0.00452103	0.00624931	Plasma Protein
2819_23_CDH5_Cadherin_5	CDH5	5	random_IVW_correl	-0.0879991	0.033837	0.00930413	fixed_IVW_correl	-0.0879991	0.0326176	0.00697777	EGGER_correl	-0.0992258	0.0745725	0.183322	Weighted median	-0.0846212	0.0301764	0.00504384	Weighted mode	-0.0851107	0.0332194	0.0625005	Plasma Protein
12764_3_ELMO1_ELMO1	ELMO1	5	random_IVW_correl	0.109	0.0419543	0.0093749	fixed_IVW_correl	0.109	0.0419543	0.0093749	EGGER_correl	0.315454	0.345502	0.361226	Weighted median	0.132586	0.0421395	0.00165313	Weighted mode	0.146734	0.0651152	0.0873102	Plasma Protein
3045_72_PTN_PTN	PTN	15	random_IVW_correl	-0.0610514	0.023548	0.00952433	fixed_IVW_correl	-0.0610514	0.0227772	0.00735398	EGGER_correl	-0.0909697	0.0303861	0.00275538	Weighted median	-0.0585296	0.0239275	0.0144402	Weighted mode	-0.0617691	0.025247	0.0282283	Plasma Protein
10346_5_STAT3_STAT3	STAT3	10	random_IVW_correl	-0.155538	0.0602307	0.00981227	fixed_IVW_correl	-0.155538	0.0311304	5.84242e-07	EGGER_correl	-0.129416	0.0709654	0.0682039	Weighted median	-0.133884	0.0305167	1.14796e-05	Weighted mode	-0.134463	0.0335882	0.00309513	Plasma Protein
12357_41_SNAP29_SNP29	SNAP29	2	fixed_IVW_correl	0.140064	0.0542714	0.00985703	random_IVW_correl	0.140064	0.0953251	0.141743	NA	NA	NA	NA	NA	NA	NA	NA	NA	NA	NA	NA	Plasma Protein
11109_56_SVEP1_SVEP1	SVEP1	51	random_IVW_correl	0.0284366	0.0110203	0.00986922	fixed_IVW_correl	0.0284366	0.00889524	0.00138945	EGGER_correl	0.031105	0.013313	0.0194682	Weighted median	0.0253315	0.0113633	0.0257976	Weighted mode	0.0172052	0.0172522	0.323432	Plasma Protein
3329_14_PGLYRP1_PGRP_S	PGLYRP1	6	random_IVW_correl	-0.0629306	0.0245444	0.0103489	fixed_IVW_correl	-0.0629306	0.0245444	0.0103489	EGGER_correl	-0.0749834	0.0411428	0.0683769	Weighted median	-0.055465	0.0249885	0.0264449	Weighted mode	-0.0565546	0.0271842	0.0920127	Plasma Protein
19556_12_CR1_Complement_receptor_type_1	CR1	34	random_IVW_correl	0.0269713	0.0105302	0.010427	fixed_IVW_correl	0.0269713	0.00985083	0.00618195	EGGER_correl	0.0151644	0.0140998	0.282149	Weighted median	0.0176661	0.010361	0.0881818	Weighted mode	0.0156635	0.01069	0.152315	Plasma Protein
14012_17_DHX58_LGP2	DHX58	13	random_IVW_correl	-0.136728	0.0535707	0.0107015	fixed_IVW_correl	-0.136728	0.0260372	1.51061e-07	EGGER_correl	-0.0495414	0.0611494	0.417843	Weighted median	-0.12575	0.0310502	5.12454e-05	Weighted mode	-0.147619	0.0368956	0.00175854	Plasma Protein
14655_1_DNAJC17_DJC17	DNAJC17	6	random_IVW_correl	0.0855218	0.0336142	0.0109524	fixed_IVW_correl	0.0855218	0.0336142	0.0109524	EGGER_correl	0.113154	0.0560116	0.0433641	Weighted median	0.0793748	0.0399324	0.0468415	Weighted mode	0.0853647	0.0540729	0.175238	Plasma Protein
16773_29_SCUBE3_SCUB3	SCUBE3	13	random_IVW_correl	-0.0668346	0.0263514	0.0112037	fixed_IVW_correl	-0.0668346	0.0208848	0.00137351	EGGER_correl	-0.025063	0.031003	0.418857	Weighted median	-0.0607396	0.0195846	0.0019261	Weighted mode	-0.0525303	0.0213294	0.0298839	Plasma Protein
10818_36_SMPD1_ASM	SMPD1	37	random_IVW_correl	0.0369676	0.0145818	0.0112388	fixed_IVW_correl	0.0369676	0.0145581	0.011107	EGGER_correl	0.0459951	0.0241198	0.0565278	Weighted median	0.0548769	0.0162174	0.000714836	Weighted mode	0.0505668	0.0161589	0.00346504	Plasma Protein
3322_52_LRIG3_LRIG3	LRIG3	44	random_IVW_correl	-0.023382	0.00922612	0.0112665	fixed_IVW_correl	-0.023382	0.00832116	0.0049551	EGGER_correl	-0.0250882	0.0103183	0.0150397	Weighted median	-0.0215172	0.0108034	0.0464045	Weighted mode	-0.023692	0.0114535	0.044636	Plasma Protein
7141_21_MGAT4B_MGT4B	MGAT4B	36	random_IVW_correl	0.0182633	0.0072178	0.0113962	fixed_IVW_correl	0.0182633	0.00585455	0.00181156	EGGER_correl	0.0160724	0.00713119	0.0242073	Weighted median	0.0252132	0.0073652	0.000618705	Weighted mode	0.023434	0.00670276	0.00130256	Plasma Protein
9321_400_NMB_NMB	NMB	10	random_IVW_correl	-0.113866	0.04507	0.0115226	fixed_IVW_correl	-0.113866	0.0296381	0.000122088	EGGER_correl	-0.0720519	0.0696564	0.300953	Weighted median	-0.0601932	0.0348295	0.0839476	Weighted mode	-0.0385019	0.0383666	0.341823	Plasma Protein
4152_58_KLKB1_Prekallikrein	KLKB1	41	random_IVW_correl	-0.0301553	0.011943	0.0115719	fixed_IVW_correl	-0.0301553	0.0112472	0.00733718	EGGER_correl	-0.0421664	0.0201371	0.0362626	Weighted median	-0.0375718	0.0119322	0.00163954	Weighted mode	-0.0301103	0.0136831	0.0336041	Plasma Protein
4234_8_IL1RL1_IL_1_R4	IL1RL1	61	random_IVW_correl	0.0145792	0.00580871	0.0120768	fixed_IVW_correl	0.0145792	0.00553945	0.0084911	EGGER_correl	0.0031303	0.00732811	0.66926	Weighted median	0.0135101	0.00657594	0.0399295	Weighted mode	0.0101486	0.00747153	0.179451	Plasma Protein
13642_90_IFIT3_CIG49	IFIT3	2	fixed_IVW_correl	0.149726	0.0600578	0.0126659	random_IVW_correl	0.149726	0.0600578	0.0126659	NA	NA	NA	NA	NA	NA	NA	NA	NA	NA	NA	NA	Plasma Protein
9863_1_TPM4_Tropomyosin_4	TPM4	1	fixed_IVW_correl	0.198016	0.0796169	0.0128786	random_IVW_correl	0.198016	Inf	1	NA	NA	NA	NA	NA	NA	NA	NA	NA	NA	NA	NA	Plasma Protein
19482_11_HDHD3_HDHD3	HDHD3	4	random_IVW_correl	-0.0701686	0.0283326	0.013264	fixed_IVW_correl	-0.0701686	0.0283326	0.013264	EGGER_correl	-0.0492888	0.0703337	0.483437	Weighted median	-0.0691729	0.0274227	0.0116534	Weighted mode	-0.0669663	0.0294643	0.107647	Plasma Protein
15343_337_KNG1_Kininogen__HMW__Two_Chain	KNG1	40	random_IVW_correl	-0.0260143	0.0105267	0.0134637	fixed_IVW_correl	-0.0260143	0.00951957	0.00628153	EGGER_correl	-0.0229924	0.0124537	0.0648583	Weighted median	-0.0228377	0.0114398	0.0458965	Weighted mode	-0.026358	0.0109956	0.021412	Plasma Protein
11530_37_HMBS_HEM3	HMBS	1	fixed_IVW_correl	0.247169	0.100158	0.013595	random_IVW_correl	0.247169	Inf	1	NA	NA	NA	NA	NA	NA	NA	NA	NA	NA	NA	NA	Plasma Protein
15391_114_GAS6_GAS_6	GAS6	24	random_IVW_correl	-0.0554786	0.0225571	0.0139139	fixed_IVW_correl	-0.0554786	0.0179662	0.00201543	EGGER_correl	-0.0259174	0.0294176	0.378308	Weighted median	-0.0709884	0.0200693	0.000404449	Weighted mode	-0.0740828	0.0199637	0.00115011	Plasma Protein
5620_13_PAM_AMD	PAM	26	random_IVW_correl	0.0198413	0.00807283	0.0139798	fixed_IVW_correl	0.0198413	0.00807283	0.0139798	EGGER_correl	0.0347714	0.0186058	0.0616443	Weighted median	0.0139726	0.00886283	0.114902	Weighted mode	0.0113555	0.00902054	0.219713	Plasma Protein
4990_87_GP1BA_GP1BA	GP1BA	10	random_IVW_correl	-0.0502188	0.0204877	0.0142394	fixed_IVW_correl	-0.0502188	0.0204877	0.0142394	EGGER_correl	-0.0541633	0.0450939	0.229704	Weighted median	-0.0464143	0.0204425	0.0231787	Weighted mode	-0.0472852	0.0220689	0.0607621	Plasma Protein
10070_22_PLCG2_PLCG2	PLCG2	8	random_IVW_correl	0.0993	0.040516	0.0142507	fixed_IVW_correl	0.0993	0.0278351	0.000360491	EGGER_correl	0.0639058	0.0717086	0.372829	Weighted median	0.0308601	0.0325031	0.342391	Weighted mode	0.0228486	0.0367986	0.55433	Plasma Protein
9312_8_AZGP1_AZGP1	AZGP1	10	random_IVW_correl	-0.0648049	0.0264474	0.0142724	fixed_IVW_correl	-0.0648049	0.0222922	0.00364832	EGGER_correl	-0.0549201	0.0406567	0.176751	Weighted median	-0.081723	0.0220296	0.000207516	Weighted mode	-0.0833876	0.0266024	0.0120325	Plasma Protein
12637_7_CRAT_CACP	CRAT	2	fixed_IVW_correl	0.136501	0.0557218	0.0142984	random_IVW_correl	0.136501	0.0557218	0.0142984	NA	NA	NA	NA	NA	NA	NA	NA	NA	NA	NA	NA	Plasma Protein
11178_21_SVEP1_SVEP1	SVEP1	53	random_IVW_correl	0.0257758	0.0105369	0.0144355	fixed_IVW_correl	0.0257758	0.00901434	0.0042441	EGGER_correl	0.0350468	0.0131148	0.00753304	Weighted median	0.0293499	0.0113121	0.00947125	Weighted mode	0.0211602	0.0169887	0.218516	Plasma Protein
5601_2_PGLYRP2_PGRP_L	PGLYRP2	29	random_IVW_correl	0.038216	0.0156251	0.0144526	fixed_IVW_correl	0.038216	0.0156251	0.0144526	EGGER_correl	0.039578	0.0209369	0.0587114	Weighted median	0.0414339	0.0162284	0.0106747	Weighted mode	0.0409812	0.015637	0.0140175	Plasma Protein
5061_27_ICOSLG_B7_H2	ICOSLG	1	fixed_IVW_correl	0.196166	0.0803547	0.0146364	random_IVW_correl	0.196166	NA	NA	NA	NA	NA	NA	NA	NA	NA	NA	NA	NA	NA	NA	Plasma Protein
8006_12_DNAJB12_DJB12	DNAJB12	1	fixed_IVW_correl	-0.149919	0.0615075	0.0147928	random_IVW_correl	-0.149919	Inf	1	NA	NA	NA	NA	NA	NA	NA	NA	NA	NA	NA	NA	Plasma Protein
3007_7_SIGLEC9_Siglec_9	SIGLEC9	138	random_IVW_correl	-0.0108306	0.00445401	0.01503	fixed_IVW_correl	-0.0108306	0.00377261	0.00409365	EGGER_correl	-0.0180123	0.00586655	0.0021382	Weighted median	-0.0120718	0.00516818	0.0195016	Weighted mode	-0.0130882	0.00485726	0.00793017	Plasma Protein
16049_43_OLR1_OLR1	OLR1	1	fixed_IVW_correl	0.160327	0.066026	0.0151721	random_IVW_correl	0.160327	Inf	1	NA	NA	NA	NA	NA	NA	NA	NA	NA	NA	NA	NA	Plasma Protein
16823_75_APOL3_APOL3	APOL3	67	random_IVW_correl	-0.0162855	0.00673232	0.0155633	fixed_IVW_correl	-0.0162855	0.00612024	0.00779275	EGGER_correl	-0.0110731	0.00810093	0.171659	Weighted median	-0.0138892	0.00705637	0.0490308	Weighted mode	-0.0172431	0.00610642	0.00626902	Plasma Protein
3025_50_FGF2_bFGF	FGF2	44	random_IVW_correl	0.0250339	0.0103647	0.0157221	fixed_IVW_correl	0.0250339	0.0094174	0.00785443	EGGER_correl	0.0342884	0.0133921	0.0104565	Weighted median	0.0246782	0.0100503	0.0140699	Weighted mode	0.0281967	0.00931241	0.00415217	Plasma Protein
17836_17_S100A16_S100A16	S100A16	13	random_IVW_correl	0.0695425	0.028797	0.0157385	fixed_IVW_correl	0.0695425	0.0221228	0.00166954	EGGER_correl	0.101009	0.0608188	0.0967506	Weighted median	0.0645933	0.025805	0.0123101	Weighted mode	0.0680873	0.0264431	0.024327	Plasma Protein
5034_79_PRSS2_Trypsin_2	PRSS2	31	random_IVW_correl	-0.0224517	0.00930057	0.0157781	fixed_IVW_correl	-0.0224517	0.00912914	0.0139193	EGGER_correl	0.0156667	0.024078	0.515262	Weighted median	0.00157286	0.016047	0.92192	Weighted mode	-0.00282233	0.0177442	0.87469	Plasma Protein
11098_1_PDXK_PDXK	PDXK	15	random_IVW_correl	-0.0678417	0.0281572	0.0159793	fixed_IVW_correl	-0.0678417	0.0222066	0.00225042	EGGER_correl	-0.0859439	0.0513347	0.0940935	Weighted median	-0.0761491	0.0279339	0.00640984	Weighted mode	-0.0925754	0.0359561	0.022036	Plasma Protein
2982_82_LGALS4_Galectin_4	LGALS4	1	fixed_IVW_correl	0.221789	0.0924088	0.0163912	random_IVW_correl	0.221789	NA	NA	NA	NA	NA	NA	NA	NA	NA	NA	NA	NA	NA	NA	Plasma Protein
7015_8_LILRB5_LIRB5	LILRB5	185	random_IVW_correl	0.00579895	0.00241764	0.0164577	fixed_IVW_correl	0.00579895	0.00144336	5.87752e-05	EGGER_correl	0.011901	0.00294313	5.26237e-05	Weighted median	0.00309283	0.00483945	0.522766	Weighted mode	0.00518205	0.00453616	0.254778	Plasma Protein
8958_51_CHL1_CHL1	CHL1	37	random_IVW_correl	0.0332198	0.0138984	0.0168401	fixed_IVW_correl	0.0332198	0.0132992	0.0124941	EGGER_correl	0.0195027	0.0220931	0.37737	Weighted median	0.0210668	0.0137295	0.124927	Weighted mode	0.0210043	0.0148469	0.16574	Plasma Protein
3132_1_VEGFC_VEGF_C	VEGFC	1	fixed_IVW_correl	0.13749	0.057534	0.0168609	random_IVW_correl	0.13749	NA	NA	NA	NA	NA	NA	NA	NA	NA	NA	NA	NA	NA	NA	Plasma Protein
4254_6_NUDCD3_NUDC3	NUDCD3	1	fixed_IVW_correl	0.183997	0.0770057	0.0168763	random_IVW_correl	0.183997	NA	NA	NA	NA	NA	NA	NA	NA	NA	NA	NA	NA	NA	NA	Plasma Protein
3605_77_MASP1_MASP3	MASP1	4	random_IVW_correl	-0.167853	0.0703064	0.0169656	fixed_IVW_correl	-0.167853	0.0508832	0.000971013	EGGER_correl	-0.128943	0.249937	0.605922	Weighted median	-0.147536	0.0513493	0.00406362	Weighted mode	-0.142737	0.0579846	0.0907358	Plasma Protein
11219_95_FGFBP3_FGFP3	FGFBP3	20	random_IVW_correl	-0.0432944	0.0181483	0.0170514	fixed_IVW_correl	-0.0432944	0.0169651	0.0107114	EGGER_correl	-0.0487337	0.0202675	0.0161936	Weighted median	-0.0378487	0.016291	0.0201637	Weighted mode	-0.0332387	0.0174061	0.0714018	Plasma Protein
13449_25_SF3B4_SF3B4	SF3B4	1	fixed_IVW_correl	0.27879	0.117383	0.0175466	random_IVW_correl	0.27879	Inf	1	NA	NA	NA	NA	NA	NA	NA	NA	NA	NA	NA	NA	Plasma Protein
13481_24_TCEA2_TCEA2	TCEA2	4	random_IVW_correl	-0.163065	0.0689301	0.0179981	fixed_IVW_correl	-0.163065	0.0347935	2.77718e-06	EGGER_correl	-0.142184	0.0861738	0.0989494	Weighted median	-0.161697	0.0346738	3.11059e-06	Weighted mode	-0.15849	0.0398175	0.0283704	Plasma Protein
19581_15_IGFBP5_IGFBP_5	IGFBP5	1	fixed_IVW_correl	0.238301	0.101002	0.0183053	random_IVW_correl	0.238301	NA	NA	NA	NA	NA	NA	NA	NA	NA	NA	NA	NA	NA	NA	Plasma Protein
2991_9_IL1R1_IL_1_sRI	IL1R1	19	random_IVW_correl	0.0645926	0.0274447	0.0185947	fixed_IVW_correl	0.0645926	0.0199638	0.00121438	EGGER_correl	0.0439036	0.0325848	0.177862	Weighted median	0.0694297	0.0217159	0.00138781	Weighted mode	0.0735659	0.0244311	0.00750106	Plasma Protein
11288_26_NT5C2_5NTC	NT5C2	8	random_IVW_correl	0.21961	0.093416	0.0187289	fixed_IVW_correl	0.21961	0.0296392	1.2682e-13	EGGER_correl	0.323103	0.0930621	0.000516762	Weighted median	0.058506	0.0440181	0.183803	Weighted mode	-0.00115013	0.0438781	0.97982	Plasma Protein
12386_11_RNPEP_AMPB	RNPEP	49	random_IVW_correl	-0.0254941	0.0108758	0.0190729	fixed_IVW_correl	-0.0254941	0.00880497	0.00378656	EGGER_correl	-0.022128	0.0130707	0.0904662	Weighted median	-0.00835409	0.0118928	0.482399	Weighted mode	-0.0104785	0.0128045	0.417205	Plasma Protein
15558_63_ENPEP_AMPE	ENPEP	54	random_IVW_correl	-0.018079	0.00773851	0.0194792	fixed_IVW_correl	-0.018079	0.00773851	0.0194792	EGGER_correl	-0.015548	0.010474	0.137693	Weighted median	-0.014388	0.010146	0.156161	Weighted mode	-0.00868697	0.015097	0.56745	Plasma Protein
10851_77_EBI3_IL27B	EBI3	139	random_IVW_correl	-0.0120274	0.00515407	0.019618	fixed_IVW_correl	-0.0120274	0.00394773	0.00231395	EGGER_correl	-0.0166058	0.00584951	0.00452798	Weighted median	-0.00835343	0.00567982	0.141366	Weighted mode	-0.0128492	0.00449153	0.00488396	Plasma Protein
8398_277_RARRES1_RAR_responsive_protein_TIG1	RARRES1	67	random_IVW_correl	0.0112597	0.00482921	0.0197231	fixed_IVW_correl	0.0112597	0.00415416	0.00671902	EGGER_correl	0.0122301	0.00558756	0.0286111	Weighted median	0.00844374	0.00554569	0.127865	Weighted mode	0.00930179	0.00490301	0.0621832	Plasma Protein
19558_10_LRP4_LRP4	LRP4	27	random_IVW_correl	0.0272004	0.0116829	0.0199006	fixed_IVW_correl	0.0272004	0.0113113	0.0161855	EGGER_correl	0.0224787	0.0189065	0.234463	Weighted median	0.0210687	0.0115787	0.068818	Weighted mode	0.0240283	0.0108367	0.035552	Plasma Protein
12438_127_MPG_3MG	MPG	1	fixed_IVW_correl	-0.13853	0.0595906	0.0200887	random_IVW_correl	-0.13853	NA	NA	NA	NA	NA	NA	NA	NA	NA	NA	NA	NA	NA	NA	Plasma Protein
8346_9_DPP7_DPP2	DPP7	60	random_IVW_correl	-0.0231493	0.0100053	0.0206836	fixed_IVW_correl	-0.0231493	0.00910104	0.010972	EGGER_correl	-0.0171221	0.0121142	0.157542	Weighted median	-0.0186132	0.0118231	0.115415	Weighted mode	-0.0248979	0.0118665	0.0401823	Plasma Protein
9580_5_LAMC2_Laminin_gamma_2	LAMC2	47	random_IVW_correl	0.0227663	0.00984183	0.0207104	fixed_IVW_correl	0.0227663	0.00813194	0.0051163	EGGER_correl	0.0426184	0.0126979	0.000789859	Weighted median	0.0285629	0.00974137	0.00336651	Weighted mode	0.0263491	0.01369	0.0604644	Plasma Protein
10620_21_MSMB_PSP_94	MSMB	106	random_IVW_correl	0.0148157	0.00641945	0.0210022	fixed_IVW_correl	0.0148157	0.00467652	0.00153433	EGGER_correl	0.0199626	0.00690611	0.00384547	Weighted median	0.00537471	0.00606119	0.375218	Weighted mode	0.00226812	0.00752057	0.763562	Plasma Protein
14153_8_EFNA3_Ephrin_A3	EFNA3	1	fixed_IVW_correl	0.251255	0.108883	0.0210233	random_IVW_correl	0.251255	NA	NA	NA	NA	NA	NA	NA	NA	NA	NA	NA	NA	NA	NA	Plasma Protein
9595_11_B4GALT2_B4GT2	B4GALT2	6	random_IVW_correl	-0.0488844	0.0212881	0.0216573	fixed_IVW_correl	-0.0488844	0.019929	0.01417	EGGER_correl	-0.0330198	0.0257373	0.199506	Weighted median	-0.0536725	0.0187819	0.0042676	Weighted mode	-0.0513693	0.0192901	0.0447229	Plasma Protein
12594_5_GCA_GRAN	GCA	10	random_IVW_correl	0.0535001	0.023357	0.02199	fixed_IVW_correl	0.0535001	0.0177091	0.00251896	EGGER_correl	0.0632083	0.0244398	0.00970184	Weighted median	0.0544233	0.0176879	0.0020919	Weighted mode	0.0517016	0.0169799	0.013908	Plasma Protein
3519_3_CCL17_TARC	CCL17	14	random_IVW_correl	0.0395316	0.0172698	0.0220758	fixed_IVW_correl	0.0395316	0.0172698	0.0220758	EGGER_correl	0.0319721	0.0377931	0.397566	Weighted median	0.0341091	0.0175743	0.0522759	Weighted mode	0.031499	0.0203591	0.145813	Plasma Protein
18280_29_DTD2_DTD2	DTD2	2	fixed_IVW_correl	0.0956352	0.0418758	0.0223845	random_IVW_correl	0.0956352	0.0490542	0.0512257	NA	NA	NA	NA	NA	NA	NA	NA	NA	NA	NA	NA	Plasma Protein
6364_7_TAPBPL_TPSNR	TAPBPL	121	random_IVW_correl	-0.00956505	0.00419002	0.0224412	fixed_IVW_correl	-0.00956505	0.00325612	0.00330806	EGGER_correl	-0.00963863	0.00466596	0.0388536	Weighted median	0.00182438	0.00488698	0.708915	Weighted mode	-3.38239e-05	0.00469027	0.994258	Plasma Protein
3326_58_CADM1_Nectin_like_protein_2	CADM1	8	random_IVW_correl	-0.0802893	0.0351875	0.0225039	fixed_IVW_correl	-0.0802893	0.0334926	0.0165199	EGGER_correl	-0.0133648	0.0594714	0.822193	Weighted median	-0.0498699	0.0336514	0.138352	Weighted mode	-0.0532312	0.0320487	0.140681	Plasma Protein
6496_60_DLK1_DLK1	DLK1	59	random_IVW_correl	0.0286133	0.012559	0.022708	fixed_IVW_correl	0.0286133	0.00956888	0.00278754	EGGER_correl	0.0113649	0.0146402	0.437585	Weighted median	0.0210998	0.0104738	0.0439538	Weighted mode	0.0248067	0.00980431	0.0141375	Plasma Protein
10514_5_PTGDS_PGD2_synthase	PTGDS	7	random_IVW_correl	0.075985	0.0334342	0.0230458	fixed_IVW_correl	0.075985	0.0334342	0.0230458	EGGER_correl	0.0262755	0.0780134	0.736262	Weighted median	0.0754736	0.0305908	0.0136173	Weighted mode	0.0617321	0.0343004	0.121995	Plasma Protein
17724_3_WWOX_WWOX	WWOX	2	fixed_IVW_correl	-0.147285	0.0649358	0.023319	random_IVW_correl	-0.147285	0.0649358	0.023319	NA	NA	NA	NA	NA	NA	NA	NA	NA	NA	NA	NA	Plasma Protein
12556_7_UBE2C_UBE2C	UBE2C	4	random_IVW_correl	0.0731722	0.0323002	0.0234892	fixed_IVW_correl	0.0731722	0.0323002	0.0234892	EGGER_correl	0.032482	0.0611531	0.595309	Weighted median	0.0883607	0.0327334	0.0069463	Weighted mode	0.0966848	0.0375451	0.0821238	Plasma Protein
8007_19_CTSB_Cathepsin_B	CTSB	75	random_IVW_correl	0.0193936	0.00858512	0.0238849	fixed_IVW_correl	0.0193936	0.00785531	0.0135548	EGGER_correl	0.0250703	0.00972306	0.00992474	Weighted median	0.0171779	0.00793371	0.0303742	Weighted mode	0.0128363	0.00786739	0.107015	Plasma Protein
4297_62_SPON1_Spondin_1	SPON1	26	random_IVW_correl	0.0369428	0.0163561	0.023905	fixed_IVW_correl	0.0369428	0.0143985	0.0102953	EGGER_correl	0.0360275	0.0254752	0.157298	Weighted median	0.0346573	0.0169543	0.0409378	Weighted mode	0.0419043	0.0151412	0.0104756	Plasma Protein
8894_80_HNRNPAB_hnRNP_A_B	HNRNPAB	2	fixed_IVW_correl	-0.146803	0.0650833	0.0240945	random_IVW_correl	-0.146803	0.123548	0.234743	NA	NA	NA	NA	NA	NA	NA	NA	NA	NA	NA	NA	Plasma Protein
13090_17_S100A6_S100A6	S100A6	8	random_IVW_correl	0.0979911	0.0435385	0.024406	fixed_IVW_correl	0.0979911	0.0327277	0.00275223	EGGER_correl	0.0412489	0.068754	0.54854	Weighted median	0.0886394	0.0421252	0.0353621	Weighted mode	0.00464146	0.0806354	0.955707	Plasma Protein
2844_53_TIE1_sTie_1	TIE1	19	random_IVW_correl	-0.043054	0.0191545	0.0245942	fixed_IVW_correl	-0.043054	0.0182569	0.0183625	EGGER_correl	-0.072426	0.0287539	0.0117746	Weighted median	-0.071074	0.0215452	0.000970868	Weighted mode	-0.0977006	0.0280519	0.00265592	Plasma Protein
18216_22_IL11RA_IL_11_RA	IL11RA	17	random_IVW_correl	-0.0361408	0.0161894	0.0255905	fixed_IVW_correl	-0.0361408	0.0161894	0.0255905	EGGER_correl	-0.0284997	0.0199319	0.152759	Weighted median	-0.0285529	0.0161023	0.0761928	Weighted mode	-0.0341588	0.0153658	0.0409717	Plasma Protein
18225_13_HEBP1_HEBP1	HEBP1	43	random_IVW_correl	-0.0177768	0.00796691	0.0256593	fixed_IVW_correl	-0.0177768	0.00761458	0.0195656	EGGER_correl	-0.0170374	0.00946156	0.0717512	Weighted median	-0.0137626	0.00916377	0.133136	Weighted mode	-0.0217418	0.00871726	0.0166488	Plasma Protein
15539_15_SLITRK1_SLIK1	SLITRK1	1	fixed_IVW_correl	0.173614	0.077815	0.0256738	random_IVW_correl	0.173614	NA	NA	NA	NA	NA	NA	NA	NA	NA	NA	NA	NA	NA	NA	Plasma Protein
3853_56_MDH1_MDHC	MDH1	1	fixed_IVW_correl	0.164057	0.0738753	0.0263694	random_IVW_correl	0.164057	Inf	1	NA	NA	NA	NA	NA	NA	NA	NA	NA	NA	NA	NA	Plasma Protein
17357_33_SEPSECS_SPCS	SEPSECS	1	fixed_IVW_correl	-0.163806	0.0739337	0.02672	random_IVW_correl	-0.163806	Inf	1	NA	NA	NA	NA	NA	NA	NA	NA	NA	NA	NA	NA	Plasma Protein
4324_33_CST2_CYTT	CST2	60	random_IVW_correl	-0.0174649	0.00788606	0.0267838	fixed_IVW_correl	-0.0174649	0.00701747	0.0128185	EGGER_correl	-0.0163003	0.0111325	0.143138	Weighted median	-0.0167041	0.00805333	0.0380617	Weighted mode	-0.0184754	0.0072799	0.0138142	Plasma Protein
19560_23_PLXNA4_PLXA4	PLXNA4	2	fixed_IVW_correl	-0.128233	0.0579298	0.0268566	random_IVW_correl	-0.128233	0.0690502	0.0632965	NA	NA	NA	NA	NA	NA	NA	NA	NA	NA	NA	NA	Plasma Protein
9335_28_PSG9_PSG9	PSG9	26	random_IVW_correl	0.0378685	0.0171131	0.0269092	fixed_IVW_correl	0.0378685	0.0171131	0.0269092	EGGER_correl	0.0102738	0.0264104	0.697272	Weighted median	0.04781	0.0187848	0.0109233	Weighted mode	0.039322	0.0205164	0.0667864	Plasma Protein
3213_65_NID1_Nidogen	NID1	14	random_IVW_correl	0.0475953	0.0215548	0.0272367	fixed_IVW_correl	0.0475953	0.0215548	0.0272367	EGGER_correl	0.0406807	0.0347038	0.241107	Weighted median	0.0383975	0.0229764	0.0946871	Weighted mode	0.039169	0.0251337	0.143137	Plasma Protein
17781_191_MAP1LC3A_MLP3A	MAP1LC3A	1	fixed_IVW_correl	0.218821	0.0991724	0.0273514	random_IVW_correl	0.218821	Inf	1	NA	NA	NA	NA	NA	NA	NA	NA	NA	NA	NA	NA	Plasma Protein
5316_54_F2_Prothrombin	F2	3	fixed_IVW_correl	0.104487	0.0473862	0.0274536	random_IVW_correl	0.104487	0.0874307	0.232054	EGGER_correl	0.352981	0.204918	0.084971	Weighted median	0.0811173	0.0453277	0.0735221	Weighted mode	0.1563	0.0525321	0.0968321	Plasma Protein
6409_57_ADGRF5_GP116	ADGRF5	35	random_IVW_correl	0.0136511	0.00619247	0.0274918	fixed_IVW_correl	0.0136511	0.00619247	0.0274918	EGGER_correl	0.0103539	0.00861404	0.229373	Weighted median	0.0175238	0.00753094	0.0199698	Weighted mode	0.0177204	0.00673107	0.0126527	Plasma Protein
3508_78_CCL22_MDC	CCL22	43	random_IVW_correl	-0.0351332	0.0159414	0.0275312	fixed_IVW_correl	-0.0351332	0.0122223	0.00404642	EGGER_correl	-0.0292416	0.018442	0.11283	Weighted median	-0.0421305	0.0148039	0.0044286	Weighted mode	-0.0522183	0.01727	0.00424627	Plasma Protein
17513_11_ANXA11_ANX11	ANXA11	7	random_IVW_correl	-0.0696088	0.0315917	0.0275675	fixed_IVW_correl	-0.0696088	0.0279133	0.0126401	EGGER_correl	-0.0209967	0.0836257	0.801753	Weighted median	-0.0774186	0.029787	0.00934752	Weighted mode	-0.0319763	0.034066	0.384138	Plasma Protein
16300_4_TREM2_TREM2	TREM2	22	random_IVW_correl	-0.0311842	0.0141593	0.0276386	fixed_IVW_correl	-0.0311842	0.0141593	0.0276386	EGGER_correl	-0.0389229	0.0183336	0.0337511	Weighted median	-0.0379985	0.0168549	0.0241681	Weighted mode	-0.0172932	0.0212227	0.424306	Plasma Protein
8035_6_C1orf198_CA198	C1orf198	1	fixed_IVW_correl	0.10191	0.0462796	0.0276621	random_IVW_correl	0.10191	Inf	1	NA	NA	NA	NA	NA	NA	NA	NA	NA	NA	NA	NA	Plasma Protein
3581_53_AHSG_a2_HS_Glycoprotein	AHSG	60	random_IVW_correl	-0.0280556	0.0127875	0.0282363	fixed_IVW_correl	-0.0280556	0.0114342	0.014141	EGGER_correl	-0.0386087	0.0156852	0.0138368	Weighted median	-0.0254617	0.0116802	0.0292653	Weighted mode	-0.0249317	0.0119193	0.0407779	Plasma Protein
10042_8_SGK3_SGK3	SGK3	1	fixed_IVW_correl	0.214846	0.0980916	0.0285058	random_IVW_correl	0.214846	NA	NA	NA	NA	NA	NA	NA	NA	NA	NA	NA	NA	NA	NA	Plasma Protein
10816_150_PILRA_PILRA_isoform_FDF03_M14	PILRA	66	random_IVW_correl	0.0109225	0.00498779	0.0285351	fixed_IVW_correl	0.0109225	0.004122	0.00805365	EGGER_correl	-0.000888241	0.00528605	0.866556	Weighted median	0.00965135	0.00451826	0.0326733	Weighted mode	0.0102892	0.00469923	0.0321529	Plasma Protein
13118_5_SMOC1_SMOC1	SMOC1	15	random_IVW_correl	-0.041105	0.0188815	0.0294812	fixed_IVW_correl	-0.041105	0.0188815	0.0294812	EGGER_correl	-0.0669053	0.0291905	0.0219042	Weighted median	-0.0505312	0.0185421	0.00642598	Weighted mode	-0.0508439	0.0197175	0.0218678	Plasma Protein
4467_49_SPARCL1_SPARCL1	SPARCL1	62	random_IVW_correl	-0.0194395	0.00896102	0.0300572	fixed_IVW_correl	-0.0194395	0.00776905	0.0123436	EGGER_correl	-0.0268362	0.0118021	0.0229749	Weighted median	-0.0280233	0.0090846	0.00203753	Weighted mode	-0.0296168	0.00962884	0.00314012	Plasma Protein
6402_8_PILRA_PILRA_isoform_FDF03_deltaTM	PILRA	66	random_IVW_correl	0.00915028	0.00423355	0.0306668	fixed_IVW_correl	0.00915028	0.0037348	0.0142854	EGGER_correl	0.00719959	0.00404044	0.0747689	Weighted median	0.010524	0.00395573	0.00780397	Weighted mode	0.0108948	0.00335455	0.00184191	Plasma Protein
13473_55_ITPKA_IP3KA	ITPKA	1	fixed_IVW_correl	0.15555	0.0722007	0.0312086	random_IVW_correl	0.15555	NA	NA	NA	NA	NA	NA	NA	NA	NA	NA	NA	NA	NA	NA	Plasma Protein
7140_1_CELA2A_ELA2A	CELA2A	4	random_IVW_correl	0.094823	0.0440438	0.0313244	fixed_IVW_correl	0.094823	0.0440438	0.0313244	EGGER_correl	0.0967347	0.0677681	0.153454	Weighted median	0.0912519	0.0453465	0.0441856	Weighted mode	0.0704805	0.0553349	0.292492	Plasma Protein
11266_8_SELPLG_SELPL	SELPLG	24	random_IVW_correl	-0.0399481	0.0185826	0.0315739	fixed_IVW_correl	-0.0399481	0.0177686	0.0245609	EGGER_correl	-0.0384975	0.0210107	0.0669095	Weighted median	-0.0404834	0.0163733	0.013416	Weighted mode	-0.0409442	0.0158392	0.0165559	Plasma Protein
13682_47_CSF1R_M_CSF_R	CSF1R	8	random_IVW_correl	-0.0830226	0.0386497	0.0317073	fixed_IVW_correl	-0.0830226	0.0265272	0.00174976	EGGER_correl	-0.0396139	0.0723012	0.58376	Weighted median	-0.0671117	0.0367364	0.0677231	Weighted mode	-0.0364285	0.0502809	0.492258	Plasma Protein
9838_4_SMAD1_SMAD1	SMAD1	1	fixed_IVW_correl	-0.215086	0.10019	0.0318102	random_IVW_correl	-0.215086	Inf	1	NA	NA	NA	NA	NA	NA	NA	NA	NA	NA	NA	NA	Plasma Protein
4158_54_PLAU_uPA	PLAU	20	random_IVW_correl	-0.0422211	0.0196784	0.0319082	fixed_IVW_correl	-0.0422211	0.0142402	0.00302764	EGGER_correl	-0.0608212	0.0258779	0.0187575	Weighted median	-0.0509483	0.0172124	0.00307662	Weighted mode	-0.0541496	0.0168944	0.00465973	Plasma Protein
11493_169_DYNLL2_DYL2	DYNLL2	1	fixed_IVW_correl	-0.208663	0.097583	0.0324909	random_IVW_correl	-0.208663	NA	NA	NA	NA	NA	NA	NA	NA	NA	NA	NA	NA	NA	NA	Plasma Protein
17738_7_CRNN_CRNN	CRNN	5	random_IVW_correl	-0.0815773	0.0381646	0.0325563	fixed_IVW_correl	-0.0815773	0.0367082	0.0262617	EGGER_correl	-0.144799	0.0673735	0.0316191	Weighted median	-0.0933371	0.0349376	0.00755051	Weighted mode	-0.100501	0.038876	0.0609933	Plasma Protein
5139_32_UNC5C_UNC5H3	UNC5C	20	random_IVW_correl	0.0474262	0.0222214	0.0328215	fixed_IVW_correl	0.0474262	0.0201448	0.0185593	EGGER_correl	0.0648599	0.0347506	0.0619794	Weighted median	0.0705812	0.0203506	0.000523837	Weighted mode	0.0703332	0.0264562	0.015516	Plasma Protein
10451_11_NUCB1_NUCB1	NUCB1	9	random_IVW_correl	-0.0759939	0.0356167	0.0328704	fixed_IVW_correl	-0.0759939	0.0268117	0.00459172	EGGER_correl	-0.0388177	0.0547207	0.478089	Weighted median	-0.0726074	0.0302706	0.0164575	Weighted mode	-0.0758011	0.0335708	0.0538944	Plasma Protein
18876_77_CHST4_CHST4	CHST4	2	fixed_IVW_correl	0.130027	0.0609833	0.032992	random_IVW_correl	0.130027	0.0642172	0.0428872	NA	NA	NA	NA	NA	NA	NA	NA	NA	NA	NA	NA	Plasma Protein
15427_35_LOXL3_LOXL3	LOXL3	2	fixed_IVW_correl	0.0953009	0.0449027	0.0338051	random_IVW_correl	0.0953009	0.0449027	0.0338051	NA	NA	NA	NA	NA	NA	NA	NA	NA	NA	NA	NA	Plasma Protein
5478_50_FOLH1_PSMA	FOLH1	2	fixed_IVW_correl	-0.0694736	0.0327582	0.0339385	random_IVW_correl	-0.0694736	0.0711462	0.328822	NA	NA	NA	NA	NA	NA	NA	NA	NA	NA	NA	NA	Plasma Protein
3343_1_ACY1_Aminoacylase_1	ACY1	4	random_IVW_correl	0.0553029	0.0260783	0.0339512	fixed_IVW_correl	0.0553029	0.0260783	0.0339512	EGGER_correl	0.0564221	0.0422982	0.182232	Weighted median	0.0517224	0.0264547	0.0505677	Weighted mode	0.0740988	0.0304056	0.0927473	Plasma Protein
18408_26_ARF4_ARF4	ARF4	2	fixed_IVW_correl	0.157528	0.0743549	0.0341242	random_IVW_correl	0.157528	0.0743549	0.0341242	NA	NA	NA	NA	NA	NA	NA	NA	NA	NA	NA	NA	Plasma Protein
2631_50_IL10RB_IL_10_Rb	IL10RB	2	fixed_IVW_correl	0.115044	0.0543402	0.0342508	random_IVW_correl	0.115044	0.116561	0.323649	NA	NA	NA	NA	NA	NA	NA	NA	NA	NA	NA	NA	Plasma Protein
3470_1_SELE_sE_Selectin	SELE	6	random_IVW_correl	0.0782053	0.0369992	0.0345407	fixed_IVW_correl	0.0782053	0.0369992	0.0345407	EGGER_correl	-0.00776483	0.128215	0.951709	Weighted median	0.0957883	0.036033	0.00785243	Weighted mode	0.0988964	0.0440911	0.074932	Plasma Protein
3199_54_KLK12_kallikrein_12	KLK12	2	fixed_IVW_correl	0.0774301	0.0368605	0.035674	random_IVW_correl	0.0774301	0.0624529	0.215043	NA	NA	NA	NA	NA	NA	NA	NA	NA	NA	NA	NA	Plasma Protein
3852_19_DNAJB1_HSP_40	DNAJB1	1	fixed_IVW_correl	0.202731	0.0968938	0.0364112	random_IVW_correl	0.202731	NA	NA	NA	NA	NA	NA	NA	NA	NA	NA	NA	NA	NA	NA	Plasma Protein
19622_7_INHBA_Activin_A	INHBA	1	fixed_IVW_correl	-0.126776	0.0606387	0.036557	random_IVW_correl	-0.126776	NA	NA	NA	NA	NA	NA	NA	NA	NA	NA	NA	NA	NA	NA	Plasma Protein
13738_8_INHBA_Inhibin_bA_chain	INHBA	1	fixed_IVW_correl	-0.125703	0.0601253	0.036557	random_IVW_correl	-0.125703	Inf	1	NA	NA	NA	NA	NA	NA	NA	NA	NA	NA	NA	NA	Plasma Protein
4930_21_STC1_Stanniocalcin_1	STC1	8	random_IVW_correl	0.0633646	0.0304585	0.0374927	fixed_IVW_correl	0.0633646	0.0304585	0.0374927	EGGER_correl	0.0209784	0.0618073	0.734297	Weighted median	0.0545211	0.0364825	0.135059	Weighted mode	0.0357238	0.0509515	0.505852	Plasma Protein
5012_67_AK1_Myokinase__human	AK1	1	fixed_IVW_correl	-0.207985	0.100077	0.0376855	random_IVW_correl	-0.207985	NA	NA	NA	NA	NA	NA	NA	NA	NA	NA	NA	NA	NA	NA	Plasma Protein
8248_222_SIGLEC14_SIG14	SIGLEC14	131	random_IVW_correl	-0.00936528	0.00452309	0.0384008	fixed_IVW_correl	-0.00936528	0.00361665	0.00961182	EGGER_correl	-0.0162976	0.00548563	0.00296879	Weighted median	-0.0100116	0.00474583	0.0348957	Weighted mode	-0.0124109	0.00478892	0.0106453	Plasma Protein
8794_13_DPEP1_DPEP1	DPEP1	67	random_IVW_correl	0.0181857	0.00878441	0.0384309	fixed_IVW_correl	0.0181857	0.00774229	0.0188299	EGGER_correl	0.0159561	0.0116181	0.169632	Weighted median	0.0170831	0.00931207	0.0665782	Weighted mode	0.0155657	0.00974529	0.114987	Plasma Protein
4908_6_ENG_Endoglin	ENG	13	random_IVW_correl	-0.0397693	0.0192134	0.0384642	fixed_IVW_correl	-0.0397693	0.0189227	0.035582	EGGER_correl	-0.0311362	0.0315286	0.323372	Weighted median	-0.068307	0.0238111	0.00412147	Weighted mode	-0.0825138	0.0294445	0.0159743	Plasma Protein
12329_21_RPS6KA1_KS6A1	RPS6KA1	4	random_IVW_correl	0.164992	0.0799912	0.0391476	fixed_IVW_correl	0.164992	0.0485499	0.000677789	EGGER_correl	0.268136	0.211559	0.205002	Weighted median	0.163337	0.0464041	0.000431734	Weighted mode	0.186491	0.0492723	0.0323349	Plasma Protein
7179_69_NFASC_NFASC	NFASC	28	random_IVW_correl	0.0224386	0.0108862	0.0392854	fixed_IVW_correl	0.0224386	0.0106739	0.0355369	EGGER_correl	0.0279572	0.0127476	0.028298	Weighted median	0.0267626	0.0128921	0.0379033	Weighted mode	0.0298491	0.0135943	0.0368861	Plasma Protein
13125_45_VTN_Vitronectin	VTN	70	random_IVW_correl	0.0105232	0.00510766	0.0393723	fixed_IVW_correl	0.0105232	0.00379107	0.00550692	EGGER_correl	-0.000344417	0.0062142	0.9558	Weighted median	0.0025975	0.00429365	0.545204	Weighted mode	0.00176884	0.00423038	0.677152	Plasma Protein
16015_19_GPT_ALT	GPT	1	fixed_IVW_correl	-0.194593	0.094581	0.0396459	random_IVW_correl	-0.194593	Inf	1	NA	NA	NA	NA	NA	NA	NA	NA	NA	NA	NA	NA	Plasma Protein
11649_3_SMAP1_SMAP1	SMAP1	28	random_IVW_correl	0.0327602	0.015925	0.0396706	fixed_IVW_correl	0.0327602	0.0138666	0.0181509	EGGER_correl	0.032447	0.0209979	0.122285	Weighted median	0.0404361	0.0139395	0.00372168	Weighted mode	0.0425289	0.0152059	0.00939487	Plasma Protein
7089_42_SYT11_SYT11	SYT11	1	fixed_IVW_correl	0.171418	0.0836436	0.040424	random_IVW_correl	0.171418	NA	NA	NA	NA	NA	NA	NA	NA	NA	NA	NA	NA	NA	NA	Plasma Protein
3518_54_CPB2_TAFI	CPB2	58	random_IVW_correl	-0.0180081	0.00878912	0.0404709	fixed_IVW_correl	-0.0180081	0.00878912	0.0404709	EGGER_correl	-0.0112746	0.0123699	0.362056	Weighted median	-0.0342567	0.0110459	0.00192669	Weighted mode	-0.0372125	0.0126956	0.00485269	Plasma Protein
8233_2_ITIH5_ITIH5	ITIH5	70	random_IVW_correl	-0.00877243	0.0042884	0.040794	fixed_IVW_correl	-0.00877243	0.0042884	0.040794	EGGER_correl	-0.0171418	0.00655876	0.00895998	Weighted median	-0.0132571	0.00749044	0.0767488	Weighted mode	-0.0109858	0.00612028	0.0770356	Plasma Protein
5134_52_HAVCR2_TIMD3	HAVCR2	39	random_IVW_correl	-0.0250733	0.0122586	0.0408183	fixed_IVW_correl	-0.0250733	0.00915906	0.00619	EGGER_correl	-0.0179658	0.0145764	0.217753	Weighted median	-0.0281229	0.0110846	0.0111773	Weighted mode	-0.0278765	0.0120119	0.0257653	Plasma Protein
9294_45_MFAP2_MFAP2	MFAP2	23	random_IVW_correl	-0.0330751	0.016227	0.0415217	fixed_IVW_correl	-0.0330751	0.016227	0.0415217	EGGER_correl	-0.0749395	0.0333745	0.0247417	Weighted median	-0.0317274	0.0178615	0.0756835	Weighted mode	-0.0313227	0.0174735	0.0868023	Plasma Protein
9212_22_CTSF_CATF	CTSF	11	random_IVW_correl	-0.10136	0.0498083	0.0418506	fixed_IVW_correl	-0.10136	0.0276268	0.000243599	EGGER_correl	-0.138854	0.0521282	0.00772842	Weighted median	-0.102989	0.0270826	0.000143084	Weighted mode	-0.103439	0.0291461	0.00527716	Plasma Protein
13624_17_NADK_NADK	NADK	8	random_IVW_correl	-0.0800749	0.039359	0.0419038	fixed_IVW_correl	-0.0800749	0.031292	0.0104986	EGGER_correl	-0.0339692	0.0643774	0.597737	Weighted median	-0.135028	0.0385598	0.000462168	Weighted mode	-0.149004	0.0471611	0.0159401	Plasma Protein
15339_32_CFL2_COF2	CFL2	1	fixed_IVW_correl	0.0885997	0.0437069	0.042649	random_IVW_correl	0.0885997	Inf	1	NA	NA	NA	NA	NA	NA	NA	NA	NA	NA	NA	NA	Plasma Protein
2571_12_IGFBP3_IGFBP_3	IGFBP3	28	random_IVW_correl	0.0277891	0.0137091	0.0426564	fixed_IVW_correl	0.0277891	0.0137091	0.0426564	EGGER_correl	0.0313335	0.0172579	0.0694309	Weighted median	0.0445689	0.0175685	0.0111849	Weighted mode	0.0421203	0.0202885	0.0475359	Plasma Protein
2900_53_CCL14_HCC_1	CCL14	32	random_IVW_correl	-0.0130895	0.00645819	0.0426822	fixed_IVW_correl	-0.0130895	0.00645819	0.0426822	EGGER_correl	-0.0158383	0.00903046	0.0794527	Weighted median	0.000200733	0.0103586	0.984539	Weighted mode	-0.00562609	0.00993803	0.57539	Plasma Protein
18895_54_GSTM4_GSTM4	GSTM4	91	random_IVW_correl	0.0141243	0.00698702	0.0432273	fixed_IVW_correl	0.0141243	0.0041569	0.000679294	EGGER_correl	0.0344047	0.00632115	5.24545e-08	Weighted median	0.0207613	0.0068693	0.00250838	Weighted mode	0.0178387	0.00547048	0.0015691	Plasma Protein
2843_13_SPINT2_SPINT2	SPINT2	63	random_IVW_correl	-0.0167713	0.00832486	0.0439461	fixed_IVW_correl	-0.0167713	0.00575581	0.00357052	EGGER_correl	-0.0288543	0.00825339	0.000472199	Weighted median	-0.0218937	0.00808117	0.0067441	Weighted mode	-0.0230576	0.00719791	0.00214566	Plasma Protein
11428_31_PDLIM1_PDLI1	PDLIM1	1	fixed_IVW_correl	0.142937	0.0712161	0.0447402	random_IVW_correl	0.142937	Inf	1	NA	NA	NA	NA	NA	NA	NA	NA	NA	NA	NA	NA	Plasma Protein
5006_71_MAPK13_MK13	MAPK13	2	fixed_IVW_correl	-0.0937451	0.0468907	0.045584	random_IVW_correl	-0.0937451	0.0468907	0.045584	NA	NA	NA	NA	NA	NA	NA	NA	NA	NA	NA	NA	Plasma Protein
8900_28_NEO1_NEO1	NEO1	12	random_IVW_correl	-0.0667426	0.0335097	0.0463998	fixed_IVW_correl	-0.0667426	0.0233384	0.00423931	EGGER_correl	-0.0208559	0.0540046	0.699357	Weighted median	-0.0874181	0.0247985	0.000423258	Weighted mode	-0.0988221	0.0251604	0.00236148	Plasma Protein
10902_53_ASPRV1_APRV1	ASPRV1	1	fixed_IVW_correl	0.153914	0.0775013	0.0470377	random_IVW_correl	0.153914	Inf	1	NA	NA	NA	NA	NA	NA	NA	NA	NA	NA	NA	NA	Plasma Protein
9478_69_PRPSAP1_KPRA	PRPSAP1	1	fixed_IVW_correl	-0.127241	0.0641516	0.0473182	random_IVW_correl	-0.127241	NA	NA	NA	NA	NA	NA	NA	NA	NA	NA	NA	NA	NA	NA	Plasma Protein
2692_74_PLA2G2A_NPS_PLA2	PLA2G2A	91	random_IVW_correl	-0.0127294	0.00642113	0.0474313	fixed_IVW_correl	-0.0127294	0.00604956	0.0353618	EGGER_correl	-0.00909391	0.0086694	0.294193	Weighted median	-0.0119923	0.00696329	0.0850307	Weighted mode	-0.016468	0.00754787	0.0317287	Plasma Protein
8428_102_NTM_NTRI	NTM	61	random_IVW_correl	0.017406	0.00884613	0.0491098	fixed_IVW_correl	0.017406	0.00884613	0.0491098	EGGER_correl	0.0386166	0.0140249	0.00589733	Weighted median	0.0201411	0.0103015	0.0505636	Weighted mode	0.0242802	0.0104275	0.0232745	Plasma Protein
5542_22_NRP1_NRP1	NRP1	32	random_IVW_correl	-0.0336448	0.017114	0.0493072	fixed_IVW_correl	-0.0336448	0.0135366	0.0129382	EGGER_correl	-0.0335342	0.0220727	0.128697	Weighted median	-0.0595464	0.0146641	4.89284e-05	Weighted mode	-0.0591842	0.015603	0.000646899	Plasma Protein
15316_262_TXNL4B_TXN4B	TXNL4B	3	fixed_IVW_correl	-0.0676576	0.0344239	0.0493649	random_IVW_correl	-0.0676576	0.050458	0.179963	EGGER_correl	-0.0892403	0.0799534	0.264356	Weighted median	-0.053179	0.0357792	0.137197	Weighted mode	-0.0533865	0.0382763	0.297805	Plasma Protein
3054_3_HP_Haptoglobin__Mixed_Type	HP	45	random_IVW_correl	-0.0155767	0.00794752	0.0500017	fixed_IVW_correl	-0.0155767	0.00542594	0.0040945	EGGER_correl	-0.0198685	0.0107922	0.06562	Weighted median	-0.0158476	0.00709492	0.0255054	Weighted mode	-0.0202439	0.0113196	0.0806005	Plasma Protein
8288_27_APOH_b2_Glycoprotein_I	APOH	13	random_IVW_correl	-0.0193443	0.00987816	0.050196	fixed_IVW_correl	-0.0193443	0.00987816	0.050196	EGGER_correl	-0.0201663	0.0118738	0.0894339	Weighted median	-0.0218018	0.011951	0.0681113	Weighted mode	-0.0240371	0.0111788	0.0526197	Plasma Protein
8957_72_ERLEC1_XTP3B	ERLEC1	1	fixed_IVW_correl	-0.125498	0.0641614	0.0504691	random_IVW_correl	-0.125498	NA	NA	NA	NA	NA	NA	NA	NA	NA	NA	NA	NA	NA	NA	Plasma Protein
11273_176_GSTT2B_GSTT2	GSTT2B	23	random_IVW_correl	0.0344455	0.0176399	0.0508545	fixed_IVW_correl	0.0344455	0.0135054	0.0107567	EGGER_correl	0.0247966	0.0191952	0.196422	Weighted median	0.0880342	0.0190068	3.62622e-06	Weighted mode	0.0852315	0.0189054	0.000174292	Plasma Protein
2190_55_F11_Coagulation_Factor_XI	F11	40	random_IVW_correl	-0.0289772	0.0148505	0.0510268	fixed_IVW_correl	-0.0289772	0.0119175	0.0150376	EGGER_correl	0.0079218	0.0174893	0.650583	Weighted median	-0.0173264	0.0125549	0.16757	Weighted mode	-0.0159821	0.0116166	0.176733	Plasma Protein
5703_26_OLFM1_NOE1	OLFM1	11	random_IVW_correl	0.0656336	0.0337022	0.0514801	fixed_IVW_correl	0.0656336	0.0267105	0.0140016	EGGER_correl	0.0041472	0.0520188	0.936456	Weighted median	0.0585909	0.0325623	0.0719635	Weighted mode	0.0497537	0.0377511	0.216915	Plasma Protein
9211_19_SERPINF1_PEDF	SERPINF1	27	random_IVW_correl	-0.0346358	0.0178102	0.0518088	fixed_IVW_correl	-0.0346358	0.0146536	0.0180966	EGGER_correl	-0.0309345	0.0230652	0.179863	Weighted median	-0.0266551	0.0178746	0.135901	Weighted mode	-0.0247081	0.0179577	0.180589	Plasma Protein
2580_83_MPO_Myeloperoxidase	MPO	33	random_IVW_correl	0.0260417	0.0134338	0.0525606	fixed_IVW_correl	0.0260417	0.0102451	0.0110266	EGGER_correl	0.0207725	0.0152066	0.171934	Weighted median	0.0235549	0.0134398	0.079668	Weighted mode	0.0203548	0.0147814	0.178054	Plasma Protein
16607_78_GSN_Gelsolin	GSN	8	random_IVW_correl	-0.0400289	0.0206577	0.0526573	fixed_IVW_correl	-0.0400289	0.0186709	0.0320396	EGGER_correl	-0.0507784	0.0272009	0.0619306	Weighted median	-0.043659	0.0219117	0.0463167	Weighted mode	-0.0478066	0.0225437	0.0716566	Plasma Protein
13519_112_ARHGEF25_ARHGP	ARHGEF25	5	random_IVW_correl	0.0934566	0.0482883	0.0529427	fixed_IVW_correl	0.0934566	0.0387459	0.0158637	EGGER_correl	0.147496	0.081182	0.0692403	Weighted median	0.112338	0.0406289	0.00569264	Weighted mode	0.124426	0.0454831	0.0521386	Plasma Protein
8893_29_PARP1_PARP	PARP1	1	fixed_IVW_correl	-0.187956	0.0972616	0.0533004	random_IVW_correl	-0.187956	Inf	1	NA	NA	NA	NA	NA	NA	NA	NA	NA	NA	NA	NA	Plasma Protein
5132_71_IL27RA_TCCR	IL27RA	83	random_IVW_correl	-0.0131974	0.00683773	0.0535964	fixed_IVW_correl	-0.0131974	0.0062086	0.0335314	EGGER_correl	-0.00978872	0.00751842	0.192928	Weighted median	-0.016602	0.00777034	0.0326319	Weighted mode	-0.013365	0.00725386	0.0690217	Plasma Protein
19631_13_KNG1_Kininostatin	KNG1	16	random_IVW_correl	-0.0366994	0.0190263	0.0537459	fixed_IVW_correl	-0.0366994	0.0178367	0.0396361	EGGER_correl	-0.0443901	0.0241887	0.0664826	Weighted median	-0.0262574	0.0176952	0.137842	Weighted mode	-0.0255296	0.0173302	0.161391	Plasma Protein
7905_30_HP_HPT	HP	44	random_IVW_correl	-0.0173458	0.00899858	0.0539032	fixed_IVW_correl	-0.0173458	0.00612822	0.0046479	EGGER_correl	-0.00448929	0.0102117	0.66021	Weighted median	-0.0247491	0.0077724	0.0014514	Weighted mode	-0.0256067	0.0150784	0.096689	Plasma Protein
6521_35_NPTX2_NPTX2	NPTX2	6	random_IVW_correl	0.0705351	0.0367518	0.0549555	fixed_IVW_correl	0.0705351	0.0367518	0.0549555	EGGER_correl	0.181909	0.172245	0.29092	Weighted median	0.0742424	0.0409272	0.0696759	Weighted mode	0.0737019	0.0465841	0.174466	Plasma Protein
11248_43_UROS_HEM4	UROS	12	random_IVW_correl	0.0446602	0.0234265	0.0565992	fixed_IVW_correl	0.0446602	0.0234265	0.0565992	EGGER_correl	0.041087	0.0392722	0.295465	Weighted median	0.0392915	0.0241136	0.103221	Weighted mode	0.0368982	0.0217367	0.117677	Plasma Protein
2615_60_EFNA5_Ephrin_A5	EFNA5	12	random_IVW_correl	0.0599064	0.0314424	0.0567446	fixed_IVW_correl	0.0599064	0.024847	0.0159084	EGGER_correl	0.103878	0.0868998	0.23194	Weighted median	0.0338549	0.0284806	0.234558	Weighted mode	0.0359559	0.0321157	0.286747	Plasma Protein
11547_84_MUSK_MUSK	MUSK	2	fixed_IVW_correl	0.13033	0.0684202	0.0568004	random_IVW_correl	0.13033	0.0684202	0.0568004	NA	NA	NA	NA	NA	NA	NA	NA	NA	NA	NA	NA	Plasma Protein
15604_18_MAPK9_JNK2	MAPK9	10	random_IVW_correl	-0.0680261	0.0357164	0.0568297	fixed_IVW_correl	-0.0680261	0.0293318	0.0203846	EGGER_correl	-0.0378364	0.0453568	0.404171	Weighted median	-0.080291	0.0287587	0.00524023	Weighted mode	-0.08115	0.0301638	0.0247839	Plasma Protein
7948_129_GLTPD2_GLTD2	GLTPD2	16	random_IVW_correl	0.036744	0.0192926	0.0568363	fixed_IVW_correl	0.036744	0.015687	0.0191643	EGGER_correl	-0.0125703	0.023277	0.589177	Weighted median	0.0400548	0.0187314	0.0324856	Weighted mode	0.040024	0.0185212	0.0472799	Plasma Protein
18864_7_PRSS3_TRY3	PRSS3	44	random_IVW_correl	0.0148627	0.00784108	0.0580268	fixed_IVW_correl	0.0148627	0.00782878	0.0576337	EGGER_correl	0.0119946	0.0108282	0.267983	Weighted median	0.0165787	0.00835575	0.0472442	Weighted mode	0.0110874	0.00759864	0.151798	Plasma Protein
11347_9_TALDO1_Transaldolase	TALDO1	5	random_IVW_correl	0.0822032	0.0434473	0.0584886	fixed_IVW_correl	0.0822032	0.0434473	0.0584886	EGGER_correl	3.14575e-05	0.288997	0.999913	Weighted median	0.0815849	0.0474358	0.0854505	Weighted mode	0.0916309	0.0630745	0.219949	Plasma Protein
3079_62_RARRES2_TIG2	RARRES2	14	random_IVW_correl	0.0526714	0.0278498	0.0585888	fixed_IVW_correl	0.0526714	0.0210863	0.0124933	EGGER_correl	0.0480633	0.0325632	0.139944	Weighted median	0.0718699	0.0210932	0.000656219	Weighted mode	0.0735649	0.0226766	0.00640062	Plasma Protein
10916_44_PLA2R1_PLA2R	PLA2R1	69	random_IVW_correl	0.00955879	0.0050588	0.0588199	fixed_IVW_correl	0.00955879	0.00504201	0.0579825	EGGER_correl	0.0120085	0.00737712	0.103566	Weighted median	0.00667829	0.00501045	0.182574	Weighted mode	0.00672793	0.00576432	0.247219	Plasma Protein
5682_13_VASN_VASN	VASN	3	fixed_IVW_correl	-0.11051	0.0585448	0.0590766	random_IVW_correl	-0.11051	0.0788261	0.160929	EGGER_correl	0.0465445	0.191429	0.807895	Weighted median	-0.0805691	0.0619232	0.19322	Weighted mode	-0.0312563	0.100376	0.784963	Plasma Protein
6576_1_ART4_ART4	ART4	84	random_IVW_correl	0.00887951	0.00470691	0.0592298	fixed_IVW_correl	0.00887951	0.00463667	0.0554847	EGGER_correl	0.00322042	0.00578525	0.577759	Weighted median	0.00946403	0.00537868	0.0784848	Weighted mode	0.00686345	0.00484205	0.160089	Plasma Protein
6039_24_CRHBP_CRHBP	CRHBP	65	random_IVW_correl	0.0160503	0.0085179	0.059525	fixed_IVW_correl	0.0160503	0.00779331	0.0394472	EGGER_correl	0.00450389	0.0101091	0.655937	Weighted median	0.0215406	0.0105302	0.040795	Weighted mode	0.0221741	0.0101008	0.0317761	Plasma Protein
13676_46_INHBB_Inhibin_bB_chain	INHBB	18	random_IVW_correl	-0.0294475	0.0156462	0.0598242	fixed_IVW_correl	-0.0294475	0.0156462	0.0598242	EGGER_correl	-0.0502085	0.0255153	0.0490935	Weighted median	-0.0464404	0.0166942	0.00540525	Weighted mode	-0.0469469	0.0168066	0.0124786	Plasma Protein
13973_62_TTL_TTL	TTL	1	fixed_IVW_correl	0.180745	0.096075	0.0599331	random_IVW_correl	0.180745	Inf	1	NA	NA	NA	NA	NA	NA	NA	NA	NA	NA	NA	NA	Plasma Protein
8989_40_SCUBE1_SCUB1	SCUBE1	12	random_IVW_correl	-0.0716024	0.0381253	0.0603701	fixed_IVW_correl	-0.0716024	0.0224232	0.00140691	EGGER_correl	0.0267191	0.0696542	0.701278	Weighted median	-0.0630299	0.0264357	0.0171132	Weighted mode	-0.083342	0.0397826	0.060125	Plasma Protein
16610_13_LRP10_LRP10	LRP10	2	fixed_IVW_correl	-0.107642	0.0576722	0.061978	random_IVW_correl	-0.107642	0.0576722	0.061978	NA	NA	NA	NA	NA	NA	NA	NA	NA	NA	NA	NA	Plasma Protein
4964_67_ERAP1_ARTS1	ERAP1	103	random_IVW_correl	-0.00728453	0.00390961	0.0624291	fixed_IVW_correl	-0.00728453	0.00332852	0.0286319	EGGER_correl	-0.00994102	0.00442407	0.024638	Weighted median	-0.0121312	0.00391426	0.00194028	Weighted mode	-0.0117961	0.0043441	0.00777469	Plasma Protein
13044_5_TSG101_TS101	TSG101	4	random_IVW_correl	-0.0942641	0.0506298	0.0626268	fixed_IVW_correl	-0.0942641	0.0347442	0.00666591	EGGER_correl	-0.217033	0.0705067	0.00208261	Weighted median	-0.0721062	0.0346396	0.0373782	Weighted mode	-0.100205	0.0346112	0.0627485	Plasma Protein
6520_87_MGP_MGP	MGP	20	random_IVW_correl	-0.0355978	0.0191323	0.0627993	fixed_IVW_correl	-0.0355978	0.0191323	0.0627993	EGGER_correl	-0.0382804	0.0285686	0.180263	Weighted median	-0.0379931	0.018787	0.0431449	Weighted mode	-0.0388551	0.019405	0.0597317	Plasma Protein
3299_29_CNTN5_Contactin_5	CNTN5	18	random_IVW_correl	0.0355242	0.0191076	0.0630038	fixed_IVW_correl	0.0355242	0.0191076	0.0630038	EGGER_correl	0.0380225	0.0221282	0.0857446	Weighted median	0.0235471	0.0183838	0.200243	Weighted mode	0.0260824	0.0192473	0.193114	Plasma Protein
14133_93_IL1R2_IL_1_sRII	IL1R2	46	random_IVW_correl	-0.0227888	0.0123009	0.063939	fixed_IVW_correl	-0.0227888	0.0097612	0.0195629	EGGER_correl	-0.0262474	0.0192596	0.172938	Weighted median	-0.0188933	0.0101084	0.0616132	Weighted mode	-0.0195817	0.0110893	0.0842095	Plasma Protein
12459_13_PLEKHA1_PKHA1	PLEKHA1	28	random_IVW_correl	-0.058436	0.0316598	0.0649288	fixed_IVW_correl	-0.058436	0.015023	0.000100343	EGGER_correl	-0.0365074	0.0335025	0.27585	Weighted median	-0.0915615	0.02047	7.71418e-06	Weighted mode	-0.092729	0.0235565	0.000523459	Plasma Protein
11656_110_EVL_EVL	EVL	16	random_IVW_correl	0.0788665	0.0427442	0.0650255	fixed_IVW_correl	0.0788665	0.0247187	0.00141999	EGGER_correl	0.00592945	0.0471758	0.899979	Weighted median	0.00922893	0.0262827	0.725483	Weighted mode	0.00621919	0.0286629	0.83115	Plasma Protein
5457_5_COLEC12_COLEC12	COLEC12	20	random_IVW_correl	-0.0398773	0.0216545	0.0655445	fixed_IVW_correl	-0.0398773	0.0190723	0.0365414	EGGER_correl	-0.0131972	0.0401738	0.742532	Weighted median	-0.0510616	0.0218548	0.0194701	Weighted mode	-0.0456316	0.0285089	0.12596	Plasma Protein
3457_57_POSTN_Periostin	POSTN	27	random_IVW_correl	-0.0144392	0.0078545	0.066013	fixed_IVW_correl	-0.0144392	0.00776228	0.0628606	EGGER_correl	-0.0193765	0.00851545	0.022879	Weighted median	-0.00511727	0.00931432	0.582733	Weighted mode	-0.00642128	0.00837055	0.449916	Plasma Protein
10833_64_HHIP_HHIP	HHIP	6	random_IVW_correl	0.0614534	0.0335719	0.0671755	fixed_IVW_correl	0.0614534	0.0335719	0.0671755	EGGER_correl	0.0888257	0.0604812	0.141928	Weighted median	0.0641695	0.0313031	0.0403705	Weighted mode	0.0684924	0.0388843	0.138466	Plasma Protein
15494_11_FGFBP1_FGFP1	FGFBP1	3	fixed_IVW_correl	0.0905548	0.0496057	0.0679267	random_IVW_correl	0.0905548	0.0496057	0.0679267	EGGER_correl	0.192954	0.270689	0.475954	Weighted median	0.0881694	0.0526088	0.0937495	Weighted mode	0.0894346	0.0635652	0.29471	Plasma Protein
2961_1_PROC_Protein_C	PROC	10	random_IVW_correl	-0.0879514	0.0481819	0.0679401	fixed_IVW_correl	-0.0879514	0.0299925	0.00336298	EGGER_correl	0.0187368	0.0722232	0.795304	Weighted median	-0.0870726	0.0295856	0.00324972	Weighted mode	-0.0880294	0.0335398	0.027601	Plasma Protein
3890_8_LDHB_LDH_H_1	LDHB	3	fixed_IVW_correl	0.112762	0.0618005	0.068059	random_IVW_correl	0.112762	0.0618005	0.068059	EGGER_correl	0.0281457	0.220626	0.898488	Weighted median	0.118141	0.0691677	0.0876282	Weighted mode	0.125855	0.0815632	0.26279	Plasma Protein
3232_28_ACP5_TrATPase	ACP5	16	random_IVW_correl	-0.0340263	0.0187234	0.0691684	fixed_IVW_correl	-0.0340263	0.0158759	0.0320912	EGGER_correl	-0.0294415	0.0235448	0.211137	Weighted median	-0.0327521	0.0155422	0.0350912	Weighted mode	-0.0378142	0.0141699	0.0175263	Plasma Protein
18871_24_AIF1L_AIF1L	AIF1L	59	random_IVW_correl	-0.0141956	0.00782332	0.0695969	fixed_IVW_correl	-0.0141956	0.00782332	0.0695969	EGGER_correl	-0.0139474	0.00991035	0.159321	Weighted median	-0.0147352	0.00799011	0.0651561	Weighted mode	-0.0141491	0.00765234	0.0695585	Plasma Protein
6620_82_LINGO1_LIGO1	LINGO1	3	fixed_IVW_correl	-0.0841015	0.0463974	0.0698882	random_IVW_correl	-0.0841015	0.0780436	0.281202	EGGER_correl	-0.317844	0.485212	0.512427	Weighted median	-0.0916762	0.0508867	0.0716122	Weighted mode	-0.0738757	0.0676997	0.389105	Plasma Protein
9216_100_PLXNB2_PLXB2	PLXNB2	80	random_IVW_correl	-0.0171733	0.00950058	0.0706674	fixed_IVW_correl	-0.0171733	0.00836227	0.0400078	EGGER_correl	-0.0237573	0.0121724	0.0509701	Weighted median	-0.00828756	0.00859281	0.334807	Weighted mode	-0.0170523	0.0103859	0.104593	Plasma Protein
3280_49_ACAN_Aggrecan	ACAN	2	fixed_IVW_correl	0.0712889	0.0395574	0.0715198	random_IVW_correl	0.0712889	0.0660461	0.280418	NA	NA	NA	NA	NA	NA	NA	NA	NA	NA	NA	NA	Plasma Protein
6455_52_HAPLN4_HPLN4	HAPLN4	1	fixed_IVW_correl	-0.109188	0.0605895	0.0715309	random_IVW_correl	-0.109188	NA	NA	NA	NA	NA	NA	NA	NA	NA	NA	NA	NA	NA	NA	Plasma Protein
10907_116_NTM_NTRI	NTM	49	random_IVW_correl	0.0175992	0.00978602	0.0721137	fixed_IVW_correl	0.0175992	0.00978602	0.0721137	EGGER_correl	0.0249953	0.0138916	0.0719696	Weighted median	0.0279527	0.0114081	0.0142755	Weighted mode	0.0266954	0.0102881	0.0125168	Plasma Protein
4133_54_GZMB_Granzyme_B	GZMB	1	fixed_IVW_correl	-0.1017	0.0568332	0.0735424	random_IVW_correl	-0.1017	NA	NA	NA	NA	NA	NA	NA	NA	NA	NA	NA	NA	NA	NA	Plasma Protein
8427_118_RSPO3_RSPO3	RSPO3	16	random_IVW_correl	0.0454225	0.0254343	0.0741195	fixed_IVW_correl	0.0454225	0.0192705	0.0184184	EGGER_correl	0.143044	0.0376321	0.00014404	Weighted median	0.0531966	0.0195285	0.00644878	Weighted mode	0.0664238	0.021032	0.00649617	Plasma Protein
6605_17_IGFALS_IGFALS	IGFALS	10	random_IVW_correl	0.0408393	0.0228723	0.0741744	fixed_IVW_correl	0.0408393	0.01945	0.0357545	EGGER_correl	0.0252085	0.0410535	0.539188	Weighted median	0.0280914	0.0245004	0.251559	Weighted mode	0.0146271	0.0323236	0.661604	Plasma Protein
4188_1_AKR7A2_Aflatoxin_B1_aldehyde_reductase	AKR7A2	12	random_IVW_correl	0.0420824	0.0235724	0.0742226	fixed_IVW_correl	0.0420824	0.0231826	0.0694842	EGGER_correl	0.0431891	0.0439356	0.325603	Weighted median	0.0305627	0.0275253	0.266848	Weighted mode	0.0128529	0.0317796	0.693643	Plasma Protein
13671_40_ELANE_Elastase	ELANE	60	random_IVW_correl	-0.0185034	0.0103677	0.0743079	fixed_IVW_correl	-0.0185034	0.0101037	0.0670472	EGGER_correl	-0.0216967	0.0143942	0.131728	Weighted median	-0.0231268	0.0123499	0.0611202	Weighted mode	-0.0181132	0.0143095	0.210554	Plasma Protein
7955_195_ITIH1_ITI_heavy_chain_H1	ITIH1	32	random_IVW_correl	-0.024821	0.0139204	0.0745744	fixed_IVW_correl	-0.024821	0.0101633	0.0145975	EGGER_correl	-0.0275668	0.0154872	0.0750801	Weighted median	-0.028761	0.0111697	0.0100264	Weighted mode	-0.0200777	0.0109045	0.0751762	Plasma Protein
6414_8_OAF_OAF	OAF	61	random_IVW_correl	0.0187377	0.010524	0.0749983	fixed_IVW_correl	0.0187377	0.00827444	0.0235418	EGGER_correl	0.0241034	0.0116251	0.0381354	Weighted median	0.022125	0.0105811	0.0365276	Weighted mode	0.0146879	0.0116109	0.210761	Plasma Protein
7875_86_PLEK_PLEK	PLEK	8	random_IVW_correl	-0.0711609	0.0400075	0.0752906	fixed_IVW_correl	-0.0711609	0.0321597	0.0269159	EGGER_correl	-0.0162645	0.0663728	0.80642	Weighted median	-0.0540894	0.0351544	0.123896	Weighted mode	-0.0545055	0.0401537	0.216783	Plasma Protein
15596_7_HEXIM1_HEXI1	HEXIM1	2	fixed_IVW_correl	0.096715	0.0546702	0.0768832	random_IVW_correl	0.096715	0.0552305	0.0799257	NA	NA	NA	NA	NA	NA	NA	NA	NA	NA	NA	NA	Plasma Protein
10800_15_SERPINH1_Collagen_binding_protein	SERPINH1	6	random_IVW_correl	-0.158469	0.0895783	0.0768845	fixed_IVW_correl	-0.158469	0.0316188	5.39041e-07	EGGER_correl	-0.0655741	0.16648	0.693666	Weighted median	-0.0270697	0.0390478	0.488156	Weighted mode	-0.0379806	0.0375617	0.358345	Plasma Protein
9002_36_SERPINA11_SPA11	SERPINA11	39	random_IVW_correl	0.0219502	0.012442	0.0776977	fixed_IVW_correl	0.0219502	0.012442	0.0776977	EGGER_correl	0.019564	0.0194662	0.314886	Weighted median	0.0157526	0.0140152	0.261029	Weighted mode	0.0144383	0.0170648	0.402802	Plasma Protein
8468_19_KLK3_PSA	KLK3	1	fixed_IVW_correl	-0.163281	0.0925696	0.0777533	random_IVW_correl	-0.163281	NA	NA	NA	NA	NA	NA	NA	NA	NA	NA	NA	NA	NA	NA	Plasma Protein
4989_7_FGG_Fibrinogen_g_chain_dimer	FGG	3	fixed_IVW_correl	-0.0627531	0.0356312	0.0782071	random_IVW_correl	-0.0627531	0.0356312	0.0782071	EGGER_correl	-0.0280402	0.0818005	0.731758	Weighted median	-0.0632642	0.0342277	0.0645545	Weighted mode	-0.0579186	0.0369939	0.257921	Plasma Protein
19251_56_SRGN_Platelet_proteoglycan	SRGN	15	random_IVW_correl	-0.0322238	0.0182974	0.0782187	fixed_IVW_correl	-0.0322238	0.0173216	0.0628394	EGGER_correl	-0.0372299	0.0216733	0.085837	Weighted median	-0.0535003	0.0205019	0.00906664	Weighted mode	-0.0445433	0.0196072	0.0393998	Plasma Protein
11543_84_LIMA1_LIMA1	LIMA1	1	fixed_IVW_correl	0.1501	0.0852511	0.0782919	random_IVW_correl	0.1501	NA	NA	NA	NA	NA	NA	NA	NA	NA	NA	NA	NA	NA	NA	Plasma Protein
15475_4_PLTP_PLTP	PLTP	57	random_IVW_correl	0.0153115	0.00869771	0.0783394	fixed_IVW_correl	0.0153115	0.00631852	0.0153816	EGGER_correl	0.0125043	0.00917446	0.172899	Weighted median	0.0256218	0.00884153	0.00375684	Weighted mode	0.0242713	0.00733272	0.00163602	Plasma Protein
8874_53_CLN5_CLN5	CLN5	3	fixed_IVW_correl	0.0846763	0.0481109	0.0784038	random_IVW_correl	0.0846763	0.05339	0.11274	EGGER_correl	-0.00757522	0.207621	0.970895	Weighted median	0.0670853	0.0461089	0.145688	Weighted mode	0.0630123	0.053287	0.358537	Plasma Protein
17398_55_HMOX1_HO_1	HMOX1	5	random_IVW_correl	0.0722616	0.0410621	0.0784399	fixed_IVW_correl	0.0722616	0.0410621	0.0784399	EGGER_correl	0.0866349	0.225939	0.701391	Weighted median	0.072997	0.0457607	0.11067	Weighted mode	0.0801477	0.0555292	0.222406	Plasma Protein
7957_2_SCG3_SCG3	SCG3	41	random_IVW_correl	0.0179132	0.0102119	0.0794043	fixed_IVW_correl	0.0179132	0.0102119	0.0794043	EGGER_correl	0.00957746	0.0118868	0.420404	Weighted median	0.0168439	0.0106345	0.113217	Weighted mode	0.0153139	0.0107998	0.163941	Plasma Protein
7808_5_GLCE_GLCE	GLCE	43	random_IVW_correl	-0.0171271	0.00977085	0.0796237	fixed_IVW_correl	-0.0171271	0.00893839	0.0553492	EGGER_correl	-0.0205821	0.0114982	0.0734483	Weighted median	-0.0389513	0.00926956	2.64497e-05	Weighted mode	-0.03655	0.0101045	0.000792655	Plasma Protein
15333_11_SDF2_SDF2	SDF2	16	random_IVW_correl	0.0402415	0.0229971	0.0801439	fixed_IVW_correl	0.0402415	0.0203134	0.0475874	EGGER_correl	0.0415815	0.0282047	0.140408	Weighted median	0.0358124	0.0185237	0.0531959	Weighted mode	0.0339229	0.0207806	0.123399	Plasma Protein
16307_22_UNC5D_UNC5H4	UNC5D	4	random_IVW_correl	-0.0604771	0.0346051	0.0805267	fixed_IVW_correl	-0.0604771	0.0346051	0.0805267	EGGER_correl	-0.0688752	0.137251	0.615795	Weighted median	-0.0686335	0.0367098	0.061536	Weighted mode	-0.074585	0.0433147	0.183561	Plasma Protein
19241_31_RBP5_RBP_III	RBP5	1	fixed_IVW_correl	-0.149945	0.0859766	0.0811546	random_IVW_correl	-0.149945	NA	NA	NA	NA	NA	NA	NA	NA	NA	NA	NA	NA	NA	NA	Plasma Protein
5731_1_SPINK6_ISK6	SPINK6	42	random_IVW_correl	0.0149306	0.00863466	0.0837831	fixed_IVW_correl	0.0149306	0.00863466	0.0837831	EGGER_correl	0.0151221	0.0126007	0.230099	Weighted median	0.0173526	0.0101484	0.0872868	Weighted mode	0.0168909	0.0103944	0.111827	Plasma Protein
3820_68_MAPKAPK2_MAPK2	MAPKAPK2	9	random_IVW_correl	-0.0468923	0.0271629	0.0842869	fixed_IVW_correl	-0.0468923	0.0271629	0.0842869	EGGER_correl	-0.0195146	0.110666	0.860028	Weighted median	-0.0431808	0.0254625	0.0899123	Weighted mode	-0.0410263	0.0274166	0.172917	Plasma Protein
19266_35_G3BP1_G3BP1	G3BP1	1	fixed_IVW_correl	-0.139609	0.0809465	0.0845799	random_IVW_correl	-0.139609	NA	NA	NA	NA	NA	NA	NA	NA	NA	NA	NA	NA	NA	NA	Plasma Protein
3481_87_XPNPEP1_XPNPEP1	XPNPEP1	1	fixed_IVW_correl	-0.130465	0.0756484	0.0845955	random_IVW_correl	-0.130465	Inf	1	NA	NA	NA	NA	NA	NA	NA	NA	NA	NA	NA	NA	Plasma Protein
4314_12_DCTPP1_XTP3A	DCTPP1	1	fixed_IVW_correl	-0.173514	0.100652	0.0847263	random_IVW_correl	-0.173514	Inf	1	NA	NA	NA	NA	NA	NA	NA	NA	NA	NA	NA	NA	Plasma Protein
15583_18_FCRLB_FCRLB	FCRLB	37	random_IVW_correl	0.0198636	0.0115271	0.0848519	fixed_IVW_correl	0.0198636	0.0098152	0.0429949	EGGER_correl	0.00807657	0.0143733	0.574175	Weighted median	0.0284411	0.0107952	0.00842325	Weighted mode	0.0290002	0.0116218	0.0173062	Plasma Protein
4548_4_FUT3_Fucosyltransferase_3	FUT3	64	random_IVW_correl	-0.0134895	0.00784034	0.0853364	fixed_IVW_correl	-0.0134895	0.00687283	0.0496773	EGGER_correl	-0.0190986	0.0095325	0.0451208	Weighted median	-0.0206427	0.00846351	0.0147268	Weighted mode	-0.0178358	0.00747394	0.0200304	Plasma Protein
10815_2_HABP4_HABP4	HABP4	22	random_IVW_correl	-0.0292377	0.017049	0.0863604	fixed_IVW_correl	-0.0292377	0.0153665	0.057081	EGGER_correl	-0.0277993	0.0192164	0.147996	Weighted median	-0.0347486	0.0152383	0.0225872	Weighted mode	-0.034717	0.0147649	0.0285488	Plasma Protein
17435_43_ETFA_ETFA	ETFA	1	fixed_IVW_correl	-0.167632	0.0978049	0.0865388	random_IVW_correl	-0.167632	NA	NA	NA	NA	NA	NA	NA	NA	NA	NA	NA	NA	NA	NA	Plasma Protein
9348_1_C1RL_C1RL1	C1RL	3	fixed_IVW_correl	-0.0486879	0.0284156	0.0866344	random_IVW_correl	-0.0486879	0.0284156	0.0866344	EGGER_correl	0.0440619	0.274513	0.87248	Weighted median	-0.052924	0.033401	0.113079	Weighted mode	-0.075976	0.0449406	0.232983	Plasma Protein
2836_68_LCN2_Lipocalin_2	LCN2	1	fixed_IVW_correl	-0.126199	0.0736745	0.0867248	random_IVW_correl	-0.126199	NA	NA	NA	NA	NA	NA	NA	NA	NA	NA	NA	NA	NA	NA	Plasma Protein
8351_17_PRSS57_PRS57	PRSS57	65	random_IVW_correl	0.0149317	0.00872606	0.0870507	fixed_IVW_correl	0.0149317	0.00872606	0.0870507	EGGER_correl	0.0201981	0.0128223	0.115201	Weighted median	0.0268395	0.0102531	0.00885242	Weighted mode	0.024306	0.0103549	0.0220152	Plasma Protein
5092_51_JAG1_JAG1	JAG1	2	fixed_IVW_correl	-0.119427	0.0699367	0.0877015	random_IVW_correl	-0.119427	0.107504	0.266609	NA	NA	NA	NA	NA	NA	NA	NA	NA	NA	NA	NA	Plasma Protein
8274_64_STX7_Syntaxin_7	STX7	5	random_IVW_correl	-0.0858452	0.050273	0.0877143	fixed_IVW_correl	-0.0858452	0.039035	0.0278648	EGGER_correl	-0.232276	0.0980705	0.0178621	Weighted median	-0.0952628	0.0383742	0.0130475	Weighted mode	-0.104146	0.0423597	0.0697951	Plasma Protein
4771_10_SMPDL3A_ASM3A	SMPDL3A	8	random_IVW_correl	-0.034562	0.0202484	0.0878404	fixed_IVW_correl	-0.034562	0.0202484	0.0878404	EGGER_correl	-0.0276552	0.0382632	0.469825	Weighted median	-0.0377826	0.0193903	0.0513516	Weighted mode	-0.0345085	0.0199534	0.127352	Plasma Protein
4775_34_GSN_Gelsolin	GSN	10	random_IVW_correl	-0.0366943	0.0214983	0.0878508	fixed_IVW_correl	-0.0366943	0.0189098	0.0523202	EGGER_correl	-0.0364221	0.0264832	0.169042	Weighted median	-0.04607	0.0227509	0.0428697	Weighted mode	-0.0536044	0.027576	0.0837862	Plasma Protein
19376_74_NNMT_NNMT	NNMT	2	fixed_IVW_correl	-0.121893	0.0715926	0.0886455	random_IVW_correl	-0.121893	0.0715926	0.0886455	NA	NA	NA	NA	NA	NA	NA	NA	NA	NA	NA	NA	Plasma Protein
8795_48_TFRC_TR	TFRC	1	fixed_IVW_correl	-0.118407	0.0695691	0.0887538	random_IVW_correl	-0.118407	NA	NA	NA	NA	NA	NA	NA	NA	NA	NA	NA	NA	NA	NA	Plasma Protein
15544_25_KLK14_kallikrein_14	KLK14	37	random_IVW_correl	-0.0224847	0.0132374	0.0894009	fixed_IVW_correl	-0.0224847	0.0117171	0.0549893	EGGER_correl	-0.0745401	0.0205665	0.00028969	Weighted median	-0.0302061	0.0135263	0.0255404	Weighted mode	-0.0325989	0.0158482	0.0469924	Plasma Protein
9322_15_RCN1_RCN1	RCN1	4	random_IVW_correl	-0.061255	0.0360734	0.0894952	fixed_IVW_correl	-0.061255	0.0360734	0.0894952	EGGER_correl	-0.028381	0.0653461	0.664057	Weighted median	-0.0630991	0.0314651	0.044924	Weighted mode	-0.0604065	0.0362687	0.194397	Plasma Protein
14054_17_IL15RA_IL_15_Ra	IL15RA	81	random_IVW_correl	0.0119706	0.0070817	0.0909608	fixed_IVW_correl	0.0119706	0.00655147	0.0676763	EGGER_correl	0.000977128	0.00940855	0.917284	Weighted median	0.0168116	0.00746566	0.0243316	Weighted mode	0.013132	0.00817709	0.112224	Plasma Protein
10396_6_MCL1_Mcl_1	MCL1	1	fixed_IVW_correl	0.0445729	0.0264607	0.0920863	random_IVW_correl	0.0445729	NA	NA	NA	NA	NA	NA	NA	NA	NA	NA	NA	NA	NA	NA	Plasma Protein
10442_1_TMEM190_TM190	TMEM190	159	random_IVW_correl	-0.00739436	0.0043906	0.0921558	fixed_IVW_correl	-0.00739436	0.00336326	0.0279085	EGGER_correl	-0.000466424	0.00585489	0.936505	Weighted median	-0.00890771	0.00483637	0.0655021	Weighted mode	-0.0116357	0.00451468	0.0108715	Plasma Protein
12689_56_ARPC1B_ARC1B	ARPC1B	4	random_IVW_correl	-0.104513	0.0620722	0.092232	fixed_IVW_correl	-0.104513	0.0440143	0.0175711	EGGER_correl	-0.185643	0.200308	0.354037	Weighted median	-0.148759	0.0488713	0.00233534	Weighted mode	-0.184759	0.103241	0.171459	Plasma Protein
9837_60_NQO1_NAD_P_H_dehydrogenase	NQO1	49	random_IVW_correl	-0.0151089	0.00897659	0.0923462	fixed_IVW_correl	-0.0151089	0.00665923	0.0232762	EGGER_correl	-0.0142647	0.00921503	0.121626	Weighted median	-0.0221214	0.00791567	0.00519582	Weighted mode	-0.0199563	0.00687692	0.005585	Plasma Protein
18185_118_ALDOB_ALDOB	ALDOB	1	fixed_IVW_correl	0.0322686	0.0192007	0.0928407	random_IVW_correl	0.0322686	Inf	1	NA	NA	NA	NA	NA	NA	NA	NA	NA	NA	NA	NA	Plasma Protein
7161_25_H6PD_G6PE	H6PD	79	random_IVW_correl	-0.0152865	0.009108	0.0932763	fixed_IVW_correl	-0.0152865	0.00687551	0.0261934	EGGER_correl	-0.0269178	0.00967932	0.0054198	Weighted median	-0.0219478	0.00886614	0.0133063	Weighted mode	-0.0200309	0.00868157	0.0236916	Plasma Protein
8974_172_COL15A1_COFA1	COL15A1	18	random_IVW_correl	-0.036206	0.0215933	0.0935969	fixed_IVW_correl	-0.036206	0.019334	0.0611152	EGGER_correl	0.00276656	0.0366075	0.939758	Weighted median	-0.0203172	0.0196989	0.302359	Weighted mode	-0.0241033	0.0225639	0.300356	Plasma Protein
13122_19_FLRT2_FLRT2	FLRT2	32	random_IVW_correl	0.0303579	0.0181349	0.0941306	fixed_IVW_correl	0.0303579	0.0156652	0.0526335	EGGER_correl	0.0278877	0.0240083	0.245404	Weighted median	0.0238091	0.0152902	0.119435	Weighted mode	0.0282117	0.0153991	0.0765698	Plasma Protein
7173_141_TMEM132C_T132C	TMEM132C	36	random_IVW_correl	-0.0182052	0.0108788	0.0942368	fixed_IVW_correl	-0.0182052	0.0108788	0.0942368	EGGER_correl	-0.0355364	0.0155823	0.0225741	Weighted median	-0.0260398	0.0144531	0.071596	Weighted mode	-0.0269004	0.013215	0.0494169	Plasma Protein
5658_64_F13B_coagulation_factor_XIII_B	F13B	26	random_IVW_correl	0.0205521	0.0123025	0.0948073	fixed_IVW_correl	0.0205521	0.0123025	0.0948073	EGGER_correl	0.0137648	0.0181301	0.447719	Weighted median	0.0337353	0.0125435	0.00715645	Weighted mode	0.0244521	0.011625	0.0456596	Plasma Protein
5638_23_COLGALT1_GT251	COLGALT1	6	random_IVW_correl	-0.0821503	0.049238	0.0952299	fixed_IVW_correl	-0.0821503	0.0338465	0.0152182	EGGER_correl	-0.122226	0.0895404	0.17224	Weighted median	-0.098123	0.0340857	0.00399304	Weighted mode	-0.0985619	0.0363059	0.0420365	Plasma Protein
13733_5_IL12B_IL_12_p40	IL12B	38	random_IVW_correl	-0.0187795	0.0112852	0.0960946	fixed_IVW_correl	-0.0187795	0.0110359	0.0888167	EGGER_correl	-0.0133145	0.0130336	0.306995	Weighted median	-0.0198006	0.0103685	0.0561721	Weighted mode	-0.0219597	0.00914429	0.0214683	Plasma Protein
14088_38_IGFBP6_IGFBP_6	IGFBP6	1	fixed_IVW_correl	-0.143626	0.086404	0.0964612	random_IVW_correl	-0.143626	NA	NA	NA	NA	NA	NA	NA	NA	NA	NA	NA	NA	NA	NA	Plasma Protein
4342_10_ICAM1_sICAM_1	ICAM1	124	random_IVW_correl	0.00947021	0.00570382	0.0968485	fixed_IVW_correl	0.00947021	0.00367943	0.0100582	EGGER_correl	0.00750024	0.00562934	0.182746	Weighted median	0.00722196	0.00469182	0.12374	Weighted mode	0.00696164	0.0046803	0.139459	Plasma Protein
6255_74_CPXM1_CPXM1	CPXM1	56	random_IVW_correl	-0.0197759	0.0119196	0.0970945	fixed_IVW_correl	-0.0197759	0.00910958	0.0299393	EGGER_correl	-0.0257946	0.0138529	0.0625975	Weighted median	-0.0267966	0.0113355	0.0180807	Weighted mode	-0.0300048	0.0117313	0.0133241	Plasma Protein
8337_65_PTPRU_PTPRU	PTPRU	12	random_IVW_correl	0.0480608	0.0289953	0.0974117	fixed_IVW_correl	0.0480608	0.0244915	0.0497221	EGGER_correl	-0.0325029	0.0522662	0.534026	Weighted median	0.0322892	0.0281132	0.250745	Weighted mode	0.0217517	0.0334182	0.528477	Plasma Protein
12643_4_ARRB1_ARRB1	ARRB1	1	fixed_IVW_correl	-0.11442	0.069078	0.0976423	random_IVW_correl	-0.11442	NA	NA	NA	NA	NA	NA	NA	NA	NA	NA	NA	NA	NA	NA	Plasma Protein
7933_75_ADAM22_ADA22	ADAM22	25	random_IVW_correl	0.0248753	0.0150242	0.0977873	fixed_IVW_correl	0.0248753	0.0129254	0.0542889	EGGER_correl	0.0329525	0.0246998	0.182166	Weighted median	0.0157584	0.0141499	0.265419	Weighted mode	0.0193355	0.0136652	0.16993	Plasma Protein
5069_9_CD55_DAF	CD55	29	random_IVW_correl	0.0271702	0.0164665	0.0989373	fixed_IVW_correl	0.0271702	0.0141924	0.0555663	EGGER_correl	0.0124988	0.0201051	0.534155	Weighted median	0.0122505	0.0152572	0.422012	Weighted mode	0.0173747	0.0176603	0.333627	Plasma Protein
17819_30_FAHD1_FAHD1	FAHD1	9	random_IVW_correl	-0.0509402	0.0309468	0.0997519	fixed_IVW_correl	-0.0509402	0.0309468	0.0997519	EGGER_correl	-0.0808747	0.0463507	0.0810121	Weighted median	-0.0405369	0.0305538	0.184595	Weighted mode	-0.0406001	0.0358721	0.290501	Plasma Protein
14006_36_GNMT_GNMT	GNMT	16	random_IVW_correl	0.055425	0.0336763	0.0998017	fixed_IVW_correl	0.055425	0.0207882	0.00767203	EGGER_correl	0.121728	0.0344608	0.000411846	Weighted median	0.047033	0.0211287	0.0260127	Weighted mode	0.0584119	0.0236922	0.0262324	Plasma Protein
9869_28_NFKB1_NF_kappa_B_p105	NFKB1	1	fixed_IVW_correl	0.129949	0.0792139	0.100905	random_IVW_correl	0.129949	NA	NA	NA	NA	NA	NA	NA	NA	NA	NA	NA	NA	NA	NA	Plasma Protein
5015_15_PLA2G7_PAFAH	PLA2G7	11	random_IVW_correl	-0.0421786	0.025715	0.100956	fixed_IVW_correl	-0.0421786	0.025715	0.100956	EGGER_correl	-0.0163601	0.0615446	0.790374	Weighted median	-0.0436171	0.0293517	0.137274	Weighted mode	-0.0116368	0.0417963	0.786365	Plasma Protein
2950_57_IGFBP4_IGFBP_4	IGFBP4	1	fixed_IVW_correl	0.152744	0.0931481	0.101048	random_IVW_correl	0.152744	Inf	1	NA	NA	NA	NA	NA	NA	NA	NA	NA	NA	NA	NA	Plasma Protein
8480_29_EFEMP1_FBLN3	EFEMP1	10	random_IVW_correl	0.0462219	0.0282261	0.101514	fixed_IVW_correl	0.0462219	0.0259968	0.0754063	EGGER_correl	0.0596293	0.0475867	0.210181	Weighted median	0.0775953	0.0267372	0.00370621	Weighted mode	0.0764659	0.027459	0.021236	Plasma Protein
7923_41_SEMA4C_SEM4C	SEMA4C	5	random_IVW_correl	0.046135	0.0282335	0.102247	fixed_IVW_correl	0.046135	0.0282335	0.102247	EGGER_correl	0.0403316	0.0351331	0.250983	Weighted median	0.0342759	0.0300427	0.253909	Weighted mode	0.0322584	0.0354942	0.414843	Plasma Protein
6713_4_LRP11_LRP11	LRP11	99	random_IVW_correl	0.0099248	0.00608833	0.103073	fixed_IVW_correl	0.0099248	0.00502841	0.0484108	EGGER_correl	0.00243208	0.00735352	0.740844	Weighted median	0.0074381	0.00615159	0.226611	Weighted mode	0.0050016	0.00783782	0.524873	Plasma Protein
10892_8_OSMR_OSMR	OSMR	5	random_IVW_correl	-0.0706604	0.0433634	0.103208	fixed_IVW_correl	-0.0706604	0.0433634	0.103208	EGGER_correl	-0.166321	0.214592	0.438304	Weighted median	-0.0852933	0.0429631	0.0471145	Weighted mode	-0.0917167	0.052827	0.157542	Plasma Protein
15364_101_APOC1_Apo_C_I	APOC1	37	random_IVW_correl	-0.079995	0.0491059	0.103306	fixed_IVW_correl	-0.079995	0.0142858	2.1483e-08	EGGER_correl	-0.132501	0.0341758	0.000105737	Weighted median	-0.00268057	0.0185927	0.885363	Weighted mode	-0.0131735	0.0182755	0.475669	Plasma Protein
3169_70_IDUA_IDUA	IDUA	55	random_IVW_correl	-0.0152511	0.00938525	0.104161	fixed_IVW_correl	-0.0152511	0.0070432	0.0303599	EGGER_correl	-0.0162082	0.0109506	0.138839	Weighted median	-0.020852	0.00961567	0.0301176	Weighted mode	-0.0258018	0.011309	0.0264855	Plasma Protein
13094_75_RSPO3_RSPO3	RSPO3	14	random_IVW_correl	0.0473469	0.0292036	0.104961	fixed_IVW_correl	0.0473469	0.0207644	0.0225962	EGGER_correl	0.154311	0.0363246	2.1558e-05	Weighted median	0.0596089	0.0217718	0.00618335	Weighted mode	0.073504	0.0242712	0.00969371	Plasma Protein
4811_33_ITIH4_ITI_heavy_chain_H4	ITIH4	4	random_IVW_correl	0.153772	0.0948811	0.105085	fixed_IVW_correl	0.153772	0.0362744	2.24369e-05	EGGER_correl	0.722657	0.282818	0.0106126	Weighted median	0.0384323	0.0470485	0.414006	Weighted mode	0.00307869	0.0478283	0.952725	Plasma Protein
7787_25_LILRA5_LIRA5	LILRA5	28	random_IVW_correl	-0.0134648	0.00831421	0.105341	fixed_IVW_correl	-0.0134648	0.00831421	0.105341	EGGER_correl	-0.0167666	0.0159103	0.291964	Weighted median	-0.0338721	0.0146558	0.0208234	Weighted mode	-0.0300522	0.0156942	0.0661615	Plasma Protein
2851_63_C5_C5a	C5	8	random_IVW_correl	-0.0680692	0.0421031	0.105937	fixed_IVW_correl	-0.0680692	0.0243213	0.00513013	EGGER_correl	-0.0308896	0.0920531	0.7372	Weighted median	-0.0674066	0.0378356	0.0748204	Weighted mode	-0.0644842	0.0611397	0.326598	Plasma Protein
15304_1_REG3A_PAP1	REG3A	31	random_IVW_correl	0.0235425	0.014626	0.107477	fixed_IVW_correl	0.0235425	0.0140089	0.0928533	EGGER_correl	0.0345813	0.0195125	0.0763501	Weighted median	0.00686494	0.0159537	0.666974	Weighted mode	-0.000598337	0.0202625	0.976638	Plasma Protein
15613_16_PNLIP_LIPP	PNLIP	3	fixed_IVW_correl	-0.114028	0.0708555	0.10755	random_IVW_correl	-0.114028	0.0708555	0.10755	EGGER_correl	0.035806	18.5383	0.998459	Weighted median	-0.119611	0.0769867	0.120266	Weighted mode	-0.131757	0.0917085	0.287341	Plasma Protein
9578_263_MANSC4_MANS4	MANSC4	45	random_IVW_correl	-0.0168599	0.0104839	0.107797	fixed_IVW_correl	-0.0168599	0.00957614	0.078303	EGGER_correl	-0.0230141	0.0110752	0.0377113	Weighted median	-0.0114699	0.0104385	0.271854	Weighted mode	-0.0168232	0.0104249	0.11373	Plasma Protein
8814_33_PSAPL1_SAPL1	PSAPL1	45	random_IVW_correl	-0.017234	0.0107361	0.10844	fixed_IVW_correl	-0.017234	0.0107361	0.10844	EGGER_correl	-0.018707	0.0178209	0.293847	Weighted median	-0.0161936	0.0101814	0.111721	Weighted mode	-0.0165554	0.0108022	0.132534	Plasma Protein
13427_66_MAN1C1_MA1C1	MAN1C1	11	random_IVW_correl	0.0336545	0.0209946	0.108934	fixed_IVW_correl	0.0336545	0.0207756	0.105253	EGGER_correl	0.0254557	0.030166	0.398751	Weighted median	0.037501	0.0199804	0.0605329	Weighted mode	0.0342198	0.0208864	0.132382	Plasma Protein
8299_66_LILRA4_LIRA4	LILRA4	39	random_IVW_correl	-0.0121287	0.00759067	0.110079	fixed_IVW_correl	-0.0121287	0.0067181	0.0710168	EGGER_correl	-0.006485	0.0132725	0.625122	Weighted median	-0.0217328	0.012051	0.0713243	Weighted mode	-0.0235262	0.0109109	0.0374622	Plasma Protein
11208_15_NAGPA_NAGPA	NAGPA	59	random_IVW_correl	-0.014179	0.00889062	0.110751	fixed_IVW_correl	-0.014179	0.00863507	0.100585	EGGER_correl	-0.0225498	0.0129529	0.0816987	Weighted median	-0.0136275	0.0113903	0.231535	Weighted mode	-0.0162299	0.0111864	0.152206	Plasma Protein
6572_10_LRRTM4_LRRT4	LRRTM4	1	fixed_IVW_correl	-0.164829	0.103687	0.111906	random_IVW_correl	-0.164829	NA	NA	NA	NA	NA	NA	NA	NA	NA	NA	NA	NA	NA	NA	Plasma Protein
3440_7_GZMA_granzyme_A	GZMA	9	random_IVW_correl	-0.0330944	0.0208468	0.112398	fixed_IVW_correl	-0.0330944	0.0208468	0.112398	EGGER_correl	-0.0324893	0.0320096	0.310113	Weighted median	-0.0403933	0.0235931	0.0868816	Weighted mode	-0.0374313	0.0255451	0.181004	Plasma Protein
12851_5_POLM_DPOLM	POLM	7	random_IVW_correl	0.0749493	0.0472145	0.112417	fixed_IVW_correl	0.0749493	0.0313794	0.0169179	EGGER_correl	0.0590153	0.059121	0.318177	Weighted median	0.113335	0.0380265	0.00287845	Weighted mode	0.141837	0.0522252	0.034833	Plasma Protein
19154_41_SERPINE2_Protease_nexin_I	SERPINE2	59	random_IVW_correl	-0.015176	0.00957032	0.1128	fixed_IVW_correl	-0.015176	0.00746064	0.0419379	EGGER_correl	-0.00442955	0.0110535	0.688614	Weighted median	-0.0184215	0.01017	0.0700843	Weighted mode	-0.0274524	0.00966239	0.00619215	Plasma Protein
17447_52_SFRP4_SFRP4	SFRP4	8	random_IVW_correl	0.0335586	0.0212553	0.114375	fixed_IVW_correl	0.0335586	0.0212553	0.114375	EGGER_correl	0.0681617	0.0454531	0.133717	Weighted median	0.0462145	0.0216718	0.0329679	Weighted mode	0.0468805	0.0241865	0.0937707	Plasma Protein
12573_80_TRIM3_TRIM3	TRIM3	2	fixed_IVW_correl	0.067617	0.0428386	0.114471	random_IVW_correl	0.067617	0.075012	0.367367	NA	NA	NA	NA	NA	NA	NA	NA	NA	NA	NA	NA	Plasma Protein
12469_19_MAPRE1_MARE1	MAPRE1	1	fixed_IVW_correl	-0.125481	0.0795253	0.114594	random_IVW_correl	-0.125481	NA	NA	NA	NA	NA	NA	NA	NA	NA	NA	NA	NA	NA	NA	Plasma Protein
15395_15_GSTM1_GST_M1_1	GSTM1	99	random_IVW_correl	0.0121203	0.00768333	0.114684	fixed_IVW_correl	0.0121203	0.00476682	0.0110017	EGGER_correl	0.0206366	0.00708897	0.00360171	Weighted median	0.022957	0.00704968	0.00112811	Weighted mode	0.0183452	0.00607668	0.00323351	Plasma Protein
2665_26_TNFRSF17_BCMA	TNFRSF17	4	random_IVW_correl	-0.0522791	0.0331948	0.115275	fixed_IVW_correl	-0.0522791	0.0331948	0.115275	EGGER_correl	-0.0747087	0.19574	0.702703	Weighted median	-0.0539961	0.0304474	0.0761592	Weighted mode	-0.0560242	0.0383317	0.240015	Plasma Protein
3291_30_FCER2_CD23	FCER2	27	random_IVW_correl	-0.0201726	0.012823	0.115683	fixed_IVW_correl	-0.0201726	0.0111886	0.071395	EGGER_correl	-0.0505566	0.019523	0.00960909	Weighted median	-0.025397	0.014209	0.073876	Weighted mode	-0.0204357	0.0136342	0.145958	Plasma Protein
12343_14_ACAP2_CENB2	ACAP2	1	fixed_IVW_correl	0.157041	0.099982	0.116253	random_IVW_correl	0.157041	NA	NA	NA	NA	NA	NA	NA	NA	NA	NA	NA	NA	NA	NA	Plasma Protein
3000_66_MBL2_MBL	MBL2	127	random_IVW_correl	-0.00665267	0.00423807	0.116476	fixed_IVW_correl	-0.00665267	0.00392695	0.0902453	EGGER_correl	-0.00973648	0.00567904	0.0864447	Weighted median	-0.00562558	0.00533331	0.291517	Weighted mode	-0.00490285	0.00556516	0.380001	Plasma Protein
16919_1_DBI_ACBP	DBI	17	random_IVW_correl	0.0279348	0.0178107	0.116782	fixed_IVW_correl	0.0279348	0.0170898	0.102136	EGGER_correl	0.0363861	0.0214374	0.0896365	Weighted median	0.0218018	0.0176694	0.217251	Weighted mode	0.0193532	0.0161309	0.247697	Plasma Protein
19206_20_NUDT1_8ODP	NUDT1	2	fixed_IVW_correl	-0.0294637	0.018789	0.116849	random_IVW_correl	-0.0294637	0.0220266	0.181014	NA	NA	NA	NA	NA	NA	NA	NA	NA	NA	NA	NA	Plasma Protein
3324_51_LY9_LY9	LY9	42	random_IVW_correl	0.0155341	0.00991214	0.117072	fixed_IVW_correl	0.0155341	0.00943785	0.0997762	EGGER_correl	0.0396056	0.0132212	0.00273897	Weighted median	0.0242377	0.0100315	0.0156848	Weighted mode	0.0248036	0.00855126	0.0059636	Plasma Protein
8866_53_QPCTL_QPCTL	QPCTL	31	random_IVW_correl	-0.0273027	0.017432	0.117292	fixed_IVW_correl	-0.0273027	0.010522	0.00946375	EGGER_correl	-0.00920126	0.017234	0.59341	Weighted median	-0.0767447	0.0177166	1.47899e-05	Weighted mode	-0.0540173	0.0239738	0.0317154	Plasma Protein
12334_25_SHMT1_cSHMT	SHMT1	56	random_IVW_correl	-0.0138833	0.00887118	0.117584	fixed_IVW_correl	-0.0138833	0.00732594	0.05808	EGGER_correl	-0.0171358	0.0127335	0.17839	Weighted median	-0.00627161	0.00822629	0.44583	Weighted mode	-0.00803772	0.00769302	0.300682	Plasma Protein
11192_168_TINAGL1_TINAL	TINAGL1	5	random_IVW_correl	0.0831442	0.0531665	0.117854	fixed_IVW_correl	0.0831442	0.0436084	0.0565712	EGGER_correl	-0.112108	0.122044	0.358313	Weighted median	0.0635957	0.0420556	0.130487	Weighted mode	0.0481298	0.0514492	0.402501	Plasma Protein
8039_41_FAM177A1_F177A	FAM177A1	36	random_IVW_correl	-0.0156505	0.0100085	0.117883	fixed_IVW_correl	-0.0156505	0.00867747	0.0712965	EGGER_correl	-0.016277	0.01063	0.125711	Weighted median	-0.020342	0.00866933	0.0189543	Weighted mode	-0.0188207	0.00756746	0.0177961	Plasma Protein
7769_29_SH3BP2_3BP2	SH3BP2	24	random_IVW_correl	-0.0311964	0.019956	0.117991	fixed_IVW_correl	-0.0311964	0.0187291	0.0957804	EGGER_correl	-0.0408574	0.0239573	0.0881151	Weighted median	-0.0384307	0.018159	0.0343148	Weighted mode	-0.0335875	0.0179523	0.0741315	Plasma Protein
5663_18_PF4V1_PF4V	PF4V1	17	random_IVW_correl	-0.029316	0.018804	0.118988	fixed_IVW_correl	-0.029316	0.0156839	0.0615973	EGGER_correl	-0.0120848	0.019205	0.529184	Weighted median	-0.0283932	0.0152417	0.0624807	Weighted mode	-0.0293248	0.0160895	0.087105	Plasma Protein
15565_102_MUC16_CA125	MUC16	5	random_IVW_correl	0.050236	0.0323004	0.119881	fixed_IVW_correl	0.050236	0.0313987	0.109612	EGGER_correl	0.121384	0.0729865	0.0962914	Weighted median	0.0532804	0.0314458	0.0901975	Weighted mode	0.0509649	0.0327803	0.194981	Plasma Protein
18188_12_GATM_GATM	GATM	11	random_IVW_correl	0.0495554	0.0319244	0.120597	fixed_IVW_correl	0.0495554	0.0287336	0.0845911	EGGER_correl	0.0866081	0.0423962	0.0410694	Weighted median	0.0324334	0.0268393	0.226883	Weighted mode	0.044025	0.0278512	0.145022	Plasma Protein
17761_2_NUDT5_NUDT5	NUDT5	1	fixed_IVW_correl	0.106432	0.0685878	0.12072	random_IVW_correl	0.106432	Inf	1	NA	NA	NA	NA	NA	NA	NA	NA	NA	NA	NA	NA	Plasma Protein
19289_29_UROD_DCUP	UROD	22	random_IVW_correl	0.0350269	0.0226164	0.121445	fixed_IVW_correl	0.0350269	0.0188477	0.0631101	EGGER_correl	0.0842052	0.0250708	0.000783119	Weighted median	0.0488182	0.0180405	0.00680911	Weighted mode	0.0574123	0.0200352	0.00925809	Plasma Protein
15641_20_TMEFF1_TEFF1	TMEFF1	1	fixed_IVW_correl	0.145517	0.0939781	0.121524	random_IVW_correl	0.145517	Inf	1	NA	NA	NA	NA	NA	NA	NA	NA	NA	NA	NA	NA	Plasma Protein
2658_27_NTRK3_TrkC	NTRK3	16	random_IVW_correl	-0.0347351	0.0224338	0.121542	fixed_IVW_correl	-0.0347351	0.0198445	0.0800555	EGGER_correl	-0.106659	0.0362776	0.00328138	Weighted median	-0.0581846	0.0204047	0.00435099	Weighted mode	-0.0591463	0.0215216	0.0149394	Plasma Protein
15607_56_PKLR_KPYR	PKLR	3	fixed_IVW_correl	0.0644655	0.0416547	0.121715	random_IVW_correl	0.0644655	0.0416547	0.121715	EGGER_correl	0.028991	0.124823	0.816338	Weighted median	0.0643929	0.0386853	0.0960063	Weighted mode	0.0549419	0.0461943	0.356356	Plasma Protein
5737_61_SEMA4D_SEM4D	SEMA4D	48	random_IVW_correl	-0.0141803	0.00917098	0.122053	fixed_IVW_correl	-0.0141803	0.00732752	0.0529645	EGGER_correl	-0.0261751	0.00842661	0.00189483	Weighted median	-0.0100448	0.00734051	0.171186	Weighted mode	-0.0152031	0.00844806	0.0783463	Plasma Protein
7655_11_NPPB_N_terminal_pro_BNP	NPPB	20	random_IVW_correl	-0.0294224	0.0190491	0.122454	fixed_IVW_correl	-0.0294224	0.0147108	0.0454949	EGGER_correl	-0.0133719	0.0229315	0.55981	Weighted median	-0.0128958	0.0160503	0.421711	Weighted mode	-0.0142307	0.0147606	0.347108	Plasma Protein
13381_49_B4GALT1_B4GT1	B4GALT1	11	random_IVW_correl	-0.0426139	0.0276042	0.12265	fixed_IVW_correl	-0.0426139	0.023198	0.0662149	EGGER_correl	-0.0435979	0.0332469	0.189744	Weighted median	-0.0476842	0.0227246	0.035874	Weighted mode	-0.0486075	0.0268319	0.100147	Plasma Protein
16616_137_ENO3_ENOB	ENO3	27	random_IVW_correl	-0.0160505	0.0104194	0.123451	fixed_IVW_correl	-0.0160505	0.0103293	0.120214	EGGER_correl	0.0165666	0.0199607	0.406563	Weighted median	-0.0158536	0.0163603	0.33253	Weighted mode	-0.0121388	0.018149	0.509493	Plasma Protein
4979_34_DPT_DERM	DPT	63	random_IVW_correl	0.0163642	0.0106493	0.124381	fixed_IVW_correl	0.0163642	0.0086029	0.0571488	EGGER_correl	0.0195655	0.0121267	0.106652	Weighted median	0.0109758	0.00919901	0.232812	Weighted mode	0.0104672	0.00946917	0.273259	Plasma Protein
3173_49_NAAA_ASAHL	NAAA	60	random_IVW_correl	0.0129069	0.00840342	0.124562	fixed_IVW_correl	0.0129069	0.00702636	0.0662217	EGGER_correl	0.0140319	0.0099378	0.157958	Weighted median	0.0162999	0.00853537	0.0561738	Weighted mode	0.01698	0.00974152	0.0865338	Plasma Protein
13622_16_PPP2R5A_2A5A	PPP2R5A	1	fixed_IVW_correl	-0.14985	0.0977352	0.12522	random_IVW_correl	-0.14985	Inf	1	NA	NA	NA	NA	NA	NA	NA	NA	NA	NA	NA	NA	Plasma Protein
17706_4_PPP1R1A_PPR1A	PPP1R1A	1	fixed_IVW_correl	-0.141783	0.092606	0.125762	random_IVW_correl	-0.141783	NA	NA	NA	NA	NA	NA	NA	NA	NA	NA	NA	NA	NA	NA	Plasma Protein
4969_2_CA1_Carbonic_anhydrase_I	CA1	4	random_IVW_correl	0.0424884	0.0279163	0.128011	fixed_IVW_correl	0.0424884	0.0221799	0.0554126	EGGER_correl	0.0558246	0.0314135	0.0755536	Weighted median	0.0396506	0.0225023	0.0780567	Weighted mode	0.0405668	0.0226496	0.171207	Plasma Protein
13940_19_IFI16_IP16	IFI16	2	fixed_IVW_correl	-0.0904545	0.0594413	0.128073	random_IVW_correl	-0.0904545	0.0594413	0.128073	NA	NA	NA	NA	NA	NA	NA	NA	NA	NA	NA	NA	Plasma Protein
5400_52_LEPR_sLeptin_R	LEPR	77	random_IVW_correl	0.00670179	0.00440447	0.128112	fixed_IVW_correl	0.00670179	0.00431116	0.120061	EGGER_correl	-0.0015322	0.00550048	0.780584	Weighted median	0.00725762	0.00604853	0.230179	Weighted mode	0.00537038	0.00514347	0.299741	Plasma Protein
8909_77_GNPDA1_GNPI1	GNPDA1	6	random_IVW_correl	-0.047277	0.0310962	0.128424	fixed_IVW_correl	-0.047277	0.0310962	0.128424	EGGER_correl	-0.133472	0.0795618	0.0934265	Weighted median	-0.0357233	0.0333191	0.283649	Weighted mode	-0.0641883	0.0383546	0.155075	Plasma Protein
8364_74_UST_UST	UST	13	random_IVW_correl	0.0390276	0.0256746	0.12849	fixed_IVW_correl	0.0390276	0.0248273	0.115959	EGGER_correl	0.140321	0.063596	0.0273531	Weighted median	0.0256954	0.0296566	0.386254	Weighted mode	0.0314921	0.0376174	0.418859	Plasma Protein
2985_35_CXCL1_Gro_a	CXCL1	50	random_IVW_correl	-0.00973711	0.0064641	0.13198	fixed_IVW_correl	-0.00973711	0.00623595	0.118418	EGGER_correl	-0.0127492	0.00706688	0.0712197	Weighted median	-0.0188661	0.00799135	0.0182347	Weighted mode	-0.0178967	0.00667055	0.00992274	Plasma Protein
2742_68_SIGLEC7_Siglec_7	SIGLEC7	28	random_IVW_correl	-0.0209354	0.013918	0.132529	fixed_IVW_correl	-0.0209354	0.013918	0.132529	EGGER_correl	-0.0173268	0.0209336	0.407841	Weighted median	-0.014986	0.0159523	0.347511	Weighted mode	-0.0119718	0.0167256	0.480273	Plasma Protein
14684_17_CAPN2_CAN2	CAPN2	7	random_IVW_correl	-0.0534996	0.0356669	0.13362	fixed_IVW_correl	-0.0534996	0.027321	0.0502077	EGGER_correl	-0.0485943	0.0442314	0.271925	Weighted median	-0.0573401	0.0298069	0.0543899	Weighted mode	-0.0590873	0.0337479	0.130539	Plasma Protein
4437_56_ENTPD5_ENTP5	ENTPD5	38	random_IVW_correl	-0.0141304	0.00942679	0.133884	fixed_IVW_correl	-0.0141304	0.0084762	0.0955014	EGGER_correl	-0.00576557	0.0121812	0.635987	Weighted median	-0.0239107	0.0107307	0.0258635	Weighted mode	-0.024077	0.0107966	0.0318935	Plasma Protein
10714_7_ACE_ACE	ACE	48	random_IVW_correl	0.0141272	0.00943686	0.134388	fixed_IVW_correl	0.0141272	0.00743879	0.0575485	EGGER_correl	0.0170616	0.0103507	0.0992822	Weighted median	0.0223967	0.00780188	0.0040959	Weighted mode	0.0156597	0.00677426	0.0252294	Plasma Protein
11313_100_PCBD1_PHS	PCBD1	16	random_IVW_correl	0.0365027	0.0244111	0.134828	fixed_IVW_correl	0.0365027	0.0244111	0.134828	EGGER_correl	0.00935078	0.0570252	0.86975	Weighted median	0.045561	0.0256569	0.0757691	Weighted mode	0.0748493	0.0388311	0.0730641	Plasma Protein
13934_3_MCF2L_MCF2L	MCF2L	10	random_IVW_correl	-0.0618458	0.0413741	0.134968	fixed_IVW_correl	-0.0618458	0.0218967	0.00473647	EGGER_correl	-0.0345811	0.0450266	0.442478	Weighted median	-0.0627375	0.0224099	0.00511747	Weighted mode	-0.0604077	0.0216734	0.0211509	Plasma Protein
5275_28_VAV1_VAV	VAV1	1	fixed_IVW_correl	0.131014	0.0876962	0.135189	random_IVW_correl	0.131014	NA	NA	NA	NA	NA	NA	NA	NA	NA	NA	NA	NA	NA	NA	Plasma Protein
13388_57_PCSK1_NEC1	PCSK1	73	random_IVW_correl	-0.0101521	0.00680503	0.135738	fixed_IVW_correl	-0.0101521	0.00540898	0.0605323	EGGER_correl	-0.00138116	0.00887362	0.87631	Weighted median	-0.00761237	0.00808619	0.346498	Weighted mode	-0.00668512	0.00839111	0.42825	Plasma Protein
19365_11_BCAT2_BCAT2	BCAT2	5	random_IVW_correl	-0.0413098	0.027799	0.137273	fixed_IVW_correl	-0.0413098	0.027799	0.137273	EGGER_correl	-0.0584876	0.0618283	0.344165	Weighted median	-0.0505058	0.029399	0.0858073	Weighted mode	-0.0589063	0.036787	0.184571	Plasma Protein
4459_68_PCSK7_PCSK7	PCSK7	86	random_IVW_correl	0.0132174	0.00894361	0.139445	fixed_IVW_correl	0.0132174	0.00563899	0.0190816	EGGER_correl	0.0115163	0.0093349	0.21732	Weighted median	0.00969557	0.0081325	0.233183	Weighted mode	-0.000449465	0.0116289	0.969259	Plasma Protein
9266_1_TREM1_sTREM_1	TREM1	46	random_IVW_correl	-0.0177023	0.0120029	0.140257	fixed_IVW_correl	-0.0177023	0.0100229	0.0773634	EGGER_correl	-0.0378431	0.0153343	0.0135919	Weighted median	-0.0201046	0.0108048	0.0627841	Weighted mode	-0.0186382	0.010096	0.0714627	Plasma Protein
11606_22_DNAJB6_DNJB6	DNAJB6	1	fixed_IVW_correl	0.146265	0.0991811	0.140287	random_IVW_correl	0.146265	NA	NA	NA	NA	NA	NA	NA	NA	NA	NA	NA	NA	NA	NA	Plasma Protein
8476_11_CHGA_CgA	CHGA	16	random_IVW_correl	-0.0336512	0.0228398	0.140655	fixed_IVW_correl	-0.0336512	0.0166591	0.043385	EGGER_correl	-0.0200997	0.0273808	0.462901	Weighted median	-0.0187158	0.0183254	0.307111	Weighted mode	-0.0110085	0.0177419	0.544254	Plasma Protein
6223_5_GUCA2B_GUC2B	GUCA2B	4	random_IVW_correl	0.0639812	0.0434345	0.140737	fixed_IVW_correl	0.0639812	0.0434345	0.140737	EGGER_correl	0.0624983	0.0760523	0.411202	Weighted median	0.0648921	0.040579	0.109786	Weighted mode	0.0752224	0.0487277	0.220346	Plasma Protein
6434_18_AOC2_Amine_oxidase	AOC2	1	fixed_IVW_correl	-0.149782	0.101741	0.140969	random_IVW_correl	-0.149782	NA	NA	NA	NA	NA	NA	NA	NA	NA	NA	NA	NA	NA	NA	Plasma Protein
15559_5_ANTXR2_ANTR2	ANTXR2	15	random_IVW_correl	-0.0333336	0.0226445	0.14101	fixed_IVW_correl	-0.0333336	0.0194655	0.086815	EGGER_correl	-0.00390773	0.0283981	0.890552	Weighted median	-0.0289134	0.0192191	0.132476	Weighted mode	-0.0293794	0.0192549	0.149326	Plasma Protein
9715_15_IGSF3_IGSF3	IGSF3	7	random_IVW_correl	-0.0501025	0.0340953	0.141702	fixed_IVW_correl	-0.0501025	0.0340953	0.141702	EGGER_correl	-0.100339	0.0972067	0.301968	Weighted median	-0.0507882	0.0368339	0.167942	Weighted mode	-0.0407829	0.0497866	0.444011	Plasma Protein
16583_8_NUDT2_AP4A	NUDT2	25	random_IVW_correl	-0.0203957	0.0138815	0.141759	fixed_IVW_correl	-0.0203957	0.0138815	0.141759	EGGER_correl	-0.0225666	0.024668	0.36029	Weighted median	-0.0260375	0.0137736	0.0587063	Weighted mode	-0.0224274	0.0143461	0.131071	Plasma Protein
8969_49_CD14_CD14	CD14	11	random_IVW_correl	-0.0397148	0.0270551	0.142125	fixed_IVW_correl	-0.0397148	0.025368	0.117455	EGGER_correl	0.0476151	0.0555343	0.391225	Weighted median	-0.0293542	0.0248763	0.237999	Weighted mode	-0.0239276	0.0258619	0.376645	Plasma Protein
13929_27_CROT_OCTC	CROT	24	random_IVW_correl	0.0159625	0.0108867	0.142584	fixed_IVW_correl	0.0159625	0.0093526	0.0878701	EGGER_correl	0.0295785	0.0149514	0.0478939	Weighted median	0.00174948	0.0135083	0.896953	Weighted mode	0.0127101	0.0142028	0.380112	Plasma Protein
7784_1_KNG1_Kininogen__HMW	KNG1	24	random_IVW_correl	0.0198186	0.0135219	0.14274	fixed_IVW_correl	0.0198186	0.0128183	0.122076	EGGER_correl	0.0248863	0.0168073	0.138689	Weighted median	0.0296363	0.014946	0.0473802	Weighted mode	0.0341559	0.0137709	0.0208811	Plasma Protein
19615_213_NT5C3A_5NT3	NT5C3A	2	fixed_IVW_correl	0.0924093	0.0631304	0.143253	random_IVW_correl	0.0924093	0.165859	0.577421	NA	NA	NA	NA	NA	NA	NA	NA	NA	NA	NA	NA	Plasma Protein
5651_50_PSG7_PSG7	PSG7	4	random_IVW_correl	-0.0646582	0.0441834	0.143357	fixed_IVW_correl	-0.0646582	0.0399659	0.105698	EGGER_correl	0.0181227	0.139929	0.896951	Weighted median	-0.0986802	0.0448894	0.0279279	Weighted mode	-0.103545	0.0599301	0.182481	Plasma Protein
6388_21_CCDC126_CC126	CCDC126	28	random_IVW_correl	0.0251121	0.0171907	0.144073	fixed_IVW_correl	0.0251121	0.0150739	0.0957285	EGGER_correl	0.0624293	0.022586	0.00570839	Weighted median	0.0310456	0.0167896	0.0644438	Weighted mode	0.0330881	0.0180745	0.0782125	Plasma Protein
2994_71_IL1RL2_IL_1Rrp2	IL1RL2	14	random_IVW_correl	-0.0516602	0.0353679	0.144111	fixed_IVW_correl	-0.0516602	0.0250505	0.0391848	EGGER_correl	-0.115952	0.0490766	0.0181438	Weighted median	-0.0779847	0.0253174	0.0020681	Weighted mode	-0.0826851	0.0283055	0.0119137	Plasma Protein
5465_32_HS6ST1_H6ST1	HS6ST1	11	random_IVW_correl	-0.0458034	0.0313681	0.144238	fixed_IVW_correl	-0.0458034	0.0262173	0.0806253	EGGER_correl	-0.0746508	0.0570548	0.190736	Weighted median	-0.0441704	0.0295553	0.135046	Weighted mode	-0.0425555	0.0318993	0.211769	Plasma Protein
19130_81_SERPINB8_SPB8	SERPINB8	16	random_IVW_correl	-0.0272446	0.01867	0.144491	fixed_IVW_correl	-0.0272446	0.01867	0.144491	EGGER_correl	-0.0747984	0.0378245	0.0479841	Weighted median	-0.0168974	0.0215156	0.432245	Weighted mode	-0.0223852	0.0250914	0.386402	Plasma Protein
3431_54_EPHA1_EphA1	EPHA1	48	random_IVW_correl	0.0107533	0.00737012	0.144554	fixed_IVW_correl	0.0107533	0.00737012	0.144554	EGGER_correl	0.0149433	0.0126021	0.235711	Weighted median	0.00584479	0.00834816	0.483847	Weighted mode	0.00680713	0.0100034	0.499537	Plasma Protein
8983_7_GOLM1_GOLM1	GOLM1	13	random_IVW_correl	-0.032432	0.0222327	0.144634	fixed_IVW_correl	-0.032432	0.0222327	0.144634	EGGER_correl	0.00190356	0.0352159	0.956892	Weighted median	-0.0405953	0.0227402	0.0742329	Weighted mode	-0.0434269	0.0236455	0.0911543	Plasma Protein
5443_62_NPPA_ANP	NPPA	1	fixed_IVW_correl	-0.129476	0.0888174	0.144901	random_IVW_correl	-0.129476	NA	NA	NA	NA	NA	NA	NA	NA	NA	NA	NA	NA	NA	NA	Plasma Protein
17333_20_ACADM_ACADM	ACADM	15	random_IVW_correl	0.039036	0.0268004	0.145242	fixed_IVW_correl	0.039036	0.0206576	0.0588025	EGGER_correl	0.045012	0.0387645	0.245575	Weighted median	0.0284059	0.0206827	0.169625	Weighted mode	0.0326306	0.0229941	0.177754	Plasma Protein
19606_28_IHH_ihh	IHH	3	fixed_IVW_correl	-0.072462	0.0497514	0.145259	random_IVW_correl	-0.072462	0.0844904	0.391094	EGGER_correl	0.0886259	0.80549	0.912388	Weighted median	-0.00889154	0.066723	0.893987	Weighted mode	0.00222818	0.0664511	0.976297	Plasma Protein
10462_14_INSL5_INSL5	INSL5	1	fixed_IVW_correl	0.129708	0.089088	0.145405	random_IVW_correl	0.129708	Inf	1	NA	NA	NA	NA	NA	NA	NA	NA	NA	NA	NA	NA	Plasma Protein
2913_1_CCL23_MPIF_1	CCL23	31	random_IVW_correl	-0.00888257	0.00611064	0.146051	fixed_IVW_correl	-0.00888257	0.00532585	0.0953513	EGGER_correl	0.00334467	0.0087012	0.700688	Weighted median	-0.000692642	0.00810312	0.931881	Weighted mode	-0.00475132	0.00753997	0.533366	Plasma Protein
5834_18_IL9_IL_9	IL9	2	fixed_IVW_correl	0.0795098	0.0547062	0.146114	random_IVW_correl	0.0795098	0.0547062	0.146114	NA	NA	NA	NA	NA	NA	NA	NA	NA	NA	NA	NA	Plasma Protein
3309_2_FCGR2A_FCG2A	FCGR2A	100	random_IVW_correl	-0.00603325	0.00416381	0.147344	fixed_IVW_correl	-0.00603325	0.00368588	0.101661	EGGER_correl	-0.0127038	0.00498805	0.0108704	Weighted median	-0.0114664	0.00461649	0.0129988	Weighted mode	-0.010774	0.0048684	0.029191	Plasma Protein
10339_48_ENO2_NSE	ENO2	2	fixed_IVW_correl	0.0643762	0.04444	0.147447	random_IVW_correl	0.0643762	0.0478359	0.178376	NA	NA	NA	NA	NA	NA	NA	NA	NA	NA	NA	NA	Plasma Protein
13632_10_ZYX_Zyxin	ZYX	2	fixed_IVW_correl	0.080868	0.0559263	0.148185	random_IVW_correl	0.080868	0.131913	0.539849	NA	NA	NA	NA	NA	NA	NA	NA	NA	NA	NA	NA	Plasma Protein
14079_14_IL18R1_IL_18_Ra	IL18R1	48	random_IVW_correl	-0.0109374	0.00757781	0.148922	fixed_IVW_correl	-0.0109374	0.00726564	0.132231	EGGER_correl	-0.00647626	0.00825767	0.43288	Weighted median	-0.0145982	0.00889165	0.100634	Weighted mode	-0.0124166	0.0101141	0.225693	Plasma Protein
10391_1_ANGPTL3_ANGL3	ANGPTL3	34	random_IVW_correl	0.019389	0.0134551	0.149582	fixed_IVW_correl	0.019389	0.0121206	0.109673	EGGER_correl	0.00669846	0.0152667	0.660834	Weighted median	0.0165536	0.0152569	0.277928	Weighted mode	0.00684875	0.0167721	0.68566	Plasma Protein
9986_14_NPW_Neuropeptide_W	NPW	30	random_IVW_correl	0.0165269	0.0114726	0.149712	fixed_IVW_correl	0.0165269	0.0114726	0.149712	EGGER_correl	0.0198867	0.0157531	0.206806	Weighted median	0.0130618	0.0117346	0.265665	Weighted mode	0.0107443	0.0117955	0.369871	Plasma Protein
15540_6_VIM_Vimentin	VIM	5	random_IVW_correl	0.0771851	0.053622	0.150029	fixed_IVW_correl	0.0771851	0.0478564	0.106777	EGGER_correl	-0.257808	0.239714	0.282159	Weighted median	0.0574166	0.0563437	0.308183	Weighted mode	0.0625856	0.062622	0.37415	Plasma Protein
5722_78_PRCP_Prolylcarboxypeptidase	PRCP	12	random_IVW_correl	0.0367997	0.0256114	0.150761	fixed_IVW_correl	0.0367997	0.0256114	0.150761	EGGER_correl	0.0670984	0.0402762	0.0957219	Weighted median	0.048763	0.0266468	0.0672532	Weighted mode	0.045586	0.0285019	0.138036	Plasma Protein
5671_1_CTRB1_Chymotrypsin	CTRB1	41	random_IVW_correl	0.0252899	0.0176683	0.152324	fixed_IVW_correl	0.0252899	0.00981033	0.00994082	EGGER_correl	0.0139245	0.0149022	0.3501	Weighted median	0.000790496	0.0145819	0.956767	Weighted mode	-0.0198851	0.0140014	0.16329	Plasma Protein
5480_49_CCL5_RANTES	CCL5	9	random_IVW_correl	0.0263875	0.018443	0.152499	fixed_IVW_correl	0.0263875	0.018443	0.152499	EGGER_correl	-0.000338425	0.0422024	0.993602	Weighted median	-0.000586039	0.022142	0.978885	Weighted mode	-0.000408129	0.0240229	0.986861	Plasma Protein
4920_10_LYZ_Lysozyme	LYZ	74	random_IVW_correl	0.0124853	0.00874637	0.153441	fixed_IVW_correl	0.0124853	0.00781521	0.11014	EGGER_correl	0.00365464	0.0111378	0.742815	Weighted median	0.0123084	0.00905342	0.173979	Weighted mode	0.0121652	0.00913089	0.186901	Plasma Protein
15308_108_VWC2_VWC2	VWC2	32	random_IVW_correl	0.0186303	0.0130612	0.153758	fixed_IVW_correl	0.0186303	0.0113176	0.0997371	EGGER_correl	0.02063	0.0162374	0.203897	Weighted median	0.0154331	0.0138183	0.264053	Weighted mode	0.00933151	0.0136598	0.499596	Plasma Protein
10832_24_B4GALT6_B4GT6	B4GALT6	45	random_IVW_correl	-0.00704696	0.00495298	0.154802	fixed_IVW_correl	-0.00704696	0.004469	0.11483	EGGER_correl	-0.0103888	0.0052099	0.0461471	Weighted median	-0.00315274	0.00595636	0.596593	Weighted mode	-0.00784246	0.00467674	0.100652	Plasma Protein
9772_153_NLGN2_NLGN2	NLGN2	7	random_IVW_correl	0.0551602	0.0387919	0.155041	fixed_IVW_correl	0.0551602	0.0319863	0.0846183	EGGER_correl	0.0534479	0.064792	0.40942	Weighted median	0.0597874	0.0295922	0.0433444	Weighted mode	0.0658048	0.0333078	0.0955976	Plasma Protein
12656_1_KLC1_KLC1	KLC1	2	fixed_IVW_correl	0.0607586	0.0427916	0.155645	random_IVW_correl	0.0607586	0.0838595	0.468741	NA	NA	NA	NA	NA	NA	NA	NA	NA	NA	NA	NA	Plasma Protein
16908_5_OMG_OMGP	OMG	1	fixed_IVW_correl	0.0905742	0.0637976	0.155692	random_IVW_correl	0.0905742	Inf	1	NA	NA	NA	NA	NA	NA	NA	NA	NA	NA	NA	NA	Plasma Protein
7083_74_MATN4_MATN4	MATN4	19	random_IVW_correl	0.023537	0.0166274	0.156905	fixed_IVW_correl	0.023537	0.0163265	0.149403	EGGER_correl	0.0393002	0.0253091	0.120469	Weighted median	0.0297007	0.0184256	0.106978	Weighted mode	0.0446354	0.0195167	0.0345212	Plasma Protein
8394_56_RNASE2_RNase_2	RNASE2	4	random_IVW_correl	0.0506282	0.0358807	0.15824	fixed_IVW_correl	0.0506282	0.0342499	0.139355	EGGER_correl	0.0133749	0.0514282	0.79481	Weighted median	0.0436897	0.0312482	0.162068	Weighted mode	0.0413863	0.0329237	0.297702	Plasma Protein
11540_37_FOXO3_FOXO3A	FOXO3	1	fixed_IVW_correl	-0.136504	0.0970467	0.159551	random_IVW_correl	-0.136504	NA	NA	NA	NA	NA	NA	NA	NA	NA	NA	NA	NA	NA	NA	Plasma Protein
9796_4_CEL_CEL	CEL	42	random_IVW_correl	-0.0276118	0.0196805	0.160617	fixed_IVW_correl	-0.0276118	0.0097372	0.00457258	EGGER_correl	-0.013198	0.0159606	0.408288	Weighted median	-0.0143359	0.0112237	0.201501	Weighted mode	-0.0114942	0.0121285	0.348832	Plasma Protein
12703_6_NEK7_NEK7	NEK7	1	fixed_IVW_correl	0.0729579	0.0520597	0.161086	random_IVW_correl	0.0729579	NA	NA	NA	NA	NA	NA	NA	NA	NA	NA	NA	NA	NA	NA	Plasma Protein
13666_222_CA10_Carbonic_Anhydrase_X	CA10	14	random_IVW_correl	-0.0341201	0.0244223	0.162387	fixed_IVW_correl	-0.0341201	0.0176439	0.0531352	EGGER_correl	0.00868514	0.0291878	0.766039	Weighted median	-0.0288167	0.0194303	0.138053	Weighted mode	-0.0297661	0.0215348	0.190188	Plasma Protein
5459_33_CST1_CYTN	CST1	63	random_IVW_correl	-0.0116757	0.00835854	0.162457	fixed_IVW_correl	-0.0116757	0.00707763	0.0990132	EGGER_correl	-0.0221788	0.00982042	0.0239184	Weighted median	-0.00692048	0.00757926	0.3612	Weighted mode	-0.0149026	0.00792584	0.0647724	Plasma Protein
4126_22_BPI_BPI	BPI	70	random_IVW_correl	-0.00569917	0.00408463	0.162934	fixed_IVW_correl	-0.00569917	0.00396495	0.150608	EGGER_correl	0.00712156	0.00625286	0.254732	Weighted median	-0.00550558	0.00569872	0.33399	Weighted mode	-0.00416179	0.00511263	0.418434	Plasma Protein
5628_21_SEMA3G_SEM3G	SEMA3G	14	random_IVW_correl	-0.0453799	0.0327157	0.165412	fixed_IVW_correl	-0.0453799	0.0194805	0.0198323	EGGER_correl	0.00822323	0.0356622	0.817636	Weighted median	-0.0647373	0.0192702	0.000781001	Weighted mode	-0.0600264	0.0191319	0.00785835	Plasma Protein
17329_2_BDH2_BDH2	BDH2	13	random_IVW_correl	0.0273272	0.0197682	0.166855	fixed_IVW_correl	0.0273272	0.0197682	0.166855	EGGER_correl	0.0187508	0.0368096	0.610472	Weighted median	0.0300645	0.0190949	0.115377	Weighted mode	0.0336382	0.0223056	0.157407	Plasma Protein
6617_12_FCRL6_FCRL6	FCRL6	1	fixed_IVW_correl	-0.0562771	0.0408344	0.168148	random_IVW_correl	-0.0562771	Inf	1	NA	NA	NA	NA	NA	NA	NA	NA	NA	NA	NA	NA	Plasma Protein
14273_19_PREP_PPCE	PREP	12	random_IVW_correl	0.039208	0.0284692	0.168448	fixed_IVW_correl	0.039208	0.0277082	0.157058	EGGER_correl	0.0267111	0.0430962	0.535388	Weighted median	0.0232905	0.027155	0.391065	Weighted mode	0.0205342	0.0287988	0.490681	Plasma Protein
8269_327_ARSK_ARSK	ARSK	3	fixed_IVW_correl	-0.0583878	0.0424297	0.168789	random_IVW_correl	-0.0583878	0.0424297	0.168789	EGGER_correl	-0.0385099	0.372616	0.917685	Weighted median	-0.0529444	0.0398718	0.184222	Weighted mode	-0.0524883	0.048586	0.392954	Plasma Protein
19117_3_PPP1R14A_PP14A	PPP1R14A	13	random_IVW_correl	-0.0527118	0.0383463	0.169248	fixed_IVW_correl	-0.0527118	0.0243264	0.0302459	EGGER_correl	-0.0290578	0.053476	0.586868	Weighted median	-0.0642373	0.0244648	0.00864699	Weighted mode	-0.0648097	0.0260292	0.0284381	Plasma Protein
5337_64_CD86_B7_2	CD86	1	fixed_IVW_correl	0.124369	0.0906821	0.170224	random_IVW_correl	0.124369	NA	NA	NA	NA	NA	NA	NA	NA	NA	NA	NA	NA	NA	NA	Plasma Protein
13488_3_ARFIP1_ARFP1	ARFIP1	12	random_IVW_correl	0.0299278	0.0218464	0.170712	fixed_IVW_correl	0.0299278	0.0218464	0.170712	EGGER_correl	0.0392202	0.0296263	0.18556	Weighted median	0.0373557	0.0202803	0.0654793	Weighted mode	0.0380704	0.0212786	0.101131	Plasma Protein
4154_57_SELP_P_Selectin	SELP	19	random_IVW_correl	0.0321342	0.0234776	0.171088	fixed_IVW_correl	0.0321342	0.0163603	0.049512	EGGER_correl	-0.0015739	0.0253142	0.950424	Weighted median	0.0189536	0.0195222	0.331609	Weighted mode	0.0158285	0.0196651	0.431378	Plasma Protein
4913_78_CCL16_HCC_4	CCL16	43	random_IVW_correl	-0.00490327	0.00358609	0.171531	fixed_IVW_correl	-0.00490327	0.00358609	0.171531	EGGER_correl	-0.00274574	0.00469575	0.55873	Weighted median	-0.000360907	0.00660127	0.956399	Weighted mode	-0.001897	0.0060013	0.753493	Plasma Protein
4496_60_MMP12_MMP_12	MMP12	49	random_IVW_correl	-0.0189524	0.0138672	0.171718	fixed_IVW_correl	-0.0189524	0.00877011	0.0306935	EGGER_correl	-0.0180252	0.0135529	0.183524	Weighted median	-0.0219804	0.0102917	0.0327014	Weighted mode	-0.0251026	0.0114194	0.0327868	Plasma Protein
14205_6_HEXIM2_HEXI2	HEXIM2	2	fixed_IVW_correl	0.0745024	0.0545551	0.172053	random_IVW_correl	0.0745024	0.0545551	0.172053	NA	NA	NA	NA	NA	NA	NA	NA	NA	NA	NA	NA	Plasma Protein
13578_98_ABLIM3_ABLM3	ABLIM3	2	fixed_IVW_correl	0.0649311	0.0475782	0.17234	random_IVW_correl	0.0649311	0.104139	0.532954	NA	NA	NA	NA	NA	NA	NA	NA	NA	NA	NA	NA	Plasma Protein
2644_11_PRKCA_PKC_A	PRKCA	2	fixed_IVW_correl	0.0885054	0.0650117	0.173395	random_IVW_correl	0.0885054	0.101637	0.383865	NA	NA	NA	NA	NA	NA	NA	NA	NA	NA	NA	NA	Plasma Protein
3516_60_CXCL12_SDF_1	CXCL12	7	random_IVW_correl	0.145421	0.106861	0.173564	fixed_IVW_correl	0.145421	0.0314222	3.69295e-06	EGGER_correl	-0.12167	0.156262	0.4362	Weighted median	0.0592054	0.0311149	0.0570665	Weighted mode	0.0552281	0.030466	0.119812	Plasma Protein
18884_22_DNAJB4_DNJB4	DNAJB4	14	random_IVW_correl	0.0341974	0.025157	0.174034	fixed_IVW_correl	0.0341974	0.0216166	0.113651	EGGER_correl	0.0245147	0.0275825	0.374123	Weighted median	0.030436	0.0227747	0.18142	Weighted mode	0.0261483	0.0265221	0.342174	Plasma Protein
13450_49_USP8_UBP8	USP8	1	fixed_IVW_correl	0.0883872	0.0652135	0.175306	random_IVW_correl	0.0883872	NA	NA	NA	NA	NA	NA	NA	NA	NA	NA	NA	NA	NA	NA	Plasma Protein
3046_31_RETN_resistin	RETN	34	random_IVW_correl	-0.0121154	0.00896705	0.176663	fixed_IVW_correl	-0.0121154	0.00811229	0.135316	EGGER_correl	-0.0109733	0.0112805	0.33067	Weighted median	-0.00742051	0.0108942	0.49578	Weighted mode	-0.00791413	0.0097139	0.421072	Plasma Protein
5487_7_SLAMF7_SLAF7	SLAMF7	66	random_IVW_correl	-0.00736388	0.0054538	0.176943	fixed_IVW_correl	-0.00736388	0.0051034	0.149039	EGGER_correl	-0.00862367	0.00576152	0.134454	Weighted median	-0.00645363	0.00573196	0.260207	Weighted mode	-0.00236156	0.00517705	0.649797	Plasma Protein
8243_55_SPINK1_TATI	SPINK1	3	fixed_IVW_correl	0.0516175	0.0382377	0.177044	random_IVW_correl	0.0516175	0.0382377	0.177044	EGGER_correl	0.0341772	0.105744	0.746539	Weighted median	0.0538765	0.0416905	0.196255	Weighted mode	0.0685374	0.0455706	0.271486	Plasma Protein
14067_6_PKP2_PKP2	PKP2	4	random_IVW_correl	0.0634051	0.0470764	0.178026	fixed_IVW_correl	0.0634051	0.0470764	0.178026	EGGER_correl	-0.0223769	0.432778	0.958764	Weighted median	0.0670604	0.0470623	0.154178	Weighted mode	0.0295783	0.0579678	0.645046	Plasma Protein
3310_62_FCGR2B_FCG2B	FCGR2B	111	random_IVW_correl	-0.00635731	0.00472667	0.17863	fixed_IVW_correl	-0.00635731	0.00364533	0.0811661	EGGER_correl	-0.0192241	0.00542876	0.000398366	Weighted median	-0.0139576	0.00383062	0.000268765	Weighted mode	-0.0134962	0.00377941	0.000528854	Plasma Protein
15515_2_SAA1_SAA	SAA1	39	random_IVW_correl	0.0165231	0.0122903	0.178818	fixed_IVW_correl	0.0165231	0.0100474	0.10007	EGGER_correl	0.00703746	0.0144345	0.625873	Weighted median	0.0158352	0.011234	0.158663	Weighted mode	0.0173572	0.0104916	0.106288	Plasma Protein
4157_2_F2_Thrombin	F2	4	random_IVW_correl	0.0862376	0.0642242	0.17935	fixed_IVW_correl	0.0862376	0.040458	0.033045	EGGER_correl	0.312528	0.172004	0.0692196	Weighted median	0.1085	0.0426776	0.0110121	Weighted mode	0.125346	0.0463968	0.0736854	Plasma Protein
9388_18_MCEE_MCEE	MCEE	2	fixed_IVW_correl	-0.0872841	0.0652579	0.181051	random_IVW_correl	-0.0872841	0.0666684	0.190457	NA	NA	NA	NA	NA	NA	NA	NA	NA	NA	NA	NA	Plasma Protein
3302_58_CST7_CYTF	CST7	64	random_IVW_correl	-0.00995123	0.00744065	0.181087	fixed_IVW_correl	-0.00995123	0.00601597	0.0980997	EGGER_correl	-0.0116248	0.0076638	0.129307	Weighted median	-0.00975494	0.00681477	0.152304	Weighted mode	-0.0112772	0.00735218	0.130072	Plasma Protein
16620_26_LY75_LY75	LY75	72	random_IVW_correl	-0.00657692	0.00491938	0.181242	fixed_IVW_correl	-0.00657692	0.00482592	0.172936	EGGER_correl	-0.00737986	0.00653155	0.258528	Weighted median	-0.00698652	0.00472147	0.138944	Weighted mode	-0.007571	0.00500301	0.134645	Plasma Protein
18832_65_SAA2_SAA2	SAA2	34	random_IVW_correl	0.018921	0.0141569	0.181378	fixed_IVW_correl	0.018921	0.0108191	0.0803174	EGGER_correl	0.000451919	0.015158	0.976215	Weighted median	0.0202729	0.0123928	0.101869	Weighted mode	0.0238521	0.0116198	0.0481003	Plasma Protein
2381_52_C5_C5	C5	9	random_IVW_correl	-0.0432819	0.0324294	0.18199	fixed_IVW_correl	-0.0432819	0.0292117	0.138429	EGGER_correl	-0.122027	0.0574542	0.033678	Weighted median	-0.0532901	0.0308699	0.0842967	Weighted mode	-0.0642127	0.0369509	0.120449	Plasma Protein
10565_19_SLITRK3_SLIK3	SLITRK3	21	random_IVW_correl	-0.0185897	0.0139294	0.182017	fixed_IVW_correl	-0.0185897	0.0139294	0.182017	EGGER_correl	-0.0113191	0.0162597	0.48634	Weighted median	-0.011984	0.0133688	0.370032	Weighted mode	-0.0124065	0.0138608	0.381392	Plasma Protein
10672_75_SFTPB_SP_B	SFTPB	37	random_IVW_correl	-0.0304443	0.0229087	0.183867	fixed_IVW_correl	-0.0304443	0.010697	0.00442645	EGGER_correl	0.008378	0.0220355	0.703793	Weighted median	-0.0152696	0.0125573	0.223987	Weighted mode	-0.0203065	0.0115096	0.0861644	Plasma Protein
9950_229_LAG3_LAG_3	LAG3	6	random_IVW_correl	-0.0572129	0.043054	0.183893	fixed_IVW_correl	-0.0572129	0.0311144	0.0659457	EGGER_correl	-0.100364	0.091214	0.271195	Weighted median	-0.0317229	0.0339546	0.350162	Weighted mode	-0.0208257	0.0409558	0.632744	Plasma Protein
9468_8_LMAN2_Lectin__mannose_binding_2	LMAN2	4	random_IVW_correl	0.0698995	0.0526961	0.184686	fixed_IVW_correl	0.0698995	0.0404608	0.0840623	EGGER_correl	-0.0418711	0.105064	0.690241	Weighted median	0.0676148	0.0465466	0.146328	Weighted mode	0.0894051	0.0505309	0.174987	Plasma Protein
8664_36_PKDCC_PKDCC	PKDCC	1	fixed_IVW_correl	0.0972218	0.0734165	0.18542	random_IVW_correl	0.0972218	Inf	1	NA	NA	NA	NA	NA	NA	NA	NA	NA	NA	NA	NA	Plasma Protein
2418_55_APOE_Apo_E	APOE	29	random_IVW_correl	0.0496965	0.0376616	0.186984	fixed_IVW_correl	0.0496965	0.014181	0.00045757	EGGER_correl	0.0662177	0.0405204	0.102221	Weighted median	0.0359675	0.0195081	0.0652243	Weighted mode	0.0367176	0.0180163	0.0510953	Plasma Protein
2516_57_CCL21_6Ckine	CCL21	7	random_IVW_correl	-0.0522046	0.039564	0.187004	fixed_IVW_correl	-0.0522046	0.0311071	0.0933046	EGGER_correl	0.0289499	0.0842971	0.731278	Weighted median	-0.0389037	0.0360608	0.280661	Weighted mode	-0.0435861	0.0493952	0.411516	Plasma Protein
5076_53_EPHA10_EPHAA	EPHA10	1	fixed_IVW_correl	-0.0952771	0.0722405	0.187207	random_IVW_correl	-0.0952771	Inf	1	NA	NA	NA	NA	NA	NA	NA	NA	NA	NA	NA	NA	Plasma Protein
15529_33_CSRP1_Cysteine_rich_protein_1	CSRP1	1	fixed_IVW_correl	-0.0711498	0.0539961	0.18761	random_IVW_correl	-0.0711498	NA	NA	NA	NA	NA	NA	NA	NA	NA	NA	NA	NA	NA	NA	Plasma Protein
17787_1_ECHS1_Enoyl_CoA_hydratase	ECHS1	1	fixed_IVW_correl	0.134549	0.102218	0.188075	random_IVW_correl	0.134549	NA	NA	NA	NA	NA	NA	NA	NA	NA	NA	NA	NA	NA	NA	Plasma Protein
8235_48_CHGB_SCG1	CHGB	1	fixed_IVW_correl	-0.101394	0.0770338	0.188096	random_IVW_correl	-0.101394	NA	NA	NA	NA	NA	NA	NA	NA	NA	NA	NA	NA	NA	NA	Plasma Protein
17210_2_TCL1A_TCL1A	TCL1A	9	random_IVW_correl	0.0367983	0.0280107	0.188939	fixed_IVW_correl	0.0367983	0.0253098	0.14597	EGGER_correl	0.0695072	0.0323817	0.0318334	Weighted median	0.0354204	0.024553	0.149131	Weighted mode	0.0407703	0.0258129	0.152886	Plasma Protein
9765_4_NDE1_NDE1	NDE1	1	fixed_IVW_correl	-0.0960107	0.0731903	0.18959	random_IVW_correl	-0.0960107	NA	NA	NA	NA	NA	NA	NA	NA	NA	NA	NA	NA	NA	NA	Plasma Protein
16809_1_NME4_NDKM	NME4	13	random_IVW_correl	0.0329338	0.0251761	0.190826	fixed_IVW_correl	0.0329338	0.0251761	0.190826	EGGER_correl	-0.0139881	0.0484718	0.772902	Weighted median	0.037113	0.0275327	0.17767	Weighted mode	0.0381817	0.0303701	0.232595	Plasma Protein
9244_27_PPT1_PPT1	PPT1	9	random_IVW_correl	-0.0363531	0.0278241	0.191372	fixed_IVW_correl	-0.0363531	0.0245172	0.138139	EGGER_correl	-0.0714943	0.0422624	0.0907078	Weighted median	-0.0477454	0.0255236	0.0613954	Weighted mode	-0.0522335	0.0255762	0.075408	Plasma Protein
18215_5_THG1L_THG1	THG1L	34	random_IVW_correl	0.0149146	0.0114297	0.191926	fixed_IVW_correl	0.0149146	0.00988153	0.131212	EGGER_correl	0.024831	0.0170765	0.145918	Weighted median	0.026601	0.0129627	0.0401573	Weighted mode	0.0378907	0.0163381	0.0267219	Plasma Protein
9329_28_TREML1_TRML1	TREML1	5	random_IVW_correl	0.0462789	0.0355302	0.192738	fixed_IVW_correl	0.0462789	0.0355302	0.192738	EGGER_correl	0.0074378	0.0547238	0.891888	Weighted median	0.0470754	0.0377552	0.212449	Weighted mode	0.0368067	0.0426948	0.437256	Plasma Protein
15633_6_RBP4_RBP	RBP4	2	fixed_IVW_correl	0.0769835	0.0591508	0.193094	random_IVW_correl	0.0769835	0.0591508	0.193094	NA	NA	NA	NA	NA	NA	NA	NA	NA	NA	NA	NA	Plasma Protein
5355_69_TNFSF14_LIGHT	TNFSF14	6	random_IVW_correl	-0.0470628	0.0361691	0.193194	fixed_IVW_correl	-0.0470628	0.0295973	0.111811	EGGER_correl	-0.0175709	0.0729424	0.809642	Weighted median	-0.00132621	0.0332476	0.968182	Weighted mode	0.0026845	0.0394562	0.948393	Plasma Protein
3033_57_LGALS2_Galectin_2	LGALS2	18	random_IVW_correl	-0.0259196	0.0199417	0.193679	fixed_IVW_correl	-0.0259196	0.0199417	0.193679	EGGER_correl	-0.0404204	0.0359708	0.26114	Weighted median	-0.0211067	0.0203959	0.300739	Weighted mode	-0.0212485	0.0219443	0.346474	Plasma Protein
3449_58_SERPINA4_Kallistatin	SERPINA4	80	random_IVW_correl	0.00935231	0.00722456	0.195488	fixed_IVW_correl	0.00935231	0.00722456	0.195488	EGGER_correl	0.00233606	0.00927504	0.801145	Weighted median	0.00182888	0.00950795	0.847466	Weighted mode	-0.00171255	0.010158	0.866549	Plasma Protein
4160_49_MMP2_MMP_2	MMP2	6	random_IVW_correl	-0.0660284	0.0511402	0.19666	fixed_IVW_correl	-0.0660284	0.0400673	0.0993651	EGGER_correl	-0.328427	0.174006	0.0590993	Weighted median	-0.0744849	0.042693	0.0810437	Weighted mode	-0.0822393	0.0491889	0.155404	Plasma Protein
11708_2_LCN1_LCN1	LCN1	1	fixed_IVW_correl	-0.0957555	0.0742023	0.196889	random_IVW_correl	-0.0957555	Inf	1	NA	NA	NA	NA	NA	NA	NA	NA	NA	NA	NA	NA	Plasma Protein
12684_5_SCIN_ADSV	SCIN	1	fixed_IVW_correl	-0.0789811	0.0612504	0.197232	random_IVW_correl	-0.0789811	NA	NA	NA	NA	NA	NA	NA	NA	NA	NA	NA	NA	NA	NA	Plasma Protein
3050_7_VWF_vWF	VWF	5	random_IVW_correl	0.0445174	0.0345421	0.197473	fixed_IVW_correl	0.0445174	0.0297706	0.134823	EGGER_correl	0.00182883	0.0809663	0.981979	Weighted median	0.0730137	0.0351977	0.0380432	Weighted mode	0.0675041	0.0493399	0.243083	Plasma Protein
19372_7_MDGA2_MDGA2	MDGA2	58	random_IVW_correl	-0.00955721	0.00742031	0.197753	fixed_IVW_correl	-0.00955721	0.00692386	0.167485	EGGER_correl	-0.017006	0.00877848	0.0527158	Weighted median	-0.0199262	0.00745853	0.00754896	Weighted mode	-0.0257795	0.00865672	0.00425541	Plasma Protein
11308_8_CREB3L4_CR3L4	CREB3L4	14	random_IVW_correl	0.0409757	0.0318158	0.197779	fixed_IVW_correl	0.0409757	0.0209742	0.0507462	EGGER_correl	-0.0188033	0.0381649	0.622235	Weighted median	0.0264837	0.0237561	0.264929	Weighted mode	-0.0024037	0.027817	0.932456	Plasma Protein
3389_7_SERPINA5_PCI	SERPINA5	17	random_IVW_correl	-0.0217947	0.0169588	0.198738	fixed_IVW_correl	-0.0217947	0.0169588	0.198738	EGGER_correl	-0.0259352	0.0257644	0.314114	Weighted median	-0.0297726	0.018312	0.103981	Weighted mode	-0.0287122	0.0199414	0.169194	Plasma Protein
3728_52_SCT_Secretin	SCT	1	fixed_IVW_correl	0.0932395	0.0728682	0.200699	random_IVW_correl	0.0932395	Inf	1	NA	NA	NA	NA	NA	NA	NA	NA	NA	NA	NA	NA	Plasma Protein
12424_107_THYN1_THYN1	THYN1	1	fixed_IVW_correl	0.134246	0.104935	0.200781	random_IVW_correl	0.134246	NA	NA	NA	NA	NA	NA	NA	NA	NA	NA	NA	NA	NA	NA	Plasma Protein
5660_51_SOD3_SOD3	SOD3	58	random_IVW_correl	0.0106343	0.00832062	0.201228	fixed_IVW_correl	0.0106343	0.00608981	0.0807695	EGGER_correl	-0.000197796	0.00911833	0.982694	Weighted median	0.008541	0.00939202	0.363145	Weighted mode	0.00395434	0.0106581	0.712001	Plasma Protein
13954_9_GNPNAT1_GNA1	GNPNAT1	2	fixed_IVW_correl	-0.0835382	0.0654616	0.201906	random_IVW_correl	-0.0835382	0.0925895	0.366928	NA	NA	NA	NA	NA	NA	NA	NA	NA	NA	NA	NA	Plasma Protein
6558_5_COLEC10_COL10	COLEC10	1	fixed_IVW_correl	-0.127114	0.0997414	0.202508	random_IVW_correl	-0.127114	Inf	1	NA	NA	NA	NA	NA	NA	NA	NA	NA	NA	NA	NA	Plasma Protein
19635_69_FGL2_FGL2	FGL2	1	fixed_IVW_correl	-0.11869	0.0931366	0.202533	random_IVW_correl	-0.11869	NA	NA	NA	NA	NA	NA	NA	NA	NA	NA	NA	NA	NA	NA	Plasma Protein
13126_52_DSC2_DSC2	DSC2	14	random_IVW_correl	-0.0260474	0.0205057	0.203994	fixed_IVW_correl	-0.0260474	0.0205057	0.203994	EGGER_correl	-0.0116086	0.0436758	0.790401	Weighted median	-0.0216839	0.0198226	0.273999	Weighted mode	-0.0155936	0.0255503	0.552176	Plasma Protein
3806_55_EPHA5_EphA5	EPHA5	7	random_IVW_correl	-0.0406094	0.0320205	0.204715	fixed_IVW_correl	-0.0406094	0.0320205	0.204715	EGGER_correl	-0.0280652	0.06226	0.652152	Weighted median	-0.0549505	0.0356077	0.122778	Weighted mode	-0.080457	0.058128	0.215601	Plasma Protein
11615_16_DAPP1_DAPP1	DAPP1	2	fixed_IVW_correl	0.0571419	0.0451303	0.205459	random_IVW_correl	0.0571419	0.0572868	0.318536	NA	NA	NA	NA	NA	NA	NA	NA	NA	NA	NA	NA	Plasma Protein
11134_30_MTRF1L_RF1ML	MTRF1L	10	random_IVW_correl	0.0410983	0.0325103	0.206173	fixed_IVW_correl	0.0410983	0.0277981	0.139286	EGGER_correl	0.0369474	0.0529252	0.485111	Weighted median	0.0405007	0.0268448	0.131376	Weighted mode	0.0371787	0.0276336	0.211406	Plasma Protein
9005_16_PLXNA1_PLXA1	PLXNA1	12	random_IVW_correl	0.027141	0.0215058	0.206937	fixed_IVW_correl	0.027141	0.0193865	0.161516	EGGER_correl	0.000355481	0.0309589	0.990839	Weighted median	0.0305379	0.0182317	0.0939358	Weighted mode	0.0302803	0.0187487	0.134591	Plasma Protein
6551_94_SERPINA12_Vaspin	SERPINA12	80	random_IVW_correl	0.00823979	0.00652999	0.207008	fixed_IVW_correl	0.00823979	0.00634866	0.194329	EGGER_correl	0.00976832	0.00664267	0.141415	Weighted median	0.00373132	0.00765292	0.625856	Weighted mode	0.00526297	0.0072869	0.472273	Plasma Protein
5036_50_TNFAIP6_TSG_6	TNFAIP6	53	random_IVW_correl	-0.0118214	0.00937836	0.20749	fixed_IVW_correl	-0.0118214	0.00772886	0.126137	EGGER_correl	-0.00300747	0.0108488	0.781615	Weighted median	-0.017071	0.00875063	0.0510765	Weighted mode	-0.0148774	0.00802739	0.069513	Plasma Protein
15615_8_LILRB3_LIRB3	LILRB3	196	random_IVW_correl	-0.00378358	0.0030065	0.208223	fixed_IVW_correl	-0.00378358	0.00197323	0.05518	EGGER_correl	-0.00334126	0.00402216	0.406135	Weighted median	-0.00333991	0.00492719	0.497865	Weighted mode	-0.00325052	0.00447659	0.468639	Plasma Protein
2992_59_IL17RA_IL_17_sR	IL17RA	157	random_IVW_correl	-0.00412698	0.00328171	0.208548	fixed_IVW_correl	-0.00412698	0.00272421	0.129792	EGGER_correl	0.00211885	0.0039693	0.593474	Weighted median	0.00178761	0.00417052	0.668193	Weighted mode	-0.00219471	0.00381045	0.565464	Plasma Protein
9265_10_GLIPR1_GLIP1	GLIPR1	2	fixed_IVW_correl	-0.0592114	0.0472097	0.209761	random_IVW_correl	-0.0592114	0.0472097	0.209761	NA	NA	NA	NA	NA	NA	NA	NA	NA	NA	NA	NA	Plasma Protein
9316_67_WFDC1_WFDC1	WFDC1	75	random_IVW_correl	-0.0130249	0.0103966	0.210278	fixed_IVW_correl	-0.0130249	0.00960073	0.174891	EGGER_correl	-0.0123797	0.0128085	0.333784	Weighted median	-0.0261827	0.0104484	0.0122136	Weighted mode	-0.0301706	0.0125041	0.0183052	Plasma Protein
4886_3_CCL7_MCP_3	CCL7	57	random_IVW_correl	-0.0111234	0.0088796	0.210318	fixed_IVW_correl	-0.0111234	0.00761499	0.144091	EGGER_correl	-0.006816	0.0102659	0.506726	Weighted median	-0.00897596	0.00875067	0.305011	Weighted mode	-0.012887	0.00835608	0.128651	Plasma Protein
5358_3_OMD_OMD	OMD	2	fixed_IVW_correl	0.0882703	0.0704946	0.210512	random_IVW_correl	0.0882703	0.0704946	0.210512	NA	NA	NA	NA	NA	NA	NA	NA	NA	NA	NA	NA	Plasma Protein
11237_49_PCOLCE_PCOC1	PCOLCE	9	random_IVW_correl	0.0421792	0.0337556	0.211466	fixed_IVW_correl	0.0421792	0.0293883	0.15122	EGGER_correl	0.0578848	0.0470389	0.218482	Weighted median	0.035921	0.0268938	0.181659	Weighted mode	0.0345914	0.0319527	0.310542	Plasma Protein
13102_1_FAM3D_FAM3D	FAM3D	13	random_IVW_correl	-0.0210327	0.0168661	0.212382	fixed_IVW_correl	-0.0210327	0.0143505	0.142746	EGGER_correl	-0.0335975	0.0165909	0.0428609	Weighted median	-0.0141543	0.0163964	0.387998	Weighted mode	-0.0187522	0.0163566	0.273951	Plasma Protein
16851_50_SCO2_SCO2	SCO2	1	fixed_IVW_correl	-0.0668388	0.0537141	0.213373	random_IVW_correl	-0.0668388	NA	NA	NA	NA	NA	NA	NA	NA	NA	NA	NA	NA	NA	NA	Plasma Protein
9557_5_MANSC1_MANS1	MANSC1	6	random_IVW_correl	-0.0336363	0.0270537	0.213751	fixed_IVW_correl	-0.0336363	0.0199075	0.0910993	EGGER_correl	-0.0568907	0.0262106	0.0299674	Weighted median	-0.0320012	0.0191979	0.0955314	Weighted mode	-0.030503	0.0180937	0.152638	Plasma Protein
10512_13_CSF2RB_IL3RB	CSF2RB	57	random_IVW_correl	-0.0117895	0.00948984	0.214114	fixed_IVW_correl	-0.0117895	0.00860436	0.17063	EGGER_correl	0.000243778	0.0137188	0.985823	Weighted median	-0.013336	0.0100746	0.185594	Weighted mode	-0.0120305	0.0104997	0.256754	Plasma Protein
7244_16_IGFLR1_TM149	IGFLR1	43	random_IVW_correl	0.0133247	0.0107673	0.215895	fixed_IVW_correl	0.0133247	0.0107673	0.215895	EGGER_correl	0.00392953	0.0176894	0.824205	Weighted median	0.0137577	0.0125091	0.271412	Weighted mode	0.00661264	0.013451	0.625555	Plasma Protein
4187_49_PGD_6_Phosphogluconate_dehydrogenase	PGD	1	fixed_IVW_correl	0.0889319	0.0721548	0.217757	random_IVW_correl	0.0889319	NA	NA	NA	NA	NA	NA	NA	NA	NA	NA	NA	NA	NA	NA	Plasma Protein
5688_65_CBLN4_CBLN4	CBLN4	24	random_IVW_correl	-0.0194143	0.0158205	0.219761	fixed_IVW_correl	-0.0194143	0.0158205	0.219761	EGGER_correl	0.0171416	0.0369946	0.64311	Weighted median	-0.0190132	0.0187519	0.310613	Weighted mode	-0.0115847	0.0247754	0.644479	Plasma Protein
2911_27_MDK_Midkine	MDK	3	fixed_IVW_correl	0.0578248	0.0472355	0.220884	random_IVW_correl	0.0578248	0.0556502	0.298769	EGGER_correl	0.145452	0.107083	0.174362	Weighted median	0.0645031	0.050447	0.201027	Weighted mode	0.0876916	0.0635165	0.301446	Plasma Protein
5646_20_RNASE6_RNAS6	RNASE6	122	random_IVW_correl	0.00680931	0.00556899	0.221436	fixed_IVW_correl	0.00680931	0.00462713	0.141127	EGGER_correl	0.00959901	0.0070483	0.173233	Weighted median	0.00786208	0.00664689	0.23688	Weighted mode	0.00892673	0.00669551	0.184957	Plasma Protein
18183_3_LDLRAP1_ARH	LDLRAP1	3	fixed_IVW_correl	-0.0543413	0.0446203	0.223277	random_IVW_correl	-0.0543413	0.0588049	0.355436	EGGER_correl	-0.0353538	0.12326	0.774249	Weighted median	-0.057762	0.0460234	0.209458	Weighted mode	-0.0658129	0.0489311	0.310844	Plasma Protein
9223_11_MANF_ARMET	MANF	2	fixed_IVW_correl	0.088124	0.072428	0.223714	random_IVW_correl	0.088124	0.072428	0.223714	NA	NA	NA	NA	NA	NA	NA	NA	NA	NA	NA	NA	Plasma Protein
2962_50_PTHLH_PTHrP	PTHLH	4	random_IVW_correl	0.0471901	0.0388306	0.224259	fixed_IVW_correl	0.0471901	0.0388306	0.224259	EGGER_correl	0.119322	0.0951598	0.209875	Weighted median	0.0448086	0.0392572	0.253699	Weighted mode	0.0725325	0.0421651	0.183882	Plasma Protein
2813_11_AGRP_ART	AGRP	4	random_IVW_correl	-0.031501	0.0259596	0.224954	fixed_IVW_correl	-0.031501	0.0218747	0.149849	EGGER_correl	-0.0211867	0.0302988	0.484389	Weighted median	-0.0378253	0.0220374	0.0860866	Weighted mode	-0.0383005	0.0216588	0.175155	Plasma Protein
8697_38_GPC1_Glypican_1	GPC1	42	random_IVW_correl	-0.0152815	0.0125997	0.225188	fixed_IVW_correl	-0.0152815	0.010939	0.162421	EGGER_correl	-0.0214719	0.0139421	0.123544	Weighted median	-0.015317	0.0114017	0.179145	Weighted mode	-0.0122679	0.0118836	0.307967	Plasma Protein
17419_17_TES_TES	TES	3	fixed_IVW_correl	-0.0640327	0.0527986	0.225217	random_IVW_correl	-0.0640327	0.0870022	0.461737	EGGER_correl	-0.167689	0.133313	0.208444	Weighted median	-0.121754	0.0674572	0.0710883	Weighted mode	-0.147449	0.0841225	0.221734	Plasma Protein
12560_9_NT5C_NT5C	NT5C	19	random_IVW_correl	-0.0178903	0.0148368	0.227893	fixed_IVW_correl	-0.0178903	0.0141554	0.206283	EGGER_correl	-0.0233785	0.0181505	0.197734	Weighted median	-0.0210807	0.0138887	0.129057	Weighted mode	-0.0275894	0.0155508	0.0929542	Plasma Protein
13700_10_ANXA2_annexin_II	ANXA2	79	random_IVW_correl	0.00796754	0.00662296	0.22897	fixed_IVW_correl	0.00796754	0.00662296	0.22897	EGGER_correl	0.0100102	0.00760824	0.188272	Weighted median	0.0128463	0.0075181	0.0875031	Weighted mode	0.01155	0.00730409	0.117856	Plasma Protein
16900_29_MDGA1_MDGA1	MDGA1	108	random_IVW_correl	-0.00484362	0.00402961	0.229361	fixed_IVW_correl	-0.00484362	0.00354207	0.171483	EGGER_correl	-0.00211772	0.00525558	0.686987	Weighted median	-0.0106903	0.0047876	0.0255541	Weighted mode	-0.0100129	0.00593302	0.0943907	Plasma Protein
15591_28_GPX1_Glutathione_peroxidase	GPX1	1	fixed_IVW_correl	-0.0434992	0.0362286	0.229873	random_IVW_correl	-0.0434992	NA	NA	NA	NA	NA	NA	NA	NA	NA	NA	NA	NA	NA	NA	Plasma Protein
7980_72_B3GNT2_B3GN2	B3GNT2	24	random_IVW_correl	0.0358031	0.0298315	0.23007	fixed_IVW_correl	0.0358031	0.0213336	0.0932985	EGGER_correl	-0.017095	0.0406174	0.673843	Weighted median	0.0277775	0.0226377	0.219806	Weighted mode	-0.00266731	0.0301657	0.930307	Plasma Protein
12387_7_PDLIM4_PDLI4	PDLIM4	2	fixed_IVW_correl	0.0405334	0.0338236	0.23077	random_IVW_correl	0.0405334	0.0751326	0.589548	NA	NA	NA	NA	NA	NA	NA	NA	NA	NA	NA	NA	Plasma Protein
9197_4_LGALS9_LEG9	LGALS9	4	random_IVW_correl	-0.0606887	0.0506504	0.230844	fixed_IVW_correl	-0.0606887	0.0506504	0.230844	EGGER_correl	-0.0559574	0.109647	0.609813	Weighted median	-0.0784619	0.0474537	0.0982416	Weighted mode	-0.0804699	0.051874	0.218634	Plasma Protein
3028_36_CCL23_Ck_b_8_1	CCL23	37	random_IVW_correl	-0.00529194	0.00441937	0.231135	fixed_IVW_correl	-0.00529194	0.00441937	0.231135	EGGER_correl	-0.00507104	0.00673895	0.451752	Weighted median	-0.000493964	0.00619785	0.936476	Weighted mode	-0.00371773	0.00554244	0.506645	Plasma Protein
7266_4_SERPINA9_SPA9	SERPINA9	19	random_IVW_correl	0.0219619	0.0183583	0.231583	fixed_IVW_correl	0.0219619	0.0176171	0.212534	EGGER_correl	0.0468254	0.0332204	0.158676	Weighted median	0.0105613	0.0190175	0.578658	Weighted mode	0.00804236	0.0212652	0.70971	Plasma Protein
8229_1_GXYLT1_GXLT1	GXYLT1	23	random_IVW_correl	-0.00454537	0.00380106	0.231767	fixed_IVW_correl	-0.00454537	0.00350428	0.1946	EGGER_correl	-0.00471882	0.0129224	0.714988	Weighted median	-0.00627017	0.0128831	0.626472	Weighted mode	-0.00693394	0.0118211	0.563463	Plasma Protein
5060_62_CD274_B7_H1	CD274	20	random_IVW_correl	-0.0286296	0.0239798	0.232516	fixed_IVW_correl	-0.0286296	0.0191945	0.135818	EGGER_correl	-0.0254082	0.0268231	0.343511	Weighted median	-0.00747172	0.0193163	0.698898	Weighted mode	1.38299e-05	0.0214399	0.999492	Plasma Protein
3396_54_REN_Renin	REN	7	random_IVW_correl	0.0375928	0.0314901	0.232557	fixed_IVW_correl	0.0375928	0.0314901	0.232557	EGGER_correl	0.12484	0.086089	0.147024	Weighted median	0.0516182	0.037355	0.167025	Weighted mode	0.0765535	0.0488093	0.167831	Plasma Protein
15414_316_LDHA_LDHA	LDHA	1	fixed_IVW_correl	-0.114195	0.0958516	0.233509	random_IVW_correl	-0.114195	NA	NA	NA	NA	NA	NA	NA	NA	NA	NA	NA	NA	NA	NA	Plasma Protein
11360_39_RRM1_RRM1	RRM1	2	fixed_IVW_correl	-0.104295	0.0875443	0.233522	random_IVW_correl	-0.104295	0.0875443	0.233522	NA	NA	NA	NA	NA	NA	NA	NA	NA	NA	NA	NA	Plasma Protein
12571_14_ARL3_ARL3	ARL3	6	random_IVW_correl	0.0739032	0.0620465	0.233617	fixed_IVW_correl	0.0739032	0.0253802	0.00359305	EGGER_correl	0.165267	0.0798683	0.0385232	Weighted median	0.0805172	0.0392693	0.0403268	Weighted mode	0.153013	0.0766374	0.102386	Plasma Protein
15480_2_VNN2_VNN2	VNN2	68	random_IVW_correl	0.00839737	0.0070589	0.234198	fixed_IVW_correl	0.00839737	0.00592165	0.156168	EGGER_correl	0.0142952	0.00827346	0.0840183	Weighted median	0.00897224	0.00677356	0.185305	Weighted mode	0.010099	0.00588033	0.0905228	Plasma Protein
8916_32_STIM1_STIM1	STIM1	2	fixed_IVW_correl	0.0629201	0.0529472	0.234693	random_IVW_correl	0.0629201	0.0529472	0.234693	NA	NA	NA	NA	NA	NA	NA	NA	NA	NA	NA	NA	Plasma Protein
7999_23_ENTPD1_CD39	ENTPD1	10	random_IVW_correl	0.0311994	0.0262845	0.235232	fixed_IVW_correl	0.0311994	0.0262845	0.235232	EGGER_correl	0.0122092	0.0478788	0.798721	Weighted median	0.0280861	0.0283645	0.322083	Weighted mode	0.0314471	0.0298493	0.319561	Plasma Protein
11102_22_REG4_REG4	REG4	7	random_IVW_correl	-0.0299042	0.0252899	0.237024	fixed_IVW_correl	-0.0299042	0.0252899	0.237024	EGGER_correl	-0.0571226	0.0552288	0.301	Weighted median	-0.0275832	0.026444	0.296912	Weighted mode	-0.0283071	0.0316512	0.405581	Plasma Protein
3593_72_CASP3_Caspase_3	CASP3	9	random_IVW_correl	-0.0375806	0.0317924	0.237181	fixed_IVW_correl	-0.0375806	0.0317924	0.237181	EGGER_correl	-0.0532935	0.0578813	0.357188	Weighted median	-0.0508718	0.0293768	0.0833277	Weighted mode	-0.0529589	0.0347217	0.16571	Plasma Protein
13988_67_NMRAL1_NMRL1	NMRAL1	59	random_IVW_correl	-0.0115844	0.00983302	0.23875	fixed_IVW_correl	-0.0115844	0.0084765	0.171734	EGGER_correl	-0.0163539	0.0120658	0.175292	Weighted median	-0.0347353	0.0108748	0.00140261	Weighted mode	-0.0414559	0.0122641	0.00130071	Plasma Protein
9251_28_MAN2B2_MA2B2	MAN2B2	86	random_IVW_correl	0.0070633	0.00599817	0.238966	fixed_IVW_correl	0.0070633	0.00599817	0.238966	EGGER_correl	0.00570071	0.00832877	0.493685	Weighted median	0.00498085	0.00769043	0.517199	Weighted mode	0.00450177	0.00717279	0.531937	Plasma Protein
4498_62_NCAM1_NCAM_120	NCAM1	33	random_IVW_correl	-0.0169304	0.0143788	0.239012	fixed_IVW_correl	-0.0169304	0.0127845	0.185405	EGGER_correl	-0.0386042	0.0182292	0.0341991	Weighted median	-0.0388496	0.0161018	0.0158325	Weighted mode	-0.0410677	0.0172038	0.0230591	Plasma Protein
18813_15_DDX19A_DD19A	DDX19A	1	fixed_IVW_correl	-0.0937847	0.0797285	0.239475	random_IVW_correl	-0.0937847	NA	NA	NA	NA	NA	NA	NA	NA	NA	NA	NA	NA	NA	NA	Plasma Protein
5460_60_DDX19B_DEAD_box_protein_19B	DDX19B	1	fixed_IVW_correl	-0.0977031	0.0830597	0.239475	random_IVW_correl	-0.0977031	Inf	1	NA	NA	NA	NA	NA	NA	NA	NA	NA	NA	NA	NA	Plasma Protein
10372_18_STAT6_STAT6	STAT6	3	fixed_IVW_correl	-0.0468795	0.039918	0.240237	random_IVW_correl	-0.0468795	0.039918	0.240237	EGGER_correl	-0.126758	0.162236	0.434615	Weighted median	-0.0581634	0.0509266	0.253412	Weighted mode	-0.071794	0.0656027	0.388001	Plasma Protein
2654_19_TNFRSF1A_TNF_sR_I	TNFRSF1A	3	fixed_IVW_correl	0.046962	0.0401332	0.24194	random_IVW_correl	0.046962	0.0401332	0.24194	EGGER_correl	0.0333756	0.0560919	0.551833	Weighted median	0.0546239	0.0378364	0.148828	Weighted mode	0.0554752	0.0422847	0.319898	Plasma Protein
16913_8_RNASET2_RNT2	RNASET2	49	random_IVW_correl	0.0113803	0.0097355	0.242426	fixed_IVW_correl	0.0113803	0.00916807	0.214498	EGGER_correl	0.0131834	0.011449	0.249534	Weighted median	-0.00222383	0.0111737	0.842244	Weighted mode	-0.00129905	0.0119738	0.914058	Plasma Protein
4834_61_EPHA2_Epithelial_cell_kinase	EPHA2	18	random_IVW_correl	-0.0297949	0.0255585	0.243716	fixed_IVW_correl	-0.0297949	0.021363	0.163108	EGGER_correl	0.0262702	0.04108	0.522504	Weighted median	-0.0787477	0.0274552	0.0041278	Weighted mode	-0.0814192	0.032955	0.0243679	Plasma Protein
9241_40_SIRPG_SIRPG	SIRPG	4	random_IVW_correl	-0.039924	0.0342979	0.24441	fixed_IVW_correl	-0.039924	0.0342979	0.24441	EGGER_correl	-0.0406224	0.126679	0.74846	Weighted median	-0.0359039	0.0321297	0.263794	Weighted mode	-0.0353194	0.0352354	0.390018	Plasma Protein
18380_78_ALB_Albumin	ALB	1	fixed_IVW_correl	-0.100236	0.0865161	0.246627	random_IVW_correl	-0.100236	NA	NA	NA	NA	NA	NA	NA	NA	NA	NA	NA	NA	NA	NA	Plasma Protein
8099_42_SPON2_SPON2	SPON2	26	random_IVW_correl	-0.0215335	0.0186156	0.247376	fixed_IVW_correl	-0.0215335	0.015696	0.170092	EGGER_correl	-0.0228088	0.0224106	0.308788	Weighted median	-0.0212594	0.0169667	0.210205	Weighted mode	-0.0212376	0.0188311	0.270115	Plasma Protein
7921_65_FJX1_FJX1	FJX1	18	random_IVW_correl	0.0226116	0.0195531	0.247511	fixed_IVW_correl	0.0226116	0.0185196	0.222104	EGGER_correl	-0.0363637	0.0342993	0.28906	Weighted median	0.0229041	0.0219487	0.296704	Weighted mode	0.0224862	0.0221282	0.32379	Plasma Protein
5680_54_OBP2B_OBP2B	OBP2B	28	random_IVW_correl	-0.0207295	0.0179432	0.247975	fixed_IVW_correl	-0.0207295	0.0124083	0.0947966	EGGER_correl	0.0158344	0.0202879	0.435104	Weighted median	0.00402742	0.0150936	0.7896	Weighted mode	0.00451953	0.0159785	0.779448	Plasma Protein
11696_7_CRABP2_RABP2	CRABP2	17	random_IVW_correl	0.019036	0.0165372	0.249688	fixed_IVW_correl	0.019036	0.016279	0.242257	EGGER_correl	0.0263201	0.0235668	0.264067	Weighted median	0.0170636	0.01702	0.316072	Weighted mode	0.0149238	0.016523	0.379812	Plasma Protein
12686_15_MPST_THTM	MPST	3	fixed_IVW_correl	0.0507317	0.0440776	0.249748	random_IVW_correl	0.0507317	0.0556855	0.362275	EGGER_correl	0.0435349	0.114288	0.703261	Weighted median	0.0708173	0.0480761	0.140744	Weighted mode	0.0800432	0.058934	0.307326	Plasma Protein
3049_61_PRSS1_Trypsin	PRSS1	1	fixed_IVW_correl	-0.0971714	0.084607	0.250761	random_IVW_correl	-0.0971714	NA	NA	NA	NA	NA	NA	NA	NA	NA	NA	NA	NA	NA	NA	Plasma Protein
19223_6_RAB1A_RAB1A	RAB1A	2	fixed_IVW_correl	-0.0930233	0.0811191	0.251485	random_IVW_correl	-0.0930233	0.147425	0.528049	NA	NA	NA	NA	NA	NA	NA	NA	NA	NA	NA	NA	Plasma Protein
13982_33_RGS18_RGS18	RGS18	1	fixed_IVW_correl	-0.102669	0.0895707	0.251698	random_IVW_correl	-0.102669	Inf	1	NA	NA	NA	NA	NA	NA	NA	NA	NA	NA	NA	NA	Plasma Protein
16561_9_A1BG_Alpha_1B_glycoprotein	A1BG	14	random_IVW_correl	0.0169951	0.0148697	0.253067	fixed_IVW_correl	0.0169951	0.0119491	0.154941	EGGER_correl	0.0188671	0.0148299	0.203291	Weighted median	0.0153829	0.0126666	0.224576	Weighted mode	0.0111943	0.0129665	0.403606	Plasma Protein
6431_68_PCYOX1_PCYOX	PCYOX1	46	random_IVW_correl	-0.0116975	0.0102366	0.253157	fixed_IVW_correl	-0.0116975	0.00754917	0.12126	EGGER_correl	-0.0195164	0.0106554	0.0670104	Weighted median	-0.00952881	0.00882214	0.280097	Weighted mode	-0.00944447	0.00898023	0.298554	Plasma Protein
17691_1_TPP1_TPP1	TPP1	7	random_IVW_correl	0.027033	0.0236621	0.253263	fixed_IVW_correl	0.027033	0.0236621	0.253263	EGGER_correl	0.0496286	0.0639306	0.437579	Weighted median	0.02225	0.0282823	0.431451	Weighted mode	-0.0117573	0.0387454	0.771794	Plasma Protein
2778_10_IL22_IL_22	IL22	2	fixed_IVW_correl	-0.0835809	0.0731835	0.253424	random_IVW_correl	-0.0835809	0.0731835	0.253424	NA	NA	NA	NA	NA	NA	NA	NA	NA	NA	NA	NA	Plasma Protein
9343_16_IL2RB_IL_2_sRb	IL2RB	1	fixed_IVW_correl	0.0589716	0.0518284	0.255194	random_IVW_correl	0.0589716	NA	NA	NA	NA	NA	NA	NA	NA	NA	NA	NA	NA	NA	NA	Plasma Protein
18458_4_PTGES2_PGES2	PTGES2	1	fixed_IVW_correl	0.0789017	0.0693524	0.255249	random_IVW_correl	0.0789017	Inf	1	NA	NA	NA	NA	NA	NA	NA	NA	NA	NA	NA	NA	Plasma Protein
5636_10_MFAP4_MFAP4	MFAP4	8	random_IVW_correl	0.0259636	0.0228215	0.255253	fixed_IVW_correl	0.0259636	0.0209995	0.216312	EGGER_correl	0.0026268	0.0286232	0.926879	Weighted median	0.0361363	0.0237095	0.127476	Weighted mode	0.0344447	0.0263392	0.232271	Plasma Protein
10511_10_COL6A3_Collagen_alpha_3_VI_	COL6A3	4	random_IVW_correl	-0.0433813	0.038139	0.25535	fixed_IVW_correl	-0.0433813	0.038139	0.25535	EGGER_correl	-0.116848	0.180141	0.516565	Weighted median	-0.0359189	0.039448	0.362539	Weighted mode	-0.0319922	0.0405447	0.487687	Plasma Protein
13068_139_CCS_CCS	CCS	1	fixed_IVW_correl	0.0510066	0.0448819	0.255762	random_IVW_correl	0.0510066	NA	NA	NA	NA	NA	NA	NA	NA	NA	NA	NA	NA	NA	NA	Plasma Protein
8360_169_NCR1_NKp46	NCR1	23	random_IVW_correl	0.0146575	0.0129047	0.256031	fixed_IVW_correl	0.0146575	0.0119293	0.219187	EGGER_correl	0.0565404	0.0221501	0.0106923	Weighted median	0.0123336	0.0181647	0.497146	Weighted mode	0.0198794	0.0181054	0.284085	Plasma Protein
3331_8_RGMB_RGMB	RGMB	11	random_IVW_correl	-0.0436392	0.0385003	0.257014	fixed_IVW_correl	-0.0436392	0.026861	0.104242	EGGER_correl	-0.0560446	0.0695354	0.420251	Weighted median	-0.0563954	0.0258187	0.0289415	Weighted mode	-0.053471	0.0260011	0.0667788	Plasma Protein
9759_13_IDO1_INDO	IDO1	1	fixed_IVW_correl	-0.101238	0.0893615	0.257253	random_IVW_correl	-0.101238	NA	NA	NA	NA	NA	NA	NA	NA	NA	NA	NA	NA	NA	NA	Plasma Protein
12893_159_IFI16_IP16	IFI16	1	fixed_IVW_correl	-0.105243	0.0929846	0.257703	random_IVW_correl	-0.105243	NA	NA	NA	NA	NA	NA	NA	NA	NA	NA	NA	NA	NA	NA	Plasma Protein
4801_13_LPO_PERL	LPO	15	random_IVW_correl	-0.026915	0.0238301	0.258705	fixed_IVW_correl	-0.026915	0.0180132	0.135128	EGGER_correl	-0.0454091	0.0280312	0.105244	Weighted median	-0.0279944	0.0174627	0.108912	Weighted mode	-0.0286423	0.0172064	0.118198	Plasma Protein
15576_158_RNASE3_ECP	RNASE3	38	random_IVW_correl	0.0143946	0.0127479	0.258827	fixed_IVW_correl	0.0143946	0.0109148	0.187234	EGGER_correl	0.0147456	0.0157411	0.348881	Weighted median	0.0209283	0.0142726	0.142559	Weighted mode	0.0215339	0.0145787	0.148117	Plasma Protein
6448_36_SEMA3C_Sema_E	SEMA3C	4	random_IVW_correl	0.0992929	0.0881211	0.259836	fixed_IVW_correl	0.0992929	0.0369698	0.0072359	EGGER_correl	0.21334	0.184139	0.246626	Weighted median	0.189906	0.0575332	0.000964051	Weighted mode	0.199222	0.0496747	0.0278163	Plasma Protein
16605_2_C1QTNF9_C1T9A	C1QTNF9	13	random_IVW_correl	0.0348417	0.0310336	0.261561	fixed_IVW_correl	0.0348417	0.0239233	0.145285	EGGER_correl	-0.00308229	0.0390754	0.937127	Weighted median	0.0141175	0.0228605	0.536871	Weighted mode	0.0168101	0.0237011	0.491718	Plasma Protein
9841_197_PAICS_Multifunctional_protein_ADE2	PAICS	1	fixed_IVW_correl	0.0751493	0.0670545	0.262407	random_IVW_correl	0.0751493	Inf	1	NA	NA	NA	NA	NA	NA	NA	NA	NA	NA	NA	NA	Plasma Protein
3221_54_SFRP1_SARP_2	SFRP1	25	random_IVW_correl	-0.0224589	0.0200884	0.263566	fixed_IVW_correl	-0.0224589	0.0179076	0.209786	EGGER_correl	-0.049694	0.0374851	0.184939	Weighted median	-0.0320728	0.0210429	0.127468	Weighted mode	-0.0384396	0.0281955	0.185433	Plasma Protein
7918_114_AMY1A_Amylase__alpha_1A	AMY1A	39	random_IVW_correl	-0.00891174	0.00798031	0.264116	fixed_IVW_correl	-0.00891174	0.00708169	0.208239	EGGER_correl	-0.0145676	0.00981833	0.137884	Weighted median	-0.0190021	0.0092623	0.0402133	Weighted mode	-0.0214572	0.0111477	0.0617634	Plasma Protein
5202_4_PPID_PPID	PPID	20	random_IVW_correl	-0.0200311	0.0179606	0.264728	fixed_IVW_correl	-0.0200311	0.013678	0.143063	EGGER_correl	-0.0174886	0.017363	0.313822	Weighted median	-0.020983	0.0150601	0.163534	Weighted mode	-0.0175179	0.0137148	0.216883	Plasma Protein
17377_1_AKR1C3_Aldose_reductase_like_C3	AKR1C3	29	random_IVW_correl	0.0180873	0.016221	0.264826	fixed_IVW_correl	0.0180873	0.016221	0.264826	EGGER_correl	0.0332753	0.0319517	0.297679	Weighted median	0.0312197	0.021182	0.140515	Weighted mode	0.0478531	0.0360155	0.194681	Plasma Protein
15584_9_CFHR2_FHR2	CFHR2	49	random_IVW_correl	0.00506442	0.00454465	0.265121	fixed_IVW_correl	0.00506442	0.00450776	0.26123	EGGER_correl	0.00145899	0.00605184	0.809491	Weighted median	-0.00160618	0.00516145	0.755657	Weighted mode	-0.0020958	0.00509037	0.682379	Plasma Protein
14101_2_CNTFR_CNTFR_alpha	CNTFR	12	random_IVW_correl	0.022413	0.0201305	0.265543	fixed_IVW_correl	0.022413	0.0201305	0.265543	EGGER_correl	0.00585714	0.0361938	0.871442	Weighted median	0.00575447	0.0200455	0.774058	Weighted mode	0.00781337	0.0233248	0.74394	Plasma Protein
16079_2_TEC_TEC	TEC	8	random_IVW_correl	0.0373304	0.0336021	0.266587	fixed_IVW_correl	0.0373304	0.0325707	0.251739	EGGER_correl	-0.126312	0.125241	0.313189	Weighted median	0.0162195	0.0319564	0.611768	Weighted mode	0.0110155	0.0368782	0.773842	Plasma Protein
11145_72_KIAA1549L_K154L	KIAA1549L	35	random_IVW_correl	-0.0161928	0.01459	0.267062	fixed_IVW_correl	-0.0161928	0.0138756	0.243211	EGGER_correl	-0.0223191	0.0224871	0.320938	Weighted median	-0.0296944	0.0143933	0.0391052	Weighted mode	-0.0247901	0.0159081	0.128416	Plasma Protein
6930_95_ST8SIA6_SIA8F	ST8SIA6	1	fixed_IVW_correl	-0.119587	0.107858	0.267538	random_IVW_correl	-0.119587	Inf	1	NA	NA	NA	NA	NA	NA	NA	NA	NA	NA	NA	NA	Plasma Protein
10558_26_PCDH9_PCDH9	PCDH9	28	random_IVW_correl	-0.0153762	0.0138711	0.267644	fixed_IVW_correl	-0.0153762	0.0138103	0.265543	EGGER_correl	-0.0171502	0.0204168	0.400905	Weighted median	-0.00254286	0.0148651	0.864175	Weighted mode	0.00309326	0.0192138	0.873298	Plasma Protein
12494_99_GABARAPL2_GBRL2	GABARAPL2	2	fixed_IVW_correl	0.0617943	0.055895	0.268925	random_IVW_correl	0.0617943	0.055895	0.268925	NA	NA	NA	NA	NA	NA	NA	NA	NA	NA	NA	NA	Plasma Protein
4209_60_VTA1_DRG_1	VTA1	1	fixed_IVW_correl	0.110116	0.0996253	0.269028	random_IVW_correl	0.110116	NA	NA	NA	NA	NA	NA	NA	NA	NA	NA	NA	NA	NA	NA	Plasma Protein
6544_33_NELL1_NELL1	NELL1	52	random_IVW_correl	0.00964283	0.00872467	0.269057	fixed_IVW_correl	0.00964283	0.00760283	0.204684	EGGER_correl	0.0120392	0.0102065	0.238173	Weighted median	0.0251882	0.0095993	0.00869146	Weighted mode	0.0344945	0.0108426	0.00249527	Plasma Protein
8297_8_DNAJC10_DJC10	DNAJC10	2	fixed_IVW_correl	0.0607992	0.0550596	0.269487	random_IVW_correl	0.0607992	0.0550596	0.269487	NA	NA	NA	NA	NA	NA	NA	NA	NA	NA	NA	NA	Plasma Protein
18162_167_IRAK4_IRAK4	IRAK4	1	fixed_IVW_correl	-0.0815857	0.0739533	0.269938	random_IVW_correl	-0.0815857	NA	NA	NA	NA	NA	NA	NA	NA	NA	NA	NA	NA	NA	NA	Plasma Protein
13534_20_MYOM2_MYOM2	MYOM2	3	fixed_IVW_correl	-0.0737094	0.0669381	0.270827	random_IVW_correl	-0.0737094	0.0669381	0.270827	EGGER_correl	-0.0413297	0.534674	0.938386	Weighted median	-0.0679624	0.062307	0.275375	Weighted mode	-0.0672413	0.0700021	0.438132	Plasma Protein
13545_97_EIF1AD_EIF1A	EIF1AD	4	random_IVW_correl	0.0295943	0.0269106	0.271451	fixed_IVW_correl	0.0295943	0.0269106	0.271451	EGGER_correl	0.023201	0.0293879	0.429835	Weighted median	0.0283969	0.0256799	0.268813	Weighted mode	0.0270051	0.0257101	0.370695	Plasma Protein
5813_58_EPO_Epo	EPO	1	fixed_IVW_correl	0.0801771	0.07292	0.27154	random_IVW_correl	0.0801771	NA	NA	NA	NA	NA	NA	NA	NA	NA	NA	NA	NA	NA	NA	Plasma Protein
9288_7_FKBP7_FKBP7	FKBP7	20	random_IVW_correl	-0.0203534	0.0185152	0.271647	fixed_IVW_correl	-0.0203534	0.0147681	0.168142	EGGER_correl	-0.0202242	0.0178273	0.256604	Weighted median	-0.023512	0.016873	0.16348	Weighted mode	-0.0310835	0.0194916	0.127275	Plasma Protein
10605_22_APMAP_APMAP	APMAP	7	random_IVW_correl	0.0372115	0.0339389	0.272893	fixed_IVW_correl	0.0372115	0.0339389	0.272893	EGGER_correl	0.0832803	0.056729	0.142094	Weighted median	0.0329835	0.0339308	0.331011	Weighted mode	0.0401749	0.0378594	0.329452	Plasma Protein
6382_17_MANBA_MANBA	MANBA	29	random_IVW_correl	0.015093	0.0137751	0.273224	fixed_IVW_correl	0.015093	0.0116079	0.193523	EGGER_correl	0.0355029	0.0180967	0.0497805	Weighted median	0.0134634	0.0117598	0.252265	Weighted mode	0.0159339	0.011238	0.167266	Plasma Protein
2811_27_ANGPT1_Angiopoietin_1	ANGPT1	1	fixed_IVW_correl	0.0821763	0.0750501	0.273538	random_IVW_correl	0.0821763	NA	NA	NA	NA	NA	NA	NA	NA	NA	NA	NA	NA	NA	NA	Plasma Protein
9719_145_MMP16_MMP_16	MMP16	1	fixed_IVW_correl	-0.0852871	0.0779521	0.273913	random_IVW_correl	-0.0852871	Inf	1	NA	NA	NA	NA	NA	NA	NA	NA	NA	NA	NA	NA	Plasma Protein
2827_23_CX3CL1_Fractalkine_CX3CL_1	CX3CL1	2	fixed_IVW_correl	0.0492204	0.0452591	0.276805	random_IVW_correl	0.0492204	0.103975	0.635939	NA	NA	NA	NA	NA	NA	NA	NA	NA	NA	NA	NA	Plasma Protein
15441_6_GM2A_SAP3	GM2A	27	random_IVW_correl	-0.0157576	0.0145164	0.277698	fixed_IVW_correl	-0.0157576	0.0138119	0.253921	EGGER_correl	-0.0205667	0.0187353	0.272313	Weighted median	-0.0160662	0.0130034	0.216629	Weighted mode	-0.013102	0.0130526	0.324733	Plasma Protein
3210_1_METAP1_METAP1	METAP1	1	fixed_IVW_correl	0.0834056	0.0769672	0.278519	random_IVW_correl	0.0834056	NA	NA	NA	NA	NA	NA	NA	NA	NA	NA	NA	NA	NA	NA	Plasma Protein
8403_18_FASN_Fatty_acid_synthase	FASN	7	random_IVW_correl	0.0352795	0.0325564	0.278524	fixed_IVW_correl	0.0352795	0.0325564	0.278524	EGGER_correl	0.0101543	0.0545195	0.852248	Weighted median	0.0280685	0.029664	0.344039	Weighted mode	0.0229756	0.0337581	0.52151	Plasma Protein
13463_1_PXDN_PXDN	PXDN	9	random_IVW_correl	-0.0545225	0.0503969	0.279314	fixed_IVW_correl	-0.0545225	0.0273347	0.0460843	EGGER_correl	-0.144238	0.0798058	0.0707054	Weighted median	-0.0316304	0.0324543	0.329753	Weighted mode	-0.066358	0.0361013	0.103345	Plasma Protein
18343_10_DECR2_DECR2	DECR2	86	random_IVW_correl	0.0104221	0.00963549	0.279412	fixed_IVW_correl	0.0104221	0.00853603	0.222101	EGGER_correl	0.00117906	0.0123429	0.923898	Weighted median	0.0148817	0.0093056	0.109771	Weighted mode	0.00997524	0.00933396	0.288229	Plasma Protein
6609_22_CNP_CN37	CNP	2	fixed_IVW_correl	-0.066575	0.0616213	0.279968	random_IVW_correl	-0.066575	0.098377	0.498575	NA	NA	NA	NA	NA	NA	NA	NA	NA	NA	NA	NA	Plasma Protein
18831_6_LRIG1_LRIG1	LRIG1	71	random_IVW_correl	-0.00817287	0.00757381	0.280545	fixed_IVW_correl	-0.00817287	0.00704797	0.246209	EGGER_correl	-0.00887896	0.0099512	0.372259	Weighted median	0.00408982	0.00864945	0.636326	Weighted mode	0.00154223	0.00787994	0.845399	Plasma Protein
2864_2_MAP2K1_MEK1	MAP2K1	2	fixed_IVW_correl	0.0645487	0.0598719	0.280984	random_IVW_correl	0.0645487	0.103961	0.534669	NA	NA	NA	NA	NA	NA	NA	NA	NA	NA	NA	NA	Plasma Protein
8024_64_TPST2_TPST2	TPST2	8	random_IVW_correl	-0.0392089	0.0363853	0.281211	fixed_IVW_correl	-0.0392089	0.0307311	0.202001	EGGER_correl	0.0994046	0.0804623	0.216675	Weighted median	-0.0155869	0.0304781	0.609062	Weighted mode	-0.0201969	0.0302421	0.525634	Plasma Protein
8660_5_OLFML3_OLFL3	OLFML3	2	fixed_IVW_correl	-0.0551339	0.0511735	0.281306	random_IVW_correl	-0.0551339	0.0582099	0.343559	NA	NA	NA	NA	NA	NA	NA	NA	NA	NA	NA	NA	Plasma Protein
17456_53_GOLM1_GOLM1	GOLM1	16	random_IVW_correl	-0.0169586	0.0157415	0.281337	fixed_IVW_correl	-0.0169586	0.0157415	0.281337	EGGER_correl	-0.00451079	0.0211032	0.830743	Weighted median	-0.0287594	0.0166484	0.0840848	Weighted mode	-0.0327483	0.0170796	0.0744348	Plasma Protein
17514_48_RAB21_RAB21	RAB21	1	fixed_IVW_correl	-0.0650145	0.0603965	0.281721	random_IVW_correl	-0.0650145	Inf	1	NA	NA	NA	NA	NA	NA	NA	NA	NA	NA	NA	NA	Plasma Protein
6923_1_PLOD2_PLOD2	PLOD2	3	fixed_IVW_correl	0.0590686	0.0548906	0.281876	random_IVW_correl	0.0590686	0.0548906	0.281876	EGGER_correl	0.0989874	0.304197	0.744875	Weighted median	0.0587377	0.0601238	0.328596	Weighted mode	0.0619501	0.0714882	0.477525	Plasma Protein
7779_86_CHST11_CHSTB	CHST11	40	random_IVW_correl	0.0124004	0.0115297	0.282143	fixed_IVW_correl	0.0124004	0.0115297	0.282143	EGGER_correl	-0.0109864	0.0182687	0.547587	Weighted median	0.00399171	0.0129941	0.758696	Weighted mode	0.00646041	0.0150741	0.670589	Plasma Protein
15440_57_PCSK2_NEC2	PCSK2	3	fixed_IVW_correl	-0.0579907	0.0540347	0.283176	random_IVW_correl	-0.0579907	0.0540347	0.283176	EGGER_correl	-0.00270084	0.54117	0.996018	Weighted median	-0.0562885	0.0469286	0.230353	Weighted mode	-0.0540226	0.0593901	0.459038	Plasma Protein
9769_48_DNER_DNER	DNER	22	random_IVW_correl	-0.0178538	0.0166447	0.283431	fixed_IVW_correl	-0.0178538	0.0166447	0.283431	EGGER_correl	0.0128454	0.0300485	0.669022	Weighted median	-0.0066767	0.0186146	0.719833	Weighted mode	-0.0024177	0.0225882	0.915778	Plasma Protein
5852_6_S100A12_S100A12	S100A12	8	random_IVW_correl	0.0243734	0.0227245	0.283467	fixed_IVW_correl	0.0243734	0.0227245	0.283467	EGGER_correl	0.0138445	0.0414952	0.73865	Weighted median	0.0185494	0.0231142	0.422259	Weighted mode	0.0156894	0.02387	0.532005	Plasma Protein
9995_6_DUT_DUT	DUT	1	fixed_IVW_correl	-0.0935873	0.0873254	0.283852	random_IVW_correl	-0.0935873	Inf	1	NA	NA	NA	NA	NA	NA	NA	NA	NA	NA	NA	NA	Plasma Protein
9263_57_SIAE_SIAE	SIAE	1	fixed_IVW_correl	0.0587986	0.0549727	0.284801	random_IVW_correl	0.0587986	NA	NA	NA	NA	NA	NA	NA	NA	NA	NA	NA	NA	NA	NA	Plasma Protein
9021_1_HAVCR1_TIM_1	HAVCR1	38	random_IVW_correl	0.0136354	0.0127659	0.285469	fixed_IVW_correl	0.0136354	0.0102704	0.184295	EGGER_correl	-0.0143346	0.0153566	0.350589	Weighted median	0.0374731	0.0127925	0.00339736	Weighted mode	0.0349312	0.0136624	0.014802	Plasma Protein
8973_23_FCRL4_FCRL4	FCRL4	113	random_IVW_correl	0.00643376	0.00602565	0.285643	fixed_IVW_correl	0.00643376	0.00536341	0.230308	EGGER_correl	0.0102546	0.00735166	0.163054	Weighted median	0.00392761	0.00601523	0.513792	Weighted mode	0.00730174	0.00574831	0.206632	Plasma Protein
3029_52_CD209_DC_SIGN	CD209	29	random_IVW_correl	0.0141253	0.0132777	0.287402	fixed_IVW_correl	0.0141253	0.0118355	0.232687	EGGER_correl	0.004741	0.0186099	0.798911	Weighted median	0.00998027	0.0131912	0.449298	Weighted mode	0.00814918	0.0128704	0.53176	Plasma Protein
4961_17_ANXA2_annexin_II	ANXA2	62	random_IVW_correl	0.00950713	0.00894539	0.287874	fixed_IVW_correl	0.00950713	0.00861123	0.269576	EGGER_correl	0.0166282	0.0101163	0.100239	Weighted median	0.0155567	0.00924616	0.0924722	Weighted mode	0.013079	0.00874742	0.140021	Plasma Protein
8300_82_PEX14_PEX14	PEX14	1	fixed_IVW_correl	-0.102697	0.0967804	0.288628	random_IVW_correl	-0.102697	Inf	1	NA	NA	NA	NA	NA	NA	NA	NA	NA	NA	NA	NA	Plasma Protein
19338_3_LZIC_LZIC	LZIC	1	fixed_IVW_correl	0.120084	0.113171	0.28865	random_IVW_correl	0.120084	NA	NA	NA	NA	NA	NA	NA	NA	NA	NA	NA	NA	NA	NA	Plasma Protein
9962_1_CDHR5_MUCDL	CDHR5	1	fixed_IVW_correl	0.0970433	0.0917386	0.290136	random_IVW_correl	0.0970433	NA	NA	NA	NA	NA	NA	NA	NA	NA	NA	NA	NA	NA	NA	Plasma Protein
16318_12_ACVRL1_ALK_1	ACVRL1	10	random_IVW_correl	-0.0380509	0.035973	0.290164	fixed_IVW_correl	-0.0380509	0.0233512	0.103205	EGGER_correl	-0.021869	0.0418873	0.601605	Weighted median	-0.000218751	0.0248984	0.99299	Weighted mode	0.00172375	0.0272239	0.950897	Plasma Protein
17224_12_OGN_MIME	OGN	29	random_IVW_correl	0.0157747	0.0149393	0.291005	fixed_IVW_correl	0.0157747	0.0131736	0.231132	EGGER_correl	-0.0321677	0.0261262	0.218232	Weighted median	-0.00193948	0.0140552	0.890248	Weighted mode	-0.00447417	0.01545	0.774264	Plasma Protein
15636_49_SORCS1_SORC1	SORCS1	2	fixed_IVW_correl	-0.0683338	0.064782	0.291504	random_IVW_correl	-0.0683338	0.064782	0.291504	NA	NA	NA	NA	NA	NA	NA	NA	NA	NA	NA	NA	Plasma Protein
4706_17_EPB41_41	EPB41	2	fixed_IVW_correl	-0.068081	0.0646379	0.292218	random_IVW_correl	-0.068081	0.0646379	0.292218	NA	NA	NA	NA	NA	NA	NA	NA	NA	NA	NA	NA	Plasma Protein
2515_14_GFRA2_GFRa_2	GFRA2	65	random_IVW_correl	-0.0112379	0.0106814	0.292752	fixed_IVW_correl	-0.0112379	0.00922403	0.223097	EGGER_correl	-0.00179934	0.0158808	0.90979	Weighted median	-0.0102995	0.0113296	0.363305	Weighted mode	7.49882e-05	0.0121003	0.995075	Plasma Protein
7019_13_SEMA7A_Semaphorin_7A	SEMA7A	1	fixed_IVW_correl	-0.0721968	0.0687407	0.293591	random_IVW_correl	-0.0721968	Inf	1	NA	NA	NA	NA	NA	NA	NA	NA	NA	NA	NA	NA	Plasma Protein
9213_24_FTCD_FTCD	FTCD	22	random_IVW_correl	0.014851	0.014144	0.293722	fixed_IVW_correl	0.014851	0.0131759	0.259684	EGGER_correl	0.0133038	0.0160487	0.407124	Weighted median	0.0295797	0.0149192	0.047406	Weighted mode	0.0320762	0.0154922	0.050926	Plasma Protein
6525_17_DUSP13_DUSP13	DUSP13	6	random_IVW_correl	-0.0382031	0.036449	0.294581	fixed_IVW_correl	-0.0382031	0.0216334	0.0774075	EGGER_correl	0.00487101	0.0381275	0.898342	Weighted median	-0.0361525	0.0359988	0.315249	Weighted mode	0.0271909	0.0336255	0.455462	Plasma Protein
18422_41_MVD_ERG19	MVD	2	fixed_IVW_correl	-0.0682379	0.0651453	0.294882	random_IVW_correl	-0.0682379	0.143824	0.635177	NA	NA	NA	NA	NA	NA	NA	NA	NA	NA	NA	NA	Plasma Protein
4145_58_NTF3_Neurotrophin_3	NTF3	9	random_IVW_correl	-0.0339796	0.0324796	0.295477	fixed_IVW_correl	-0.0339796	0.0324796	0.295477	EGGER_correl	-0.0871444	0.058319	0.135104	Weighted median	0.00212487	0.0387951	0.95632	Weighted mode	0.0158192	0.0620388	0.805165	Plasma Protein
4471_50_TGM3_TGM3	TGM3	30	random_IVW_correl	0.0138999	0.013297	0.295863	fixed_IVW_correl	0.0138999	0.0113333	0.220022	EGGER_correl	-0.00136399	0.0155628	0.930159	Weighted median	0.00666332	0.0140093	0.634333	Weighted mode	0.0103592	0.0150271	0.49607	Plasma Protein
9748_31_GSTM3_GSTM3_3	GSTM3	89	random_IVW_correl	0.00910675	0.00875972	0.298518	fixed_IVW_correl	0.00910675	0.00478434	0.056982	EGGER_correl	0.0224657	0.0083465	0.00711043	Weighted median	-0.000924828	0.00813906	0.909532	Weighted mode	0.0182756	0.00837483	0.0317589	Plasma Protein
18401_18_ALKBH3_ALKB3	ALKBH3	25	random_IVW_correl	-0.0189879	0.0182785	0.298894	fixed_IVW_correl	-0.0189879	0.0146214	0.194068	EGGER_correl	-0.074081	0.0297715	0.012835	Weighted median	-0.0153722	0.0172885	0.373919	Weighted mode	-0.0220862	0.0156628	0.171339	Plasma Protein
18934_50_TGM2_Tissue_transglutaminase	TGM2	6	random_IVW_correl	-0.0532059	0.0512484	0.299179	fixed_IVW_correl	-0.0532059	0.0265133	0.0447751	EGGER_correl	0.0102154	0.0560606	0.855409	Weighted median	-0.0536264	0.0253918	0.0346901	Weighted mode	-0.0498794	0.025952	0.112642	Plasma Protein
5108_72_NOTCH3_Notch_3	NOTCH3	2	fixed_IVW_correl	0.0577672	0.0558967	0.301387	random_IVW_correl	0.0577672	0.0718358	0.421307	NA	NA	NA	NA	NA	NA	NA	NA	NA	NA	NA	NA	Plasma Protein
16825_20_ATXN3_ATX3	ATXN3	32	random_IVW_correl	0.0148811	0.0144424	0.302831	fixed_IVW_correl	0.0148811	0.0144424	0.302831	EGGER_correl	0.0488553	0.0248574	0.0493658	Weighted median	0.00857388	0.0160739	0.593754	Weighted mode	0.0200093	0.0165747	0.23648	Plasma Protein
8323_163_TFF3_TFF3	TFF3	3	fixed_IVW_correl	-0.0528461	0.0514378	0.304242	random_IVW_correl	-0.0528461	0.0514378	0.304242	EGGER_correl	-0.0322405	2.27238	0.98868	Weighted median	-0.0495736	0.0536791	0.355738	Weighted mode	-0.0448585	0.060767	0.537259	Plasma Protein
9337_43_TAC1_TKN1	TAC1	20	random_IVW_correl	0.0246123	0.0239681	0.304479	fixed_IVW_correl	0.0246123	0.0196424	0.2102	EGGER_correl	0.0668607	0.0321501	0.0375584	Weighted median	0.0178168	0.0207465	0.390458	Weighted mode	0.0171681	0.0240073	0.483231	Plasma Protein
19446_1_GMPR2_GMPR2	GMPR2	14	random_IVW_correl	0.00451583	0.00440574	0.305369	fixed_IVW_correl	0.00451583	0.00440574	0.305369	EGGER_correl	0.0062819	0.00522901	0.229613	Weighted median	0.00302149	0.00476712	0.526199	Weighted mode	0.00348023	0.00505057	0.502889	Plasma Protein
15525_294_ADH1C_ADH1G	ADH1C	4	random_IVW_correl	-0.0937221	0.0914955	0.305677	fixed_IVW_correl	-0.0937221	0.0343546	0.00637043	EGGER_correl	-0.0300834	0.169362	0.859015	Weighted median	-0.0787945	0.0345791	0.0226864	Weighted mode	-0.0719488	0.0365071	0.143333	Plasma Protein
18332_17_CPLX1_CPLX1	CPLX1	1	fixed_IVW_correl	-0.0905991	0.0887263	0.307204	random_IVW_correl	-0.0905991	Inf	1	NA	NA	NA	NA	NA	NA	NA	NA	NA	NA	NA	NA	Plasma Protein
16914_104_CD14_sCD14	CD14	17	random_IVW_correl	-0.024758	0.0242567	0.307411	fixed_IVW_correl	-0.024758	0.0191935	0.197079	EGGER_correl	0.0456976	0.0293495	0.119468	Weighted median	-0.0231451	0.0186972	0.215755	Weighted mode	-0.0168675	0.0187807	0.382436	Plasma Protein
13124_20_ISLR2_ISLR2	ISLR2	22	random_IVW_correl	0.0256539	0.0251973	0.308621	fixed_IVW_correl	0.0256539	0.0160713	0.110432	EGGER_correl	-0.0217066	0.0417097	0.602771	Weighted median	0.0249553	0.0213392	0.242218	Weighted mode	-0.01162	0.0290156	0.692853	Plasma Protein
7648_9_MYBPC1_MYPC1	MYBPC1	1	fixed_IVW_correl	-0.0637648	0.0628031	0.309956	random_IVW_correl	-0.0637648	Inf	1	NA	NA	NA	NA	NA	NA	NA	NA	NA	NA	NA	NA	Plasma Protein
10424_31_NPDC1_NPDC1	NPDC1	1	fixed_IVW_correl	0.0973173	0.0961051	0.311245	random_IVW_correl	0.0973173	Inf	1	NA	NA	NA	NA	NA	NA	NA	NA	NA	NA	NA	NA	Plasma Protein
4328_2_BOC_BOC	BOC	22	random_IVW_correl	0.0212081	0.020944	0.311248	fixed_IVW_correl	0.0212081	0.0169188	0.210016	EGGER_correl	-0.00639624	0.0248159	0.796602	Weighted median	0.038466	0.0198416	0.0525432	Weighted mode	0.0310383	0.0214125	0.161957	Plasma Protein
7198_197_FAM20B_FA20B	FAM20B	3	fixed_IVW_correl	-0.0474829	0.0471147	0.313543	random_IVW_correl	-0.0474829	0.0471147	0.313543	EGGER_correl	-0.0377091	0.129073	0.77017	Weighted median	-0.0456289	0.049713	0.358699	Weighted mode	-0.0622876	0.0624744	0.423802	Plasma Protein
6247_9_SIRPB1_SIRB1	SIRPB1	146	random_IVW_correl	0.00334765	0.00333939	0.316115	fixed_IVW_correl	0.00334765	0.00271721	0.217942	EGGER_correl	0.00519398	0.00357179	0.1459	Weighted median	0.00456642	0.00376103	0.224695	Weighted mode	0.00263934	0.0035434	0.457561	Plasma Protein
15387_44_NRP2_Neuropilin_2	NRP2	19	random_IVW_correl	0.0183981	0.0183638	0.316408	fixed_IVW_correl	0.0183981	0.0180322	0.30759	EGGER_correl	0.000109249	0.0329349	0.997353	Weighted median	0.0127109	0.0214082	0.552686	Weighted mode	-0.00769634	0.0396573	0.848294	Plasma Protein
13603_7_RFESD_RFESD	RFESD	1	fixed_IVW_correl	0.0811787	0.0810687	0.316654	random_IVW_correl	0.0811787	Inf	1	NA	NA	NA	NA	NA	NA	NA	NA	NA	NA	NA	NA	Plasma Protein
3059_50_TNFSF13B_BAFF	TNFSF13B	2	fixed_IVW_correl	-0.0579066	0.057988	0.31799	random_IVW_correl	-0.0579066	0.057988	0.31799	NA	NA	NA	NA	NA	NA	NA	NA	NA	NA	NA	NA	Plasma Protein
10490_3_RPN1_RPN1	RPN1	6	random_IVW_correl	0.0466161	0.0467568	0.318768	fixed_IVW_correl	0.0466161	0.0327856	0.15507	EGGER_correl	0.0601577	0.0732473	0.411478	Weighted median	0.0486955	0.0302154	0.107047	Weighted mode	0.0490389	0.0315988	0.181383	Plasma Protein
11377_19_ADH7_ADH7	ADH7	22	random_IVW_correl	-0.0242695	0.0243828	0.319564	fixed_IVW_correl	-0.0242695	0.0173469	0.161793	EGGER_correl	-0.0416069	0.0273403	0.128056	Weighted median	-0.0216573	0.0175435	0.21702	Weighted mode	-0.0209421	0.0173254	0.240192	Plasma Protein
2973_15_CD36_CD36_ANTIGEN	CD36	15	random_IVW_correl	-0.0182788	0.0184146	0.320891	fixed_IVW_correl	-0.0182788	0.0184146	0.320891	EGGER_correl	-0.00191561	0.0459979	0.966781	Weighted median	-0.00164797	0.0193159	0.93201	Weighted mode	0.00186669	0.0188923	0.922692	Plasma Protein
7841_84_ESAM_ESAM	ESAM	15	random_IVW_correl	0.0225567	0.0227988	0.322477	fixed_IVW_correl	0.0225567	0.0181444	0.213804	EGGER_correl	0.0316622	0.030673	0.301956	Weighted median	0.0404186	0.0216654	0.0620999	Weighted mode	0.0301888	0.0238653	0.226534	Plasma Protein
3009_3_TGFBR3_TGF_b_R_III	TGFBR3	9	random_IVW_correl	0.0536166	0.054443	0.324712	fixed_IVW_correl	0.0536166	0.0361638	0.138179	EGGER_correl	0.0482433	0.124668	0.698776	Weighted median	-0.0238659	0.0413169	0.563513	Weighted mode	-0.0341135	0.0543778	0.547918	Plasma Protein
3191_50_WFIKKN1_WFKN1	WFIKKN1	8	random_IVW_correl	0.0305862	0.031077	0.325015	fixed_IVW_correl	0.0305862	0.031077	0.325015	EGGER_correl	-0.0070005	0.0605387	0.90794	Weighted median	0.0418947	0.0319811	0.190202	Weighted mode	0.038349	0.0361823	0.324393	Plasma Protein
17515_6_HSPA13_STCH	HSPA13	2	fixed_IVW_correl	-0.0503438	0.0513247	0.326648	random_IVW_correl	-0.0503438	0.0513247	0.326648	NA	NA	NA	NA	NA	NA	NA	NA	NA	NA	NA	NA	Plasma Protein
14688_6_PTPN7_PTN7	PTPN7	1	fixed_IVW_correl	-0.111702	0.114098	0.327577	random_IVW_correl	-0.111702	NA	NA	NA	NA	NA	NA	NA	NA	NA	NA	NA	NA	NA	NA	Plasma Protein
11241_8_ASL_ARLY	ASL	5	random_IVW_correl	-0.0409437	0.0418273	0.327641	fixed_IVW_correl	-0.0409437	0.0388189	0.291546	EGGER_correl	-0.264737	0.172581	0.125032	Weighted median	-0.00603692	0.0417206	0.884949	Weighted mode	-0.00630612	0.0446514	0.894515	Plasma Protein
10440_26_CLMP_ACAM	CLMP	13	random_IVW_correl	0.021702	0.0221842	0.327945	fixed_IVW_correl	0.021702	0.0219475	0.322755	EGGER_correl	-0.00191549	0.0342643	0.955419	Weighted median	0.0218	0.0220949	0.323811	Weighted mode	0.0230786	0.0199905	0.270778	Plasma Protein
8325_37_ADH4_ADH4	ADH4	4	random_IVW_correl	-0.040964	0.0419059	0.32831	fixed_IVW_correl	-0.040964	0.0419059	0.32831	EGGER_correl	0.0262032	0.237213	0.912042	Weighted median	-0.0470929	0.0430895	0.274434	Weighted mode	-0.0318709	0.0558836	0.608384	Plasma Protein
8841_65_CILP2_CILP2	CILP2	3	fixed_IVW_correl	-0.0478707	0.049111	0.329687	random_IVW_correl	-0.0478707	0.0593214	0.419682	EGGER_correl	-0.162196	0.177678	0.361312	Weighted median	-0.0802678	0.0513538	0.118044	Weighted mode	-0.0965103	0.0588905	0.242921	Plasma Protein
2697_7_PF4_PF_4	PF4	2	fixed_IVW_correl	0.0460819	0.0472865	0.329796	random_IVW_correl	0.0460819	0.0472865	0.329796	NA	NA	NA	NA	NA	NA	NA	NA	NA	NA	NA	NA	Plasma Protein
15626_223_HSPG2_Perlecan	HSPG2	22	random_IVW_correl	-0.0197221	0.0203485	0.332435	fixed_IVW_correl	-0.0197221	0.0166284	0.235602	EGGER_correl	-0.0333948	0.0231414	0.148998	Weighted median	-0.0199538	0.018091	0.270041	Weighted mode	-0.0206301	0.0180617	0.266226	Plasma Protein
8065_245_PATE4_PATE4	PATE4	5	random_IVW_correl	0.0378276	0.0390527	0.33273	fixed_IVW_correl	0.0378276	0.0390527	0.33273	EGGER_correl	0.065878	0.319682	0.836733	Weighted median	0.0370169	0.0349035	0.288895	Weighted mode	0.0447089	0.0406577	0.333223	Plasma Protein
15535_3_PRSS27_Marapsin	PRSS27	8	random_IVW_correl	-0.0420917	0.0434627	0.332817	fixed_IVW_correl	-0.0420917	0.0280043	0.132828	EGGER_correl	-0.0778494	0.0449865	0.0835398	Weighted median	-0.0446869	0.0305245	0.143203	Weighted mode	-0.0580287	0.0314731	0.10775	Plasma Protein
17746_77_FIS1_FIS1	FIS1	4	random_IVW_correl	-0.0311509	0.0321888	0.333166	fixed_IVW_correl	-0.0311509	0.0321888	0.333166	EGGER_correl	0.00567933	0.810125	0.994407	Weighted median	-0.0275338	0.02988	0.356801	Weighted mode	-0.0271724	0.0314684	0.451383	Plasma Protein
19173_5_ZFAND1_ZFAN1	ZFAND1	9	random_IVW_correl	-0.0264017	0.0273176	0.333808	fixed_IVW_correl	-0.0264017	0.0273176	0.333808	EGGER_correl	-0.0618682	0.0610581	0.310932	Weighted median	-0.0429106	0.0274274	0.117697	Weighted mode	-0.0501007	0.0337145	0.175579	Plasma Protein
2780_35_LTF_Lactoferrin	LTF	21	random_IVW_correl	0.0231994	0.0240274	0.334275	fixed_IVW_correl	0.0231994	0.0170986	0.174845	EGGER_correl	0.0314077	0.0238901	0.18862	Weighted median	0.0233333	0.0202863	0.250061	Weighted mode	0.024175	0.0192369	0.223343	Plasma Protein
6451_64_ASPN_ASPN	ASPN	30	random_IVW_correl	-0.0130039	0.0134713	0.334391	fixed_IVW_correl	-0.0130039	0.0119028	0.27461	EGGER_correl	0.0126591	0.0196699	0.519849	Weighted median	0.00369922	0.0132456	0.78003	Weighted mode	0.00391738	0.0145389	0.789497	Plasma Protein
3835_11_TLR2_TLR2	TLR2	1	fixed_IVW_correl	-0.128316	0.133041	0.334806	random_IVW_correl	-0.128316	Inf	1	NA	NA	NA	NA	NA	NA	NA	NA	NA	NA	NA	NA	Plasma Protein
7096_30_RMDN1_RMD1	RMDN1	27	random_IVW_correl	0.0191644	0.0198869	0.335211	fixed_IVW_correl	0.0191644	0.0153852	0.212898	EGGER_correl	0.0879605	0.0294382	0.0028084	Weighted median	0.0397999	0.0166433	0.0167869	Weighted mode	0.0373285	0.0163296	0.0306519	Plasma Protein
17773_26_NAPG_SNAG	NAPG	1	fixed_IVW_correl	0.0652594	0.067747	0.335406	random_IVW_correl	0.0652594	NA	NA	NA	NA	NA	NA	NA	NA	NA	NA	NA	NA	NA	NA	Plasma Protein
11214_40_DNAJB9_DNJB9	DNAJB9	1	fixed_IVW_correl	0.11726	0.121899	0.336076	random_IVW_correl	0.11726	Inf	1	NA	NA	NA	NA	NA	NA	NA	NA	NA	NA	NA	NA	Plasma Protein
14076_74_CST4_Cystatin_S	CST4	35	random_IVW_correl	-0.0117188	0.0121835	0.336121	fixed_IVW_correl	-0.0117188	0.0121835	0.336121	EGGER_correl	-0.00813521	0.0203441	0.689244	Weighted median	-0.0101415	0.0119398	0.395664	Weighted mode	-0.00836779	0.011579	0.474826	Plasma Protein
15503_15_LEFTY2_Lefty_A	LEFTY2	10	random_IVW_correl	0.024133	0.0252368	0.33894	fixed_IVW_correl	0.024133	0.0244865	0.324346	EGGER_correl	-0.00315218	0.0521439	0.951796	Weighted median	0.0208535	0.0242929	0.390661	Weighted mode	0.0181867	0.0261061	0.503617	Plasma Protein
5091_28_LILRB2_ILT_4	LILRB2	96	random_IVW_correl	-0.00320396	0.003352	0.339155	fixed_IVW_correl	-0.00320396	0.00284333	0.259812	EGGER_correl	-0.00291333	0.00442852	0.510631	Weighted median	-0.00240594	0.00642955	0.708255	Weighted mode	-0.00223646	0.00482693	0.644188	Plasma Protein
7866_11_DNAJC30_DJC30	DNAJC30	5	random_IVW_correl	-0.0404027	0.0423159	0.339685	fixed_IVW_correl	-0.0404027	0.0300547	0.178849	EGGER_correl	-0.0876228	0.0499542	0.0794198	Weighted median	-0.0558848	0.0290678	0.0545345	Weighted mode	-0.0576609	0.0298609	0.125673	Plasma Protein
14618_26_VOPP1_ECOP	VOPP1	2	fixed_IVW_correl	-0.0460878	0.0482831	0.339814	random_IVW_correl	-0.0460878	0.0508668	0.36491	NA	NA	NA	NA	NA	NA	NA	NA	NA	NA	NA	NA	Plasma Protein
3773_15_TEK_sTie_2	TEK	17	random_IVW_correl	0.02075	0.0217895	0.340947	fixed_IVW_correl	0.02075	0.0172721	0.22961	EGGER_correl	0.0142017	0.0216762	0.512355	Weighted median	0.0272643	0.0190861	0.153151	Weighted mode	0.0332888	0.0194989	0.10711	Plasma Protein
9826_135_FHIT_Fragile_histidine_triad_protein	FHIT	3	fixed_IVW_correl	-0.0508425	0.0535711	0.342588	random_IVW_correl	-0.0508425	0.0535711	0.342588	EGGER_correl	-0.100774	0.278836	0.717794	Weighted median	-0.0719368	0.0604422	0.233978	Weighted mode	-0.0871728	0.0769336	0.374726	Plasma Protein
5089_11_IL7R_IL_7_Ra	IL7R	2	fixed_IVW_correl	-0.0731292	0.0770986	0.342867	random_IVW_correl	-0.0731292	0.0779643	0.348253	NA	NA	NA	NA	NA	NA	NA	NA	NA	NA	NA	NA	Plasma Protein
6472_40_PMEL_GP100	PMEL	14	random_IVW_correl	-0.0258434	0.0272467	0.342877	fixed_IVW_correl	-0.0258434	0.0207178	0.21225	EGGER_correl	-0.0169488	0.0271944	0.533123	Weighted median	-0.0312246	0.0195819	0.11081	Weighted mode	-0.0319693	0.0200645	0.1351	Plasma Protein
15644_1_BTD_Biotinidase	BTD	49	random_IVW_correl	-0.0104737	0.0110546	0.34341	fixed_IVW_correl	-0.0104737	0.00912138	0.250864	EGGER_correl	-0.0138421	0.0114026	0.224768	Weighted median	-0.014079	0.0104436	0.177628	Weighted mode	-0.014601	0.00928582	0.122428	Plasma Protein
15398_2_GFER_HERV1	GFER	1	fixed_IVW_correl	-0.0904779	0.0955491	0.343676	random_IVW_correl	-0.0904779	NA	NA	NA	NA	NA	NA	NA	NA	NA	NA	NA	NA	NA	NA	Plasma Protein
10630_5_HTATIP2_HTAI2	HTATIP2	83	random_IVW_correl	-0.00905744	0.00957136	0.343992	fixed_IVW_correl	-0.00905744	0.00743672	0.223249	EGGER_correl	-0.00582527	0.0121042	0.630331	Weighted median	-0.00853235	0.00862946	0.322787	Weighted mode	-0.012288	0.00805213	0.130845	Plasma Protein
7970_315_ART3_NAR3	ART3	33	random_IVW_correl	-0.0155201	0.0164082	0.344213	fixed_IVW_correl	-0.0155201	0.0128863	0.228441	EGGER_correl	0.0129865	0.0220502	0.555893	Weighted median	-0.0208457	0.0160116	0.192947	Weighted mode	-0.0265491	0.0248604	0.293543	Plasma Protein
9901_28_EGLN1_EGLN1	EGLN1	20	random_IVW_correl	0.0152331	0.0161073	0.344288	fixed_IVW_correl	0.0152331	0.0161073	0.344288	EGGER_correl	0.0183535	0.0265595	0.489544	Weighted median	0.0240314	0.0187009	0.198779	Weighted mode	0.0337129	0.0238095	0.172977	Plasma Protein
2925_9_SERPINE1_PAI_1	SERPINE1	3	fixed_IVW_correl	0.0560619	0.0592798	0.344293	random_IVW_correl	0.0560619	0.0719219	0.435696	EGGER_correl	-0.262453	1.32313	0.842766	Weighted median	0.0487068	0.0614273	0.427826	Weighted mode	0.108868	0.0708512	0.264203	Plasma Protein
17343_6_SNPH_SNPH	SNPH	3	fixed_IVW_correl	-0.0508207	0.0539131	0.345865	random_IVW_correl	-0.0508207	0.0612013	0.406321	EGGER_correl	-0.0185391	0.2689	0.945034	Weighted median	-0.00565633	0.0665491	0.932265	Weighted mode	0.00257796	0.0827703	0.977982	Plasma Protein
12563_2_TNFAIP8_TFIP8	TNFAIP8	11	random_IVW_correl	0.0393235	0.0418932	0.347904	fixed_IVW_correl	0.0393235	0.0247657	0.112327	EGGER_correl	-0.0190793	0.056873	0.737269	Weighted median	0.00458135	0.0253104	0.856363	Weighted mode	0.00599285	0.0248858	0.814565	Plasma Protein
4559_64_KYNU_KYNU	KYNU	30	random_IVW_correl	-0.0160597	0.0171568	0.349243	fixed_IVW_correl	-0.0160597	0.0134509	0.232495	EGGER_correl	-0.0340999	0.0189894	0.0725363	Weighted median	-0.0221042	0.0150022	0.140645	Weighted mode	-0.0212642	0.0142378	0.146107	Plasma Protein
11117_2_SPATA20_SPT20	SPATA20	39	random_IVW_correl	0.0156117	0.016681	0.349325	fixed_IVW_correl	0.0156117	0.0133573	0.242492	EGGER_correl	0.0345998	0.0193628	0.0739499	Weighted median	0.0313962	0.0148416	0.0343943	Weighted mode	0.0257199	0.0147192	0.0886502	Plasma Protein
9234_8_TWSG1_TWSG1	TWSG1	2	fixed_IVW_correl	0.040025	0.0427708	0.349375	random_IVW_correl	0.040025	0.0427708	0.349375	NA	NA	NA	NA	NA	NA	NA	NA	NA	NA	NA	NA	Plasma Protein
8275_31_PEAR1_PEAR1	PEAR1	18	random_IVW_correl	0.0152299	0.016277	0.349444	fixed_IVW_correl	0.0152299	0.0150982	0.313108	EGGER_correl	0.0267811	0.0324017	0.408501	Weighted median	0.022714	0.0176508	0.198145	Weighted mode	0.0219027	0.0175633	0.22928	Plasma Protein
4992_49_GRN_GRN	GRN	12	random_IVW_correl	-0.0279781	0.0299315	0.349923	fixed_IVW_correl	-0.0279781	0.0222575	0.208746	EGGER_correl	-0.0229827	0.0418476	0.582868	Weighted median	-0.0355854	0.0227252	0.117373	Weighted mode	-0.0308497	0.0240689	0.226297	Plasma Protein
15384_15_KL_KLOTHO	KL	15	random_IVW_correl	-0.0296848	0.0317784	0.350242	fixed_IVW_correl	-0.0296848	0.0206264	0.150102	EGGER_correl	0.0301868	0.035714	0.397979	Weighted median	-0.0304835	0.0234049	0.192765	Weighted mode	-0.0261287	0.0276618	0.360892	Plasma Protein
17799_9_PGLS_6PGL	PGLS	8	random_IVW_correl	-0.0506358	0.0543339	0.351368	fixed_IVW_correl	-0.0506358	0.0304809	0.0966668	EGGER_correl	-0.0736397	0.0683059	0.280995	Weighted median	-0.0365055	0.0450942	0.418205	Weighted mode	-0.052531	0.0667954	0.457399	Plasma Protein
17396_23_ADH1A_ADH1A	ADH1A	5	random_IVW_correl	0.0343366	0.0368464	0.351395	fixed_IVW_correl	0.0343366	0.0368464	0.351395	EGGER_correl	-0.0164364	0.078959	0.835101	Weighted median	0.0455388	0.0378193	0.228545	Weighted mode	0.0613906	0.0526755	0.308596	Plasma Protein
9077_10_MAN1A2_MA1A2	MAN1A2	19	random_IVW_correl	0.0142927	0.0153476	0.351715	fixed_IVW_correl	0.0142927	0.0139471	0.305466	EGGER_correl	0.00450352	0.0204125	0.825384	Weighted median	0.0121566	0.0175098	0.487512	Weighted mode	0.00749518	0.0192746	0.701939	Plasma Protein
10015_119_KCNAB2_KCAB2	KCNAB2	2	fixed_IVW_correl	0.0657494	0.0709455	0.354052	random_IVW_correl	0.0657494	0.0709455	0.354052	NA	NA	NA	NA	NA	NA	NA	NA	NA	NA	NA	NA	Plasma Protein
3848_14_GAPDH_GAPDH__liver	GAPDH	1	fixed_IVW_correl	0.0909279	0.0981518	0.354238	random_IVW_correl	0.0909279	NA	NA	NA	NA	NA	NA	NA	NA	NA	NA	NA	NA	NA	NA	Plasma Protein
17682_1_CD46_CD46	CD46	16	random_IVW_correl	-0.0206158	0.0222586	0.354346	fixed_IVW_correl	-0.0206158	0.0183146	0.260315	EGGER_correl	-0.0675246	0.030655	0.0276141	Weighted median	-0.035706	0.0184648	0.0531456	Weighted mode	-0.0299422	0.018197	0.120666	Plasma Protein
5063_12_CD244_CD244	CD244	1	fixed_IVW_correl	0.0848786	0.0918041	0.355194	random_IVW_correl	0.0848786	Inf	1	NA	NA	NA	NA	NA	NA	NA	NA	NA	NA	NA	NA	Plasma Protein
13930_3_APOBEC3G_ABC3G	APOBEC3G	5	random_IVW_correl	0.0330563	0.0359181	0.357403	fixed_IVW_correl	0.0330563	0.0359181	0.357403	EGGER_correl	0.0837741	0.12522	0.503486	Weighted median	0.0436206	0.0345953	0.207351	Weighted mode	0.046574	0.0407687	0.317026	Plasma Protein
17153_46_KIR2DL3_KI2L3	KIR2DL3	130	random_IVW_correl	0.00518972	0.00564565	0.357969	fixed_IVW_correl	0.00518972	0.003737	0.164912	EGGER_correl	0.00813986	0.00708657	0.250708	Weighted median	0.00626782	0.00828834	0.449517	Weighted mode	0.00839655	0.00938848	0.372802	Plasma Protein
5749_53_CLPS_COL	CLPS	50	random_IVW_correl	-0.00865148	0.00943387	0.359108	fixed_IVW_correl	-0.00865148	0.00833842	0.299482	EGGER_correl	-0.000497769	0.012491	0.968212	Weighted median	0.00206353	0.00975402	0.832453	Weighted mode	0.00417895	0.0105663	0.694192	Plasma Protein
2750_3_APOA1_Apo_A_I	APOA1	12	random_IVW_correl	0.0275852	0.0300873	0.359227	fixed_IVW_correl	0.0275852	0.0180571	0.126597	EGGER_correl	-0.0259928	0.0333842	0.436218	Weighted median	0.0251202	0.0264056	0.341442	Weighted mode	-0.00120067	0.0303437	0.969146	Plasma Protein
12820_1_GRAP_GRAP	GRAP	1	fixed_IVW_correl	-0.123731	0.134984	0.359335	random_IVW_correl	-0.123731	NA	NA	NA	NA	NA	NA	NA	NA	NA	NA	NA	NA	NA	NA	Plasma Protein
3445_53_IL15RA_IL_15_Ra	IL15RA	1	fixed_IVW_correl	0.086656	0.0946848	0.360084	random_IVW_correl	0.086656	Inf	1	NA	NA	NA	NA	NA	NA	NA	NA	NA	NA	NA	NA	Plasma Protein
10419_1_SCARA5_SCAR5	SCARA5	33	random_IVW_correl	-0.0117543	0.0128467	0.360208	fixed_IVW_correl	-0.0117543	0.0122588	0.337635	EGGER_correl	-0.0210294	0.0179939	0.242527	Weighted median	-0.0157167	0.0149163	0.292041	Weighted mode	-0.0114334	0.0166495	0.497212	Plasma Protein
4192_10_AKR1A1_AK1A1	AKR1A1	18	random_IVW_correl	-0.0166675	0.0182175	0.360236	fixed_IVW_correl	-0.0166675	0.0109447	0.127788	EGGER_correl	-0.00717431	0.0216699	0.74059	Weighted median	-0.0173045	0.013238	0.191149	Weighted mode	-0.0157988	0.0118263	0.199191	Plasma Protein
3461_58_BCAN_PGCB	BCAN	9	random_IVW_correl	-0.0223448	0.0244369	0.360513	fixed_IVW_correl	-0.0223448	0.0244369	0.360513	EGGER_correl	0.0156203	0.120098	0.896517	Weighted median	-0.0233692	0.0247265	0.344606	Weighted mode	-0.00899468	0.0265276	0.743287	Plasma Protein
3220_40_RET_RET	RET	36	random_IVW_correl	0.0104242	0.0114087	0.360872	fixed_IVW_correl	0.0104242	0.0114087	0.360872	EGGER_correl	0.00553501	0.017078	0.745862	Weighted median	0.0171298	0.0107042	0.109535	Weighted mode	0.0149889	0.0111057	0.185792	Plasma Protein
2637_77_MRC1_Macrophage_mannose_receptor	MRC1	72	random_IVW_correl	-0.010326	0.0113143	0.361428	fixed_IVW_correl	-0.010326	0.00943987	0.274012	EGGER_correl	-0.016889	0.0134588	0.209526	Weighted median	-0.0321197	0.0115844	0.00555998	Weighted mode	-0.0341367	0.013328	0.0125546	Plasma Protein
9267_2_CPA4_CBPA4	CPA4	93	random_IVW_correl	0.00497576	0.00545836	0.361987	fixed_IVW_correl	0.00497576	0.00400821	0.214461	EGGER_correl	0.0014212	0.00560936	0.799988	Weighted median	0.00476679	0.00462403	0.3026	Weighted mode	0.00643738	0.00415724	0.124941	Plasma Protein
3607_71_DKK3_DKK3	DKK3	42	random_IVW_correl	0.0124316	0.0136382	0.362018	fixed_IVW_correl	0.0124316	0.0120722	0.303117	EGGER_correl	-0.00651161	0.0176251	0.711792	Weighted median	0.00420446	0.0137434	0.759662	Weighted mode	0.00739734	0.0133259	0.581837	Plasma Protein
5649_83_PSG4_PSG4	PSG4	89	random_IVW_correl	-0.00734176	0.00805988	0.362347	fixed_IVW_correl	-0.00734176	0.00675509	0.277104	EGGER_correl	-0.0234845	0.0115874	0.0426914	Weighted median	-0.018796	0.00783651	0.0164613	Weighted mode	-0.0177747	0.00778025	0.0247417	Plasma Protein
15368_3_BMPER_BMPER	BMPER	12	random_IVW_correl	-0.0273395	0.0300435	0.362823	fixed_IVW_correl	-0.0273395	0.0226488	0.227392	EGGER_correl	0.0514565	0.066481	0.438929	Weighted median	-0.0320979	0.0274008	0.241428	Weighted mode	-0.015899	0.0376139	0.680667	Plasma Protein
17856_23_NT5M_NT5M	NT5M	5	random_IVW_correl	0.0385765	0.042399	0.362905	fixed_IVW_correl	0.0385765	0.042399	0.362905	EGGER_correl	0.0379342	0.0998383	0.703977	Weighted median	0.0407288	0.0369913	0.27088	Weighted mode	0.0425293	0.0443546	0.391935	Plasma Protein
3807_1_FGF23_FGF23	FGF23	1	fixed_IVW_correl	0.0916324	0.101048	0.364502	random_IVW_correl	0.0916324	NA	NA	NA	NA	NA	NA	NA	NA	NA	NA	NA	NA	NA	NA	Plasma Protein
13384_110_FH_FUMH	FH	1	fixed_IVW_correl	0.0336704	0.0371749	0.36508	random_IVW_correl	0.0336704	NA	NA	NA	NA	NA	NA	NA	NA	NA	NA	NA	NA	NA	NA	Plasma Protein
5392_73_FAS_Fas__soluble	FAS	21	random_IVW_correl	-0.0348702	0.0385114	0.365226	fixed_IVW_correl	-0.0348702	0.0160751	0.0300667	EGGER_correl	0.0624759	0.0362791	0.085053	Weighted median	-0.00604163	0.0173668	0.727928	Weighted mode	-0.00207894	0.0181894	0.910144	Plasma Protein
18337_4_GMDS_GMDS	GMDS	1	fixed_IVW_correl	-0.090218	0.0997218	0.365626	random_IVW_correl	-0.090218	NA	NA	NA	NA	NA	NA	NA	NA	NA	NA	NA	NA	NA	NA	Plasma Protein
5837_49_LIFR_LIF_sR	LIFR	13	random_IVW_correl	0.0215474	0.0238357	0.365998	fixed_IVW_correl	0.0215474	0.0208846	0.302197	EGGER_correl	0.0655059	0.0438378	0.135103	Weighted median	0.0323361	0.0240401	0.178596	Weighted mode	0.0323373	0.0268652	0.251918	Plasma Protein
7928_183_TPST1_TPST1	TPST1	14	random_IVW_correl	0.0172129	0.019041	0.365999	fixed_IVW_correl	0.0172129	0.0149047	0.248145	EGGER_correl	0.0394908	0.0318676	0.215266	Weighted median	0.0176022	0.0163965	0.28303	Weighted mode	0.0150575	0.0157457	0.356372	Plasma Protein
15466_30_COL9A1_CO9A1	COL9A1	3	fixed_IVW_correl	0.0448428	0.0497053	0.366964	random_IVW_correl	0.0448428	0.0883948	0.611943	EGGER_correl	0.100266	0.344466	0.770992	Weighted median	0.0359129	0.0626284	0.566355	Weighted mode	0.0507018	0.0854531	0.613123	Plasma Protein
3348_49_BMP1_BMP_1	BMP1	4	random_IVW_correl	-0.129423	0.143804	0.368123	fixed_IVW_correl	-0.129423	0.0539806	0.0165038	EGGER_correl	-0.00396491	0.584028	0.994583	Weighted median	-0.105422	0.0621325	0.0897487	Weighted mode	-0.0849787	0.111368	0.500953	Plasma Protein
12381_26_CBR1_CBR1	CBR1	12	random_IVW_correl	-0.0135895	0.0151432	0.369504	fixed_IVW_correl	-0.0135895	0.014351	0.34367	EGGER_correl	-0.0140592	0.0166066	0.397215	Weighted median	-0.00127663	0.0155831	0.934707	Weighted mode	-0.00112125	0.0166303	0.947455	Plasma Protein
19143_38_CYB5R2_NB5R2	CYB5R2	30	random_IVW_correl	-0.0153359	0.0171262	0.370538	fixed_IVW_correl	-0.0153359	0.0129326	0.235688	EGGER_correl	-0.0147866	0.0256759	0.564688	Weighted median	-0.00285669	0.0159955	0.858257	Weighted mode	-0.000810913	0.0211853	0.969729	Plasma Protein
9599_6_PIANP_PIANP	PIANP	12	random_IVW_correl	0.0247724	0.0276653	0.370556	fixed_IVW_correl	0.0247724	0.0276653	0.370556	EGGER_correl	-0.0345461	0.0613467	0.573348	Weighted median	0.00499648	0.0280193	0.85847	Weighted mode	0.00571053	0.031117	0.85773	Plasma Protein
12395_86_DARS2_SYDM	DARS2	3	fixed_IVW_correl	-0.0394556	0.0441062	0.371023	random_IVW_correl	-0.0394556	0.0623611	0.526933	EGGER_correl	0.0512755	0.125483	0.682815	Weighted median	-0.0446756	0.0516579	0.387129	Weighted mode	-0.0453214	0.0713642	0.590345	Plasma Protein
13720_95_PRTN3_Proteinase_3	PRTN3	71	random_IVW_correl	-0.00699199	0.00781935	0.37122	fixed_IVW_correl	-0.00699199	0.0073082	0.338703	EGGER_correl	-0.0165654	0.0114182	0.146836	Weighted median	0.0154544	0.0110799	0.163072	Weighted mode	0.0156457	0.0132402	0.24133	Plasma Protein
9183_7_IFNAR1_IFN_a_b_R1	IFNAR1	57	random_IVW_correl	0.00739072	0.00827553	0.371814	fixed_IVW_correl	0.00739072	0.00672952	0.272094	EGGER_correl	0.000706839	0.00862161	0.934659	Weighted median	0.0140465	0.00926584	0.129534	Weighted mode	0.00844772	0.00865448	0.333208	Plasma Protein
17403_14_ACADSB_acyl_Coenzyme_A_dehydrogenase	ACADSB	4	random_IVW_correl	-0.0426231	0.0479591	0.374143	fixed_IVW_correl	-0.0426231	0.0393738	0.27902	EGGER_correl	-0.0388154	0.113782	0.732999	Weighted median	-0.062778	0.0467677	0.179487	Weighted mode	-0.0898521	0.0546329	0.19859	Plasma Protein
3495_15_CXCL6_GCP_2	CXCL6	60	random_IVW_correl	-0.00790324	0.00889847	0.374456	fixed_IVW_correl	-0.00790324	0.00743002	0.287469	EGGER_correl	-0.0065879	0.00966491	0.495472	Weighted median	0.00762555	0.00913837	0.404025	Weighted mode	0.00912881	0.00968221	0.349606	Plasma Protein
9326_33_ITIH2_ITI_heavy_chain_H2	ITIH2	56	random_IVW_correl	0.00696866	0.00784793	0.374561	fixed_IVW_correl	0.00696866	0.00763424	0.361339	EGGER_correl	0.00575947	0.00887558	0.516395	Weighted median	0.0107325	0.00951898	0.259539	Weighted mode	0.0194154	0.00839116	0.0244423	Plasma Protein
2977_7_EDAR_EDAR	EDAR	30	random_IVW_correl	0.00933331	0.0105169	0.374833	fixed_IVW_correl	0.00933331	0.0105169	0.374833	EGGER_correl	0.020898	0.0138029	0.130019	Weighted median	0.00856052	0.01222	0.483593	Weighted mode	0.00688885	0.0113983	0.550293	Plasma Protein
5687_5_PRKCSH_GLU2B	PRKCSH	2	fixed_IVW_correl	0.0493309	0.0556051	0.37499	random_IVW_correl	0.0493309	0.0856081	0.564452	NA	NA	NA	NA	NA	NA	NA	NA	NA	NA	NA	NA	Plasma Protein
15322_35_CRADD_CRADD	CRADD	1	fixed_IVW_correl	0.0829551	0.0939697	0.377352	random_IVW_correl	0.0829551	Inf	1	NA	NA	NA	NA	NA	NA	NA	NA	NA	NA	NA	NA	Plasma Protein
3810_50_FGR_FGR	FGR	8	random_IVW_correl	0.0378185	0.042841	0.377364	fixed_IVW_correl	0.0378185	0.026342	0.151095	EGGER_correl	0.0479226	0.0600946	0.425188	Weighted median	0.0451052	0.0352503	0.200697	Weighted mode	0.0918546	0.0386046	0.0489274	Plasma Protein
5701_81_CLEC3B_Tetranectin	CLEC3B	8	random_IVW_correl	0.0390374	0.0442356	0.377513	fixed_IVW_correl	0.0390374	0.0272838	0.15249	EGGER_correl	-0.0162965	0.0462429	0.72453	Weighted median	0.0238331	0.0269862	0.377152	Weighted mode	0.0255039	0.0297217	0.419251	Plasma Protein
18214_2_GCLM_GSH0	GCLM	5	random_IVW_correl	0.0357042	0.0405703	0.378828	fixed_IVW_correl	0.0357042	0.0382101	0.350089	EGGER_correl	-0.520296	0.536626	0.332262	Weighted median	0.0419162	0.0425155	0.32418	Weighted mode	0.0594079	0.0581071	0.364397	Plasma Protein
15499_11_ATRN_Attractin	ATRN	35	random_IVW_correl	-0.00707438	0.0080486	0.379425	fixed_IVW_correl	-0.00707438	0.00709951	0.319027	EGGER_correl	-0.00401664	0.00849774	0.636448	Weighted median	-0.00325465	0.0106633	0.7602	Weighted mode	0.013355	0.0132926	0.322143	Plasma Protein
11140_56_COL1A1_CO1A1	COL1A1	8	random_IVW_correl	0.0308411	0.0351095	0.379713	fixed_IVW_correl	0.0308411	0.025313	0.223076	EGGER_correl	-0.00104694	0.0435964	0.980841	Weighted median	0.0304119	0.029992	0.310583	Weighted mode	0.0327893	0.0353257	0.384193	Plasma Protein
12428_2_LYPLAL1_LYPL1	LYPLAL1	5	random_IVW_correl	0.0363895	0.0415789	0.38147	fixed_IVW_correl	0.0363895	0.0353715	0.303583	EGGER_correl	-0.0105186	0.0780973	0.89286	Weighted median	0.0632839	0.0384495	0.0997847	Weighted mode	0.0677318	0.0486772	0.23648	Plasma Protein
19488_1_PDCD6_PDCD6	PDCD6	6	random_IVW_correl	-0.0356313	0.0407587	0.382009	fixed_IVW_correl	-0.0356313	0.0407587	0.382009	EGGER_correl	-0.0534317	0.125615	0.670573	Weighted median	-0.0284613	0.0435019	0.512949	Weighted mode	0.00552268	0.0528078	0.920774	Plasma Protein
6415_90_CPN2_CPN2	CPN2	45	random_IVW_correl	-0.00867758	0.0099475	0.383024	fixed_IVW_correl	-0.00867758	0.0099475	0.383024	EGGER_correl	-0.0352393	0.0163787	0.0314348	Weighted median	-0.0182818	0.0119838	0.127123	Weighted mode	-0.0168859	0.0114012	0.145716	Plasma Protein
13132_14_SEMA5A_SEM5A	SEMA5A	101	random_IVW_correl	0.00442218	0.00509165	0.385111	fixed_IVW_correl	0.00442218	0.00436812	0.311358	EGGER_correl	0.00639039	0.00509446	0.209704	Weighted median	0.00792067	0.0063417	0.211672	Weighted mode	0.00525114	0.00534506	0.32826	Plasma Protein
8892_14_PEAR1_PEAR1	PEAR1	1	fixed_IVW_correl	0.0684374	0.0788743	0.385571	random_IVW_correl	0.0684374	Inf	1	NA	NA	NA	NA	NA	NA	NA	NA	NA	NA	NA	NA	Plasma Protein
8028_22_SPINK5_SPINK5	SPINK5	5	random_IVW_correl	0.0374021	0.0431212	0.385738	fixed_IVW_correl	0.0374021	0.0285784	0.190618	EGGER_correl	0.0680249	0.0668554	0.308919	Weighted median	0.0403523	0.0275771	0.143398	Weighted mode	0.0440923	0.0279033	0.189217	Plasma Protein
11378_37_SYK_KSYK	SYK	4	random_IVW_correl	0.0538225	0.0621894	0.386786	fixed_IVW_correl	0.0538225	0.0474962	0.257132	EGGER_correl	-0.0298451	0.129045	0.817099	Weighted median	0.0422704	0.0481039	0.379546	Weighted mode	0.0349173	0.0608784	0.606443	Plasma Protein
6375_75_XXYLT1_XXLT1	XXYLT1	32	random_IVW_correl	0.0148399	0.0172088	0.388498	fixed_IVW_correl	0.0148399	0.0167235	0.374881	EGGER_correl	0.00747535	0.0262227	0.775589	Weighted median	0.017469	0.0177168	0.324128	Weighted mode	0.0300828	0.0230474	0.20141	Plasma Protein
13397_88_DEFB4A_HBD_2	DEFB4A	9	random_IVW_correl	-0.0431524	0.0501637	0.389661	fixed_IVW_correl	-0.0431524	0.036228	0.233601	EGGER_correl	0.0824796	0.0665259	0.215045	Weighted median	0.00931953	0.0481537	0.846538	Weighted mode	0.0382213	0.0686706	0.593032	Plasma Protein
5363_51_SEMA3E_Semaphorin_3E	SEMA3E	84	random_IVW_correl	-0.00432313	0.00503168	0.39024	fixed_IVW_correl	-0.00432313	0.00447606	0.334127	EGGER_correl	-0.000419034	0.00606818	0.944946	Weighted median	-0.00247164	0.00488479	0.612866	Weighted mode	-0.00282003	0.00454627	0.536763	Plasma Protein
18213_30_UBE2F_UBE2F	UBE2F	2	fixed_IVW_correl	-0.0555012	0.0647939	0.391677	random_IVW_correl	-0.0555012	0.0647939	0.391677	NA	NA	NA	NA	NA	NA	NA	NA	NA	NA	NA	NA	Plasma Protein
5129_12_SCARF1_SREC_I	SCARF1	43	random_IVW_correl	0.0113293	0.0132446	0.392336	fixed_IVW_correl	0.0113293	0.011199	0.311712	EGGER_correl	0.0133745	0.0187657	0.476023	Weighted median	0.0104908	0.0120429	0.38369	Weighted mode	0.0149447	0.0104814	0.161308	Plasma Protein
10781_19_CLEC4G_CLC4G	CLEC4G	1	fixed_IVW_correl	-0.0421985	0.0493639	0.392637	random_IVW_correl	-0.0421985	NA	NA	NA	NA	NA	NA	NA	NA	NA	NA	NA	NA	NA	NA	Plasma Protein
8885_6_CACNA2D3_CA2D3	CACNA2D3	32	random_IVW_correl	-0.0117343	0.0137323	0.392827	fixed_IVW_correl	-0.0117343	0.011336	0.300603	EGGER_correl	-0.0153955	0.0158464	0.331278	Weighted median	-0.00407328	0.0144519	0.778057	Weighted mode	-0.00328431	0.0145698	0.823134	Plasma Protein
6969_14_WFDC5_WFDC5	WFDC5	1	fixed_IVW_correl	0.0824368	0.0968543	0.394691	random_IVW_correl	0.0824368	Inf	1	NA	NA	NA	NA	NA	NA	NA	NA	NA	NA	NA	NA	Plasma Protein
4355_13_DAPK2_DAPK2	DAPK2	18	random_IVW_correl	0.0211318	0.0248764	0.39562	fixed_IVW_correl	0.0211318	0.0181305	0.2438	EGGER_correl	0.0541891	0.0306084	0.0766605	Weighted median	0.0160308	0.0183232	0.381634	Weighted mode	0.0174248	0.0171197	0.32303	Plasma Protein
16614_27_RSPO1_RSPO1	RSPO1	11	random_IVW_correl	-0.0293861	0.0346896	0.39693	fixed_IVW_correl	-0.0293861	0.0201832	0.145401	EGGER_correl	0.00940524	0.0318864	0.768023	Weighted median	-0.0267783	0.0222809	0.229422	Weighted mode	-0.0257337	0.021369	0.25622	Plasma Protein
10561_5_PGLYRP3_PGRP_I_alpha	PGLYRP3	2	fixed_IVW_correl	0.0664369	0.0784736	0.39721	random_IVW_correl	0.0664369	0.0784736	0.39721	NA	NA	NA	NA	NA	NA	NA	NA	NA	NA	NA	NA	Plasma Protein
12457_10_ADI1_MTND	ADI1	3	fixed_IVW_correl	-0.0471112	0.0557814	0.398352	random_IVW_correl	-0.0471112	0.0557814	0.398352	EGGER_correl	0.0268054	2.35	0.990899	Weighted median	-0.0375189	0.0503215	0.455919	Weighted mode	-0.0331864	0.0611765	0.64186	Plasma Protein
18916_25_ITPA_Inosine_triphosphatase	ITPA	92	random_IVW_correl	0.00535896	0.00636486	0.39981	fixed_IVW_correl	0.00535896	0.00472149	0.256369	EGGER_correl	0.00949304	0.00713529	0.183375	Weighted median	0.0026114	0.00618677	0.672956	Weighted mode	0.00692571	0.00617893	0.265298	Plasma Protein
16758_96_HDGF_HDGF	HDGF	1	fixed_IVW_correl	-0.0586502	0.069704	0.400114	random_IVW_correl	-0.0586502	NA	NA	NA	NA	NA	NA	NA	NA	NA	NA	NA	NA	NA	NA	Plasma Protein
8953_47_HDGF_HDGF	HDGF	1	fixed_IVW_correl	-0.0592783	0.0704505	0.400114	random_IVW_correl	-0.0592783	Inf	1	NA	NA	NA	NA	NA	NA	NA	NA	NA	NA	NA	NA	Plasma Protein
8345_27_GPX7_GPX7	GPX7	25	random_IVW_correl	-0.0103555	0.0123383	0.4013	fixed_IVW_correl	-0.0103555	0.00982247	0.29176	EGGER_correl	-0.0129923	0.0131287	0.322368	Weighted median	-0.0196524	0.0110116	0.0743095	Weighted mode	-0.0196003	0.0104414	0.0727014	Plasma Protein
10977_55_UCMA_UCMA	UCMA	45	random_IVW_correl	0.00785568	0.00936809	0.401718	fixed_IVW_correl	0.00785568	0.00893444	0.379261	EGGER_correl	0.00803482	0.013772	0.559612	Weighted median	0.00239575	0.011857	0.839875	Weighted mode	-0.0022134	0.0136763	0.872171	Plasma Protein
16309_30_DKKL1_Soggy_1	DKKL1	1	fixed_IVW_correl	0.0719163	0.0858407	0.40215	random_IVW_correl	0.0719163	Inf	1	NA	NA	NA	NA	NA	NA	NA	NA	NA	NA	NA	NA	Plasma Protein
4721_54_TFF3_TFF3	TFF3	6	random_IVW_correl	-0.0297236	0.0354814	0.402185	fixed_IVW_correl	-0.0297236	0.0354814	0.402185	EGGER_correl	-0.0168703	0.115797	0.884167	Weighted median	-0.0404923	0.0387502	0.296043	Weighted mode	-0.0421399	0.0484032	0.423791	Plasma Protein
3803_10_CST5_CYTD	CST5	75	random_IVW_correl	0.00545894	0.00651817	0.402313	fixed_IVW_correl	0.00545894	0.00643306	0.396117	EGGER_correl	0.000609495	0.00842765	0.942347	Weighted median	0.00740691	0.00673859	0.27169	Weighted mode	0.00485347	0.00649387	0.457195	Plasma Protein
12524_18_SAT2_SAT2	SAT2	22	random_IVW_correl	0.0158897	0.0190643	0.404574	fixed_IVW_correl	0.0158897	0.017835	0.372968	EGGER_correl	0.022	0.0268603	0.412757	Weighted median	0.0117447	0.0161374	0.466741	Weighted mode	0.0114904	0.0179684	0.529428	Plasma Protein
5107_7_NOTCH1_Notch_1	NOTCH1	5	random_IVW_correl	0.0632407	0.0760112	0.405413	fixed_IVW_correl	0.0632407	0.0385299	0.100727	EGGER_correl	-0.131689	0.152202	0.386915	Weighted median	0.0794387	0.0492015	0.106406	Weighted mode	0.083251	0.0673216	0.283875	Plasma Protein
17758_79_DCXR_DCXR	DCXR	2	fixed_IVW_correl	0.042951	0.0516443	0.405595	random_IVW_correl	0.042951	0.0516443	0.405595	NA	NA	NA	NA	NA	NA	NA	NA	NA	NA	NA	NA	Plasma Protein
3340_53_THBS4_TSP4	THBS4	19	random_IVW_correl	0.0148971	0.0179337	0.406157	fixed_IVW_correl	0.0148971	0.0179337	0.406157	EGGER_correl	0.0147368	0.0372516	0.692399	Weighted median	0.0151832	0.0176906	0.390745	Weighted mode	0.0175196	0.0181205	0.346435	Plasma Protein
19448_104_UPP1_UPP1	UPP1	4	random_IVW_correl	-0.0339835	0.0409196	0.406259	fixed_IVW_correl	-0.0339835	0.0409196	0.406259	EGGER_correl	-0.0520992	0.104008	0.61643	Weighted median	0.00158813	0.0413578	0.969369	Weighted mode	0.00195932	0.0496706	0.971013	Plasma Protein
15566_10_CNN1_Calponin_1	CNN1	4	random_IVW_correl	0.0561468	0.0676279	0.406408	fixed_IVW_correl	0.0561468	0.03897	0.14965	EGGER_correl	0.120484	0.0846248	0.154521	Weighted median	0.0573772	0.0393213	0.144513	Weighted mode	0.0700507	0.0420272	0.194146	Plasma Protein
3554_24_ADIPOQ_Adiponectin	ADIPOQ	25	random_IVW_correl	-0.0150752	0.0181738	0.40682	fixed_IVW_correl	-0.0150752	0.0142159	0.288942	EGGER_correl	-0.0173342	0.0216895	0.424176	Weighted median	-0.0277016	0.017533	0.114113	Weighted mode	-0.0217182	0.0252036	0.397375	Plasma Protein
15367_38_BPIFB1_LPLC1	BPIFB1	48	random_IVW_correl	-0.00777872	0.00937994	0.406939	fixed_IVW_correl	-0.00777872	0.00848162	0.359077	EGGER_correl	0.00201463	0.013648	0.882648	Weighted median	-0.00983457	0.010457	0.346971	Weighted mode	-0.0110972	0.0132545	0.406694	Plasma Protein
10722_13_SYK_KSYK	SYK	4	random_IVW_correl	0.0396088	0.0478042	0.407351	fixed_IVW_correl	0.0396088	0.0478042	0.407351	EGGER_correl	0.146246	0.177417	0.409766	Weighted median	0.0471382	0.0476392	0.322427	Weighted mode	0.077366	0.0667734	0.330458	Plasma Protein
3825_18_MAPK8_MK08	MAPK8	1	fixed_IVW_correl	0.0757718	0.0916971	0.408619	random_IVW_correl	0.0757718	NA	NA	NA	NA	NA	NA	NA	NA	NA	NA	NA	NA	NA	NA	Plasma Protein
4534_10_PRSS22_BSSP4	PRSS22	22	random_IVW_correl	-0.0151814	0.0184217	0.409878	fixed_IVW_correl	-0.0151814	0.0184217	0.409878	EGGER_correl	-0.0332414	0.026119	0.203127	Weighted median	-0.0110637	0.0179263	0.537119	Weighted mode	-0.00709555	0.0177555	0.693468	Plasma Protein
3805_16_ESM1_Endocan	ESM1	9	random_IVW_correl	0.0206844	0.0251108	0.410096	fixed_IVW_correl	0.0206844	0.0251108	0.410096	EGGER_correl	-0.0233912	0.0654663	0.720867	Weighted median	0.00272913	0.0267019	0.918592	Weighted mode	0.00940926	0.0302485	0.763702	Plasma Protein
8842_16_GRAMD1C_GRM1C	GRAMD1C	36	random_IVW_correl	-0.0103055	0.0125211	0.41048	fixed_IVW_correl	-0.0103055	0.0114388	0.367626	EGGER_correl	-0.000878195	0.0171098	0.959065	Weighted median	-0.000353279	0.0136658	0.979376	Weighted mode	0.00316597	0.0126797	0.804288	Plasma Protein
3311_27_FCGR3B_FCG3B	FCGR3B	45	random_IVW_correl	0.00863984	0.0105027	0.41072	fixed_IVW_correl	0.00863984	0.0105027	0.41072	EGGER_correl	0.00835482	0.0131535	0.525312	Weighted median	2.87544e-05	0.0128582	0.998216	Weighted mode	0.0104983	0.0163101	0.523133	Plasma Protein
12486_8_GLRX2_GLRX2	GLRX2	8	random_IVW_correl	-0.0167697	0.0203933	0.410897	fixed_IVW_correl	-0.0167697	0.0203933	0.410897	EGGER_correl	-0.00295952	0.0322949	0.926984	Weighted median	-0.013482	0.0213448	0.527631	Weighted mode	-0.00848046	0.0220609	0.712086	Plasma Protein
5763_67_DEFB104A_HBD_4	DEFB104A	14	random_IVW_correl	0.0287774	0.0350931	0.412199	fixed_IVW_correl	0.0287774	0.0350931	0.412199	EGGER_correl	0.0789122	0.068827	0.251576	Weighted median	0.0138039	0.0435833	0.751453	Weighted mode	0.0131093	0.0564833	0.82008	Plasma Protein
7806_33_B4GALT7_B4GT7	B4GALT7	13	random_IVW_correl	0.016747	0.0204233	0.412218	fixed_IVW_correl	0.016747	0.0175987	0.341296	EGGER_correl	0.0225801	0.0234742	0.336093	Weighted median	0.0225943	0.0208804	0.279215	Weighted mode	0.0201681	0.0228149	0.39407	Plasma Protein
18875_125_COL2A1_Chondrocalcin	COL2A1	62	random_IVW_correl	-0.00638246	0.00780696	0.413624	fixed_IVW_correl	-0.00638246	0.00609082	0.294693	EGGER_correl	-0.00186985	0.00852821	0.826452	Weighted median	-0.0103672	0.00665174	0.119098	Weighted mode	-0.0124588	0.00568203	0.0321548	Plasma Protein
4413_3_SLPI_SLPI	SLPI	7	random_IVW_correl	0.0300301	0.0367461	0.413796	fixed_IVW_correl	0.0300301	0.0367461	0.413796	EGGER_correl	0.084749	0.111421	0.446884	Weighted median	0.0284529	0.0341151	0.404265	Weighted mode	0.0278827	0.0407912	0.519771	Plasma Protein
13116_25_CD177_CD177	CD177	119	random_IVW_correl	0.00416261	0.00509649	0.414065	fixed_IVW_correl	0.00416261	0.00396281	0.293526	EGGER_correl	0.00433879	0.00633026	0.493089	Weighted median	0.0126685	0.00532307	0.0173162	Weighted mode	0.0170172	0.00757439	0.0265207	Plasma Protein
14091_42_CBR3_Carbonyl_reductase_3	CBR3	37	random_IVW_correl	-0.0116254	0.0143123	0.416641	fixed_IVW_correl	-0.0116254	0.011559	0.314538	EGGER_correl	-0.000497987	0.0174367	0.977216	Weighted median	0.00444156	0.0119767	0.71075	Weighted mode	-0.00193081	0.0116786	0.86961	Plasma Protein
19188_21_NAP1L4_NAP2L	NAP1L4	3	fixed_IVW_correl	0.0274152	0.0337654	0.41683	random_IVW_correl	0.0274152	0.0681035	0.687278	EGGER_correl	0.0950023	0.100517	0.344591	Weighted median	0.0135447	0.0319091	0.671218	Weighted mode	0.00847235	0.035008	0.831324	Plasma Protein
4763_31_AFM_Afamin	AFM	4	random_IVW_correl	0.020962	0.0258466	0.417357	fixed_IVW_correl	0.020962	0.0210041	0.318282	EGGER_correl	0.0332667	0.0279791	0.234446	Weighted median	0.0304063	0.0201478	0.131259	Weighted mode	0.0339035	0.0221131	0.222767	Plasma Protein
16060_99_NID2_NID2	NID2	74	random_IVW_correl	0.00700357	0.00863813	0.417496	fixed_IVW_correl	0.00700357	0.007502	0.350531	EGGER_correl	0.0145327	0.010608	0.170697	Weighted median	0.0112951	0.00765753	0.140204	Weighted mode	0.00971363	0.00875294	0.270746	Plasma Protein
3323_37_LRP8_LRP8	LRP8	8	random_IVW_correl	0.0209814	0.0258911	0.417728	fixed_IVW_correl	0.0209814	0.0238447	0.378903	EGGER_correl	0.0386248	0.066193	0.559545	Weighted median	0.0125613	0.0261269	0.630674	Weighted mode	0.00855083	0.0278028	0.767371	Plasma Protein
15542_19_CKMT1A_KCRU	CKMT1A	2	fixed_IVW_correl	0.0285694	0.0352939	0.418245	random_IVW_correl	0.0285694	0.0352939	0.418245	NA	NA	NA	NA	NA	NA	NA	NA	NA	NA	NA	NA	Plasma Protein
13657_2_PNKP_PNKP	PNKP	5	random_IVW_correl	-0.0174493	0.0215621	0.418365	fixed_IVW_correl	-0.0174493	0.0215621	0.418365	EGGER_correl	-0.0176442	0.0710847	0.803969	Weighted median	-0.00688613	0.0290051	0.812338	Weighted mode	-0.0565829	0.0321438	0.153162	Plasma Protein
5112_73_CD200_OX2G	CD200	3	fixed_IVW_correl	-0.0395988	0.0491083	0.420038	random_IVW_correl	-0.0395988	0.0491083	0.420038	EGGER_correl	0.114065	5.91282	0.984609	Weighted median	-0.0709626	0.0513592	0.167067	Weighted mode	-0.104811	0.0729694	0.287418	Plasma Protein
5346_24_CPNE1_CPNE1	CPNE1	31	random_IVW_correl	0.00711872	0.00884728	0.421038	fixed_IVW_correl	0.00711872	0.00450615	0.114158	EGGER_correl	-0.0120893	0.00795613	0.128638	Weighted median	-0.0164312	0.00864302	0.0572902	Weighted mode	-0.00859604	0.00751465	0.261709	Plasma Protein
8327_26_DPEP2_DPEP2	DPEP2	7	random_IVW_correl	0.0325742	0.0405099	0.421336	fixed_IVW_correl	0.0325742	0.020791	0.117174	EGGER_correl	0.0423854	0.0381927	0.267095	Weighted median	0.0342082	0.0248681	0.16895	Weighted mode	0.0303762	0.0235109	0.243885	Plasma Protein
2609_59_CST3_Cystatin_C	CST3	15	random_IVW_correl	0.0147937	0.0184059	0.421544	fixed_IVW_correl	0.0147937	0.0184059	0.421544	EGGER_correl	0.00543313	0.0271226	0.841232	Weighted median	0.0102226	0.0184714	0.579971	Weighted mode	0.0126233	0.0181168	0.497353	Plasma Protein
3234_23_CCDC80_URB	CCDC80	4	random_IVW_correl	-0.034512	0.0430053	0.42226	fixed_IVW_correl	-0.034512	0.0430053	0.42226	EGGER_correl	-0.110956	0.244777	0.650337	Weighted median	-0.0330654	0.0442403	0.45482	Weighted mode	-0.031748	0.0502098	0.572089	Plasma Protein
18891_98_GBP2_GBP2	GBP2	2	fixed_IVW_correl	-0.0514656	0.064261	0.423199	random_IVW_correl	-0.0514656	0.0734781	0.483665	NA	NA	NA	NA	NA	NA	NA	NA	NA	NA	NA	NA	Plasma Protein
18172_71_ASF1A_ASF1A	ASF1A	3	fixed_IVW_correl	-0.0350896	0.0438797	0.423897	random_IVW_correl	-0.0350896	0.0915382	0.701473	EGGER_correl	0.0680738	0.144621	0.63785	Weighted median	-0.0547165	0.0467842	0.242182	Weighted mode	-0.0755725	0.0458656	0.241177	Plasma Protein
9256_78_NPTX1_NPTX1	NPTX1	48	random_IVW_correl	-0.0064239	0.00803964	0.424274	fixed_IVW_correl	-0.0064239	0.00692255	0.353424	EGGER_correl	-0.0165454	0.0106985	0.121981	Weighted median	-0.0160676	0.0103874	0.121903	Weighted mode	-0.019766	0.00952716	0.0435147	Plasma Protein
16785_45_DEFA5_HD_5	DEFA5	1	fixed_IVW_correl	-0.0801353	0.100777	0.426514	random_IVW_correl	-0.0801353	Inf	1	NA	NA	NA	NA	NA	NA	NA	NA	NA	NA	NA	NA	Plasma Protein
15503_20_LEFTY2_Lefty_A	LEFTY2	80	random_IVW_correl	0.00530781	0.0066785	0.426752	fixed_IVW_correl	0.00530781	0.00536315	0.322329	EGGER_correl	0.00564579	0.00801947	0.481427	Weighted median	0.011066	0.00551401	0.044761	Weighted mode	0.00985509	0.00534533	0.068979	Plasma Protein
18882_7_CLSTN2_CSTN2	CLSTN2	39	random_IVW_correl	-0.00952139	0.0119837	0.426886	fixed_IVW_correl	-0.00952139	0.0114411	0.40529	EGGER_correl	-0.0256624	0.0186489	0.168797	Weighted median	-0.00713888	0.0111891	0.523462	Weighted mode	-0.00921872	0.0151901	0.547533	Plasma Protein
8289_8_GPNMB_GPNMB	GPNMB	17	random_IVW_correl	0.0139877	0.0176113	0.427053	fixed_IVW_correl	0.0139877	0.0164797	0.396002	EGGER_correl	0.0216173	0.0229382	0.34598	Weighted median	0.0154581	0.018362	0.39987	Weighted mode	0.0181032	0.018104	0.332216	Plasma Protein
5462_62_FCN3_Ficolin_3	FCN3	15	random_IVW_correl	-0.0108284	0.0136372	0.427172	fixed_IVW_correl	-0.0108284	0.0103119	0.293677	EGGER_correl	-0.0199215	0.0123791	0.107552	Weighted median	-0.0189135	0.0144073	0.18926	Weighted mode	-0.00793983	0.0132876	0.559692	Plasma Protein
5090_49_LILRB1_ILT_2	LILRB1	124	random_IVW_correl	-0.00336769	0.00424429	0.427508	fixed_IVW_correl	-0.00336769	0.00327656	0.304038	EGGER_correl	-0.00204255	0.0059863	0.732951	Weighted median	-0.00658996	0.0061611	0.284796	Weighted mode	-0.00809396	0.00579432	0.164965	Plasma Protein
2597_8_VEGFA_VEGF	VEGFA	18	random_IVW_correl	-0.0153633	0.0194961	0.430685	fixed_IVW_correl	-0.0153633	0.0168923	0.363095	EGGER_correl	5.99903e-05	0.0253047	0.998108	Weighted median	-0.0125045	0.0168834	0.458912	Weighted mode	-0.0127408	0.0166351	0.454242	Plasma Protein
19262_219_ACADVL_ACADV	ACADVL	1	fixed_IVW_correl	-0.0824367	0.104684	0.431	random_IVW_correl	-0.0824367	NA	NA	NA	NA	NA	NA	NA	NA	NA	NA	NA	NA	NA	NA	Plasma Protein
9359_9_DLK2_EGFL9	DLK2	5	random_IVW_correl	0.0310523	0.0394363	0.431046	fixed_IVW_correl	0.0310523	0.0294125	0.291083	EGGER_correl	-0.125601	0.0897566	0.161708	Weighted median	0.0429066	0.02842	0.131112	Weighted mode	0.0191439	0.0302815	0.56159	Plasma Protein
3038_9_CXCL11_I_TAC	CXCL11	36	random_IVW_correl	0.0123867	0.015738	0.431248	fixed_IVW_correl	0.0123867	0.0114724	0.280277	EGGER_correl	0.0206898	0.0182777	0.257648	Weighted median	-0.00145566	0.0156513	0.925899	Weighted mode	0.00435107	0.0233306	0.853132	Plasma Protein
19115_13_CMBL_CMBL	CMBL	9	random_IVW_correl	0.0177692	0.0226837	0.433423	fixed_IVW_correl	0.0177692	0.0226837	0.433423	EGGER_correl	0.00388343	0.0537707	0.942425	Weighted median	0.00981045	0.0242374	0.685651	Weighted mode	0.00795213	0.0286905	0.788677	Plasma Protein
12408_333_RAB22A_RB22A	RAB22A	2	fixed_IVW_correl	-0.0480637	0.0613596	0.433443	random_IVW_correl	-0.0480637	0.0613596	0.433443	NA	NA	NA	NA	NA	NA	NA	NA	NA	NA	NA	NA	Plasma Protein
3651_50_KDR_VEGF_sR2	KDR	21	random_IVW_correl	0.0114795	0.01466	0.433599	fixed_IVW_correl	0.0114795	0.0118127	0.331155	EGGER_correl	0.00627978	0.0157969	0.690975	Weighted median	0.00487856	0.0155459	0.75366	Weighted mode	-0.00474517	0.0166686	0.778818	Plasma Protein
4435_66_ENPP7_ENPP7	ENPP7	99	random_IVW_correl	-0.00387529	0.00496701	0.43527	fixed_IVW_correl	-0.00387529	0.00471204	0.410837	EGGER_correl	-0.00322068	0.00609829	0.59741	Weighted median	-0.00519593	0.00686149	0.448894	Weighted mode	-0.00317892	0.00602367	0.598874	Plasma Protein
3292_75_CD48_CD48	CD48	20	random_IVW_correl	0.010254	0.0131707	0.436247	fixed_IVW_correl	0.010254	0.0131679	0.436151	EGGER_correl	0.00378025	0.0211104	0.857882	Weighted median	0.0290977	0.0159254	0.0676812	Weighted mode	0.0233403	0.0168132	0.181136	Plasma Protein
2972_57_BMP7_BMP_7	BMP7	1	fixed_IVW_correl	0.0709804	0.0912008	0.4364	random_IVW_correl	0.0709804	NA	NA	NA	NA	NA	NA	NA	NA	NA	NA	NA	NA	NA	NA	Plasma Protein
10366_11_PDGFRA_PDGFRA	PDGFRA	4	random_IVW_correl	-0.0381933	0.0490958	0.436608	fixed_IVW_correl	-0.0381933	0.0437575	0.38275	EGGER_correl	-0.151474	0.275778	0.582827	Weighted median	-0.0570494	0.0466744	0.2216	Weighted mode	-0.059985	0.0488954	0.307396	Plasma Protein
3041_55_MRC2_MRC2	MRC2	20	random_IVW_correl	-0.0176857	0.0227907	0.437745	fixed_IVW_correl	-0.0176857	0.0175725	0.314202	EGGER_correl	-0.0191726	0.0321842	0.551365	Weighted median	-0.0427838	0.0245388	0.0812434	Weighted mode	-0.0683717	0.0398342	0.102347	Plasma Protein
8013_9_LMAN2L_LMA2L	LMAN2L	5	random_IVW_correl	0.035741	0.0462195	0.439352	fixed_IVW_correl	0.035741	0.040723	0.380128	EGGER_correl	-0.0461169	0.0709	0.515402	Weighted median	0.0402817	0.041008	0.325957	Weighted mode	0.0328262	0.047251	0.525472	Plasma Protein
18173_11_AKR7A3_ARK73	AKR7A3	44	random_IVW_correl	0.0113449	0.0146776	0.439561	fixed_IVW_correl	0.0113449	0.0127848	0.374879	EGGER_correl	-0.00110337	0.0206474	0.957382	Weighted median	0.0286366	0.0137144	0.0367919	Weighted mode	0.025137	0.0159134	0.121526	Plasma Protein
19523_215_PARK7_PARK7	PARK7	5	random_IVW_correl	0.0315128	0.0408133	0.440044	fixed_IVW_correl	0.0315128	0.0370146	0.39457	EGGER_correl	0.162385	0.128925	0.20784	Weighted median	0.0266391	0.0339288	0.432366	Weighted mode	0.0277812	0.0365386	0.48941	Plasma Protein
4162_54_TF_Transferrin	TF	8	random_IVW_correl	0.0385902	0.0500636	0.440812	fixed_IVW_correl	0.0385902	0.0300081	0.198446	EGGER_correl	0.120441	0.0790654	0.127683	Weighted median	0.0351428	0.0323262	0.276978	Weighted mode	0.0329021	0.0343956	0.370642	Plasma Protein
15556_49_AMY2B_Alpha_amylase_2B	AMY2B	35	random_IVW_correl	-0.00804246	0.0104346	0.440856	fixed_IVW_correl	-0.00804246	0.00935237	0.389823	EGGER_correl	-0.0121341	0.0122571	0.322189	Weighted median	-0.0121343	0.0107715	0.259944	Weighted mode	-0.00711422	0.0131737	0.592696	Plasma Protein
11431_235_RECQL_RECQ1	RECQL	22	random_IVW_correl	0.0096933	0.0126219	0.442503	fixed_IVW_correl	0.0096933	0.00904897	0.284077	EGGER_correl	0.00667671	0.0119221	0.57546	Weighted median	-0.00669488	0.0137326	0.625893	Weighted mode	-0.00536225	0.0179611	0.768219	Plasma Protein
2705_5_CCL25_TECK	CCL25	81	random_IVW_correl	-0.00554139	0.00722112	0.442852	fixed_IVW_correl	-0.00554139	0.00594666	0.351415	EGGER_correl	-0.00705993	0.00981747	0.472068	Weighted median	0.00278691	0.00804455	0.729016	Weighted mode	-0.00455023	0.00718715	0.52847	Plasma Protein
5131_15_TNFRSF19_TAJ	TNFRSF19	6	random_IVW_correl	-0.0378547	0.0494269	0.443753	fixed_IVW_correl	-0.0378547	0.037157	0.308309	EGGER_correl	-0.184744	0.250003	0.459927	Weighted median	-0.018443	0.0426947	0.665761	Weighted mode	0.0272363	0.0592527	0.665052	Plasma Protein
9867_23_FBP2_F16P2	FBP2	6	random_IVW_correl	0.0257215	0.0336797	0.445041	fixed_IVW_correl	0.0257215	0.0336797	0.445041	EGGER_correl	0.0232822	0.0603025	0.69943	Weighted median	0.0296528	0.0300424	0.323627	Weighted mode	0.0273792	0.0352452	0.472396	Plasma Protein
17685_9_APOA4_Apo_A_IV	APOA4	4	random_IVW_correl	0.0967747	0.126983	0.445994	fixed_IVW_correl	0.0967747	0.0427026	0.0234361	EGGER_correl	-0.191684	0.0758271	0.0114742	Weighted median	0.0255956	0.065719	0.696928	Weighted mode	-0.0262737	0.0537667	0.658575	Plasma Protein
10772_21_CSGALNACT2_CGAT2	CSGALNACT2	2	fixed_IVW_correl	0.0360571	0.0473246	0.446114	random_IVW_correl	0.0360571	0.0922968	0.696046	NA	NA	NA	NA	NA	NA	NA	NA	NA	NA	NA	NA	Plasma Protein
7926_13_SPINT3_SPIT3	SPINT3	29	random_IVW_correl	-0.0136718	0.0179507	0.44628	fixed_IVW_correl	-0.0136718	0.0128547	0.287527	EGGER_correl	-0.0214546	0.0249675	0.390175	Weighted median	-0.0250741	0.015776	0.111975	Weighted mode	-0.0261999	0.0164603	0.122681	Plasma Protein
7050_5_NEGR1_NEGR1	NEGR1	4	random_IVW_correl	-0.0466669	0.0613722	0.447021	fixed_IVW_correl	-0.0466669	0.0384981	0.225441	EGGER_correl	0.197279	0.279859	0.480857	Weighted median	-0.0514807	0.0360777	0.153598	Weighted mode	-0.03015	0.0376054	0.481328	Plasma Protein
5404_53_TNFRSF21_DR6	TNFRSF21	7	random_IVW_correl	-0.0453712	0.0597318	0.447504	fixed_IVW_correl	-0.0453712	0.0342718	0.185549	EGGER_correl	0.08733	0.0947698	0.356791	Weighted median	-0.0189994	0.0368167	0.605816	Weighted mode	-0.00491594	0.0390733	0.90399	Plasma Protein
11104_13_CHI3L1_YKL_40	CHI3L1	109	random_IVW_correl	0.00361896	0.00476637	0.447691	fixed_IVW_correl	0.00361896	0.00425423	0.394951	EGGER_correl	0.0098537	0.00577661	0.0880467	Weighted median	0.00155174	0.00499251	0.755942	Weighted mode	0.00494817	0.00503565	0.327987	Plasma Protein
4568_17_SLITRK5_SLIK5	SLITRK5	17	random_IVW_correl	-0.0166589	0.0219617	0.448126	fixed_IVW_correl	-0.0166589	0.0219617	0.448126	EGGER_correl	0.0454745	0.0661628	0.491886	Weighted median	-0.024813	0.0259449	0.338885	Weighted mode	-0.0302331	0.0335728	0.381197	Plasma Protein
10037_98_SIGLEC12_SIG12	SIGLEC12	105	random_IVW_correl	-0.00381091	0.00502842	0.448526	fixed_IVW_correl	-0.00381091	0.00433866	0.379748	EGGER_correl	-0.00737974	0.00481202	0.125127	Weighted median	5.00344e-05	0.0053998	0.992607	Weighted mode	0.00146971	0.00468547	0.754397	Plasma Protein
9026_40_BTNL8_BTNL8	BTNL8	6	random_IVW_correl	0.0231273	0.0305609	0.449192	fixed_IVW_correl	0.0231273	0.0292921	0.429796	EGGER_correl	0.0411103	0.0589592	0.485636	Weighted median	0.0232643	0.0285166	0.414604	Weighted mode	0.0229996	0.0286841	0.45905	Plasma Protein
5708_1_LEAP2_LEAP2	LEAP2	29	random_IVW_correl	0.0151174	0.0200298	0.450403	fixed_IVW_correl	0.0151174	0.0144304	0.294821	EGGER_correl	0.0129409	0.0241951	0.59275	Weighted median	0.0113893	0.0165387	0.491047	Weighted mode	0.00688094	0.0161906	0.674088	Plasma Protein
8376_25_LHB_LSHB	LHB	23	random_IVW_correl	0.0122581	0.0162655	0.451073	fixed_IVW_correl	0.0122581	0.0160054	0.44375	EGGER_correl	0.0147488	0.0208204	0.478707	Weighted median	0.000774915	0.0168906	0.963407	Weighted mode	0.00211896	0.0171589	0.90284	Plasma Protein
12677_164_FLII_FLII	FLII	2	fixed_IVW_correl	-0.0488517	0.0648894	0.451542	random_IVW_correl	-0.0488517	0.0648894	0.451542	NA	NA	NA	NA	NA	NA	NA	NA	NA	NA	NA	NA	Plasma Protein
15386_7_FABP4_FABPA	FABP4	1	fixed_IVW_correl	0.0493136	0.0655575	0.451919	random_IVW_correl	0.0493136	Inf	1	NA	NA	NA	NA	NA	NA	NA	NA	NA	NA	NA	NA	Plasma Protein
9416_77_CPM_CBPM	CPM	6	random_IVW_correl	0.0360664	0.04807	0.453081	fixed_IVW_correl	0.0360664	0.0338242	0.286293	EGGER_correl	0.101967	0.139799	0.465768	Weighted median	0.021878	0.0346194	0.527414	Weighted mode	0.0195734	0.0429848	0.667944	Plasma Protein
18218_48_CNRIP1_CB032	CNRIP1	40	random_IVW_correl	-0.00808678	0.0107906	0.453598	fixed_IVW_correl	-0.00808678	0.00999875	0.418642	EGGER_correl	0.000578049	0.0126755	0.963626	Weighted median	-0.00856661	0.0115827	0.459542	Weighted mode	-0.00308102	0.0109923	0.780737	Plasma Protein
17712_7_IDI1_IDI1	IDI1	1	fixed_IVW_correl	-0.0593269	0.0792065	0.453848	random_IVW_correl	-0.0593269	NA	NA	NA	NA	NA	NA	NA	NA	NA	NA	NA	NA	NA	NA	Plasma Protein
4911_49_GSTP1_Glutathione_S_transferase_Pi	GSTP1	9	random_IVW_correl	0.0269814	0.0360403	0.454071	fixed_IVW_correl	0.0269814	0.029537	0.360992	EGGER_correl	0.0481763	0.0582582	0.408269	Weighted median	0.0454924	0.0278857	0.102809	Weighted mode	0.0554147	0.0302153	0.103998	Plasma Protein
10940_25_SRL_SRCA	SRL	4	random_IVW_correl	0.0295394	0.0394813	0.454347	fixed_IVW_correl	0.0295394	0.0394813	0.454347	EGGER_correl	0.0532761	0.16934	0.753057	Weighted median	0.0221082	0.036556	0.545328	Weighted mode	0.019579	0.0436353	0.684081	Plasma Protein
15620_4_NLGN1_NLGN1	NLGN1	6	random_IVW_correl	-0.0236936	0.0316749	0.454445	fixed_IVW_correl	-0.0236936	0.0300949	0.431108	EGGER_correl	0.0161914	0.0893313	0.85617	Weighted median	-0.0148601	0.0341185	0.663168	Weighted mode	0.0118954	0.0384457	0.769491	Plasma Protein
19293_6_VPS26A_VP26A	VPS26A	4	random_IVW_correl	-0.0240859	0.0322546	0.455219	fixed_IVW_correl	-0.0240859	0.0322546	0.455219	EGGER_correl	0.00823312	0.0690912	0.905146	Weighted median	-0.0279339	0.0296444	0.346039	Weighted mode	-0.027046	0.0312794	0.450829	Plasma Protein
2687_2_MIA_MIA	MIA	76	random_IVW_correl	-0.00593948	0.00796543	0.455875	fixed_IVW_correl	-0.00593948	0.00587088	0.311689	EGGER_correl	-0.0140282	0.00771372	0.0689728	Weighted median	-0.00423384	0.00725882	0.559713	Weighted mode	-0.00451758	0.00707363	0.524996	Plasma Protein
5085_18_IL20RA_IL_20_Ra	IL20RA	1	fixed_IVW_correl	-0.0650563	0.087256	0.455921	random_IVW_correl	-0.0650563	Inf	1	NA	NA	NA	NA	NA	NA	NA	NA	NA	NA	NA	NA	Plasma Protein
13434_172_PARVA_PARVA	PARVA	4	random_IVW_correl	0.0440684	0.0592079	0.456695	fixed_IVW_correl	0.0440684	0.0475284	0.353822	EGGER_correl	-0.0147823	0.121251	0.902966	Weighted median	-0.00546937	0.0471595	0.907672	Weighted mode	-0.00446987	0.0539596	0.939199	Plasma Protein
3194_36_GP6_GPVI	GP6	16	random_IVW_correl	0.01435	0.0192817	0.45674	fixed_IVW_correl	0.01435	0.0166849	0.389758	EGGER_correl	0.0164461	0.0204456	0.421176	Weighted median	0.0260371	0.0156829	0.0968696	Weighted mode	0.0202999	0.0157546	0.217091	Plasma Protein
5078_82_EPHB6_EphB6	EPHB6	21	random_IVW_correl	0.0170827	0.0229671	0.457003	fixed_IVW_correl	0.0170827	0.0152587	0.262911	EGGER_correl	0.0703879	0.0366507	0.0547943	Weighted median	0.0315907	0.021846	0.148159	Weighted mode	0.0324407	0.0216223	0.149149	Plasma Protein
3024_18_SERPINF2_a2_Antiplasmin	SERPINF2	9	random_IVW_correl	0.0190742	0.0256493	0.457085	fixed_IVW_correl	0.0190742	0.0256493	0.457085	EGGER_correl	0.00583338	0.0504683	0.907982	Weighted median	-0.0146303	0.0313703	0.640949	Weighted mode	-0.0158595	0.0374375	0.682998	Plasma Protein
3344_60_SERPINC1_Antithrombin_III	SERPINC1	1	fixed_IVW_correl	-0.0857802	0.115594	0.458036	random_IVW_correl	-0.0857802	NA	NA	NA	NA	NA	NA	NA	NA	NA	NA	NA	NA	NA	NA	Plasma Protein
3181_50_CTSS_Cathepsin_S	CTSS	16	random_IVW_correl	-0.0166591	0.0224501	0.458055	fixed_IVW_correl	-0.0166591	0.0105799	0.11535	EGGER_correl	0.0206548	0.0255237	0.418377	Weighted median	-0.0253508	0.0127878	0.0474315	Weighted mode	-0.0259964	0.0120249	0.0472	Plasma Protein
5605_77_MFNG_MFNG	MFNG	4	random_IVW_correl	-0.0363466	0.0490005	0.458234	fixed_IVW_correl	-0.0363466	0.0436188	0.404688	EGGER_correl	0.0184841	0.0808297	0.819118	Weighted median	-0.0302616	0.0436957	0.48859	Weighted mode	-0.0153531	0.0412954	0.73476	Plasma Protein
9313_27_CBLN1_CBLN1	CBLN1	45	random_IVW_correl	-0.00769392	0.0103844	0.458746	fixed_IVW_correl	-0.00769392	0.0101489	0.44839	EGGER_correl	0.00740739	0.0148134	0.617041	Weighted median	0.00607395	0.0143127	0.671293	Weighted mode	0.0209468	0.0216232	0.33798	Plasma Protein
4468_21_SPHK2_SPHK2	SPHK2	1	fixed_IVW_correl	-0.0573691	0.0775254	0.459298	random_IVW_correl	-0.0573691	Inf	1	NA	NA	NA	NA	NA	NA	NA	NA	NA	NA	NA	NA	Plasma Protein
7981_230_B3GALT6_B3GT6	B3GALT6	1	fixed_IVW_correl	0.0736045	0.0995475	0.45967	random_IVW_correl	0.0736045	NA	NA	NA	NA	NA	NA	NA	NA	NA	NA	NA	NA	NA	NA	Plasma Protein
10088_37_APRT_APT	APRT	12	random_IVW_correl	0.0152494	0.0206839	0.460963	fixed_IVW_correl	0.0152494	0.0206839	0.460963	EGGER_correl	0.0442151	0.0500563	0.377069	Weighted median	0.0273069	0.0263503	0.300061	Weighted mode	0.0275715	0.0316384	0.402125	Plasma Protein
13536_56_POLI_POLI	POLI	2	fixed_IVW_correl	0.043315	0.058838	0.461626	random_IVW_correl	0.043315	0.058838	0.461626	NA	NA	NA	NA	NA	NA	NA	NA	NA	NA	NA	NA	Plasma Protein
5430_66_SIRPA_SHPS1	SIRPA	143	random_IVW_correl	-0.00248915	0.00339488	0.463431	fixed_IVW_correl	-0.00248915	0.003128	0.426169	EGGER_correl	-0.0071685	0.00410367	0.0806632	Weighted median	-0.00471455	0.00449543	0.294296	Weighted mode	-0.00525966	0.0039587	0.1861	Plasma Protein
5128_53_SLAMF6_SLAF6	SLAMF6	4	random_IVW_correl	-0.0210838	0.0287883	0.463939	fixed_IVW_correl	-0.0210838	0.0287883	0.463939	EGGER_correl	-0.0642893	0.069735	0.356576	Weighted median	-0.0228949	0.0293157	0.434815	Weighted mode	-0.0253499	0.0272952	0.421533	Plasma Protein
16035_8_FLT4_VEGF_sR3	FLT4	8	random_IVW_correl	0.0267331	0.036505	0.463978	fixed_IVW_correl	0.0267331	0.0364571	0.463391	EGGER_correl	-0.00661145	0.0635305	0.917116	Weighted median	0.0354552	0.0340918	0.298343	Weighted mode	0.0334076	0.0352171	0.374406	Plasma Protein
18180_58_RTN4IP1_RT4I1	RTN4IP1	2	fixed_IVW_correl	0.051483	0.0703447	0.46425	random_IVW_correl	0.051483	0.0799439	0.519582	NA	NA	NA	NA	NA	NA	NA	NA	NA	NA	NA	NA	Plasma Protein
3448_13_INSR_IR	INSR	3	fixed_IVW_correl	-0.0306371	0.0419162	0.464833	random_IVW_correl	-0.0306371	0.0563975	0.586968	EGGER_correl	0.234791	1.10093	0.831119	Weighted median	-0.0546066	0.057688	0.34385	Weighted mode	-0.0814735	0.077529	0.40356	Plasma Protein
11568_2_FKBP1B_FKB1B	FKBP1B	19	random_IVW_correl	-0.0185315	0.0253929	0.465519	fixed_IVW_correl	-0.0185315	0.0185431	0.317613	EGGER_correl	-0.0566103	0.0309315	0.0672233	Weighted median	-0.0132633	0.0235794	0.573778	Weighted mode	0.0467446	0.0331284	0.175291	Plasma Protein
2620_4_IL6ST_gp130__soluble	IL6ST	22	random_IVW_correl	-0.0156402	0.0214482	0.465875	fixed_IVW_correl	-0.0156402	0.0169256	0.355458	EGGER_correl	-0.0244723	0.0224606	0.275905	Weighted median	-0.0124051	0.0188422	0.510304	Weighted mode	-0.01025	0.0196481	0.607354	Plasma Protein
6925_26_SNX8_SNX8	SNX8	9	random_IVW_correl	0.0179685	0.0247992	0.468722	fixed_IVW_correl	0.0179685	0.0247992	0.468722	EGGER_correl	0.047289	0.0488963	0.33348	Weighted median	0.0220566	0.0256582	0.389992	Weighted mode	0.0233817	0.0284472	0.434926	Plasma Protein
11480_1_ALDH3A1_Aldehyde_dehydrogenase__class_3	ALDH3A1	4	random_IVW_correl	0.0300154	0.041483	0.469336	fixed_IVW_correl	0.0300154	0.041483	0.469336	EGGER_correl	-0.00196965	0.183456	0.991434	Weighted median	0.0320138	0.0388061	0.409389	Weighted mode	0.0259225	0.0393706	0.557285	Plasma Protein
5610_32_FAM171A1_CJ038	FAM171A1	1	fixed_IVW_correl	0.0775022	0.107557	0.471174	random_IVW_correl	0.0775022	Inf	1	NA	NA	NA	NA	NA	NA	NA	NA	NA	NA	NA	NA	Plasma Protein
18830_1_ITLN1_Omentin	ITLN1	7	random_IVW_correl	-0.0238031	0.0330651	0.471595	fixed_IVW_correl	-0.0238031	0.0272547	0.382468	EGGER_correl	-0.0211038	0.0430499	0.623979	Weighted median	-0.0324706	0.0326016	0.319259	Weighted mode	-0.0103052	0.0368864	0.789337	Plasma Protein
17490_4_SH3BGRL3_SH3BGRL3_like_protein	SH3BGRL3	15	random_IVW_correl	-0.0123161	0.017151	0.472697	fixed_IVW_correl	-0.0123161	0.017151	0.472697	EGGER_correl	-0.0141783	0.0208512	0.49652	Weighted median	-0.00203526	0.0175233	0.907537	Weighted mode	-0.00346057	0.0161341	0.833259	Plasma Protein
3858_5_ACP1_PPAC	ACP1	85	random_IVW_correl	-0.00364622	0.00508071	0.472967	fixed_IVW_correl	-0.00364622	0.00444807	0.41237	EGGER_correl	-0.00633348	0.00662177	0.338838	Weighted median	-0.00140723	0.00638997	0.825696	Weighted mode	-0.00484271	0.00736227	0.512482	Plasma Protein
2974_61_CNTN1_contactin_1	CNTN1	31	random_IVW_correl	0.0114002	0.0159523	0.47483	fixed_IVW_correl	0.0114002	0.0142558	0.42389	EGGER_correl	0.0154126	0.0229478	0.501813	Weighted median	0.0130104	0.0156527	0.405868	Weighted mode	0.0110974	0.0183519	0.549926	Plasma Protein
11265_8_ALDH1A1_Retinal_dehydrogenase_1	ALDH1A1	2	fixed_IVW_correl	-0.0365225	0.0512361	0.475952	random_IVW_correl	-0.0365225	0.0512361	0.475952	NA	NA	NA	NA	NA	NA	NA	NA	NA	NA	NA	NA	Plasma Protein
9204_33_POMC_Corticotropin_lipotropin	POMC	1	fixed_IVW_correl	-0.0565256	0.0795994	0.477626	random_IVW_correl	-0.0565256	NA	NA	NA	NA	NA	NA	NA	NA	NA	NA	NA	NA	NA	NA	Plasma Protein
12635_9_TRDMT1_TRDMT	TRDMT1	32	random_IVW_correl	0.012098	0.0171166	0.479693	fixed_IVW_correl	0.012098	0.0152828	0.42859	EGGER_correl	0.0482344	0.0239689	0.0441802	Weighted median	0.00690799	0.0163988	0.673573	Weighted mode	0.011665	0.0172246	0.503284	Plasma Protein
17675_17_ACOT13_ACO13	ACOT13	3	fixed_IVW_correl	-0.0428579	0.0608219	0.481031	random_IVW_correl	-0.0428579	0.108168	0.691945	EGGER_correl	-0.19761	0.183969	0.282757	Weighted median	-0.10356	0.0756027	0.170751	Weighted mode	-0.116129	0.0866274	0.312046	Plasma Protein
17686_27_TBCB_TBCB	TBCB	1	fixed_IVW_correl	0.0607124	0.0861724	0.481093	random_IVW_correl	0.0607124	NA	NA	NA	NA	NA	NA	NA	NA	NA	NA	NA	NA	NA	NA	Plasma Protein
19496_1_NPL_NPL	NPL	5	random_IVW_correl	-0.01698	0.0241881	0.482681	fixed_IVW_correl	-0.01698	0.0241881	0.482681	EGGER_correl	-0.0175821	0.0323858	0.587202	Weighted median	-0.0224741	0.0273542	0.411306	Weighted mode	-0.0233038	0.0269722	0.436323	Plasma Protein
7009_8_CD72_CD72	CD72	3	fixed_IVW_correl	0.0270087	0.038566	0.483725	random_IVW_correl	0.0270087	0.038566	0.483725	EGGER_correl	0.0362424	0.0836202	0.664712	Weighted median	0.0324853	0.0359444	0.366121	Weighted mode	0.0424284	0.0396869	0.396965	Plasma Protein
10075_75_ACBD6_ACBD6	ACBD6	1	fixed_IVW_correl	-0.0661829	0.0945683	0.484025	random_IVW_correl	-0.0661829	Inf	1	NA	NA	NA	NA	NA	NA	NA	NA	NA	NA	NA	NA	Plasma Protein
15468_14_CFHR1_FHR1	CFHR1	28	random_IVW_correl	-0.00569464	0.00820283	0.487539	fixed_IVW_correl	-0.00569464	0.00781651	0.466283	EGGER_correl	-0.00352029	0.00936938	0.707123	Weighted median	-0.00105072	0.00834646	0.899821	Weighted mode	-0.000671968	0.00803041	0.93393	Plasma Protein
19383_131_CINP_CINP	CINP	1	fixed_IVW_correl	-0.067622	0.0974306	0.487649	random_IVW_correl	-0.067622	Inf	1	NA	NA	NA	NA	NA	NA	NA	NA	NA	NA	NA	NA	Plasma Protein
17325_10_GUK1_KGUA	GUK1	10	random_IVW_correl	0.0236697	0.0341528	0.488276	fixed_IVW_correl	0.0236697	0.0236486	0.316879	EGGER_correl	0.06618	0.0372697	0.0757817	Weighted median	0.0258522	0.027221	0.342257	Weighted mode	0.0274806	0.0286851	0.363085	Plasma Protein
12475_48_CLIC5_CLIC5	CLIC5	24	random_IVW_correl	0.00743388	0.0107774	0.490342	fixed_IVW_correl	0.00743388	0.0106977	0.487114	EGGER_correl	0.00587364	0.0132681	0.65799	Weighted median	-0.00704637	0.0147461	0.632759	Weighted mode	-0.00329969	0.0152855	0.830992	Plasma Protein
2966_65_CLEC11A_SCGF_beta	CLEC11A	14	random_IVW_correl	0.0118373	0.0171797	0.490805	fixed_IVW_correl	0.0118373	0.0171797	0.490805	EGGER_correl	0.0312543	0.0293536	0.286988	Weighted median	0.0249762	0.021092	0.236352	Weighted mode	0.0303851	0.0211265	0.174001	Plasma Protein
2879_9_SERPINA3_a1_Antichymotrypsin	SERPINA3	18	random_IVW_correl	-0.0148339	0.0215482	0.491198	fixed_IVW_correl	-0.0148339	0.0215482	0.491198	EGGER_correl	-0.0146217	0.0394565	0.710952	Weighted median	-0.0244048	0.0238998	0.307194	Weighted mode	-0.0253338	0.0257389	0.33879	Plasma Protein
6416_8_GKN2_GKN2	GKN2	31	random_IVW_correl	0.00967297	0.0140708	0.4918	fixed_IVW_correl	0.00967297	0.0106308	0.362873	EGGER_correl	0.0156222	0.013885	0.26054	Weighted median	0.0155413	0.0126775	0.220239	Weighted mode	0.0194426	0.0124339	0.128381	Plasma Protein
5483_1_RGMA_RGMA	RGMA	17	random_IVW_correl	0.0181653	0.0264595	0.492377	fixed_IVW_correl	0.0181653	0.0224273	0.41796	EGGER_correl	0.0111513	0.0431442	0.796048	Weighted median	0.0365794	0.0250365	0.144003	Weighted mode	0.0423223	0.0303797	0.18264	Plasma Protein
12662_82_ECH1_ECH1	ECH1	9	random_IVW_correl	0.0122433	0.0178422	0.49259	fixed_IVW_correl	0.0122433	0.0178422	0.49259	EGGER_correl	0.0102243	0.0200573	0.610222	Weighted median	0.0084987	0.0174625	0.626483	Weighted mode	0.00840962	0.0183141	0.658319	Plasma Protein
4549_78_FUT5_FUT5	FUT5	92	random_IVW_correl	-0.00511712	0.00745988	0.492743	fixed_IVW_correl	-0.00511712	0.00567358	0.367099	EGGER_correl	-0.00098574	0.0083351	0.905859	Weighted median	-0.0113775	0.00810081	0.160173	Weighted mode	-0.00810716	0.0088217	0.360524	Plasma Protein
4141_79_CXCL10_IP_10	CXCL10	4	random_IVW_correl	-0.0515542	0.0752439	0.493242	fixed_IVW_correl	-0.0515542	0.040581	0.203941	EGGER_correl	0.00859604	0.101995	0.932835	Weighted median	-0.0221141	0.0552917	0.689191	Weighted mode	0.0072946	0.0613602	0.912883	Plasma Protein
12333_87_RPIA_RPIA	RPIA	9	random_IVW_correl	-0.0180354	0.0264288	0.494977	fixed_IVW_correl	-0.0180354	0.0264288	0.494977	EGGER_correl	-0.0149781	0.0340045	0.659594	Weighted median	-0.0226867	0.0267215	0.395877	Weighted mode	-0.0195158	0.0291067	0.521427	Plasma Protein
8397_147_QSOX2_QSOX2	QSOX2	37	random_IVW_correl	-0.00872654	0.0128715	0.497789	fixed_IVW_correl	-0.00872654	0.0105391	0.407663	EGGER_correl	-0.0167699	0.0175512	0.339333	Weighted median	0.00190449	0.0135745	0.888424	Weighted mode	0.00275885	0.0127223	0.829548	Plasma Protein
13972_4_HSD17B14_DHB14	HSD17B14	3	fixed_IVW_correl	0.0363999	0.0537478	0.498257	random_IVW_correl	0.0363999	0.0690895	0.598297	EGGER_correl	0.244123	0.382338	0.523148	Weighted median	0.0612613	0.0646709	0.343497	Weighted mode	0.100666	0.0899631	0.379506	Plasma Protein
12612_37_PSMB1_PSB1	PSMB1	20	random_IVW_correl	0.0128306	0.0189491	0.49834	fixed_IVW_correl	0.0128306	0.015721	0.41442	EGGER_correl	-0.0112204	0.0254012	0.658686	Weighted median	-0.00378738	0.0178047	0.831547	Weighted mode	-0.0196871	0.0220722	0.383581	Plasma Protein
5087_5_IL22RA2_IL_22BP	IL22RA2	10	random_IVW_correl	0.0156592	0.0231312	0.498423	fixed_IVW_correl	0.0156592	0.0231312	0.498423	EGGER_correl	0.0208973	0.0416446	0.615807	Weighted median	0.0194508	0.0240807	0.419243	Weighted mode	0.0102138	0.0321737	0.758138	Plasma Protein
12450_42_PMVK_PMVK	PMVK	6	random_IVW_correl	0.0425292	0.0628511	0.498618	fixed_IVW_correl	0.0425292	0.0383198	0.267065	EGGER_correl	-0.0172761	0.0953901	0.856281	Weighted median	0.0746302	0.0457709	0.102993	Weighted mode	0.1072	0.0594443	0.131188	Plasma Protein
10754_113_PROK2_Prokineticin_2	PROK2	54	random_IVW_correl	-0.00591398	0.00875062	0.499145	fixed_IVW_correl	-0.00591398	0.00734384	0.420647	EGGER_correl	-0.00242034	0.00962871	0.801531	Weighted median	-0.00420491	0.00998168	0.673563	Weighted mode	-0.00570577	0.00913726	0.53501	Plasma Protein
13992_12_NSF_NSF	NSF	4	random_IVW_correl	0.036491	0.054096	0.499956	fixed_IVW_correl	0.036491	0.0499845	0.465363	EGGER_correl	0.472735	1.14245	0.679028	Weighted median	0.0698495	0.0514238	0.174366	Weighted mode	0.067504	0.0564819	0.317897	Plasma Protein
12812_25_ACYP2_ACYP2	ACYP2	17	random_IVW_correl	-0.0179436	0.0266997	0.50155	fixed_IVW_correl	-0.0179436	0.0207951	0.388206	EGGER_correl	-0.0305464	0.030995	0.324366	Weighted median	-0.0150232	0.0198455	0.449047	Weighted mode	-0.0133148	0.0208993	0.533075	Plasma Protein
2828_82_SPINT1_HAI_1	SPINT1	5	random_IVW_correl	-0.0269506	0.0401877	0.502464	fixed_IVW_correl	-0.0269506	0.0278646	0.333445	EGGER_correl	-0.0694806	0.0338175	0.0399197	Weighted median	-0.0345684	0.027851	0.214535	Weighted mode	-0.0462214	0.0279474	0.173497	Plasma Protein
17170_15_CALCB_CALCB	CALCB	15	random_IVW_correl	0.0179832	0.0268278	0.502654	fixed_IVW_correl	0.0179832	0.0211565	0.39532	EGGER_correl	0.0241336	0.0317184	0.446734	Weighted median	0.0232832	0.0211182	0.270237	Weighted mode	0.0281674	0.0211488	0.204183	Plasma Protein
15513_108_PRSS8_Prostasin	PRSS8	4	random_IVW_correl	0.0488874	0.0729941	0.503021	fixed_IVW_correl	0.0488874	0.0547965	0.372305	EGGER_correl	0.25227	0.124929	0.0434559	Weighted median	0.116567	0.0651657	0.0736497	Weighted mode	0.125892	0.0988351	0.292477	Plasma Protein
17783_9_MMAB_MMAB	MMAB	31	random_IVW_correl	0.00861082	0.0129114	0.504825	fixed_IVW_correl	0.00861082	0.0129114	0.504825	EGGER_correl	0.0218676	0.0228355	0.338258	Weighted median	0.00431312	0.0137421	0.753626	Weighted mode	0.00482168	0.0135688	0.724813	Plasma Protein
5021_13_PPA1_PPase	PPA1	15	random_IVW_correl	-0.0187804	0.0282066	0.50553	fixed_IVW_correl	-0.0187804	0.0230028	0.414249	EGGER_correl	-0.0863912	0.0441756	0.0505086	Weighted median	-0.00415545	0.0245586	0.865635	Weighted mode	0.00773034	0.0235926	0.748018	Plasma Protein
4874_3_ANG_Angiogenin	ANG	96	random_IVW_correl	0.00397241	0.00598392	0.506788	fixed_IVW_correl	0.00397241	0.00499113	0.426094	EGGER_correl	0.0143502	0.0075448	0.057172	Weighted median	0.00156847	0.0070086	0.822919	Weighted mode	0.00122168	0.00640372	0.849108	Plasma Protein
2602_2_ANGPT2_Angiopoietin_2	ANGPT2	2	fixed_IVW_correl	0.027711	0.041744	0.506799	random_IVW_correl	0.027711	0.041744	0.506799	NA	NA	NA	NA	NA	NA	NA	NA	NA	NA	NA	NA	Plasma Protein
6627_25_PNLIPRP1_LIPR1	PNLIPRP1	8	random_IVW_correl	-0.0271367	0.0409105	0.507127	fixed_IVW_correl	-0.0271367	0.0270237	0.315292	EGGER_correl	-0.00110124	0.0852409	0.989692	Weighted median	-0.0480228	0.0322161	0.136054	Weighted mode	-0.0552476	0.0336487	0.144616	Plasma Protein
3313_21_FCN2_FCN2	FCN2	62	random_IVW_correl	0.0066835	0.0100935	0.507868	fixed_IVW_correl	0.0066835	0.00883976	0.449606	EGGER_correl	0.00594553	0.0126602	0.638624	Weighted median	0.012849	0.0108184	0.23495	Weighted mode	0.0182008	0.0118106	0.128475	Plasma Protein
9916_146_LRRC4B_LRC4B	LRRC4B	6	random_IVW_correl	0.0304471	0.0459979	0.50802	fixed_IVW_correl	0.0304471	0.0459979	0.50802	EGGER_correl	-0.0295854	0.206238	0.885933	Weighted median	0.0416499	0.0544775	0.444549	Weighted mode	0.030772	0.0667826	0.664305	Plasma Protein
5508_62_CTSD_Cathepsin_D	CTSD	32	random_IVW_correl	-0.0120091	0.0181659	0.508562	fixed_IVW_correl	-0.0120091	0.0155015	0.438513	EGGER_correl	-0.0126025	0.0261525	0.629888	Weighted median	-0.0256512	0.0165253	0.120605	Weighted mode	-0.0265473	0.0181565	0.153769	Plasma Protein
6626_81_CHST12_CHSTC	CHST12	10	random_IVW_correl	-0.015799	0.0240331	0.510932	fixed_IVW_correl	-0.015799	0.0240331	0.510932	EGGER_correl	0.00207759	0.0519743	0.968114	Weighted median	-0.0162649	0.0243968	0.504976	Weighted mode	-0.0143539	0.02517	0.582444	Plasma Protein
18342_2_PSAT1_SERC	PSAT1	5	random_IVW_correl	0.0242552	0.0369733	0.511812	fixed_IVW_correl	0.0242552	0.0336645	0.47122	EGGER_correl	0.0536664	0.0893914	0.548271	Weighted median	0.0126663	0.0329528	0.700699	Weighted mode	0.0188772	0.0408604	0.668097	Plasma Protein
18922_27_CD68_CD68	CD68	4	random_IVW_correl	-0.0358071	0.0552751	0.517116	fixed_IVW_correl	-0.0358071	0.0552751	0.517116	EGGER_correl	-0.103321	0.323713	0.749593	Weighted median	-0.0517456	0.0550683	0.347391	Weighted mode	-0.076551	0.0816541	0.41766	Plasma Protein
5644_60_RNASE4_RNAS4	RNASE4	32	random_IVW_correl	-0.00744027	0.0114875	0.517191	fixed_IVW_correl	-0.00744027	0.0114875	0.517191	EGGER_correl	-0.0218105	0.0190914	0.253276	Weighted median	-0.00117374	0.0138661	0.932541	Weighted mode	0.000151235	0.0147423	0.991881	Plasma Protein
15523_9_ALAD_HEM2	ALAD	24	random_IVW_correl	0.0107059	0.0165298	0.517196	fixed_IVW_correl	0.0107059	0.0130307	0.411311	EGGER_correl	0.0224653	0.0197983	0.256498	Weighted median	0.00254844	0.0175793	0.884736	Weighted mode	-0.00751499	0.0165867	0.654742	Plasma Protein
7849_3_QPCT_Glutaminyl_cyclase	QPCT	23	random_IVW_correl	0.0101499	0.015674	0.517267	fixed_IVW_correl	0.0101499	0.0116367	0.383081	EGGER_correl	0.0148509	0.0180211	0.409892	Weighted median	0.0245679	0.0139076	0.0773101	Weighted mode	0.0197804	0.0144277	0.184201	Plasma Protein
6060_2_PIP_PIP	PIP	39	random_IVW_correl	-0.00446743	0.00690234	0.517481	fixed_IVW_correl	-0.00446743	0.00564536	0.428743	EGGER_correl	-0.000438141	0.00793924	0.95599	Weighted median	0.00146353	0.00756966	0.846692	Weighted mode	0.00198611	0.00629818	0.754224	Plasma Protein
16753_46_COL6A2_CO6A2	COL6A2	27	random_IVW_correl	0.009682	0.0149803	0.518075	fixed_IVW_correl	0.009682	0.0144961	0.504195	EGGER_correl	0.0112784	0.0205853	0.58377	Weighted median	0.00307024	0.0182345	0.866289	Weighted mode	0.0102097	0.0200797	0.615421	Plasma Protein
9339_204_FKBP2_FKBP2	FKBP2	1	fixed_IVW_correl	0.0713087	0.110774	0.519751	random_IVW_correl	0.0713087	Inf	1	NA	NA	NA	NA	NA	NA	NA	NA	NA	NA	NA	NA	Plasma Protein
14090_23_DEF6_DEFI6	DEF6	8	random_IVW_correl	-0.0413772	0.0643275	0.520076	fixed_IVW_correl	-0.0413772	0.0246157	0.0927771	EGGER_correl	0.0288579	0.0482634	0.54989	Weighted median	-0.0242783	0.0241427	0.3146	Weighted mode	-0.0178373	0.0248246	0.495707	Plasma Protein
19129_15_MTHFSD_MTHFSD	MTHFSD	41	random_IVW_correl	0.00840665	0.0130928	0.520821	fixed_IVW_correl	0.00840665	0.01134	0.458494	EGGER_correl	0.014553	0.0156292	0.351778	Weighted median	-0.00176835	0.0142421	0.901186	Weighted mode	-0.00500907	0.0145451	0.732363	Plasma Protein
11969_5_S100A2_S100A2	S100A2	2	fixed_IVW_correl	0.0306295	0.0478988	0.522522	random_IVW_correl	0.0306295	0.0478988	0.522522	NA	NA	NA	NA	NA	NA	NA	NA	NA	NA	NA	NA	Plasma Protein
3143_3_CD4_sCD4	CD4	1	fixed_IVW_correl	0.0697852	0.109378	0.523463	random_IVW_correl	0.0697852	NA	NA	NA	NA	NA	NA	NA	NA	NA	NA	NA	NA	NA	NA	Plasma Protein
14047_78_BDNF_BDNF	BDNF	2	fixed_IVW_correl	-0.0398338	0.0624472	0.523552	random_IVW_correl	-0.0398338	0.100061	0.690561	NA	NA	NA	NA	NA	NA	NA	NA	NA	NA	NA	NA	Plasma Protein
3499_77_IL17B_IL_17B	IL17B	1	fixed_IVW_correl	0.0478483	0.0751628	0.524389	random_IVW_correl	0.0478483	NA	NA	NA	NA	NA	NA	NA	NA	NA	NA	NA	NA	NA	NA	Plasma Protein
9940_35_DUSP28_DUS28	DUSP28	18	random_IVW_correl	-0.0207921	0.032696	0.524828	fixed_IVW_correl	-0.0207921	0.021903	0.342478	EGGER_correl	-0.0431047	0.0309878	0.164219	Weighted median	-0.000525001	0.0207591	0.979824	Weighted mode	-0.0153568	0.0286539	0.598943	Plasma Protein
17722_5_FKBP4_FKBP52_protein	FKBP4	3	fixed_IVW_correl	-0.0364436	0.0573246	0.524945	random_IVW_correl	-0.0364436	0.0573246	0.524945	EGGER_correl	-0.0537121	0.419543	0.898129	Weighted median	-0.0341983	0.0607167	0.573269	Weighted mode	-0.0504571	0.0671417	0.530747	Plasma Protein
12008_3_CD7_CD7	CD7	10	random_IVW_correl	0.0177213	0.0279794	0.526493	fixed_IVW_correl	0.0177213	0.0264282	0.502511	EGGER_correl	-0.00416076	0.0335695	0.901359	Weighted median	0.00110044	0.0273762	0.967936	Weighted mode	-6.94608e-05	0.027226	0.99802	Plasma Protein
4500_50_CLEC11A_SCGF_alpha	CLEC11A	20	random_IVW_correl	0.00977293	0.0155001	0.528362	fixed_IVW_correl	0.00977293	0.0155001	0.528362	EGGER_correl	0.0338292	0.0280971	0.228585	Weighted median	0.0303253	0.020134	0.132022	Weighted mode	0.037129	0.0193706	0.0704319	Plasma Protein
3367_8_FETUB_FETUB	FETUB	22	random_IVW_correl	-0.00913947	0.0145242	0.529181	fixed_IVW_correl	-0.00913947	0.0140539	0.515489	EGGER_correl	-0.0382421	0.0205208	0.0623812	Weighted median	-0.00898536	0.0177638	0.61298	Weighted mode	-0.0201278	0.0201478	0.329165	Plasma Protein
17751_68_CRYBB1_CRBB1	CRYBB1	7	random_IVW_correl	-0.0162382	0.0258966	0.530633	fixed_IVW_correl	-0.0162382	0.0258966	0.530633	EGGER_correl	0.0411418	0.112147	0.713727	Weighted median	-0.00981489	0.0232967	0.673536	Weighted mode	-0.00723688	0.0260698	0.790639	Plasma Protein
6404_20_C1QL1_C1QRF	C1QL1	22	random_IVW_correl	-0.0116737	0.0186391	0.531119	fixed_IVW_correl	-0.0116737	0.0183183	0.523952	EGGER_correl	-0.0126021	0.0213843	0.555651	Weighted median	-0.0142378	0.0163548	0.383997	Weighted mode	-0.0205999	0.0201303	0.317797	Plasma Protein
15617_8_XCL2_lymphotactin_beta	XCL2	2	fixed_IVW_correl	-0.0543767	0.0869805	0.531867	random_IVW_correl	-0.0543767	0.0869805	0.531867	NA	NA	NA	NA	NA	NA	NA	NA	NA	NA	NA	NA	Plasma Protein
5657_28_ST3GAL1_SIA4A	ST3GAL1	22	random_IVW_correl	0.0129043	0.0206526	0.532084	fixed_IVW_correl	0.0129043	0.0176166	0.463857	EGGER_correl	0.0257725	0.0238824	0.280525	Weighted median	0.000490007	0.017885	0.978143	Weighted mode	-0.00245988	0.0178625	0.89178	Plasma Protein
13740_51_FRZB_sFRP_3	FRZB	44	random_IVW_correl	-0.00573565	0.00918427	0.532294	fixed_IVW_correl	-0.00573565	0.00719779	0.425531	EGGER_correl	0.0164251	0.0105318	0.118862	Weighted median	-0.00498422	0.00962019	0.604389	Weighted mode	-0.0039195	0.00976831	0.690226	Plasma Protein
9525_1_PTK7_PTK7	PTK7	4	random_IVW_correl	0.0966555	0.154999	0.532898	fixed_IVW_correl	0.0966555	0.045104	0.0321173	EGGER_correl	0.39994	0.253636	0.114835	Weighted median	0.0461224	0.0535277	0.388877	Weighted mode	0.0671471	0.0851117	0.487754	Plasma Protein
5630_48_CD300A_CM35H	CD300A	87	random_IVW_correl	0.00385688	0.00618673	0.533014	fixed_IVW_correl	0.00385688	0.00618673	0.533014	EGGER_correl	0.0040115	0.00804965	0.618241	Weighted median	-0.00175266	0.00815204	0.82977	Weighted mode	-0.005283	0.0071297	0.460721	Plasma Protein
9793_145_IGDCC4_IGDC4	IGDCC4	23	random_IVW_correl	0.00702993	0.0113406	0.535331	fixed_IVW_correl	0.00702993	0.0113406	0.535331	EGGER_correl	-0.00351842	0.0156658	0.822297	Weighted median	-0.00165067	0.013917	0.905586	Weighted mode	0.00218254	0.0165263	0.896133	Plasma Protein
6920_1_GFRAL_GFRAL	GFRAL	21	random_IVW_correl	0.0121516	0.0196681	0.536684	fixed_IVW_correl	0.0121516	0.0196681	0.536684	EGGER_correl	0.0111952	0.0376329	0.766096	Weighted median	0.0064168	0.0190459	0.736184	Weighted mode	-0.00818402	0.0224875	0.719725	Plasma Protein
3364_76_CTSV_Cathepsin_V	CTSV	19	random_IVW_correl	0.0112216	0.0181739	0.536935	fixed_IVW_correl	0.0112216	0.0181739	0.536935	EGGER_correl	0.00314545	0.0289451	0.913465	Weighted median	0.016662	0.0176641	0.345544	Weighted mode	0.0137134	0.020601	0.514065	Plasma Protein
9884_8_PPIL1_PPIL1	PPIL1	37	random_IVW_correl	0.00761856	0.0123674	0.537881	fixed_IVW_correl	0.00761856	0.0104573	0.466284	EGGER_correl	0.00706739	0.0132652	0.594189	Weighted median	0.00626736	0.0119824	0.600942	Weighted mode	0.00710187	0.0122013	0.564155	Plasma Protein
3866_7_SBDS_SBDS	SBDS	2	fixed_IVW_correl	0.0270188	0.0439448	0.538664	random_IVW_correl	0.0270188	0.0439448	0.538664	NA	NA	NA	NA	NA	NA	NA	NA	NA	NA	NA	NA	Plasma Protein
8606_39_GPNMB_GPNMB	GPNMB	28	random_IVW_correl	0.00739804	0.0120395	0.538897	fixed_IVW_correl	0.00739804	0.0120395	0.538897	EGGER_correl	0.0210449	0.0150283	0.161409	Weighted median	0.00839967	0.0151884	0.580242	Weighted mode	0.0126316	0.0152647	0.415205	Plasma Protein
11646_4_CHST9_Carbohydrate_sulfotransferase_9	CHST9	32	random_IVW_correl	-0.0110027	0.0179324	0.539504	fixed_IVW_correl	-0.0110027	0.0151888	0.468824	EGGER_correl	0.0164184	0.0261839	0.530631	Weighted median	-0.00602819	0.0151057	0.689844	Weighted mode	-0.00891552	0.0157029	0.574286	Plasma Protein
2652_15_PLAUR_suPAR	PLAUR	16	random_IVW_correl	-0.0155122	0.0253763	0.541009	fixed_IVW_correl	-0.0155122	0.021038	0.460914	EGGER_correl	-0.0534447	0.0337628	0.113433	Weighted median	-0.00256607	0.0252133	0.918936	Weighted mode	0.000507419	0.0290038	0.986272	Plasma Protein
6557_50_LRRC15_LRC15	LRRC15	26	random_IVW_correl	0.00847382	0.013875	0.541382	fixed_IVW_correl	0.00847382	0.013875	0.541382	EGGER_correl	0.0223494	0.0219235	0.308	Weighted median	0.0171048	0.0150314	0.255146	Weighted mode	0.0146446	0.0148458	0.333364	Plasma Protein
18235_16_PGP_PGP	PGP	12	random_IVW_correl	0.00897708	0.0147129	0.541761	fixed_IVW_correl	0.00897708	0.0147129	0.541761	EGGER_correl	-0.00434254	0.0262462	0.868587	Weighted median	0.00498842	0.0166922	0.765057	Weighted mode	0.00556756	0.0156024	0.727963	Plasma Protein
5103_30_CD200R1_MO2R1	CD200R1	3	fixed_IVW_correl	-0.0263194	0.0431901	0.542268	random_IVW_correl	-0.0263194	0.0431901	0.542268	EGGER_correl	-0.190853	0.404824	0.637323	Weighted median	-0.0209568	0.0383217	0.584471	Weighted mode	-0.0403492	0.0437317	0.453592	Plasma Protein
12687_2_DECR1_DECR	DECR1	6	random_IVW_correl	0.0308093	0.0506431	0.542948	fixed_IVW_correl	0.0308093	0.0506431	0.542948	EGGER_correl	-0.0135235	0.127275	0.91538	Weighted median	0.068945	0.0544258	0.205237	Weighted mode	0.0848558	0.0736594	0.301408	Plasma Protein
2212_69_PLAT_tPA	PLAT	9	random_IVW_correl	0.0140254	0.0231368	0.544385	fixed_IVW_correl	0.0140254	0.0231368	0.544385	EGGER_correl	0.0189509	0.0291858	0.516134	Weighted median	0.00386728	0.0256358	0.88009	Weighted mode	0.00193838	0.0264969	0.943479	Plasma Protein
6909_40_MGAT2_MGAT2	MGAT2	4	random_IVW_correl	0.0220756	0.0365177	0.545499	fixed_IVW_correl	0.0220756	0.0365177	0.545499	EGGER_correl	0.00856227	0.202333	0.966245	Weighted median	0.0231757	0.0326601	0.47795	Weighted mode	0.0235423	0.035948	0.559266	Plasma Protein
13943_38_DPY30_DPY30	DPY30	1	fixed_IVW_correl	-0.0479008	0.0792708	0.545665	random_IVW_correl	-0.0479008	NA	NA	NA	NA	NA	NA	NA	NA	NA	NA	NA	NA	NA	NA	Plasma Protein
12522_6_RAD23B_RD23B	RAD23B	1	fixed_IVW_correl	-0.0564104	0.0934149	0.545931	random_IVW_correl	-0.0564104	NA	NA	NA	NA	NA	NA	NA	NA	NA	NA	NA	NA	NA	NA	Plasma Protein
16055_3_CFHR5_complement_factor_H_related_5	CFHR5	28	random_IVW_correl	-0.0059033	0.00978837	0.546447	fixed_IVW_correl	-0.0059033	0.00978837	0.546447	EGGER_correl	-0.0056923	0.014589	0.696406	Weighted median	-0.00815966	0.00960931	0.395803	Weighted mode	-0.00925348	0.00865072	0.294234	Plasma Protein
4499_21_PDGFA_PDGF_AA	PDGFA	2	fixed_IVW_correl	0.0526419	0.0877054	0.548364	random_IVW_correl	0.0526419	0.13437	0.695229	NA	NA	NA	NA	NA	NA	NA	NA	NA	NA	NA	NA	Plasma Protein
6366_38_TXNDC15_TXD15	TXNDC15	18	random_IVW_correl	0.00899898	0.0150047	0.548678	fixed_IVW_correl	0.00899898	0.0139582	0.519117	EGGER_correl	0.0028785	0.0159203	0.856519	Weighted median	0.00509499	0.0132741	0.701106	Weighted mode	0.00531299	0.0125888	0.678284	Plasma Protein
16915_153_SEMA4A_SEM4A	SEMA4A	5	random_IVW_correl	0.0341205	0.057022	0.54959	fixed_IVW_correl	0.0341205	0.0274523	0.213904	EGGER_correl	0.219864	0.0691787	0.0014819	Weighted median	0.0312938	0.0293251	0.285911	Weighted mode	0.0293787	0.0318107	0.407991	Plasma Protein
15640_54_TAGLN_TAGL	TAGLN	4	random_IVW_correl	0.0698965	0.117843	0.553092	fixed_IVW_correl	0.0698965	0.0452665	0.122561	EGGER_correl	-0.0819993	0.101634	0.419775	Weighted median	0.0229095	0.0593901	0.699685	Weighted mode	-0.0283712	0.0677141	0.703418	Plasma Protein
3172_28_ARSB_ARSB	ARSB	7	random_IVW_correl	0.0249037	0.0421188	0.554337	fixed_IVW_correl	0.0249037	0.0321976	0.439247	EGGER_correl	0.0315326	0.0609964	0.605186	Weighted median	0.00504545	0.0340702	0.882272	Weighted mode	-0.010517	0.0402432	0.802573	Plasma Protein
16890_37_ADAMTSL1_ATL1	ADAMTSL1	11	random_IVW_correl	-0.0148458	0.0251466	0.554942	fixed_IVW_correl	-0.0148458	0.0251466	0.554942	EGGER_correl	-0.0167454	0.0374353	0.654647	Weighted median	-0.0195246	0.032546	0.548568	Weighted mode	-0.010072	0.0429658	0.819389	Plasma Protein
6462_12_TIMP4_TIMP_4	TIMP4	40	random_IVW_correl	-0.00556109	0.00942146	0.555018	fixed_IVW_correl	-0.00556109	0.00717413	0.438245	EGGER_correl	-0.00385463	0.0109836	0.72563	Weighted median	0.00391989	0.0116543	0.736609	Weighted mode	0.00923985	0.00973764	0.348525	Plasma Protein
5810_25_TDGF1_Cripto	TDGF1	82	random_IVW_correl	-0.00330424	0.0055998	0.555148	fixed_IVW_correl	-0.00330424	0.00376952	0.380721	EGGER_correl	-0.00951258	0.00601822	0.113963	Weighted median	-0.0154737	0.00650986	0.017456	Weighted mode	-0.0101854	0.00760826	0.184403	Plasma Protein
2647_66_GDI2_Rab_GDP_dissociation_inhibitor_beta	GDI2	1	fixed_IVW_correl	0.0302873	0.0513326	0.555176	random_IVW_correl	0.0302873	NA	NA	NA	NA	NA	NA	NA	NA	NA	NA	NA	NA	NA	NA	Plasma Protein
11510_31_APOL1_Apo_L1	APOL1	25	random_IVW_correl	0.00680967	0.0116235	0.557975	fixed_IVW_correl	0.00680967	0.0116235	0.557975	EGGER_correl	0.00470868	0.0193113	0.807362	Weighted median	0.00611582	0.0132974	0.64557	Weighted mode	0.00761231	0.0130975	0.566524	Plasma Protein
19273_3_GSR_Glutathione_reductase	GSR	5	random_IVW_correl	0.0327849	0.0559676	0.558021	fixed_IVW_correl	0.0327849	0.0297768	0.270886	EGGER_correl	0.131526	0.0869148	0.130208	Weighted median	0.0599122	0.0333109	0.072086	Weighted mode	0.062172	0.0368566	0.166906	Plasma Protein
17327_3_CNPY3_CNPY3	CNPY3	2	fixed_IVW_correl	-0.0227246	0.0388668	0.558764	random_IVW_correl	-0.0227246	0.0824266	0.782783	NA	NA	NA	NA	NA	NA	NA	NA	NA	NA	NA	NA	Plasma Protein
11103_24_HSPB1_HSP_27	HSPB1	42	random_IVW_correl	-0.0068459	0.0117109	0.558833	fixed_IVW_correl	-0.0068459	0.0105797	0.517581	EGGER_correl	-0.00598555	0.0139371	0.667582	Weighted median	-0.0077809	0.0115276	0.499688	Weighted mode	-0.00614286	0.0109132	0.57658	Plasma Protein
16828_8_COL6A1_Collagen_a1_VI_	COL6A1	115	random_IVW_correl	-0.00270417	0.00462946	0.559138	fixed_IVW_correl	-0.00270417	0.00370497	0.465465	EGGER_correl	-0.00406166	0.00595111	0.49492	Weighted median	-0.00335226	0.00521845	0.520623	Weighted mode	9.31648e-05	0.00564848	0.986869	Plasma Protein
4127_75_C6_C6	C6	13	random_IVW_correl	-0.0103346	0.0177666	0.560779	fixed_IVW_correl	-0.0103346	0.0167948	0.538329	EGGER_correl	0.0100602	0.02614	0.700342	Weighted median	-0.019081	0.020374	0.348998	Weighted mode	0.000714951	0.02655	0.978959	Plasma Protein
17776_15_PECR_PECR	PECR	2	fixed_IVW_correl	-0.0286341	0.0492595	0.561044	random_IVW_correl	-0.0286341	0.0492595	0.561044	NA	NA	NA	NA	NA	NA	NA	NA	NA	NA	NA	NA	Plasma Protein
13109_82_NEGR1_NEGR1	NEGR1	6	random_IVW_correl	-0.0347228	0.0600796	0.563301	fixed_IVW_correl	-0.0347228	0.0349318	0.320215	EGGER_correl	0.12724	0.095112	0.180966	Weighted median	-0.0218286	0.032921	0.507293	Weighted mode	-0.0255457	0.0370328	0.521015	Plasma Protein
8310_6_ZG16B_U773	ZG16B	7	random_IVW_correl	-0.0160632	0.027806	0.563474	fixed_IVW_correl	-0.0160632	0.027806	0.563474	EGGER_correl	0.00454604	0.0891799	0.959345	Weighted median	-0.0250103	0.0253654	0.324132	Weighted mode	-0.00682617	0.028408	0.818104	Plasma Protein
3004_67_PDCD1LG2_PD_L2	PDCD1LG2	37	random_IVW_correl	-0.00888021	0.0154196	0.564681	fixed_IVW_correl	-0.00888021	0.012655	0.482857	EGGER_correl	5.2858e-05	0.0195713	0.997845	Weighted median	-0.0109436	0.0131465	0.405167	Weighted mode	-0.0162164	0.0132917	0.230382	Plasma Protein
4153_11_SERPINA3_alpha_1_antichymotrypsin_complex	SERPINA3	31	random_IVW_correl	-0.00837061	0.0145466	0.564998	fixed_IVW_correl	-0.00837061	0.0145466	0.564998	EGGER_correl	-0.00406489	0.0207686	0.844827	Weighted median	-0.0167083	0.0178903	0.350342	Weighted mode	-0.0135582	0.018037	0.458095	Plasma Protein
8368_102_TNFRSF1B_TNF_sR_II	TNFRSF1B	8	random_IVW_correl	0.0171815	0.0299781	0.566553	fixed_IVW_correl	0.0171815	0.0234876	0.464465	EGGER_correl	0.0188608	0.0342606	0.581971	Weighted median	0.0162822	0.0251087	0.516683	Weighted mode	-0.011095	0.0341962	0.755077	Plasma Protein
9829_91_SULT2A1_SULT_2A1	SULT2A1	5	random_IVW_correl	-0.0172706	0.0301366	0.566593	fixed_IVW_correl	-0.0172706	0.0301366	0.566593	EGGER_correl	0.00248575	0.0813253	0.975616	Weighted median	-0.0194612	0.0272	0.47431	Weighted mode	-0.0192538	0.0304445	0.561457	Plasma Protein
2731_29_POR_NADPH_P450_Oxidoreductase	POR	12	random_IVW_correl	-0.0130297	0.0227394	0.566643	fixed_IVW_correl	-0.0130297	0.0227394	0.566643	EGGER_correl	-0.00533655	0.0429659	0.901153	Weighted median	-0.0252313	0.0245216	0.303507	Weighted mode	-0.0208775	0.0276677	0.466348	Plasma Protein
17777_31_SDSL_SDSL	SDSL	12	random_IVW_correl	0.0116696	0.0204685	0.568593	fixed_IVW_correl	0.0116696	0.0204685	0.568593	EGGER_correl	0.0181073	0.0228337	0.427774	Weighted median	-0.00852437	0.0229707	0.710565	Weighted mode	-0.00162614	0.0233483	0.945725	Plasma Protein
8768_4_BCL10_Bcl_10	BCL10	1	fixed_IVW_correl	-0.0526334	0.0925103	0.569393	random_IVW_correl	-0.0526334	NA	NA	NA	NA	NA	NA	NA	NA	NA	NA	NA	NA	NA	NA	Plasma Protein
18244_1_ANXA7_ANXA7	ANXA7	1	fixed_IVW_correl	-0.0408514	0.072086	0.570916	random_IVW_correl	-0.0408514	NA	NA	NA	NA	NA	NA	NA	NA	NA	NA	NA	NA	NA	NA	Plasma Protein
14203_3_ANXA7_ANXA7	ANXA7	1	fixed_IVW_correl	-0.0411678	0.0726444	0.570916	random_IVW_correl	-0.0411678	NA	NA	NA	NA	NA	NA	NA	NA	NA	NA	NA	NA	NA	NA	Plasma Protein
8877_22_EVA1C_F176C	EVA1C	1	fixed_IVW_correl	-0.0409748	0.0723124	0.570962	random_IVW_correl	-0.0409748	NA	NA	NA	NA	NA	NA	NA	NA	NA	NA	NA	NA	NA	NA	Plasma Protein
17156_72_DCLK1_DCAK1	DCLK1	10	random_IVW_correl	0.0137821	0.0243356	0.571167	fixed_IVW_correl	0.0137821	0.0243356	0.571167	EGGER_correl	-0.0262853	0.0400949	0.512097	Weighted median	0.0197821	0.0232933	0.395735	Weighted mode	0.0170546	0.0241704	0.498291	Plasma Protein
6990_44_SDF2L1_SDF2L	SDF2L1	2	fixed_IVW_correl	0.0388883	0.0687344	0.571545	random_IVW_correl	0.0388883	0.0687344	0.571545	NA	NA	NA	NA	NA	NA	NA	NA	NA	NA	NA	NA	Plasma Protein
5227_60_PDK1_PDK1	PDK1	14	random_IVW_correl	0.0167429	0.0297034	0.572979	fixed_IVW_correl	0.0167429	0.0249782	0.502667	EGGER_correl	0.00831383	0.0380036	0.826834	Weighted median	0.00445439	0.0234665	0.849451	Weighted mode	0.00207706	0.0274358	0.940805	Plasma Protein
14131_37_EFNB2_EFNB2	EFNB2	2	fixed_IVW_correl	-0.0316138	0.0563116	0.574519	random_IVW_correl	-0.0316138	0.0563116	0.574519	NA	NA	NA	NA	NA	NA	NA	NA	NA	NA	NA	NA	Plasma Protein
3320_49_IGFBP7_IGFBP_7	IGFBP7	46	random_IVW_correl	0.00748833	0.0133613	0.575174	fixed_IVW_correl	0.00748833	0.0106677	0.482702	EGGER_correl	0.00922704	0.017445	0.596859	Weighted median	0.0147614	0.0134856	0.273692	Weighted mode	0.00494118	0.0151295	0.745491	Plasma Protein
2834_54_KLK8_kallikrein_8	KLK8	20	random_IVW_correl	0.00576293	0.0102948	0.575623	fixed_IVW_correl	0.00576293	0.0102948	0.575623	EGGER_correl	0.0130264	0.0123219	0.290432	Weighted median	0.0100882	0.0131468	0.442872	Weighted mode	0.00673639	0.0123957	0.593142	Plasma Protein
8053_16_DNAJB14_DJB14	DNAJB14	1	fixed_IVW_correl	0.0462687	0.0826673	0.575686	random_IVW_correl	0.0462687	NA	NA	NA	NA	NA	NA	NA	NA	NA	NA	NA	NA	NA	NA	Plasma Protein
5676_54_ASIP_ASIP	ASIP	10	random_IVW_correl	-0.0141339	0.0252537	0.575701	fixed_IVW_correl	-0.0141339	0.0141632	0.318312	EGGER_correl	-0.00857953	0.0277707	0.757366	Weighted median	-0.0347628	0.0157248	0.0270566	Weighted mode	-0.0315266	0.0157442	0.0762547	Plasma Protein
15587_20_FOLR2_FOLR2	FOLR2	3	fixed_IVW_correl	-0.028773	0.0514958	0.576336	random_IVW_correl	-0.028773	0.0514958	0.576336	EGGER_correl	-0.000130307	0.086254	0.998795	Weighted median	-0.0213477	0.0530665	0.687477	Weighted mode	-0.0204476	0.0594675	0.763748	Plasma Protein
19437_61_VEGFA_L_VEGF165	VEGFA	64	random_IVW_correl	-0.00493769	0.0088505	0.576913	fixed_IVW_correl	-0.00493769	0.0077441	0.52373	EGGER_correl	0.00296258	0.0121253	0.806975	Weighted median	0.0010499	0.0101247	0.91741	Weighted mode	0.000956537	0.00824046	0.90796	Plasma Protein
4464_10_SIGLEC1_Sialoadhesin	SIGLEC1	1	fixed_IVW_correl	0.0627081	0.11248	0.577182	random_IVW_correl	0.0627081	Inf	1	NA	NA	NA	NA	NA	NA	NA	NA	NA	NA	NA	NA	Plasma Protein
11351_233_NHEJ1_NHEJ1	NHEJ1	6	random_IVW_correl	0.0231988	0.0416445	0.577481	fixed_IVW_correl	0.0231988	0.0320146	0.468678	EGGER_correl	0.0639997	0.0886063	0.470114	Weighted median	0.0437341	0.0411322	0.287666	Weighted mode	0.0456847	0.0461469	0.367639	Plasma Protein
6998_106_ASPH_HAAH	ASPH	8	random_IVW_correl	0.0191525	0.0344777	0.57855	fixed_IVW_correl	0.0191525	0.0344777	0.57855	EGGER_correl	-0.0732554	0.124296	0.555618	Weighted median	-0.0139745	0.0328081	0.670148	Weighted mode	-0.0159115	0.0443536	0.730364	Plasma Protein
5704_74_GZMM_Granzyme_M	GZMM	3	fixed_IVW_correl	-0.0385944	0.06963	0.579389	random_IVW_correl	-0.0385944	0.06963	0.579389	EGGER_correl	-0.0722805	30.4093	0.998103	Weighted median	-0.0359182	0.0719962	0.617857	Weighted mode	-0.0352176	0.0879918	0.727685	Plasma Protein
15514_26_BCHE_Pseudocholinesterase	BCHE	28	random_IVW_correl	-0.0068511	0.0123679	0.579619	fixed_IVW_correl	-0.0068511	0.0100199	0.494136	EGGER_correl	-0.000959755	0.0145514	0.947413	Weighted median	-0.009069	0.0103557	0.381164	Weighted mode	-0.0193987	0.010872	0.0856215	Plasma Protein
15326_64_GBP1_GBP1	GBP1	9	random_IVW_correl	-0.0111471	0.0201349	0.579837	fixed_IVW_correl	-0.0111471	0.0201349	0.579837	EGGER_correl	-0.00961513	0.0309766	0.756257	Weighted median	-0.0105284	0.0195407	0.59003	Weighted mode	-0.00935166	0.0220014	0.682003	Plasma Protein
2890_59_CCL28_CCL28	CCL28	1	fixed_IVW_correl	-0.0498644	0.0900869	0.579911	random_IVW_correl	-0.0498644	Inf	1	NA	NA	NA	NA	NA	NA	NA	NA	NA	NA	NA	NA	Plasma Protein
16609_106_KIRREL2_KIRR2	KIRREL2	39	random_IVW_correl	0.00580727	0.0105005	0.580231	fixed_IVW_correl	0.00580727	0.00935649	0.534818	EGGER_correl	0.00690595	0.0131896	0.600564	Weighted median	0.0126816	0.0119209	0.287414	Weighted mode	0.0125122	0.0157147	0.430857	Plasma Protein
19237_17_DDT_D_dopachrome_decarboxylase	DDT	4	random_IVW_correl	0.0501536	0.090793	0.580678	fixed_IVW_correl	0.0501536	0.0359077	0.162492	EGGER_correl	-0.0241802	0.0757129	0.749448	Weighted median	0.0225058	0.0370359	0.543403	Weighted mode	0.0189274	0.0426358	0.68716	Plasma Protein
8336_267_GRAMD1C_GRM1C	GRAMD1C	8	random_IVW_correl	-0.0134787	0.0244064	0.58077	fixed_IVW_correl	-0.0134787	0.0244064	0.58077	EGGER_correl	0.00597211	0.0723989	0.934258	Weighted median	-0.005856	0.0276853	0.832482	Weighted mode	-0.00178352	0.0336676	0.959232	Plasma Protein
10959_125_BET1L_BET1L	BET1L	5	random_IVW_correl	0.0268777	0.0487161	0.581139	fixed_IVW_correl	0.0268777	0.0473933	0.570632	EGGER_correl	-0.0671663	0.127904	0.599492	Weighted median	-0.0268373	0.0423082	0.525867	Weighted mode	-0.0359871	0.0582206	0.569955	Plasma Protein
18198_51_HBQ1_HBAT	HBQ1	5	random_IVW_correl	-0.0267978	0.0486632	0.581854	fixed_IVW_correl	-0.0267978	0.0486632	0.581854	EGGER_correl	-0.177169	0.288582	0.539261	Weighted median	-0.051193	0.0524266	0.328832	Weighted mode	-0.0507914	0.060407	0.447774	Plasma Protein
7059_14_LILRA6_LIRA6	LILRA6	189	random_IVW_correl	0.00151812	0.00276043	0.582349	fixed_IVW_correl	0.00151812	0.00181731	0.403512	EGGER_correl	0.00214691	0.00310239	0.488927	Weighted median	0.00792785	0.00500231	0.113003	Weighted mode	0.00777582	0.00434749	0.0752928	Plasma Protein
4991_12_GPC5_GPC5	GPC5	64	random_IVW_correl	-0.00466173	0.00848183	0.582584	fixed_IVW_correl	-0.00466173	0.00828422	0.573623	EGGER_correl	-0.0112709	0.0110638	0.308338	Weighted median	-0.00128755	0.00911393	0.887655	Weighted mode	-0.00229366	0.00953022	0.81059	Plasma Protein
9638_2_TIGIT_TIGIT	TIGIT	1	fixed_IVW_correl	-0.0382715	0.0696338	0.582586	random_IVW_correl	-0.0382715	NA	NA	NA	NA	NA	NA	NA	NA	NA	NA	NA	NA	NA	NA	Plasma Protein
9574_11_BIN1_BIN1	BIN1	5	random_IVW_correl	0.023061	0.0419636	0.582631	fixed_IVW_correl	0.023061	0.0369792	0.532877	EGGER_correl	-0.0688257	0.0727906	0.344389	Weighted median	0.0331357	0.0336647	0.324975	Weighted mode	0.0274912	0.0385121	0.514771	Plasma Protein
5509_7_EGF_EGF	EGF	6	random_IVW_correl	0.0191876	0.0349705	0.583225	fixed_IVW_correl	0.0191876	0.0314867	0.542267	EGGER_correl	0.0353445	0.0689315	0.608128	Weighted median	0.0134575	0.0373146	0.718362	Weighted mode	-0.027897	0.0487032	0.591578	Plasma Protein
14114_18_PIANP_PIANP	PIANP	10	random_IVW_correl	0.0173693	0.0316901	0.583624	fixed_IVW_correl	0.0173693	0.0316901	0.583624	EGGER_correl	-0.0599928	0.0737966	0.416247	Weighted median	0.00547021	0.0308664	0.859334	Weighted mode	0.00565659	0.0338617	0.871024	Plasma Protein
18174_79_PDCD6IP_PDC6I	PDCD6IP	3	fixed_IVW_correl	-0.024802	0.0453545	0.584484	random_IVW_correl	-0.024802	0.0633027	0.695206	EGGER_correl	0.083471	0.168438	0.620205	Weighted median	-0.00761252	0.043596	0.861382	Weighted mode	-0.0515685	0.0480161	0.395209	Plasma Protein
4996_66_HRG_HRG	HRG	122	random_IVW_correl	0.00220183	0.00402766	0.5846	fixed_IVW_correl	0.00220183	0.0034248	0.520283	EGGER_correl	-0.0012907	0.00470512	0.783839	Weighted median	0.00296999	0.00578766	0.60784	Weighted mode	0.00590553	0.00500099	0.239969	Plasma Protein
17677_47_CD160_BY55	CD160	2	fixed_IVW_correl	-0.0212505	0.0393346	0.589025	random_IVW_correl	-0.0212505	0.0482592	0.659691	NA	NA	NA	NA	NA	NA	NA	NA	NA	NA	NA	NA	Plasma Protein
5593_11_PDIA5_PDIA5	PDIA5	59	random_IVW_correl	0.00468014	0.00867634	0.589601	fixed_IVW_correl	0.00468014	0.00703174	0.505684	EGGER_correl	0.0013951	0.0085849	0.870907	Weighted median	0.00596111	0.0078629	0.448372	Weighted mode	0.00508135	0.00740982	0.495598	Plasma Protein
5598_3_GREM2_GREM2	GREM2	1	fixed_IVW_correl	0.0481335	0.0892765	0.589783	random_IVW_correl	0.0481335	Inf	1	NA	NA	NA	NA	NA	NA	NA	NA	NA	NA	NA	NA	Plasma Protein
17460_51_MX1_Mx1	MX1	35	random_IVW_correl	0.00835873	0.0155156	0.590073	fixed_IVW_correl	0.00835873	0.0130124	0.520636	EGGER_correl	0.016192	0.0188882	0.391306	Weighted median	0.000638794	0.0139362	0.96344	Weighted mode	0.000321349	0.0128121	0.980136	Plasma Protein
11388_75_WFDC2_HE4	WFDC2	2	fixed_IVW_correl	0.0318278	0.0590814	0.590086	random_IVW_correl	0.0318278	0.0590814	0.590086	NA	NA	NA	NA	NA	NA	NA	NA	NA	NA	NA	NA	Plasma Protein
9076_25_PENK_PENK	PENK	63	random_IVW_correl	-0.00503578	0.00939879	0.592104	fixed_IVW_correl	-0.00503578	0.0075234	0.503273	EGGER_correl	-0.000104006	0.0114718	0.992766	Weighted median	0.010481	0.00875977	0.231504	Weighted mode	-0.00276675	0.00840767	0.743209	Plasma Protein
13114_50_LUM_Lumican	LUM	10	random_IVW_correl	-0.00959482	0.0179872	0.59374	fixed_IVW_correl	-0.00959482	0.0176176	0.586017	EGGER_correl	-0.0136604	0.0245724	0.578262	Weighted median	-0.0131409	0.0232294	0.571597	Weighted mode	-0.0139815	0.0250862	0.590886	Plasma Protein
15388_24_FCGR3A_FcRIIIa	FCGR3A	105	random_IVW_correl	0.00250616	0.00470621	0.594365	fixed_IVW_correl	0.00250616	0.00387554	0.517852	EGGER_correl	0.00630751	0.00564926	0.2642	Weighted median	0.00795195	0.00464286	0.086763	Weighted mode	0.00737848	0.00586981	0.211562	Plasma Protein
12432_23_CACYBP_CYBP	CACYBP	1	fixed_IVW_correl	-0.0198	0.0371891	0.594439	random_IVW_correl	-0.0198	NA	NA	NA	NA	NA	NA	NA	NA	NA	NA	NA	NA	NA	NA	Plasma Protein
14156_33_YWHAB_14_3_3_protein_beta_alpha	YWHAB	6	random_IVW_correl	-0.0217059	0.0407942	0.594669	fixed_IVW_correl	-0.0217059	0.0301036	0.470886	EGGER_correl	-1.28434e-05	0.0529859	0.999807	Weighted median	-0.0276168	0.0282207	0.327778	Weighted mode	-0.0301715	0.0292178	0.349109	Plasma Protein
16070_7_WIF1_WIF_1	WIF1	1	fixed_IVW_correl	0.0442974	0.0836452	0.596398	random_IVW_correl	0.0442974	Inf	1	NA	NA	NA	NA	NA	NA	NA	NA	NA	NA	NA	NA	Plasma Protein
6485_59_IGLL1_IGLL1	IGLL1	43	random_IVW_correl	-0.00462994	0.00876308	0.597259	fixed_IVW_correl	-0.00462994	0.00779949	0.552766	EGGER_correl	-0.00560953	0.0105269	0.594119	Weighted median	-0.00463041	0.0114449	0.685785	Weighted mode	-0.00017062	0.00996803	0.986425	Plasma Protein
15305_7_SCGN_Secretagogin	SCGN	2	fixed_IVW_correl	0.0334674	0.0635518	0.59846	random_IVW_correl	0.0334674	0.0635518	0.59846	NA	NA	NA	NA	NA	NA	NA	NA	NA	NA	NA	NA	Plasma Protein
7192_37_IFNLR1_CRF2_12	IFNLR1	5	random_IVW_correl	0.0175176	0.0332683	0.598503	fixed_IVW_correl	0.0175176	0.0332683	0.598503	EGGER_correl	-0.00862077	0.0572745	0.880357	Weighted median	0.0291234	0.0329514	0.376789	Weighted mode	0.0151994	0.0372036	0.703799	Plasma Protein
10737_96_SERPINB1_Serpin_B1	SERPINB1	1	fixed_IVW_correl	-0.0332597	0.0636995	0.601576	random_IVW_correl	-0.0332597	NA	NA	NA	NA	NA	NA	NA	NA	NA	NA	NA	NA	NA	NA	Plasma Protein
15495_9_FOLR3_FOLR3	FOLR3	49	random_IVW_correl	0.00338997	0.00651518	0.602841	fixed_IVW_correl	0.00338997	0.00541297	0.531139	EGGER_correl	0.00528291	0.00699433	0.450061	Weighted median	0.00793504	0.00594215	0.181751	Weighted mode	0.00761644	0.00495884	0.131121	Plasma Protein
17138_8_GSTA1_GST_A1_1	GSTA1	33	random_IVW_correl	0.00723518	0.0139812	0.604812	fixed_IVW_correl	0.00723518	0.0135527	0.593441	EGGER_correl	-0.00993756	0.019296	0.606549	Weighted median	0.00680298	0.0152807	0.656175	Weighted mode	0.000548258	0.0158491	0.97262	Plasma Protein
3438_10_FSTL3_FSTL3	FSTL3	5	random_IVW_correl	-0.0353922	0.0686417	0.606128	fixed_IVW_correl	-0.0353922	0.0446546	0.428024	EGGER_correl	0.162865	0.116907	0.163587	Weighted median	-0.0207239	0.0528599	0.695019	Weighted mode	-0.0589824	0.0828247	0.515715	Plasma Protein
6467_65_POGLUT1_KTEL1	POGLUT1	13	random_IVW_correl	0.0120904	0.0234758	0.606541	fixed_IVW_correl	0.0120904	0.0201669	0.548826	EGGER_correl	0.0202889	0.0291504	0.486425	Weighted median	0.00918864	0.0201059	0.647662	Weighted mode	0.00630005	0.021958	0.779073	Plasma Protein
17814_8_BPNT1_BPNT1	BPNT1	1	fixed_IVW_correl	0.0455433	0.0894639	0.610704	random_IVW_correl	0.0455433	NA	NA	NA	NA	NA	NA	NA	NA	NA	NA	NA	NA	NA	NA	Plasma Protein
3535_84_DKK1_DKK1	DKK1	22	random_IVW_correl	-0.00757248	0.0148804	0.61083	fixed_IVW_correl	-0.00757248	0.0148804	0.61083	EGGER_correl	-0.0076312	0.0256316	0.765912	Weighted median	-0.0222087	0.0182892	0.22463	Weighted mode	-0.0204194	0.0212053	0.346535	Plasma Protein
9754_33_NQO2_Quinone_reductase_2	NQO2	134	random_IVW_correl	0.00266279	0.00523532	0.611019	fixed_IVW_correl	0.00266279	0.00436435	0.541781	EGGER_correl	0.0125344	0.00650887	0.0541366	Weighted median	-0.00410707	0.00667873	0.538589	Weighted mode	-0.00406595	0.00615743	0.510182	Plasma Protein
19563_3_SEZ6L_SEZ6L	SEZ6L	11	random_IVW_correl	-0.0141291	0.027837	0.611759	fixed_IVW_correl	-0.0141291	0.027837	0.611759	EGGER_correl	-0.0971943	0.0985529	0.324028	Weighted median	-0.0223702	0.0315906	0.478865	Weighted mode	-0.0249901	0.0462707	0.600958	Plasma Protein
18839_24_TG_Thyroglobulin	TG	2	fixed_IVW_correl	-0.0281172	0.0554132	0.611867	random_IVW_correl	-0.0281172	0.0554132	0.611867	NA	NA	NA	NA	NA	NA	NA	NA	NA	NA	NA	NA	Plasma Protein
8859_51_CA11_CAH11	CA11	3	fixed_IVW_correl	-0.0191014	0.0376694	0.612099	random_IVW_correl	-0.0191014	0.0491332	0.697448	EGGER_correl	0.071387	0.268777	0.790547	Weighted median	-0.0351913	0.0334496	0.292768	Weighted mode	0.000520957	0.0397484	0.990733	Plasma Protein
15452_5_NT5E_5__Nucleotidase	NT5E	25	random_IVW_correl	0.0064098	0.0126627	0.612721	fixed_IVW_correl	0.0064098	0.00930543	0.490934	EGGER_correl	0.00669804	0.0125813	0.594462	Weighted median	-0.00060352	0.0111961	0.957011	Weighted mode	-0.000563902	0.010671	0.958293	Plasma Protein
5691_2_CRISPLD2_CRLD2	CRISPLD2	40	random_IVW_correl	0.00504887	0.00997457	0.612734	fixed_IVW_correl	0.00504887	0.00997457	0.612734	EGGER_correl	0.00233238	0.0141195	0.868796	Weighted median	0.0117714	0.0125687	0.348983	Weighted mode	0.00797774	0.016018	0.621247	Plasma Protein
9384_17_CAMP_Cathelicidin_peptide	CAMP	2	fixed_IVW_correl	-0.0296153	0.0585433	0.612948	random_IVW_correl	-0.0296153	0.119331	0.803998	NA	NA	NA	NA	NA	NA	NA	NA	NA	NA	NA	NA	Plasma Protein
4535_50_BST1_BST1	BST1	111	random_IVW_correl	-0.00211342	0.00419519	0.614422	fixed_IVW_correl	-0.00211342	0.0035006	0.546023	EGGER_correl	-0.00426161	0.00406423	0.294378	Weighted median	0.000381267	0.00464456	0.934576	Weighted mode	0.00318416	0.00400624	0.428442	Plasma Protein
18330_7_PGM2_PGM2	PGM2	10	random_IVW_correl	0.00875372	0.017399	0.614883	fixed_IVW_correl	0.00875372	0.017399	0.614883	EGGER_correl	0.0209999	0.0286754	0.463967	Weighted median	0.00141203	0.0185057	0.939178	Weighted mode	0.00221238	0.0195053	0.912184	Plasma Protein
4867_15_VEGFA_VEGF121	VEGFA	61	random_IVW_correl	-0.00558697	0.0111099	0.615046	fixed_IVW_correl	-0.00558697	0.00841141	0.506554	EGGER_correl	0.00638202	0.0137418	0.642345	Weighted median	0.00118223	0.0103585	0.909133	Weighted mode	0.000979892	0.00958926	0.918949	Plasma Protein
9459_7_FAS_Fas__soluble	FAS	20	random_IVW_correl	-0.0100928	0.0201414	0.616304	fixed_IVW_correl	-0.0100928	0.016173	0.532594	EGGER_correl	0.00718006	0.0299967	0.810825	Weighted median	0.00390435	0.0177475	0.825875	Weighted mode	0.00221611	0.0207744	0.916165	Plasma Protein
19279_42_RBP1_CRBP	RBP1	1	fixed_IVW_correl	0.0356693	0.0713336	0.617051	random_IVW_correl	0.0356693	Inf	1	NA	NA	NA	NA	NA	NA	NA	NA	NA	NA	NA	NA	Plasma Protein
16763_11_LECT2_LECT2	LECT2	72	random_IVW_correl	-0.00297869	0.00596382	0.617456	fixed_IVW_correl	-0.00297869	0.00558056	0.593507	EGGER_correl	0.0020598	0.00708147	0.771149	Weighted median	-0.0080081	0.0076572	0.295641	Weighted mode	-0.00704838	0.00703562	0.319835	Plasma Protein
12646_2_RPE_RPE	RPE	2	fixed_IVW_correl	0.0296796	0.0594918	0.61786	random_IVW_correl	0.0296796	0.116289	0.798551	NA	NA	NA	NA	NA	NA	NA	NA	NA	NA	NA	NA	Plasma Protein
9848_22_CCNH_Cyclin_H	CCNH	1	fixed_IVW_correl	0.0314515	0.0631826	0.618634	random_IVW_correl	0.0314515	Inf	1	NA	NA	NA	NA	NA	NA	NA	NA	NA	NA	NA	NA	Plasma Protein
17231_1_LCP1_L_plastin	LCP1	9	random_IVW_correl	0.0151175	0.0304183	0.619199	fixed_IVW_correl	0.0151175	0.0304183	0.619199	EGGER_correl	0.0179262	0.0713844	0.80172	Weighted median	0.009309	0.0323866	0.77378	Weighted mode	0.00154733	0.0434777	0.972482	Plasma Protein
14066_49_MAGI2_MAGI2	MAGI2	45	random_IVW_correl	-0.00487141	0.009826	0.620059	fixed_IVW_correl	-0.00487141	0.00911505	0.59304	EGGER_correl	-0.0109035	0.014039	0.43736	Weighted median	0.00216162	0.010464	0.836341	Weighted mode	0.00602454	0.0102101	0.558172	Plasma Protein
17821_20_NMT2_NMT2	NMT2	3	fixed_IVW_correl	0.0310851	0.062788	0.620544	random_IVW_correl	0.0310851	0.0777151	0.689166	EGGER_correl	-0.108493	0.250564	0.665018	Weighted median	0.00510856	0.0662791	0.938563	Weighted mode	-0.0561029	0.107014	0.652409	Plasma Protein
3352_80_CA6_Carbonic_anhydrase_6	CA6	82	random_IVW_correl	0.00346728	0.00703171	0.621947	fixed_IVW_correl	0.00346728	0.00560813	0.536404	EGGER_correl	0.00528901	0.00825766	0.52185	Weighted median	0.0141187	0.00821509	0.0856807	Weighted mode	0.00268167	0.00966914	0.782223	Plasma Protein
11302_237_TNR_TENR	TNR	5	random_IVW_correl	-0.0191205	0.0388448	0.622559	fixed_IVW_correl	-0.0191205	0.0345106	0.579547	EGGER_correl	0.0723936	0.0761386	0.341699	Weighted median	-0.0335846	0.0318637	0.29188	Weighted mode	-0.0215189	0.0377282	0.598941	Plasma Protein
13983_27_CRYZ_QOR	CRYZ	70	random_IVW_correl	-0.00245828	0.00500284	0.623159	fixed_IVW_correl	-0.00245828	0.00493753	0.618571	EGGER_correl	0.004503	0.00629839	0.474643	Weighted median	0.00170783	0.00568879	0.764017	Weighted mode	0.000804751	0.0050684	0.874308	Plasma Protein
16882_27_PHPT1_PHP14	PHPT1	14	random_IVW_correl	0.0149374	0.0305129	0.624457	fixed_IVW_correl	0.0149374	0.0244081	0.540549	EGGER_correl	0.0221402	0.0388391	0.568644	Weighted median	0.00175638	0.0230035	0.939139	Weighted mode	0.00838662	0.0248196	0.740831	Plasma Protein
19617_5_PTGR1_LTB4DH	PTGR1	54	random_IVW_correl	0.00343018	0.00701775	0.624993	fixed_IVW_correl	0.00343018	0.00701775	0.624993	EGGER_correl	-0.00154065	0.0103294	0.881434	Weighted median	0.00971836	0.00699038	0.164454	Weighted mode	0.00888202	0.00706068	0.213922	Plasma Protein
16872_248_GSTZ1_MAAI	GSTZ1	117	random_IVW_correl	0.00175857	0.00360595	0.625772	fixed_IVW_correl	0.00175857	0.00360595	0.625772	EGGER_correl	-0.000226967	0.00496695	0.963553	Weighted median	0.00351136	0.0044822	0.433392	Weighted mode	0.00135409	0.00486047	0.781054	Plasma Protein
19238_12_GLUL_GLNA	GLUL	1	fixed_IVW_correl	0.046961	0.096418	0.626218	random_IVW_correl	0.046961	NA	NA	NA	NA	NA	NA	NA	NA	NA	NA	NA	NA	NA	NA	Plasma Protein
2789_26_MMP7_MMP_7	MMP7	31	random_IVW_correl	0.00805014	0.0165293	0.626243	fixed_IVW_correl	0.00805014	0.0133944	0.547836	EGGER_correl	-0.00643243	0.0190441	0.73554	Weighted median	0.0102603	0.0155634	0.50973	Weighted mode	0.00769078	0.0165598	0.645696	Plasma Protein
16304_6_LGR4_LGR4	LGR4	4	random_IVW_correl	-0.0168898	0.0347946	0.627382	fixed_IVW_correl	-0.0168898	0.0347946	0.627382	EGGER_correl	0.0197854	0.133111	0.881839	Weighted median	-0.0140605	0.0369834	0.703809	Weighted mode	-0.0135671	0.0452518	0.783892	Plasma Protein
2480_58_TIMP3_TIMP_3	TIMP3	94	random_IVW_correl	-0.00314382	0.00650225	0.628743	fixed_IVW_correl	-0.00314382	0.0053715	0.558361	EGGER_correl	0.00857539	0.00713408	0.229351	Weighted median	-0.021974	0.00688052	0.00140483	Weighted mode	-0.0196013	0.0074883	0.0103371	Plasma Protein
9360_33_EDIL3_EDIL3	EDIL3	4	random_IVW_correl	-0.0416446	0.0863745	0.629707	fixed_IVW_correl	-0.0416446	0.0509122	0.413375	EGGER_correl	0.0178231	0.221201	0.935781	Weighted median	-0.0543829	0.0665368	0.413736	Weighted mode	-0.09655	0.0909537	0.366334	Plasma Protein
3060_43_C9_C9	C9	12	random_IVW_correl	0.00999943	0.0208418	0.631385	fixed_IVW_correl	0.00999943	0.0208418	0.631385	EGGER_correl	-0.0365493	0.0403114	0.364579	Weighted median	0.00949499	0.0265022	0.72014	Weighted mode	0.0205597	0.0420136	0.6342	Plasma Protein
13621_31_AP2A2_AP2A2	AP2A2	1	fixed_IVW_correl	-0.0405742	0.0846594	0.631751	random_IVW_correl	-0.0405742	NA	NA	NA	NA	NA	NA	NA	NA	NA	NA	NA	NA	NA	NA	Plasma Protein
12449_16_PPIH_PPIH	PPIH	3	fixed_IVW_correl	0.0273303	0.0571411	0.632441	random_IVW_correl	0.0273303	0.0761708	0.719743	EGGER_correl	0.207221	0.184353	0.260995	Weighted median	0.0681624	0.07816	0.38316	Weighted mode	0.121563	0.131873	0.453937	Plasma Protein
7228_2_ST6GALNAC6_SIA7F	ST6GALNAC6	4	random_IVW_correl	-0.038516	0.0807775	0.633494	fixed_IVW_correl	-0.038516	0.0449882	0.391923	EGGER_correl	0.182278	0.224775	0.417402	Weighted median	0.00492439	0.0591656	0.933668	Weighted mode	0.00717601	0.0872739	0.939647	Plasma Protein
15435_4_PNP_PNP	PNP	7	random_IVW_correl	-0.020939	0.0440208	0.634316	fixed_IVW_correl	-0.020939	0.029029	0.470718	EGGER_correl	-0.0834238	0.0706722	0.237828	Weighted median	-0.0225054	0.033749	0.504871	Weighted mode	-0.03364	0.0374719	0.403907	Plasma Protein
14151_4_ISG15_UCRP	ISG15	28	random_IVW_correl	-0.00965602	0.0203273	0.634767	fixed_IVW_correl	-0.00965602	0.0176914	0.585201	EGGER_correl	-0.00816836	0.0233718	0.726716	Weighted median	-0.00207044	0.0191339	0.913831	Weighted mode	-0.00736182	0.0198104	0.713081	Plasma Protein
8244_16_FUT8_FUT8	FUT8	66	random_IVW_correl	-0.00287927	0.00606992	0.63525	fixed_IVW_correl	-0.00287927	0.00524485	0.583025	EGGER_correl	0.00180988	0.00621587	0.770921	Weighted median	0.00624976	0.00720395	0.385643	Weighted mode	0.0109019	0.00789996	0.172315	Plasma Protein
5456_59_CNDP1_CNDP1	CNDP1	50	random_IVW_correl	-0.00471165	0.00995156	0.635886	fixed_IVW_correl	-0.00471165	0.00995156	0.635886	EGGER_correl	0.0166752	0.0150296	0.267217	Weighted median	-0.0108165	0.0111918	0.33381	Weighted mode	-0.0169245	0.0119374	0.162586	Plasma Protein
9385_4_GAA_GAA	GAA	66	random_IVW_correl	-0.00441732	0.00933034	0.635902	fixed_IVW_correl	-0.00441732	0.00872228	0.612547	EGGER_correl	-0.0122448	0.0114329	0.284164	Weighted median	0.00739432	0.0120837	0.540586	Weighted mode	0.00784447	0.0126345	0.536851	Plasma Protein
19233_75_ATOX1_ATOX1	ATOX1	1	fixed_IVW_correl	0.0393562	0.0831844	0.636127	random_IVW_correl	0.0393562	NA	NA	NA	NA	NA	NA	NA	NA	NA	NA	NA	NA	NA	NA	Plasma Protein
10903_50_STX8_STX8	STX8	1	fixed_IVW_correl	0.0407094	0.0863314	0.637249	random_IVW_correl	0.0407094	Inf	1	NA	NA	NA	NA	NA	NA	NA	NA	NA	NA	NA	NA	Plasma Protein
9175_48_DSCAM_DSCAM	DSCAM	4	random_IVW_correl	0.0148972	0.0316158	0.637502	fixed_IVW_correl	0.0148972	0.0316158	0.637502	EGGER_correl	0.0260605	0.0633909	0.680994	Weighted median	0.0240609	0.0308719	0.435756	Weighted mode	0.0251869	0.0375364	0.550261	Plasma Protein
11152_46_KLK13_kallikrein_13	KLK13	31	random_IVW_correl	-0.00537709	0.0114121	0.637518	fixed_IVW_correl	-0.00537709	0.0100419	0.592329	EGGER_correl	0.00180429	0.014452	0.900645	Weighted median	0.019832	0.0113275	0.0799834	Weighted mode	0.0103587	0.0111548	0.360494	Plasma Protein
6379_62_ADAMTSL2_ATL2	ADAMTSL2	9	random_IVW_correl	0.0156886	0.0332988	0.637536	fixed_IVW_correl	0.0156886	0.029039	0.589019	EGGER_correl	-0.0687104	0.129835	0.596658	Weighted median	-0.0176144	0.0362312	0.62685	Weighted mode	-0.0318064	0.0422797	0.47343	Plasma Protein
15579_26_ENPP6_ENPP6	ENPP6	2	fixed_IVW_correl	0.032178	0.0683251	0.637673	random_IVW_correl	0.032178	0.0683251	0.637673	NA	NA	NA	NA	NA	NA	NA	NA	NA	NA	NA	NA	Plasma Protein
13405_61_SPINK2_ISK2	SPINK2	37	random_IVW_correl	0.0041808	0.00889494	0.638341	fixed_IVW_correl	0.0041808	0.00879143	0.634392	EGGER_correl	0.00796575	0.0119638	0.505526	Weighted median	0.00323708	0.011273	0.773995	Weighted mode	0.00764907	0.0125482	0.545972	Plasma Protein
12859_33_ECI2_PECI	ECI2	45	random_IVW_correl	-0.00542263	0.011547	0.63863	fixed_IVW_correl	-0.00542263	0.011547	0.63863	EGGER_correl	-0.0170649	0.0193769	0.378489	Weighted median	-0.00352811	0.012067	0.769999	Weighted mode	-0.00424379	0.0124995	0.735835	Plasma Protein
15321_8_CPLX2_CPLX2	CPLX2	1	fixed_IVW_correl	-0.0579964	0.123802	0.639454	random_IVW_correl	-0.0579964	NA	NA	NA	NA	NA	NA	NA	NA	NA	NA	NA	NA	NA	NA	Plasma Protein
14048_7_IL1RAP_IL_1_R_AcP	IL1RAP	107	random_IVW_correl	0.0016623	0.00356319	0.640843	fixed_IVW_correl	0.0016623	0.00356319	0.640843	EGGER_correl	0.00671106	0.00467225	0.150898	Weighted median	0.00548958	0.00504483	0.276524	Weighted mode	0.00433919	0.00435629	0.321482	Plasma Protein
10924_258_CYB5D2_NEUFC	CYB5D2	15	random_IVW_correl	-0.00877187	0.018883	0.642263	fixed_IVW_correl	-0.00877187	0.018737	0.639671	EGGER_correl	-0.0287717	0.0241342	0.233201	Weighted median	-0.00108463	0.0202064	0.957192	Weighted mode	-0.00755849	0.0221774	0.7383	Plasma Protein
6207_10_PSAP_prosaposin	PSAP	37	random_IVW_correl	0.00740492	0.0159418	0.642292	fixed_IVW_correl	0.00740492	0.01247	0.552634	EGGER_correl	0.0103297	0.0188768	0.584229	Weighted median	0.00789769	0.0124977	0.527432	Weighted mode	0.0113197	0.0133201	0.401041	Plasma Protein
16751_15_NPPB_BNP	NPPB	5	random_IVW_correl	-0.0239528	0.0515921	0.642453	fixed_IVW_correl	-0.0239528	0.0477478	0.615912	EGGER_correl	-0.078312	0.154632	0.612547	Weighted median	-0.0237234	0.0463405	0.608696	Weighted mode	-0.0455462	0.0521418	0.431693	Plasma Protein
11441_11_PYGL_PYGL	PYGL	3	fixed_IVW_correl	-0.0164243	0.0354012	0.642686	random_IVW_correl	-0.0164243	0.0354012	0.642686	EGGER_correl	-0.0354755	0.99763	0.971633	Weighted median	-0.0182035	0.0356323	0.609441	Weighted mode	-0.0204035	0.042368	0.677651	Plasma Protein
13959_7_LAP3_LAP	LAP3	4	random_IVW_correl	-0.00304392	0.0065861	0.643958	fixed_IVW_correl	-0.00304392	0.0065861	0.643958	EGGER_correl	0.00399134	0.0151016	0.79155	Weighted median	-0.0024317	0.00679177	0.720316	Weighted mode	-0.00211905	0.00651925	0.766496	Plasma Protein
18295_102_GRHPR_GRHPR	GRHPR	22	random_IVW_correl	-0.00803236	0.0173812	0.643988	fixed_IVW_correl	-0.00803236	0.0173812	0.643988	EGGER_correl	-0.00652743	0.0237826	0.783729	Weighted median	-0.00930459	0.0178157	0.601482	Weighted mode	-0.00478892	0.019393	0.807352	Plasma Protein
15447_45_SORD_Sorbitol_dehydrogenase	SORD	20	random_IVW_correl	0.00989605	0.0214899	0.645159	fixed_IVW_correl	0.00989605	0.0209021	0.635894	EGGER_correl	-0.0126789	0.0255994	0.620401	Weighted median	0.0067241	0.0239146	0.778579	Weighted mode	0.00799258	0.0265141	0.766348	Plasma Protein
3855_56_PRDX1_Peroxiredoxin_1	PRDX1	5	random_IVW_correl	0.0182415	0.039668	0.645621	fixed_IVW_correl	0.0182415	0.0310727	0.557165	EGGER_correl	-0.0337371	0.0904883	0.709272	Weighted median	0.00512889	0.0384482	0.893879	Weighted mode	0.00974673	0.0426036	0.830263	Plasma Protein
5301_7_CCL11_Eotaxin	CCL11	4	random_IVW_correl	0.0172655	0.0375615	0.645761	fixed_IVW_correl	0.0172655	0.0375615	0.645761	EGGER_correl	-0.0319415	0.625142	0.95925	Weighted median	0.018091	0.0366692	0.621761	Weighted mode	0.0166244	0.0382376	0.693108	Plasma Protein
9409_11_TPSAB1_TRYB1	TPSAB1	117	random_IVW_correl	-0.00257433	0.00560106	0.645793	fixed_IVW_correl	-0.00257433	0.00434114	0.553177	EGGER_correl	-0.00608134	0.00579843	0.294274	Weighted median	-0.00269444	0.006694	0.687305	Weighted mode	-0.00704081	0.00626049	0.263062	Plasma Protein
7968_15_CRTAM_CRTAM	CRTAM	37	random_IVW_correl	0.00753168	0.0163924	0.645904	fixed_IVW_correl	0.00753168	0.0124242	0.544375	EGGER_correl	0.0359969	0.0187284	0.0546004	Weighted median	0.0104928	0.0142778	0.4624	Weighted mode	0.016776	0.0140568	0.240499	Plasma Protein
13697_51_GPD1_GPDA	GPD1	1	fixed_IVW_correl	-0.039137	0.0853173	0.646434	random_IVW_correl	-0.039137	NA	NA	NA	NA	NA	NA	NA	NA	NA	NA	NA	NA	NA	NA	Plasma Protein
16916_19_SLITRK6_SLIK6	SLITRK6	16	random_IVW_correl	0.0101099	0.0220676	0.646856	fixed_IVW_correl	0.0101099	0.0220676	0.646856	EGGER_correl	0.0209921	0.034971	0.548324	Weighted median	0.00705147	0.0232265	0.761436	Weighted mode	0.00622435	0.0270925	0.821394	Plasma Protein
11424_4_FAH_FAAA	FAH	34	random_IVW_correl	-0.00473994	0.0103813	0.647969	fixed_IVW_correl	-0.00473994	0.00924729	0.608248	EGGER_correl	0.00686205	0.0105174	0.514112	Weighted median	0.00458451	0.0114856	0.689781	Weighted mode	0.00256094	0.0106842	0.81205	Plasma Protein
18243_9_CMPK1_Cytidylate_kinase	CMPK1	2	fixed_IVW_correl	0.0277133	0.0608481	0.648786	random_IVW_correl	0.0277133	0.0763383	0.716581	NA	NA	NA	NA	NA	NA	NA	NA	NA	NA	NA	NA	Plasma Protein
18841_1_SERPINB13_SPB13	SERPINB13	12	random_IVW_correl	0.0136793	0.0300367	0.648807	fixed_IVW_correl	0.0136793	0.0268542	0.610477	EGGER_correl	0.0327169	0.038944	0.400851	Weighted median	0.0141958	0.0271727	0.601373	Weighted mode	0.0145918	0.0309939	0.646985	Plasma Protein
12549_33_HPGDS_PTGD2	HPGDS	48	random_IVW_correl	0.00441759	0.00971289	0.649241	fixed_IVW_correl	0.00441759	0.00881759	0.616373	EGGER_correl	-0.0123113	0.0122082	0.313238	Weighted median	0.00571593	0.0113965	0.615982	Weighted mode	0.0123919	0.013426	0.360735	Plasma Protein
18321_38_MTHFD2_MTDC	MTHFD2	3	fixed_IVW_correl	0.0211405	0.0464955	0.649341	random_IVW_correl	0.0211405	0.0464955	0.649341	EGGER_correl	-0.0358212	0.156496	0.81895	Weighted median	0.00160305	0.0516454	0.975238	Weighted mode	-0.00234692	0.0623727	0.973403	Plasma Protein
3285_23_C1R_C1r	C1R	4	random_IVW_correl	-0.0367654	0.0812836	0.651045	fixed_IVW_correl	-0.0367654	0.044508	0.40878	EGGER_correl	-0.207388	0.0854642	0.0152406	Weighted median	-0.0340049	0.0589091	0.563775	Weighted mode	-0.0816784	0.064054	0.292046	Plasma Protein
5803_24_C3_C3d	C3	3	fixed_IVW_correl	0.0204614	0.0452581	0.651193	random_IVW_correl	0.0204614	0.0452581	0.651193	EGGER_correl	-0.200956	0.663895	0.762124	Weighted median	0.0141418	0.045598	0.756455	Weighted mode	0.00913942	0.05134	0.875108	Plasma Protein
3171_57_APP_amyloid_precursor_protein	APP	1	fixed_IVW_correl	-0.0299807	0.0663922	0.651579	random_IVW_correl	-0.0299807	Inf	1	NA	NA	NA	NA	NA	NA	NA	NA	NA	NA	NA	NA	Plasma Protein
6984_6_IGSF8_IGSF8	IGSF8	4	random_IVW_correl	-0.0145706	0.032275	0.651664	fixed_IVW_correl	-0.0145706	0.032275	0.651664	EGGER_correl	-0.0092232	0.0835379	0.912086	Weighted median	-0.0223276	0.0328447	0.496635	Weighted mode	-0.0190291	0.0364693	0.637895	Plasma Protein
3420_21_CA13_Carbonic_anhydrase_XIII	CA13	11	random_IVW_correl	-0.00749742	0.0166094	0.651703	fixed_IVW_correl	-0.00749742	0.0143232	0.600665	EGGER_correl	-0.000229201	0.0202367	0.990963	Weighted median	0.00894135	0.015433	0.562343	Weighted mode	0.011475	0.0165006	0.502629	Plasma Protein
18873_8_CEACAM8_CEAM8	CEACAM8	1	fixed_IVW_correl	-0.0360979	0.0800596	0.65207	random_IVW_correl	-0.0360979	Inf	1	NA	NA	NA	NA	NA	NA	NA	NA	NA	NA	NA	NA	Plasma Protein
19153_53_MPPED2_MPPD2	MPPED2	2	fixed_IVW_correl	-0.0179509	0.0398954	0.652747	random_IVW_correl	-0.0179509	0.0505126	0.722309	NA	NA	NA	NA	NA	NA	NA	NA	NA	NA	NA	NA	Plasma Protein
15394_79_UNC5B_UNC5B	UNC5B	18	random_IVW_correl	-0.01342	0.0299714	0.654327	fixed_IVW_correl	-0.01342	0.0233258	0.56507	EGGER_correl	0.0832718	0.0426069	0.0506514	Weighted median	0.00697996	0.0269883	0.795921	Weighted mode	0.0201707	0.0337533	0.55799	Plasma Protein
4906_35_F5_Coagulation_Factor_V	F5	24	random_IVW_correl	0.00983593	0.0219832	0.654565	fixed_IVW_correl	0.00983593	0.0132353	0.457387	EGGER_correl	-0.00380714	0.0231273	0.869246	Weighted median	0.0045998	0.0178861	0.797046	Weighted mode	0.00554688	0.0188104	0.770728	Plasma Protein
2946_52_CFD_Factor_D	CFD	28	random_IVW_correl	-0.00756154	0.0169144	0.654841	fixed_IVW_correl	-0.00756154	0.0165942	0.648624	EGGER_correl	0.0288353	0.0293905	0.326538	Weighted median	-0.0278336	0.0208682	0.182275	Weighted mode	-0.0494994	0.0340654	0.157729	Plasma Protein
17769_28_PCNP_PCNP	PCNP	2	fixed_IVW_correl	0.0242366	0.0543222	0.65548	random_IVW_correl	0.0242366	0.0543222	0.65548	NA	NA	NA	NA	NA	NA	NA	NA	NA	NA	NA	NA	Plasma Protein
8464_31_RSPO4_RSPO4	RSPO4	7	random_IVW_correl	0.0178311	0.0400599	0.656239	fixed_IVW_correl	0.0178311	0.0320656	0.578154	EGGER_correl	0.111065	0.0770728	0.149574	Weighted median	0.00191158	0.0378488	0.959719	Weighted mode	0.000868029	0.0634575	0.98953	Plasma Protein
15603_20_ITGA2_Integrin_alpha_2	ITGA2	1	fixed_IVW_correl	-0.0248884	0.055952	0.656452	random_IVW_correl	-0.0248884	NA	NA	NA	NA	NA	NA	NA	NA	NA	NA	NA	NA	NA	NA	Plasma Protein
17702_53_UGT1A1_UGT_1A1	UGT1A1	10	random_IVW_correl	-0.00975811	0.02205	0.658095	fixed_IVW_correl	-0.00975811	0.02205	0.658095	EGGER_correl	0.000279825	0.0326562	0.993163	Weighted median	-0.0153742	0.0218961	0.48259	Weighted mode	-0.016965	0.0244926	0.506	Plasma Protein
18435_40_UBXN2B_UBX2B	UBXN2B	1	fixed_IVW_correl	0.0372485	0.0844745	0.659254	random_IVW_correl	0.0372485	NA	NA	NA	NA	NA	NA	NA	NA	NA	NA	NA	NA	NA	NA	Plasma Protein
9394_19_CPQ_Aminopeptidase	CPQ	32	random_IVW_correl	0.00386008	0.0088064	0.66115	fixed_IVW_correl	0.00386008	0.00854943	0.651628	EGGER_correl	0.00135622	0.0106832	0.898981	Weighted median	-0.00165522	0.0111166	0.881635	Weighted mode	-0.00187895	0.0114816	0.87107	Plasma Protein
4978_54_DBNL_DBNL	DBNL	1	fixed_IVW_correl	0.036125	0.082502	0.661482	random_IVW_correl	0.036125	Inf	1	NA	NA	NA	NA	NA	NA	NA	NA	NA	NA	NA	NA	Plasma Protein
5349_69_DLL1_DLL1	DLL1	6	random_IVW_correl	-0.0171675	0.0394761	0.663646	fixed_IVW_correl	-0.0171675	0.0392172	0.661563	EGGER_correl	0.124214	0.121618	0.307093	Weighted median	0.000884013	0.0387544	0.981801	Weighted mode	0.011507	0.047791	0.819289	Plasma Protein
2677_1_EGFR_ERBB1	EGFR	9	random_IVW_correl	0.0120888	0.0278513	0.664254	fixed_IVW_correl	0.0120888	0.0278513	0.664254	EGGER_correl	0.00850991	0.0731682	0.90741	Weighted median	0.00603363	0.0269453	0.822819	Weighted mode	-0.00273599	0.0345913	0.9389	Plasma Protein
16074_12_GRAP2_GRB2_related_adapter_protein_2	GRAP2	1	fixed_IVW_correl	0.0569514	0.131385	0.664674	random_IVW_correl	0.0569514	Inf	1	NA	NA	NA	NA	NA	NA	NA	NA	NA	NA	NA	NA	Plasma Protein
14111_15_THBS2_TSP2	THBS2	1	fixed_IVW_correl	-0.0317655	0.073342	0.664932	random_IVW_correl	-0.0317655	Inf	1	NA	NA	NA	NA	NA	NA	NA	NA	NA	NA	NA	NA	Plasma Protein
18241_18_CPOX_HEM6	CPOX	8	random_IVW_correl	0.00994382	0.0229741	0.66514	fixed_IVW_correl	0.00994382	0.0229741	0.66514	EGGER_correl	0.0190292	0.0614992	0.757001	Weighted median	0.0217018	0.0236506	0.358829	Weighted mode	0.0250196	0.0294069	0.423022	Plasma Protein
16613_3_CDH17_CAD17	CDH17	39	random_IVW_correl	0.00689582	0.0159387	0.665271	fixed_IVW_correl	0.00689582	0.0133139	0.604499	EGGER_correl	-0.00269064	0.0195458	0.89051	Weighted median	0.0155068	0.0132972	0.243548	Weighted mode	0.0121575	0.0137383	0.381759	Plasma Protein
12422_143_ALOX15B_LX15B	ALOX15B	1	fixed_IVW_correl	0.0306628	0.0709092	0.665434	random_IVW_correl	0.0306628	Inf	1	NA	NA	NA	NA	NA	NA	NA	NA	NA	NA	NA	NA	Plasma Protein
19136_22_ALDH6A1_MMSA	ALDH6A1	4	random_IVW_correl	0.0165222	0.038449	0.667401	fixed_IVW_correl	0.0165222	0.0341437	0.628455	EGGER_correl	-0.0197334	0.0571472	0.729863	Weighted median	-0.0126976	0.0366722	0.729159	Weighted mode	-0.0131659	0.0385701	0.75535	Plasma Protein
9177_6_FAM3B_FAM3B	FAM3B	51	random_IVW_correl	-0.00371322	0.00866918	0.668415	fixed_IVW_correl	-0.00371322	0.00791155	0.638825	EGGER_correl	-0.0001379	0.010554	0.989575	Weighted median	0.00981104	0.0108694	0.366721	Weighted mode	0.0120185	0.0112965	0.292476	Plasma Protein
8356_88_OXT_NEU1	OXT	34	random_IVW_correl	-0.00597541	0.0139727	0.668906	fixed_IVW_correl	-0.00597541	0.012935	0.644113	EGGER_correl	0.00678383	0.019335	0.725695	Weighted median	-0.00799925	0.0135	0.55349	Weighted mode	-0.00155877	0.0128495	0.904182	Plasma Protein
13112_179_FSTL1_FSTL1	FSTL1	8	random_IVW_correl	-0.0123672	0.029001	0.669788	fixed_IVW_correl	-0.0123672	0.029001	0.669788	EGGER_correl	-0.0191269	0.100825	0.849542	Weighted median	-0.009932	0.028187	0.724567	Weighted mode	-0.0042301	0.0290867	0.88847	Plasma Protein
5918_5_PSME1_PSME1	PSME1	1	fixed_IVW_correl	-0.040572	0.0951904	0.669948	random_IVW_correl	-0.040572	NA	NA	NA	NA	NA	NA	NA	NA	NA	NA	NA	NA	NA	NA	Plasma Protein
11257_1_QDPR_DHPR	QDPR	31	random_IVW_correl	-0.00451511	0.0106112	0.67047	fixed_IVW_correl	-0.00451511	0.0101922	0.657767	EGGER_correl	-0.0057282	0.0149712	0.702006	Weighted median	0.0112658	0.012146	0.35365	Weighted mode	0.00921796	0.0113747	0.424098	Plasma Protein
2681_23_HGF_HGF	HGF	2	fixed_IVW_correl	0.0196362	0.0464154	0.672256	random_IVW_correl	0.0196362	0.0683838	0.773999	NA	NA	NA	NA	NA	NA	NA	NA	NA	NA	NA	NA	Plasma Protein
17748_21_TP53I3_QORX	TP53I3	33	random_IVW_correl	-0.00520408	0.012333	0.673052	fixed_IVW_correl	-0.00520408	0.0105094	0.62047	EGGER_correl	-0.000633505	0.0137358	0.963214	Weighted median	-0.01209	0.0119237	0.310608	Weighted mode	-0.0101564	0.0119434	0.401437	Plasma Protein
17739_1_HADH_HCDH	HADH	1	fixed_IVW_correl	-0.0329054	0.0780494	0.673319	random_IVW_correl	-0.0329054	NA	NA	NA	NA	NA	NA	NA	NA	NA	NA	NA	NA	NA	NA	Plasma Protein
13669_6_FGFR3_FGFR_3	FGFR3	20	random_IVW_correl	0.0117059	0.0277655	0.673319	fixed_IVW_correl	0.0117059	0.020959	0.576495	EGGER_correl	0.031083	0.054723	0.57003	Weighted median	0.0248421	0.0226927	0.27364	Weighted mode	0.0221227	0.0275027	0.431126	Plasma Protein
7551_33_LRRC32_LRC32	LRRC32	2	fixed_IVW_correl	-0.0272391	0.0646608	0.673564	random_IVW_correl	-0.0272391	0.0646608	0.673564	NA	NA	NA	NA	NA	NA	NA	NA	NA	NA	NA	NA	Plasma Protein
17782_23_ACAA1_THIK	ACAA1	20	random_IVW_correl	0.00707332	0.0169165	0.67585	fixed_IVW_correl	0.00707332	0.0164162	0.666559	EGGER_correl	0.0110447	0.0212588	0.603386	Weighted median	0.0147849	0.0183973	0.421601	Weighted mode	0.0153392	0.0193431	0.437565	Plasma Protein
3316_58_SERPIND1_Heparin_cofactor_II	SERPIND1	1	fixed_IVW_correl	0.0412423	0.0989296	0.676762	random_IVW_correl	0.0412423	Inf	1	NA	NA	NA	NA	NA	NA	NA	NA	NA	NA	NA	NA	Plasma Protein
9126_171_NT5DC3_NT5D3	NT5DC3	8	random_IVW_correl	-0.0111815	0.0269647	0.678382	fixed_IVW_correl	-0.0111815	0.020036	0.576796	EGGER_correl	0.00902753	0.0319144	0.777279	Weighted median	-0.0300597	0.0225532	0.182587	Weighted mode	-0.0253566	0.0250819	0.345701	Plasma Protein
4968_50_CAPG_CAPG	CAPG	22	random_IVW_correl	-0.0140091	0.0338751	0.679203	fixed_IVW_correl	-0.0140091	0.0136535	0.304871	EGGER_correl	-0.00763125	0.0269746	0.77725	Weighted median	-0.0174368	0.0213582	0.414271	Weighted mode	-0.0020806	0.0185003	0.911524	Plasma Protein
8100_15_ADM2_ADM2	ADM2	3	fixed_IVW_correl	0.0198164	0.0480954	0.680323	random_IVW_correl	0.0198164	0.0480954	0.680323	EGGER_correl	-0.0742166	1.36009	0.956483	Weighted median	0.00476366	0.044091	0.913963	Weighted mode	0.00383512	0.0517	0.947619	Plasma Protein
6550_4_ICAM4_ICAM4	ICAM4	5	random_IVW_correl	0.0134503	0.0326547	0.680418	fixed_IVW_correl	0.0134503	0.0326547	0.680418	EGGER_correl	-0.0466363	0.0735917	0.526266	Weighted median	-0.00758851	0.0371542	0.838163	Weighted mode	-0.0151394	0.0445737	0.751206	Plasma Protein
5238_26_PPIE_PPIE	PPIE	22	random_IVW_correl	-0.00763438	0.018613	0.681686	fixed_IVW_correl	-0.00763438	0.0150817	0.612716	EGGER_correl	-0.0186637	0.0219433	0.395025	Weighted median	0.00434334	0.0158804	0.784466	Weighted mode	0.00325546	0.0159834	0.840566	Plasma Protein
12396_19_HIBCH_HIBCH	HIBCH	33	random_IVW_correl	-0.00775469	0.0189086	0.681723	fixed_IVW_correl	-0.00775469	0.0150836	0.607172	EGGER_correl	-0.0081967	0.0270652	0.762004	Weighted median	-0.0168897	0.0146985	0.250525	Weighted mode	-0.0140568	0.0156124	0.374656	Plasma Protein
18387_7_ST13_suppression_of_tumorigenicity_13	ST13	1	fixed_IVW_correl	-0.0387094	0.0944631	0.681965	random_IVW_correl	-0.0387094	NA	NA	NA	NA	NA	NA	NA	NA	NA	NA	NA	NA	NA	NA	Plasma Protein
19334_62_TXNDC12_TXD12	TXNDC12	1	fixed_IVW_correl	0.0268662	0.0656073	0.682172	random_IVW_correl	0.0268662	NA	NA	NA	NA	NA	NA	NA	NA	NA	NA	NA	NA	NA	NA	Plasma Protein
18930_28_SLIT2_SLIT2	SLIT2	5	random_IVW_correl	0.0155331	0.0379838	0.682584	fixed_IVW_correl	0.0155331	0.0365552	0.670894	EGGER_correl	-0.550971	0.594321	0.353895	Weighted median	0.028655	0.0344004	0.404854	Weighted mode	0.0483646	0.0535906	0.417832	Plasma Protein
4982_54_PI3_Elafin	PI3	22	random_IVW_correl	-0.00671434	0.0165962	0.685793	fixed_IVW_correl	-0.00671434	0.0155426	0.665744	EGGER_correl	0.00742932	0.0230198	0.746895	Weighted median	-0.00465935	0.0157765	0.767737	Weighted mode	-0.0103265	0.0161108	0.528477	Plasma Protein
2968_61_TNFSF15_TNFSF15	TNFSF15	1	fixed_IVW_correl	0.0390471	0.0966306	0.686149	random_IVW_correl	0.0390471	Inf	1	NA	NA	NA	NA	NA	NA	NA	NA	NA	NA	NA	NA	Plasma Protein
13472_35_HDHD2_HDHD2	HDHD2	10	random_IVW_correl	-0.00672755	0.0166514	0.686197	fixed_IVW_correl	-0.00672755	0.0162808	0.679446	EGGER_correl	-0.000268833	0.0191038	0.988772	Weighted median	0.000882545	0.0180907	0.961091	Weighted mode	0.00529379	0.0193094	0.790154	Plasma Protein
19267_14_HAGH_GLO2	HAGH	9	random_IVW_correl	0.0153334	0.0380815	0.687208	fixed_IVW_correl	0.0153334	0.0277203	0.580162	EGGER_correl	-0.0120504	0.0498592	0.809022	Weighted median	0.0257303	0.0307659	0.402973	Weighted mode	0.0255191	0.0401823	0.543107	Plasma Protein
17697_2_OVCA2_OVCA2	OVCA2	1	fixed_IVW_correl	0.0237429	0.0589872	0.68731	random_IVW_correl	0.0237429	NA	NA	NA	NA	NA	NA	NA	NA	NA	NA	NA	NA	NA	NA	Plasma Protein
8786_6_FAM171B_F171B	FAM171B	5	random_IVW_correl	0.0145901	0.0362602	0.68741	fixed_IVW_correl	0.0145901	0.0294636	0.620465	EGGER_correl	0.0450016	0.0523823	0.390286	Weighted median	0.0096597	0.0305244	0.751655	Weighted mode	0.0112416	0.0335254	0.754234	Plasma Protein
6629_3_DEFB1_HBD_1	DEFB1	55	random_IVW_correl	-0.00484117	0.0120351	0.687496	fixed_IVW_correl	-0.00484117	0.0105627	0.646718	EGGER_correl	-0.00315791	0.0154878	0.838434	Weighted median	-0.00196826	0.0110836	0.85905	Weighted mode	-0.00558892	0.0112794	0.622259	Plasma Protein
15610_72_LAP3_LAP	LAP3	5	random_IVW_correl	-0.00263425	0.00657133	0.688515	fixed_IVW_correl	-0.00263425	0.00657133	0.688515	EGGER_correl	0.000660087	0.012589	0.958183	Weighted median	-0.00232519	0.00676275	0.730979	Weighted mode	-0.00214805	0.00712943	0.778204	Plasma Protein
12445_50_ANKRD27_ANR27	ANKRD27	1	fixed_IVW_correl	-0.0380586	0.0952489	0.689473	random_IVW_correl	-0.0380586	NA	NA	NA	NA	NA	NA	NA	NA	NA	NA	NA	NA	NA	NA	Plasma Protein
9383_24_CHI3L2_CH3L2	CHI3L2	1	fixed_IVW_correl	0.0349117	0.0874437	0.68971	random_IVW_correl	0.0349117	Inf	1	NA	NA	NA	NA	NA	NA	NA	NA	NA	NA	NA	NA	Plasma Protein
5634_39_POFUT1_OFUT1	POFUT1	9	random_IVW_correl	0.00791766	0.019916	0.69096	fixed_IVW_correl	0.00791766	0.0158237	0.616818	EGGER_correl	-0.0111654	0.0184422	0.544896	Weighted median	-0.00411641	0.0169646	0.808279	Weighted mode	-0.0026877	0.0178601	0.884106	Plasma Protein
2617_56_ERBB3_ERBB3	ERBB3	2	fixed_IVW_correl	-0.0156498	0.0393705	0.690998	random_IVW_correl	-0.0156498	0.0393705	0.690998	NA	NA	NA	NA	NA	NA	NA	NA	NA	NA	NA	NA	Plasma Protein
9883_29_GLO1_Glyoxalase_I	GLO1	5	random_IVW_correl	0.0195422	0.0491774	0.691086	fixed_IVW_correl	0.0195422	0.0371316	0.598683	EGGER_correl	-0.0450879	0.0724596	0.533778	Weighted median	0.0265136	0.0391647	0.49842	Weighted mode	0.0176599	0.0388792	0.673223	Plasma Protein
3376_49_IL17RD_IL_17_RD	IL17RD	35	random_IVW_correl	-0.00562458	0.0141955	0.69194	fixed_IVW_correl	-0.00562458	0.01057	0.59464	EGGER_correl	-0.00183969	0.0162127	0.909656	Weighted median	-0.0160882	0.0112491	0.152666	Weighted mode	-0.0143234	0.0127714	0.269924	Plasma Protein
5988_49_TNFSF14_LIGHT	TNFSF14	1	fixed_IVW_correl	0.0364399	0.0920986	0.692355	random_IVW_correl	0.0364399	NA	NA	NA	NA	NA	NA	NA	NA	NA	NA	NA	NA	NA	NA	Plasma Protein
17341_89_ACAT2_THIC	ACAT2	23	random_IVW_correl	-0.0182985	0.0464296	0.693498	fixed_IVW_correl	-0.0182985	0.0175663	0.29756	EGGER_correl	-0.0277115	0.0347386	0.425036	Weighted median	0.00764552	0.0168309	0.649645	Weighted mode	0.00351534	0.0169537	0.837644	Plasma Protein
2979_8_CXCL5_ENA_78	CXCL5	5	random_IVW_correl	-0.0147374	0.0374942	0.694276	fixed_IVW_correl	-0.0147374	0.0374942	0.694276	EGGER_correl	0.0510272	0.097608	0.60113	Weighted median	-0.0162717	0.0350161	0.642153	Weighted mode	-0.0082825	0.037302	0.835159	Plasma Protein
2816_50_BCAM_BCAM	BCAM	33	random_IVW_correl	-0.00869272	0.0221179	0.694307	fixed_IVW_correl	-0.00869272	0.00805828	0.280708	EGGER_correl	-0.0341979	0.0152028	0.0244846	Weighted median	-0.0193646	0.0109597	0.0772466	Weighted mode	-0.0134146	0.0100184	0.190003	Plasma Protein
8970_9_RIPK2_RIPK2	RIPK2	1	fixed_IVW_correl	-0.0352264	0.0896688	0.69443	random_IVW_correl	-0.0352264	Inf	1	NA	NA	NA	NA	NA	NA	NA	NA	NA	NA	NA	NA	Plasma Protein
4984_83_ESD_Esterase_D	ESD	8	random_IVW_correl	-0.00715906	0.0182443	0.694763	fixed_IVW_correl	-0.00715906	0.0160778	0.65612	EGGER_correl	0.0165801	0.0230364	0.471688	Weighted median	-0.0259988	0.0201166	0.196216	Weighted mode	-0.0166233	0.0207776	0.44997	Plasma Protein
2944_66_NBL1_DAN	NBL1	2	fixed_IVW_correl	-0.0277924	0.0710934	0.695851	random_IVW_correl	-0.0277924	0.0843277	0.741721	NA	NA	NA	NA	NA	NA	NA	NA	NA	NA	NA	NA	Plasma Protein
16836_1_CFHR3_FHR3	CFHR3	3	fixed_IVW_correl	-0.0177452	0.0454561	0.696254	random_IVW_correl	-0.0177452	0.0454561	0.696254	EGGER_correl	-0.0892445	0.162715	0.583367	Weighted median	-0.0062307	0.0442745	0.888084	Weighted mode	-0.00558708	0.0482622	0.918415	Plasma Protein
8258_22_UXS1_UXS1	UXS1	4	random_IVW_correl	0.0178223	0.0457002	0.696549	fixed_IVW_correl	0.0178223	0.0457002	0.696549	EGGER_correl	0.0818713	0.179867	0.648982	Weighted median	0.00727831	0.0449738	0.871436	Weighted mode	0.0491191	0.055653	0.442449	Plasma Protein
14116_129_S100A4_S100A4	S100A4	3	fixed_IVW_correl	0.0185607	0.047733	0.697392	random_IVW_correl	0.0185607	0.09463	0.844501	EGGER_correl	-0.109118	0.0748275	0.144768	Weighted median	0.0127631	0.049631	0.797055	Weighted mode	-0.00426546	0.0576177	0.947724	Plasma Protein
3206_4_LYVE1_LYVE1	LYVE1	19	random_IVW_correl	-0.00982294	0.0253614	0.69852	fixed_IVW_correl	-0.00982294	0.0179082	0.583337	EGGER_correl	-0.021351	0.0299307	0.47563	Weighted median	-0.0171461	0.0206813	0.407069	Weighted mode	-0.00974542	0.0216411	0.657856	Plasma Protein
18918_86_PDE4A_PDE4A	PDE4A	4	random_IVW_correl	0.0187185	0.0483937	0.698907	fixed_IVW_correl	0.0187185	0.0296149	0.527344	EGGER_correl	0.00245953	0.0442494	0.955674	Weighted median	0.0252962	0.0296335	0.393306	Weighted mode	0.0324985	0.034084	0.410688	Plasma Protein
12517_52_PDCD5_TFAR19	PDCD5	34	random_IVW_correl	0.00505874	0.0131611	0.700703	fixed_IVW_correl	0.00505874	0.0126929	0.690225	EGGER_correl	-0.00140731	0.0162759	0.931096	Weighted median	-0.00637833	0.0134948	0.636462	Weighted mode	0.00521002	0.0136744	0.705642	Plasma Protein
9832_33_HGD_HGD	HGD	6	random_IVW_correl	-0.0135764	0.0353264	0.700747	fixed_IVW_correl	-0.0135764	0.0353264	0.700747	EGGER_correl	0.0548107	0.0939719	0.559714	Weighted median	-2.90059e-05	0.0334	0.999307	Weighted mode	0.00716467	0.0365728	0.8524	Plasma Protein
9092_33_ANGPTL1_ANGL1	ANGPTL1	2	fixed_IVW_correl	-0.0220925	0.0575923	0.701274	random_IVW_correl	-0.0220925	0.164022	0.892856	NA	NA	NA	NA	NA	NA	NA	NA	NA	NA	NA	NA	Plasma Protein
7945_10_SEMA6A_Semaphorin_6A	SEMA6A	8	random_IVW_correl	0.0197502	0.0516166	0.701992	fixed_IVW_correl	0.0197502	0.0293515	0.501019	EGGER_correl	0.126746	0.087681	0.148307	Weighted median	0.038109	0.0357996	0.287098	Weighted mode	0.0413479	0.0676967	0.560644	Plasma Protein
9744_139_DNAJA4_DNJA4	DNAJA4	1	fixed_IVW_correl	0.027773	0.07274	0.702601	random_IVW_correl	0.027773	Inf	1	NA	NA	NA	NA	NA	NA	NA	NA	NA	NA	NA	NA	Plasma Protein
5105_2_RTN4R_Nogo_Receptor	RTN4R	48	random_IVW_correl	0.00459023	0.0120349	0.702898	fixed_IVW_correl	0.00459023	0.00991808	0.643498	EGGER_correl	0.00209859	0.0155835	0.892874	Weighted median	-0.0114173	0.010665	0.284377	Weighted mode	-0.0132141	0.0101802	0.200615	Plasma Protein
12855_16_CASS4_CT032	CASS4	1	fixed_IVW_correl	-0.035335	0.0927117	0.703109	random_IVW_correl	-0.035335	NA	NA	NA	NA	NA	NA	NA	NA	NA	NA	NA	NA	NA	NA	Plasma Protein
8840_61_C1S_C1s	C1S	6	random_IVW_correl	-0.021339	0.0560527	0.703429	fixed_IVW_correl	-0.021339	0.0372282	0.566514	EGGER_correl	-0.165935	0.0787472	0.0351012	Weighted median	-0.00675092	0.052603	0.897882	Weighted mode	0.0481792	0.0855181	0.597503	Plasma Protein
9015_1_PRG3_PRG3	PRG3	2	fixed_IVW_correl	0.0229165	0.0603015	0.703922	random_IVW_correl	0.0229165	0.0724566	0.751791	NA	NA	NA	NA	NA	NA	NA	NA	NA	NA	NA	NA	Plasma Protein
4866_59_NTRK2_TrkB	NTRK2	1	fixed_IVW_correl	-0.030412	0.0807396	0.70642	random_IVW_correl	-0.030412	NA	NA	NA	NA	NA	NA	NA	NA	NA	NA	NA	NA	NA	NA	Plasma Protein
9249_17_TMEM9_TMEM9	TMEM9	1	fixed_IVW_correl	-0.02968	0.0788272	0.70653	random_IVW_correl	-0.02968	Inf	1	NA	NA	NA	NA	NA	NA	NA	NA	NA	NA	NA	NA	Plasma Protein
6493_9_CPZ_CBPZ	CPZ	3	fixed_IVW_correl	-0.0187805	0.0498931	0.706609	random_IVW_correl	-0.0187805	0.0498931	0.706609	EGGER_correl	0.108132	0.195065	0.579348	Weighted median	-0.0191734	0.054897	0.726894	Weighted mode	-0.021021	0.0663297	0.781329	Plasma Protein
17453_34_CP_Ceruloplasmin	CP	2	fixed_IVW_correl	-0.0165502	0.0439822	0.706699	random_IVW_correl	-0.0165502	0.0786902	0.833417	NA	NA	NA	NA	NA	NA	NA	NA	NA	NA	NA	NA	Plasma Protein
5000_52_LGALS3BP_LG3BP	LGALS3BP	16	random_IVW_correl	-0.0117812	0.0313337	0.706922	fixed_IVW_correl	-0.0117812	0.0203864	0.563334	EGGER_correl	0.0225384	0.0331078	0.496026	Weighted median	-0.0175744	0.0213526	0.410477	Weighted mode	-0.0208846	0.0226101	0.370271	Plasma Protein
13580_2_UAP1_Sperm_associated_antigen_2	UAP1	2	fixed_IVW_correl	0.0331708	0.0885023	0.707808	random_IVW_correl	0.0331708	0.0885023	0.707808	NA	NA	NA	NA	NA	NA	NA	NA	NA	NA	NA	NA	Plasma Protein
6470_19_FBLN1_fibulin_1	FBLN1	11	random_IVW_correl	-0.00943657	0.0252179	0.708255	fixed_IVW_correl	-0.00943657	0.0252179	0.708255	EGGER_correl	-0.0191756	0.0617989	0.75634	Weighted median	-0.0175667	0.0267433	0.511268	Weighted mode	-0.0116918	0.0293473	0.698713	Plasma Protein
15486_126_AOC1_ABP1	AOC1	107	random_IVW_correl	0.00245293	0.00656295	0.708587	fixed_IVW_correl	0.00245293	0.00400889	0.540621	EGGER_correl	0.000756662	0.00652965	0.907747	Weighted median	0.0139225	0.00666697	0.0367724	Weighted mode	0.00928227	0.00657951	0.161237	Plasma Protein
9357_4_CREG1_CREG1	CREG1	8	random_IVW_correl	0.00919514	0.0247908	0.710705	fixed_IVW_correl	0.00919514	0.0247908	0.710705	EGGER_correl	0.0333157	0.0826358	0.686828	Weighted median	0.00726979	0.0236135	0.758184	Weighted mode	0.00356899	0.028559	0.904061	Plasma Protein
5825_49_IFNGR1_IFN_g_R1	IFNGR1	1	fixed_IVW_correl	0.029114	0.0785366	0.710856	random_IVW_correl	0.029114	NA	NA	NA	NA	NA	NA	NA	NA	NA	NA	NA	NA	NA	NA	Plasma Protein
14711_27_CST6_Cystatin_M	CST6	4	random_IVW_correl	-0.0165054	0.0447259	0.712101	fixed_IVW_correl	-0.0165054	0.0259522	0.524781	EGGER_correl	0.0380786	0.0435788	0.382235	Weighted median	0.00905407	0.0264612	0.732228	Weighted mode	0.00979989	0.0286497	0.754867	Plasma Protein
13133_73_LTBP4_LTBP4	LTBP4	2	fixed_IVW_correl	0.0288039	0.0781564	0.712469	random_IVW_correl	0.0288039	0.0781564	0.712469	NA	NA	NA	NA	NA	NA	NA	NA	NA	NA	NA	NA	Plasma Protein
3196_6_HAPLN1_HPLN1	HAPLN1	11	random_IVW_correl	-0.0112157	0.0304786	0.712884	fixed_IVW_correl	-0.0112157	0.0304786	0.712884	EGGER_correl	-0.0536736	0.0753302	0.476148	Weighted median	-0.0144922	0.0309307	0.639399	Weighted mode	-0.0158808	0.0383284	0.687376	Plasma Protein
15462_28_CD8A_CD8A	CD8A	21	random_IVW_correl	0.00542428	0.0147971	0.713935	fixed_IVW_correl	0.00542428	0.0138259	0.694816	EGGER_correl	0.00133701	0.0190607	0.944078	Weighted median	0.0100052	0.0163223	0.539891	Weighted mode	0.0111504	0.0136762	0.424496	Plasma Protein
3799_11_CA3_Carbonic_anhydrase_III	CA3	13	random_IVW_correl	0.00967473	0.0264539	0.714574	fixed_IVW_correl	0.00967473	0.0201653	0.631389	EGGER_correl	-0.0546341	0.035055	0.119109	Weighted median	0.00936244	0.0231537	0.685948	Weighted mode	0.00900503	0.0259008	0.734107	Plasma Protein
6919_3_HBZ_HBAZ	HBZ	79	random_IVW_correl	-0.00256428	0.00703963	0.715662	fixed_IVW_correl	-0.00256428	0.0062665	0.68239	EGGER_correl	-0.0026103	0.00800716	0.744427	Weighted median	-0.0064129	0.00674493	0.341719	Weighted mode	-0.00303779	0.00625472	0.628555	Plasma Protein
9017_58_LCT_LPH	LCT	51	random_IVW_correl	-0.00168769	0.00464187	0.716172	fixed_IVW_correl	-0.00168769	0.00391242	0.666202	EGGER_correl	-0.00780975	0.00459856	0.0894502	Weighted median	0.0105364	0.00535684	0.0491937	Weighted mode	0.0010164	0.00718426	0.888062	Plasma Protein
12714_38_AP1G2_AP1G2	AP1G2	5	random_IVW_correl	0.00995759	0.027534	0.717616	fixed_IVW_correl	0.00995759	0.0251716	0.692409	EGGER_correl	0.072702	0.0573902	0.205226	Weighted median	-0.00408856	0.0289415	0.887657	Weighted mode	-0.00817649	0.0343184	0.823392	Plasma Protein
17756_69_DCTD_DCTD	DCTD	1	fixed_IVW_correl	-0.0211524	0.0589709	0.719826	random_IVW_correl	-0.0211524	Inf	1	NA	NA	NA	NA	NA	NA	NA	NA	NA	NA	NA	NA	Plasma Protein
14134_49_AMIGO2_AMGO2	AMIGO2	5	random_IVW_correl	-0.0156582	0.0436933	0.72007	fixed_IVW_correl	-0.0156582	0.0387553	0.686193	EGGER_correl	0.0588962	0.117455	0.616065	Weighted median	0.0232173	0.0454683	0.609613	Weighted mode	0.0421602	0.0532742	0.473004	Plasma Protein
4831_4_SELL_sL_Selectin	SELL	44	random_IVW_correl	0.0052043	0.0146546	0.722491	fixed_IVW_correl	0.0052043	0.00998283	0.60214	EGGER_correl	0.00111191	0.016301	0.945617	Weighted median	0.00481829	0.0111632	0.666015	Weighted mode	-0.00133407	0.0103785	0.89832	Plasma Protein
16596_25_GLRX3_GLRX3	GLRX3	3	fixed_IVW_correl	0.0183589	0.0517672	0.722857	random_IVW_correl	0.0183589	0.0517672	0.722857	EGGER_correl	-0.000536779	0.246955	0.998266	Weighted median	0.0331857	0.0489901	0.498155	Weighted mode	0.0369478	0.0542761	0.566278	Plasma Protein
16818_200_CDCP1_CDCP1	CDCP1	26	random_IVW_correl	0.00664731	0.0187948	0.72358	fixed_IVW_correl	0.00664731	0.0158544	0.675018	EGGER_correl	0.010035	0.0221579	0.650632	Weighted median	0.00160932	0.0177542	0.927775	Weighted mode	0.00142447	0.018905	0.940537	Plasma Protein
18878_15_GREM1_GREM1	GREM1	60	random_IVW_correl	-0.00277851	0.007874	0.724184	fixed_IVW_correl	-0.00277851	0.00755531	0.713055	EGGER_correl	0.00265991	0.00846374	0.753315	Weighted median	-0.00253663	0.00829861	0.759856	Weighted mode	-0.000518071	0.00744077	0.944727	Plasma Protein
4337_49_CRP_CRP	CRP	13	random_IVW_correl	-0.00900767	0.0256923	0.72589	fixed_IVW_correl	-0.00900767	0.0226911	0.69139	EGGER_correl	-0.073982	0.037852	0.0506414	Weighted median	-0.00425799	0.0251306	0.865455	Weighted mode	-0.00629319	0.0299603	0.837152	Plasma Protein
14100_63_C1QC_C1QC	C1QC	79	random_IVW_correl	-0.00285848	0.00818798	0.727009	fixed_IVW_correl	-0.00285848	0.006385	0.65438	EGGER_correl	0.016443	0.00911798	0.0713319	Weighted median	-0.00445756	0.00775236	0.565295	Weighted mode	-0.00539822	0.00813441	0.508885	Plasma Protein
17726_3_SAR1A_SAR1A	SAR1A	3	fixed_IVW_correl	-0.0115489	0.0333018	0.728745	random_IVW_correl	-0.0115489	0.0440091	0.792997	EGGER_correl	0.0739972	0.0731474	0.311721	Weighted median	-0.005747	0.0311808	0.853768	Weighted mode	-0.00421883	0.0315046	0.905732	Plasma Protein
9264_11_CTSO_CATO	CTSO	10	random_IVW_correl	-0.0105396	0.0304154	0.72895	fixed_IVW_correl	-0.0105396	0.0279858	0.706466	EGGER_correl	-0.0620024	0.0596782	0.29883	Weighted median	-0.0276057	0.0287214	0.336474	Weighted mode	-0.0302101	0.0318688	0.36791	Plasma Protein
12366_16_CRYGD_CRGD	CRYGD	3	fixed_IVW_correl	0.013723	0.0396463	0.72924	random_IVW_correl	0.013723	0.0396463	0.72924	EGGER_correl	-0.0411768	0.852669	0.961484	Weighted median	0.00779613	0.0357313	0.827283	Weighted mode	0.00724391	0.0420729	0.879146	Plasma Protein
11333_82_ARHGAP25_RHG25	ARHGAP25	7	random_IVW_correl	0.014836	0.0428827	0.729368	fixed_IVW_correl	0.014836	0.0291359	0.610613	EGGER_correl	-0.0989044	0.0569062	0.0822063	Weighted median	0.00377649	0.0310099	0.90307	Weighted mode	-0.0226946	0.0315042	0.498389	Plasma Protein
5740_17_ROBO1_ROBO1	ROBO1	6	random_IVW_correl	0.0165274	0.0477954	0.729497	fixed_IVW_correl	0.0165274	0.0342676	0.62959	EGGER_correl	-0.0704122	0.0907759	0.437943	Weighted median	0.018363	0.0408169	0.652792	Weighted mode	0.0318697	0.0486608	0.541437	Plasma Protein
10974_20_SPINK7_ISK7	SPINK7	4	random_IVW_correl	-0.00620642	0.0179503	0.729526	fixed_IVW_correl	-0.00620642	0.014752	0.673961	EGGER_correl	-0.000588775	0.0195715	0.976001	Weighted median	-0.0110416	0.0147743	0.454849	Weighted mode	-0.0049161	0.0148626	0.762573	Plasma Protein
8245_27_ICAM5_sICAM_5	ICAM5	71	random_IVW_correl	-0.00289485	0.00840506	0.730533	fixed_IVW_correl	-0.00289485	0.00569834	0.611442	EGGER_correl	0.00637289	0.00909151	0.483321	Weighted median	0.00914335	0.00709078	0.197234	Weighted mode	0.0109436	0.00634462	0.0889656	Plasma Protein
17391_10_RBM17_SPF45	RBM17	5	random_IVW_correl	0.00830483	0.0241313	0.730732	fixed_IVW_correl	0.00830483	0.0241313	0.730732	EGGER_correl	0.0338744	0.0491322	0.490538	Weighted median	0.0118084	0.0245417	0.630404	Weighted mode	0.0114349	0.0242831	0.662245	Plasma Protein
9470_15_METTL24_MET24	METTL24	8	random_IVW_correl	0.00955014	0.0278154	0.731343	fixed_IVW_correl	0.00955014	0.0271761	0.725276	EGGER_correl	0.0590124	0.0461424	0.200925	Weighted median	0.0132071	0.0321515	0.681236	Weighted mode	0.0254887	0.0380244	0.524142	Plasma Protein
3296_92_CNTN2_CNTN2	CNTN2	88	random_IVW_correl	-0.00248141	0.0072507	0.732177	fixed_IVW_correl	-0.00248141	0.00543974	0.648272	EGGER_correl	-0.0039562	0.00748653	0.597192	Weighted median	0.002963	0.00767938	0.699617	Weighted mode	0.0110087	0.0108706	0.314011	Plasma Protein
6478_2_IGLON5_IGLO5	IGLON5	7	random_IVW_correl	0.0109477	0.0320938	0.733017	fixed_IVW_correl	0.0109477	0.0320938	0.733017	EGGER_correl	0.0259442	0.0660349	0.694403	Weighted median	0.0126666	0.0367697	0.730481	Weighted mode	0.00483959	0.0449252	0.917725	Plasma Protein
17786_5_GGPS1_GGPPS	GGPS1	2	fixed_IVW_correl	0.0177798	0.0521296	0.733051	random_IVW_correl	0.0177798	0.0521296	0.733051	NA	NA	NA	NA	NA	NA	NA	NA	NA	NA	NA	NA	Plasma Protein
3339_33_THBS2_TSP2	THBS2	74	random_IVW_correl	-0.00275943	0.00819213	0.736238	fixed_IVW_correl	-0.00275943	0.00738868	0.708801	EGGER_correl	-0.00352624	0.0102033	0.729645	Weighted median	-0.00845849	0.00784212	0.280767	Weighted mode	-0.00642741	0.00825201	0.438562	Plasma Protein
6649_51_NTN1_NET1	NTN1	35	random_IVW_correl	0.00349877	0.010405	0.736676	fixed_IVW_correl	0.00349877	0.0101166	0.72946	EGGER_correl	-0.00311621	0.0122623	0.799395	Weighted median	-0.00298117	0.0119163	0.802451	Weighted mode	-0.00246014	0.0115263	0.832261	Plasma Protein
5475_10_PRKCB_PKC_B_II	PRKCB	1	fixed_IVW_correl	0.0230687	0.0686501	0.736845	random_IVW_correl	0.0230687	Inf	1	NA	NA	NA	NA	NA	NA	NA	NA	NA	NA	NA	NA	Plasma Protein
19113_66_SH3BGRL2_SH3L2	SH3BGRL2	1	fixed_IVW_correl	-0.0162264	0.0483205	0.737016	random_IVW_correl	-0.0162264	Inf	1	NA	NA	NA	NA	NA	NA	NA	NA	NA	NA	NA	NA	Plasma Protein
15470_11_HEXB_Hexosaminidase_B	HEXB	15	random_IVW_correl	-0.00655037	0.0196482	0.738846	fixed_IVW_correl	-0.00655037	0.0147882	0.657804	EGGER_correl	0.00962913	0.0247532	0.697272	Weighted median	-0.00770292	0.0147902	0.602497	Weighted mode	-0.00672659	0.0143761	0.647056	Plasma Protein
12659_13_OLA1_GTPB9	OLA1	6	random_IVW_correl	0.0187072	0.0564024	0.740135	fixed_IVW_correl	0.0187072	0.0380775	0.62322	EGGER_correl	-0.0753592	0.0637337	0.237044	Weighted median	0.00419076	0.0380815	0.912372	Weighted mode	-0.00556775	0.0379504	0.889092	Plasma Protein
14107_1_MTHFS_MTHFS	MTHFS	63	random_IVW_correl	-0.00328556	0.00997584	0.74189	fixed_IVW_correl	-0.00328556	0.00821764	0.689291	EGGER_correl	-0.00560027	0.0110966	0.613782	Weighted median	0.0147726	0.0102146	0.148114	Weighted mode	0.0231499	0.00987783	0.0223185	Plasma Protein
19361_78_MATN3_MATN3	MATN3	95	random_IVW_correl	-0.00288074	0.00875307	0.742071	fixed_IVW_correl	-0.00288074	0.00537675	0.592112	EGGER_correl	-0.0100072	0.00884345	0.257807	Weighted median	0.00187142	0.00704333	0.79047	Weighted mode	0.00182437	0.00657399	0.781996	Plasma Protein
16558_2_MYOC_MYOC	MYOC	36	random_IVW_correl	-0.00478815	0.0145624	0.742305	fixed_IVW_correl	-0.00478815	0.0107907	0.657238	EGGER_correl	0.00193246	0.0155707	0.901229	Weighted median	0.000999934	0.0112335	0.929071	Weighted mode	0.0013606	0.0105722	0.898335	Plasma Protein
9964_10_MYZAP_MYZAP	MYZAP	1	fixed_IVW_correl	0.0247228	0.0753644	0.742879	random_IVW_correl	0.0247228	Inf	1	NA	NA	NA	NA	NA	NA	NA	NA	NA	NA	NA	NA	Plasma Protein
6965_19_CNTNAP2_CNTP2	CNTNAP2	37	random_IVW_correl	0.00361623	0.0110309	0.743043	fixed_IVW_correl	0.00361623	0.0110309	0.743043	EGGER_correl	0.0181498	0.0153401	0.236746	Weighted median	0.0128732	0.0113587	0.257071	Weighted mode	0.0128865	0.0109894	0.248647	Plasma Protein
15530_33_EPHB4_EphB4	EPHB4	7	random_IVW_correl	-0.0155924	0.0477639	0.744086	fixed_IVW_correl	-0.0155924	0.0293425	0.595148	EGGER_correl	-0.14219	0.050363	0.00475327	Weighted median	-0.0366765	0.0346742	0.29017	Weighted mode	-0.0572397	0.0332304	0.135753	Plasma Protein
4294_16_SPHK1_Sphingosine_kinase_1	SPHK1	3	fixed_IVW_correl	-0.0130953	0.0401368	0.744222	random_IVW_correl	-0.0130953	0.0401368	0.744222	EGGER_correl	-0.0608658	0.0906686	0.50203	Weighted median	-0.0280255	0.0465802	0.5474	Weighted mode	-0.0368511	0.059111	0.596629	Plasma Protein
18432_32_RALB_RALB	RALB	14	random_IVW_correl	-0.00694145	0.021465	0.746404	fixed_IVW_correl	-0.00694145	0.021465	0.746404	EGGER_correl	-0.00806205	0.0327687	0.80566	Weighted median	-0.00451757	0.01887	0.810792	Weighted mode	-0.00124851	0.0209843	0.953461	Plasma Protein
9172_69_MMP8_MMP_8	MMP8	12	random_IVW_correl	-0.00856158	0.0266099	0.747647	fixed_IVW_correl	-0.00856158	0.0210627	0.684389	EGGER_correl	0.0151186	0.0258409	0.558505	Weighted median	-0.0150675	0.0209564	0.472146	Weighted mode	-0.0122416	0.0205225	0.562919	Plasma Protein
8925_25_RRM2B_RIR2B	RRM2B	4	random_IVW_correl	0.00911373	0.0283733	0.748053	fixed_IVW_correl	0.00911373	0.0263072	0.729016	EGGER_correl	0.0309453	0.0491802	0.529204	Weighted median	-0.00896711	0.0288951	0.756307	Weighted mode	-0.00703334	0.0320329	0.8403	Plasma Protein
17692_2_BTN3A3_BT3A3	BTN3A3	41	random_IVW_correl	0.00147471	0.00460033	0.748539	fixed_IVW_correl	0.00147471	0.00460033	0.748539	EGGER_correl	0.000746083	0.00650678	0.908713	Weighted median	0.00811287	0.00596287	0.173652	Weighted mode	0.00725703	0.005966	0.230963	Plasma Protein
7871_16_TMEM132A_T132A	TMEM132A	63	random_IVW_correl	-0.00292395	0.00919531	0.750498	fixed_IVW_correl	-0.00292395	0.00774406	0.705748	EGGER_correl	-0.00485796	0.0101816	0.633267	Weighted median	0.00120862	0.00802472	0.880281	Weighted mode	0.00310061	0.00959049	0.747556	Plasma Protein
10627_87_APLP2_APLP2	APLP2	3	fixed_IVW_correl	0.0108525	0.0343258	0.751879	random_IVW_correl	0.0108525	0.0343258	0.751879	EGGER_correl	0.0104237	0.0883986	0.906134	Weighted median	0.00746735	0.0312229	0.810979	Weighted mode	0.00671519	0.0365186	0.87106	Plasma Protein
4480_59_C3_C3b	C3	1	fixed_IVW_correl	0.0194034	0.0618889	0.753886	random_IVW_correl	0.0194034	NA	NA	NA	NA	NA	NA	NA	NA	NA	NA	NA	NA	NA	NA	Plasma Protein
13704_5_HMGCS2_HMCS2	HMGCS2	1	fixed_IVW_correl	-0.0285631	0.0911651	0.754043	random_IVW_correl	-0.0285631	Inf	1	NA	NA	NA	NA	NA	NA	NA	NA	NA	NA	NA	NA	Plasma Protein
9191_8_TFF2_Trefoil_factor_2	TFF2	5	random_IVW_correl	-0.0128004	0.04089	0.754247	fixed_IVW_correl	-0.0128004	0.04089	0.754247	EGGER_correl	-0.0609555	0.215219	0.777004	Weighted median	-0.021646	0.0380648	0.569586	Weighted mode	-0.0253948	0.0495889	0.635555	Plasma Protein
17794_6_PMM2_Phosphomannomutase_2	PMM2	15	random_IVW_correl	0.00587641	0.0188964	0.755816	fixed_IVW_correl	0.00587641	0.0176805	0.739612	EGGER_correl	-0.00917667	0.02558	0.719786	Weighted median	0.00286005	0.0216314	0.894812	Weighted mode	0.00293476	0.0215966	0.893843	Plasma Protein
15417_3_SERPINB5_Maspin	SERPINB5	3	fixed_IVW_correl	0.0114845	0.0371058	0.756936	random_IVW_correl	0.0114845	0.0534976	0.830022	EGGER_correl	0.120378	0.113491	0.288835	Weighted median	0.0088795	0.0364018	0.807285	Weighted mode	0.00576728	0.0393654	0.896956	Plasma Protein
13986_6_LANCL1_LANC1	LANCL1	5	random_IVW_correl	0.0110935	0.0358847	0.757212	fixed_IVW_correl	0.0110935	0.0358847	0.757212	EGGER_correl	0.0275235	0.0900071	0.759763	Weighted median	0.0173945	0.0360089	0.629052	Weighted mode	0.0182261	0.0436334	0.697607	Plasma Protein
14747_9_CRLF1_CRLF1	CRLF1	25	random_IVW_correl	0.0102472	0.0331676	0.757357	fixed_IVW_correl	0.0102472	0.020344	0.614474	EGGER_correl	-0.0151844	0.0313037	0.627628	Weighted median	-0.00991659	0.0198222	0.616881	Weighted mode	-0.010922	0.0207879	0.604123	Plasma Protein
13130_150_HK2_HXK2	HK2	3	fixed_IVW_correl	-0.0142434	0.0461547	0.757625	random_IVW_correl	-0.0142434	0.0461547	0.757625	EGGER_correl	0.0774898	0.266978	0.771626	Weighted median	-0.0100986	0.0542356	0.852289	Weighted mode	-0.0108793	0.0686176	0.888586	Plasma Protein
9185_15_TFF1_TFF1	TFF1	25	random_IVW_correl	-0.00445342	0.0144501	0.757935	fixed_IVW_correl	-0.00445342	0.0135718	0.742807	EGGER_correl	-0.00570456	0.0218217	0.793771	Weighted median	-0.00393462	0.014182	0.781444	Weighted mode	0.00383131	0.0143288	0.791457	Plasma Protein
5066_134_CD300C_CLM6	CD300C	14	random_IVW_correl	-0.00484802	0.0157502	0.758229	fixed_IVW_correl	-0.00484802	0.0157502	0.758229	EGGER_correl	-0.00102922	0.0201204	0.959204	Weighted median	-0.0184144	0.018293	0.31411	Weighted mode	-0.0179347	0.0183345	0.345833	Plasma Protein
15582_25_FCN1_FCN1	FCN1	52	random_IVW_correl	-0.00409055	0.013353	0.759346	fixed_IVW_correl	-0.00409055	0.0107322	0.703095	EGGER_correl	0.00878051	0.0170647	0.606873	Weighted median	-0.015183	0.0127893	0.235165	Weighted mode	-0.018727	0.0120852	0.127427	Plasma Protein
19377_14_OLFM2_NOE2	OLFM2	75	random_IVW_correl	-0.00243897	0.00798006	0.759884	fixed_IVW_correl	-0.00243897	0.00687904	0.722926	EGGER_correl	-0.00811554	0.00970566	0.403062	Weighted median	-0.0087893	0.00794749	0.268761	Weighted mode	-0.00558768	0.00658495	0.398866	Plasma Protein
15570_99_CR2_Complement_receptor_type_2	CR2	22	random_IVW_correl	-0.00781273	0.0256065	0.760285	fixed_IVW_correl	-0.00781273	0.0172869	0.651308	EGGER_correl	0.0423911	0.0366104	0.246906	Weighted median	0.00508793	0.0198775	0.797978	Weighted mode	0.00788585	0.0241803	0.747556	Plasma Protein
2700_56_PROS1_Protein_S	PROS1	2	fixed_IVW_correl	-0.019239	0.0630617	0.760304	random_IVW_correl	-0.019239	0.0630617	0.760304	NA	NA	NA	NA	NA	NA	NA	NA	NA	NA	NA	NA	Plasma Protein
19194_9_DTD1_Histidyl_tRNA_synthetase_related	DTD1	10	random_IVW_correl	0.00810894	0.0266623	0.761025	fixed_IVW_correl	0.00810894	0.0266623	0.761025	EGGER_correl	0.00520956	0.0369362	0.887836	Weighted median	0.0137278	0.0241817	0.570243	Weighted mode	0.0102212	0.0243351	0.684323	Plasma Protein
13686_2_IL5RA_IL_5_Ra	IL5RA	74	random_IVW_correl	-0.00215381	0.00708316	0.761071	fixed_IVW_correl	-0.00215381	0.00708316	0.761071	EGGER_correl	0.00632555	0.0103798	0.542253	Weighted median	-0.0121005	0.00873762	0.16609	Weighted mode	-0.0140002	0.00951491	0.145483	Plasma Protein
18917_53_AMY2A_Pancreatic_alpha_amylase	AMY2A	31	random_IVW_correl	-0.00299533	0.00987709	0.761691	fixed_IVW_correl	-0.00299533	0.00950378	0.75263	EGGER_correl	0.00273212	0.011821	0.817218	Weighted median	-0.000281433	0.0104831	0.978582	Weighted mode	0.00128456	0.010207	0.90069	Plasma Protein
2632_5_IL12RB1_IL_12_Rb1	IL12RB1	1	fixed_IVW_correl	0.0207511	0.0686262	0.762364	random_IVW_correl	0.0207511	Inf	1	NA	NA	NA	NA	NA	NA	NA	NA	NA	NA	NA	NA	Plasma Protein
8890_9_TMEM132B_T132B	TMEM132B	3	fixed_IVW_correl	0.00897706	0.0298795	0.76384	random_IVW_correl	0.00897706	0.0298795	0.76384	EGGER_correl	0.0829716	0.166902	0.619098	Weighted median	0.0130125	0.0288194	0.651614	Weighted mode	0.0226874	0.0319267	0.551017	Plasma Protein
17694_32_PSME2_PSME2	PSME2	8	random_IVW_correl	-0.00698607	0.023297	0.764277	fixed_IVW_correl	-0.00698607	0.023297	0.764277	EGGER_correl	-0.0249052	0.0457686	0.586335	Weighted median	-0.00642151	0.0256292	0.802159	Weighted mode	-0.0132079	0.0245529	0.607292	Plasma Protein
10948_14_PLD3_PLD3	PLD3	1	fixed_IVW_correl	0.0287464	0.0962427	0.765179	random_IVW_correl	0.0287464	NA	NA	NA	NA	NA	NA	NA	NA	NA	NA	NA	NA	NA	NA	Plasma Protein
19213_1_SPINK4_ISK4	SPINK4	11	random_IVW_correl	0.00688224	0.023192	0.766657	fixed_IVW_correl	0.00688224	0.023192	0.766657	EGGER_correl	0.00519656	0.0306023	0.86516	Weighted median	0.00544218	0.0219034	0.803777	Weighted mode	0.00583132	0.0213746	0.790546	Plasma Protein
12498_12_TAX1BP3_TX1B3	TAX1BP3	3	fixed_IVW_correl	0.0148385	0.05003	0.766777	random_IVW_correl	0.0148385	0.05003	0.766777	EGGER_correl	-0.135322	2.4204	0.955414	Weighted median	0.0162688	0.0487125	0.738397	Weighted mode	0.0188822	0.0561533	0.768676	Plasma Protein
5584_21_TCN2_Holo_TC_II	TCN2	71	random_IVW_correl	0.00230577	0.00777997	0.766946	fixed_IVW_correl	0.00230577	0.00594631	0.698191	EGGER_correl	0.00426491	0.00813819	0.600236	Weighted median	-0.00706995	0.00720512	0.326474	Weighted mode	-0.0076929	0.00699038	0.274885	Plasma Protein
8252_2_NOTUM_NOTUM	NOTUM	10	random_IVW_correl	-0.0103729	0.0350668	0.767379	fixed_IVW_correl	-0.0103729	0.0350668	0.767379	EGGER_correl	-0.0713634	0.0821378	0.384943	Weighted median	0.00784389	0.0371473	0.832765	Weighted mode	-0.0229337	0.0486847	0.648802	Plasma Protein
12401_3_STAMBPL1_STALP	STAMBPL1	4	random_IVW_correl	-0.0131246	0.0445435	0.768264	fixed_IVW_correl	-0.0131246	0.0406002	0.746495	EGGER_correl	-0.0659968	0.126811	0.602762	Weighted median	0.0095022	0.0408806	0.816198	Weighted mode	0.00781368	0.0487048	0.882737	Plasma Protein
9282_12_CRISP2_CRIS2	CRISP2	52	random_IVW_correl	0.00165114	0.00563527	0.769521	fixed_IVW_correl	0.00165114	0.00519757	0.750731	EGGER_correl	0.00263922	0.0067129	0.694204	Weighted median	-0.000389184	0.00701245	0.955741	Weighted mode	0.00314502	0.0066273	0.63713	Plasma Protein
16288_17_EPHA4_EPHA4	EPHA4	15	random_IVW_correl	0.00622861	0.021293	0.76989	fixed_IVW_correl	0.00622861	0.021293	0.76989	EGGER_correl	-0.0129292	0.0809249	0.873064	Weighted median	0.0105752	0.022143	0.632947	Weighted mode	0.00756162	0.0299171	0.804133	Plasma Protein
10612_18_PLOD3_PLOD3	PLOD3	6	random_IVW_correl	0.0116464	0.0401653	0.771846	fixed_IVW_correl	0.0116464	0.0401653	0.771846	EGGER_correl	0.0965743	0.36397	0.790751	Weighted median	0.0230433	0.0439632	0.600174	Weighted mode	0.0330484	0.0555121	0.577539	Plasma Protein
9790_28_BRSK2_BR_serine_threonine_kinase_2	BRSK2	7	random_IVW_correl	0.0101847	0.0351528	0.772024	fixed_IVW_correl	0.0101847	0.0280038	0.716088	EGGER_correl	-0.00571703	0.054374	0.916263	Weighted median	0.00571842	0.0277353	0.836652	Weighted mode	0.00497015	0.0288419	0.868848	Plasma Protein
9484_75_DSG2_Desmoglein_2	DSG2	24	random_IVW_correl	0.00555703	0.0195411	0.776122	fixed_IVW_correl	0.00555703	0.0194867	0.775514	EGGER_correl	0.0159207	0.0313375	0.611425	Weighted median	0.00213462	0.0219643	0.922579	Weighted mode	0.000754447	0.0231597	0.974294	Plasma Protein
3040_59_CCL3_MIP_1a	CCL3	6	random_IVW_correl	0.00335881	0.0118436	0.77672	fixed_IVW_correl	0.00335881	0.0118436	0.77672	EGGER_correl	-0.00300063	0.0529886	0.954842	Weighted median	0.00269842	0.0155238	0.862003	Weighted mode	5.72953e-05	0.017163	0.997466	Plasma Protein
12347_29_CCM2_CCM2	CCM2	1	fixed_IVW_correl	-0.0236287	0.0834867	0.777159	random_IVW_correl	-0.0236287	Inf	1	NA	NA	NA	NA	NA	NA	NA	NA	NA	NA	NA	NA	Plasma Protein
4276_10_PEBP1_prostatic_binding_protein	PEBP1	42	random_IVW_correl	0.00229888	0.00814374	0.777723	fixed_IVW_correl	0.00229888	0.00749794	0.759147	EGGER_correl	0.00368983	0.00964392	0.702011	Weighted median	-0.00496964	0.00933871	0.594619	Weighted mode	-0.00477258	0.00872244	0.587234	Plasma Protein
5124_69_ICAM5_sICAM_5	ICAM5	76	random_IVW_correl	-0.00225198	0.00798853	0.778019	fixed_IVW_correl	-0.00225198	0.00545498	0.679731	EGGER_correl	0.00981719	0.00860802	0.25409	Weighted median	0.00847662	0.00683933	0.2152	Weighted mode	0.00932325	0.00671653	0.169215	Plasma Protein
17164_15_ANXA4_annexin_IV	ANXA4	17	random_IVW_correl	-0.00702925	0.0250948	0.779395	fixed_IVW_correl	-0.00702925	0.0190424	0.712025	EGGER_correl	-0.0318856	0.0301837	0.290791	Weighted median	0.00673142	0.019636	0.731741	Weighted mode	-0.00477082	0.0200594	0.815028	Plasma Protein
17148_7_BLVRB_BLVRB	BLVRB	4	random_IVW_correl	-0.00723496	0.0259937	0.780755	fixed_IVW_correl	-0.00723496	0.0259937	0.780755	EGGER_correl	0.00347024	0.0759917	0.963576	Weighted median	-0.0076337	0.025308	0.762933	Weighted mode	0.00166921	0.0299325	0.959035	Plasma Protein
18386_36_GLRX_GLRX1	GLRX	1	fixed_IVW_correl	-0.0195975	0.0706669	0.781532	random_IVW_correl	-0.0195975	Inf	1	NA	NA	NA	NA	NA	NA	NA	NA	NA	NA	NA	NA	Plasma Protein
13093_6_SECTM1_SECTM1	SECTM1	14	random_IVW_correl	0.00569627	0.0206107	0.78226	fixed_IVW_correl	0.00569627	0.0206042	0.782194	EGGER_correl	-0.0359747	0.0346774	0.299545	Weighted median	-0.0101175	0.0216013	0.639516	Weighted mode	-0.0156884	0.0204711	0.457149	Plasma Protein
6367_66_FMOD_fibromodulin	FMOD	13	random_IVW_correl	0.00629315	0.0228584	0.783077	fixed_IVW_correl	0.00629315	0.0228584	0.783077	EGGER_correl	0.0155365	0.040245	0.699461	Weighted median	-0.00521088	0.0270637	0.847318	Weighted mode	-0.00712658	0.0282729	0.805257	Plasma Protein
9816_37_ISOC1_ISOC1	ISOC1	13	random_IVW_correl	0.00817822	0.0297612	0.783474	fixed_IVW_correl	0.00817822	0.0271507	0.76325	EGGER_correl	0.0848226	0.0488508	0.0825003	Weighted median	0.0263057	0.0260125	0.311887	Weighted mode	0.0210197	0.0295577	0.490589	Plasma Protein
3293_2_CD5L_CD5L	CD5L	40	random_IVW_correl	0.00398743	0.0145147	0.783535	fixed_IVW_correl	0.00398743	0.0131504	0.761724	EGGER_correl	-0.00248221	0.0188282	0.895115	Weighted median	-0.000891411	0.0153651	0.953737	Weighted mode	-0.00061543	0.0162778	0.970034	Plasma Protein
3184_25_F7_Coagulation_Factor_VII	F7	83	random_IVW_correl	0.00191816	0.00701115	0.784402	fixed_IVW_correl	0.00191816	0.00547332	0.725996	EGGER_correl	0.00181513	0.00801299	0.820794	Weighted median	0.00306202	0.0070953	0.666064	Weighted mode	0.000203711	0.00721302	0.977538	Plasma Protein
9341_1_PDGFD_PDGFD	PDGFD	35	random_IVW_correl	-0.00784765	0.028741	0.784817	fixed_IVW_correl	-0.00784765	0.0138505	0.570987	EGGER_correl	-0.00150817	0.0260069	0.953756	Weighted median	-0.0165359	0.016586	0.318775	Weighted mode	-0.0150352	0.0175273	0.396999	Plasma Protein
4455_89_MFGE8_MFGM	MFGE8	20	random_IVW_correl	0.00675842	0.0248299	0.785477	fixed_IVW_correl	0.00675842	0.0166574	0.684941	EGGER_correl	0.0439583	0.0302954	0.146783	Weighted median	0.0117872	0.017744	0.506503	Weighted mode	0.0125383	0.0168422	0.465708	Plasma Protein
8469_41_IGFBP2_IGFBP_2	IGFBP2	1	fixed_IVW_correl	0.0281088	0.103461	0.785864	random_IVW_correl	0.0281088	Inf	1	NA	NA	NA	NA	NA	NA	NA	NA	NA	NA	NA	NA	Plasma Protein
17737_7_IVD_IVD	IVD	5	random_IVW_correl	-0.00902509	0.0332439	0.786021	fixed_IVW_correl	-0.00902509	0.0288236	0.754193	EGGER_correl	-0.00343907	0.062129	0.955857	Weighted median	0.00192275	0.0335797	0.954339	Weighted mode	0.0055811	0.0516877	0.919213	Plasma Protein
7251_64_C1QTNF3_C1QT3	C1QTNF3	5	random_IVW_correl	0.00973866	0.0359447	0.786442	fixed_IVW_correl	0.00973866	0.0359447	0.786442	EGGER_correl	0.000183136	0.06511	0.997756	Weighted median	0.0188154	0.0336253	0.575778	Weighted mode	0.021541	0.0356954	0.578748	Plasma Protein
13717_15_FCN2_FCN2	FCN2	117	random_IVW_correl	0.00174298	0.00645303	0.787081	fixed_IVW_correl	0.00174298	0.00507493	0.73126	EGGER_correl	-0.0045918	0.00716155	0.52141	Weighted median	0.00147739	0.00707371	0.83456	Weighted mode	-0.00195099	0.00725596	0.788499	Plasma Protein
13590_1_REXO2_ORN	REXO2	5	random_IVW_correl	0.0137195	0.0512187	0.788806	fixed_IVW_correl	0.0137195	0.0399239	0.731116	EGGER_correl	0.0333544	0.101032	0.741296	Weighted median	0.0132403	0.0381796	0.728749	Weighted mode	0.0176368	0.0404561	0.685368	Plasma Protein
5029_3_FAP_SEPR	FAP	10	random_IVW_correl	-0.0137087	0.0511904	0.788855	fixed_IVW_correl	-0.0137087	0.0241758	0.570686	EGGER_correl	-0.0877118	0.0378215	0.0203896	Weighted median	-0.0341347	0.0306786	0.265857	Weighted mode	-0.0597161	0.0300213	0.077906	Plasma Protein
7856_51_FAM151A_F151A	FAM151A	43	random_IVW_correl	0.00419218	0.0156599	0.788929	fixed_IVW_correl	0.00419218	0.0122228	0.731613	EGGER_correl	0.00914814	0.0187379	0.625397	Weighted median	-0.0113521	0.0134737	0.39949	Weighted mode	-0.0106522	0.0159196	0.507077	Plasma Protein
8923_94_GALNT16_GLTL1	GALNT16	28	random_IVW_correl	-0.00658361	0.0246383	0.789307	fixed_IVW_correl	-0.00658361	0.0160295	0.681279	EGGER_correl	0.00422365	0.0302292	0.888881	Weighted median	-0.0194552	0.0158115	0.218528	Weighted mode	-0.0113894	0.019478	0.563583	Plasma Protein
17140_57_PDGFD_PDGFD	PDGFD	34	random_IVW_correl	-0.00722475	0.0271706	0.790314	fixed_IVW_correl	-0.00722475	0.0124741	0.562468	EGGER_correl	-0.0508565	0.0248378	0.0406046	Weighted median	-0.0338687	0.0143501	0.0182666	Weighted mode	-0.0217005	0.0147042	0.149475	Plasma Protein
3151_6_IL2RA_IL_2_sRa	IL2RA	2	fixed_IVW_correl	-0.014421	0.0544772	0.791229	random_IVW_correl	-0.014421	0.0775415	0.852462	NA	NA	NA	NA	NA	NA	NA	NA	NA	NA	NA	NA	Plasma Protein
2948_58_GHR_Growth_hormone_receptor	GHR	13	random_IVW_correl	0.00481818	0.018295	0.792273	fixed_IVW_correl	0.00481818	0.018295	0.792273	EGGER_correl	0.0209539	0.0327444	0.522222	Weighted median	-0.00861082	0.0225502	0.702571	Weighted mode	-0.0109397	0.0265108	0.68714	Plasma Protein
18819_21_PPIC_PPIC	PPIC	53	random_IVW_correl	-0.00307915	0.0117065	0.792529	fixed_IVW_correl	-0.00307915	0.00845832	0.71583	EGGER_correl	-0.00812723	0.0148907	0.585209	Weighted median	-0.002113	0.0100391	0.833296	Weighted mode	-7.02351e-05	0.0102586	0.994564	Plasma Protein
3216_2_PIGR_PIGR	PIGR	4	random_IVW_correl	0.00865068	0.032941	0.79285	fixed_IVW_correl	0.00865068	0.032941	0.79285	EGGER_correl	-0.0961242	0.184725	0.60281	Weighted median	0.012547	0.031852	0.693644	Weighted mode	0.00254735	0.035226	0.946903	Plasma Protein
5939_42_TNFSF12_TWEAK	TNFSF12	33	random_IVW_correl	-0.00447031	0.0170579	0.79327	fixed_IVW_correl	-0.00447031	0.0120675	0.711054	EGGER_correl	-0.0217358	0.0210294	0.301327	Weighted median	-0.0167487	0.0140705	0.233912	Weighted mode	-0.00581076	0.012729	0.651116	Plasma Protein
10666_7_GNPTG_GNPTG	GNPTG	27	random_IVW_correl	0.00402393	0.0153718	0.793496	fixed_IVW_correl	0.00402393	0.0148357	0.786212	EGGER_correl	0.000927063	0.016761	0.955891	Weighted median	0.0176711	0.0157698	0.262474	Weighted mode	0.0169888	0.0153706	0.279164	Plasma Protein
5637_81_NTNG1_NTNG1	NTNG1	49	random_IVW_correl	-0.0019079	0.00729605	0.793708	fixed_IVW_correl	-0.0019079	0.00680465	0.779184	EGGER_correl	0.00827935	0.00808943	0.306082	Weighted median	-0.00276993	0.00818207	0.734958	Weighted mode	-0.00154736	0.00867164	0.85913	Plasma Protein
15562_24_GUSB_BGLR	GUSB	8	random_IVW_correl	-0.0105507	0.0406462	0.795193	fixed_IVW_correl	-0.0105507	0.0283648	0.709921	EGGER_correl	0.0212881	0.0965511	0.825493	Weighted median	-0.0292623	0.035628	0.411458	Weighted mode	-0.061781	0.0360228	0.13005	Plasma Protein
2474_54_APCS_SAP	APCS	12	random_IVW_correl	-0.00550101	0.0212028	0.79529	fixed_IVW_correl	-0.00550101	0.0187858	0.769654	EGGER_correl	0.00296768	0.0236634	0.900197	Weighted median	-0.017891	0.0195148	0.359252	Weighted mode	-0.010664	0.0207014	0.616654	Plasma Protein
3366_51_ECM1_ECM1	ECM1	37	random_IVW_correl	0.00418576	0.0161698	0.795741	fixed_IVW_correl	0.00418576	0.00747147	0.575321	EGGER_correl	-0.019238	0.0159727	0.228424	Weighted median	-0.0145743	0.0109665	0.183853	Weighted mode	-0.0307472	0.0138735	0.0330814	Plasma Protein
14009_65_TNFAIP3_TNFAIP3	TNFAIP3	4	random_IVW_correl	0.00796665	0.0308188	0.796021	fixed_IVW_correl	0.00796665	0.0308188	0.796021	EGGER_correl	0.0168091	0.0438565	0.701517	Weighted median	0.00532392	0.0301932	0.860036	Weighted mode	-0.00471023	0.0321546	0.892827	Plasma Protein
19124_9_UBLCP1_UBCP1	UBLCP1	7	random_IVW_correl	-0.00857743	0.0332047	0.79616	fixed_IVW_correl	-0.00857743	0.0261886	0.74327	EGGER_correl	-0.0056615	0.0392292	0.885249	Weighted median	0.012995	0.0296453	0.661133	Weighted mode	0.0093603	0.0383737	0.815416	Plasma Protein
3298_52_CNTN4_Contactin_4	CNTN4	39	random_IVW_correl	0.00388753	0.015188	0.797981	fixed_IVW_correl	0.00388753	0.0132244	0.768783	EGGER_correl	-0.00677616	0.024997	0.78633	Weighted median	0.042385	0.0164507	0.00998091	Weighted mode	0.0505034	0.0206937	0.0194386	Plasma Protein
12685_57_HOMER2_HOME2	HOMER2	2	fixed_IVW_correl	0.0160425	0.0636512	0.801013	random_IVW_correl	0.0160425	0.0636512	0.801013	NA	NA	NA	NA	NA	NA	NA	NA	NA	NA	NA	NA	Plasma Protein
13088_397_BTC_BTC	BTC	11	random_IVW_correl	-0.00621748	0.0247234	0.801442	fixed_IVW_correl	-0.00621748	0.0219254	0.776737	EGGER_correl	0.00120037	0.054323	0.982371	Weighted median	-0.0178448	0.0264261	0.499503	Weighted mode	-0.0156327	0.0259423	0.560193	Plasma Protein
2567_5_CFI_Factor_I	CFI	12	random_IVW_correl	0.0058521	0.0234339	0.802798	fixed_IVW_correl	0.0058521	0.0234339	0.802798	EGGER_correl	0.0455958	0.0551215	0.408131	Weighted median	0.0160956	0.0224919	0.474227	Weighted mode	0.0148976	0.0232691	0.535132	Plasma Protein
9173_21_PGM1_PGM1	PGM1	1	fixed_IVW_correl	0.0133432	0.053787	0.804077	random_IVW_correl	0.0133432	Inf	1	NA	NA	NA	NA	NA	NA	NA	NA	NA	NA	NA	NA	Plasma Protein
3831_21_PTEN_pTEN	PTEN	1	fixed_IVW_correl	0.0309771	0.124887	0.804103	random_IVW_correl	0.0309771	NA	NA	NA	NA	NA	NA	NA	NA	NA	NA	NA	NA	NA	NA	Plasma Protein
6425_87_MMP19_MMP19	MMP19	6	random_IVW_correl	0.00820504	0.0332977	0.805362	fixed_IVW_correl	0.00820504	0.0332977	0.805362	EGGER_correl	-0.100015	0.104888	0.340319	Weighted median	0.0026195	0.0414155	0.949568	Weighted mode	0.00702287	0.0452298	0.882681	Plasma Protein
16057_6_IGF2R_IGF_II_receptor	IGF2R	41	random_IVW_correl	-0.00571712	0.0232543	0.805796	fixed_IVW_correl	-0.00571712	0.00832539	0.492266	EGGER_correl	0.0261609	0.0179621	0.145268	Weighted median	-0.0181172	0.0119161	0.128409	Weighted mode	-0.00883958	0.00977474	0.371235	Plasma Protein
9350_3_FSTL4_FSTL4	FSTL4	3	fixed_IVW_correl	-0.0129968	0.0535071	0.808083	random_IVW_correl	-0.0129968	0.0674994	0.847313	EGGER_correl	-0.392835	0.279431	0.159772	Weighted median	0.0406873	0.0697408	0.559619	Weighted mode	0.0542395	0.0927725	0.61795	Plasma Protein
10521_10_MXRA8_MXRA8	MXRA8	3	fixed_IVW_correl	-0.0110596	0.0459634	0.809851	random_IVW_correl	-0.0110596	0.0459634	0.809851	EGGER_correl	0.0653755	1.41804	0.963228	Weighted median	-0.00768842	0.0455461	0.86595	Weighted mode	0.0105487	0.0539651	0.863082	Plasma Protein
4374_45_GDF15_MIC_1	GDF15	54	random_IVW_correl	-0.00306656	0.0127918	0.81054	fixed_IVW_correl	-0.00306656	0.00920663	0.739073	EGGER_correl	-0.00798371	0.0141416	0.572375	Weighted median	0.00843397	0.0127315	0.507683	Weighted mode	0.0224242	0.0181083	0.221048	Plasma Protein
18206_18_ADH6_ADH6	ADH6	14	random_IVW_correl	0.00730236	0.0307849	0.812497	fixed_IVW_correl	0.00730236	0.0244111	0.764833	EGGER_correl	0.00442778	0.0387267	0.908973	Weighted median	0.0176595	0.0281744	0.530795	Weighted mode	0.0256594	0.0359535	0.488039	Plasma Protein
6433_57_FAM20A_FA20A	FAM20A	9	random_IVW_correl	0.0118168	0.0498353	0.812565	fixed_IVW_correl	0.0118168	0.0251461	0.638406	EGGER_correl	-0.099272	0.0578416	0.0861122	Weighted median	0.0181651	0.0274773	0.508552	Weighted mode	-0.0197041	0.0295681	0.523905	Plasma Protein
16918_198_TLR3_TLR3	TLR3	119	random_IVW_correl	0.00143358	0.00605348	0.812797	fixed_IVW_correl	0.00143358	0.00505933	0.776906	EGGER_correl	-0.00673615	0.0092	0.464053	Weighted median	0.000263322	0.00737199	0.971506	Weighted mode	0.00974406	0.00730661	0.184905	Plasma Protein
18312_68_NDRG3_NDRG3	NDRG3	4	random_IVW_correl	0.0136828	0.0578021	0.812876	fixed_IVW_correl	0.0136828	0.0444344	0.758134	EGGER_correl	-0.00538538	0.0803799	0.946582	Weighted median	-0.0152989	0.0464783	0.742033	Weighted mode	-0.0299795	0.0524126	0.607378	Plasma Protein
11177_16_KRT5_K2C5	KRT5	5	random_IVW_correl	0.00817654	0.0347332	0.813891	fixed_IVW_correl	0.00817654	0.0347332	0.813891	EGGER_correl	0.0275637	0.0852085	0.746328	Weighted median	0.00988441	0.0317154	0.755299	Weighted mode	0.00508764	0.0330368	0.885068	Plasma Protein
6955_68_SNX1_SNX1	SNX1	3	fixed_IVW_correl	-0.00914285	0.0388895	0.814132	random_IVW_correl	-0.00914285	0.0652445	0.888556	EGGER_correl	0.0612194	0.0625273	0.327539	Weighted median	-0.00459121	0.0380067	0.903849	Weighted mode	0.00729779	0.0438999	0.883257	Plasma Protein
2837_3_MET_Met	MET	12	random_IVW_correl	0.0100703	0.0430767	0.81516	fixed_IVW_correl	0.0100703	0.0248277	0.685032	EGGER_correl	-0.0796125	0.125739	0.52663	Weighted median	0.0310515	0.0312237	0.319987	Weighted mode	0.0333472	0.0322159	0.322836	Plasma Protein
4479_14_SERPING1_C1_Esterase_Inhibitor	SERPING1	46	random_IVW_correl	0.00251455	0.0107733	0.815446	fixed_IVW_correl	0.00251455	0.00830182	0.761973	EGGER_correl	0.0160154	0.0117457	0.172723	Weighted median	0.00913414	0.00875399	0.296751	Weighted mode	0.0110647	0.00832194	0.190356	Plasma Protein
3074_6_LBP_LBP	LBP	56	random_IVW_correl	-0.00147127	0.00630548	0.815503	fixed_IVW_correl	-0.00147127	0.00620644	0.812613	EGGER_correl	0.00366348	0.00894547	0.682147	Weighted median	-0.0100852	0.00836744	0.228093	Weighted mode	-0.015138	0.0107599	0.165085	Plasma Protein
11659_31_CLINT1_EPN4	CLINT1	2	fixed_IVW_correl	0.0172324	0.0740017	0.815866	random_IVW_correl	0.0172324	0.0740017	0.815866	NA	NA	NA	NA	NA	NA	NA	NA	NA	NA	NA	NA	Plasma Protein
14708_59_C8G_CO8G	C8G	72	random_IVW_correl	0.0029366	0.0126957	0.817077	fixed_IVW_correl	0.0029366	0.00862745	0.733571	EGGER_correl	0.0041436	0.0143571	0.77288	Weighted median	0.0115459	0.0101616	0.25586	Weighted mode	0.011873	0.0093707	0.209284	Plasma Protein
17802_4_NANS_SIAS	NANS	4	random_IVW_correl	0.0100169	0.0433179	0.817127	fixed_IVW_correl	0.0100169	0.0433179	0.817127	EGGER_correl	0.0172912	0.127069	0.89176	Weighted median	0.00994424	0.045478	0.826915	Weighted mode	0.0107284	0.0522532	0.850468	Plasma Protein
13123_3_FLRT3_FLRT3	FLRT3	61	random_IVW_correl	0.00132158	0.00583958	0.820957	fixed_IVW_correl	0.00132158	0.00493793	0.788977	EGGER_correl	0.0114344	0.00680608	0.0929527	Weighted median	-0.00579307	0.00597496	0.332267	Weighted mode	-0.00613267	0.00624932	0.330369	Plasma Protein
15614_168_LILRA2_LIRA2	LILRA2	60	random_IVW_correl	-0.00151986	0.00676595	0.822264	fixed_IVW_correl	-0.00151986	0.00538752	0.777861	EGGER_correl	0.0038702	0.00937032	0.679587	Weighted median	-0.0077259	0.0100141	0.440411	Weighted mode	-0.0106082	0.0086587	0.225389	Plasma Protein
6359_50_POMGNT2_AGO61	POMGNT2	34	random_IVW_correl	-0.00311558	0.0139569	0.823358	fixed_IVW_correl	-0.00311558	0.0139569	0.823358	EGGER_correl	-0.005393	0.0230845	0.81528	Weighted median	0.001387	0.015147	0.92704	Weighted mode	-0.0049675	0.016158	0.760447	Plasma Protein
7211_2_RNASE1_RNase_1	RNASE1	23	random_IVW_correl	-0.00330666	0.0148398	0.823673	fixed_IVW_correl	-0.00330666	0.0127477	0.795333	EGGER_correl	0.0212414	0.0248771	0.393186	Weighted median	-0.00763711	0.0175799	0.663982	Weighted mode	-0.00897809	0.018247	0.627571	Plasma Protein
5963_9_DMKN_Dermokine	DMKN	4	random_IVW_correl	-0.0131147	0.0589666	0.823995	fixed_IVW_correl	-0.0131147	0.0589666	0.823995	EGGER_correl	-0.0711747	0.364542	0.845202	Weighted median	-0.00109553	0.055037	0.984119	Weighted mode	0.0103773	0.0705973	0.89246	Plasma Protein
16296_43_LGR5_LGR5	LGR5	2	fixed_IVW_correl	-0.0142155	0.0643355	0.825125	random_IVW_correl	-0.0142155	0.0709162	0.841125	NA	NA	NA	NA	NA	NA	NA	NA	NA	NA	NA	NA	Plasma Protein
6904_14_LRRTM2_LRRT2	LRRTM2	1	fixed_IVW_correl	0.0141171	0.0639349	0.825245	random_IVW_correl	0.0141171	NA	NA	NA	NA	NA	NA	NA	NA	NA	NA	NA	NA	NA	NA	Plasma Protein
5728_60_FCRL1_FCRL1	FCRL1	51	random_IVW_correl	-0.00272822	0.0123575	0.825268	fixed_IVW_correl	-0.00272822	0.0121193	0.82189	EGGER_correl	0.000961864	0.0167122	0.954103	Weighted median	0.00331671	0.0143066	0.81667	Weighted mode	0.00844728	0.0153353	0.584197	Plasma Protein
9906_21_SPOCK3_TICN3	SPOCK3	44	random_IVW_correl	0.00216949	0.00989544	0.826462	fixed_IVW_correl	0.00216949	0.00886444	0.806657	EGGER_correl	0.00394404	0.0107481	0.713655	Weighted median	0.00317863	0.00985976	0.747162	Weighted mode	0.0034956	0.010476	0.740245	Plasma Protein
5604_30_HPSE_HPSE	HPSE	5	random_IVW_correl	-0.0132375	0.0609638	0.828102	fixed_IVW_correl	-0.0132375	0.0347904	0.70358	EGGER_correl	0.11586	0.0702409	0.0990512	Weighted median	-0.0739208	0.0399269	0.0641112	Weighted mode	-0.0828504	0.0477758	0.157914	Plasma Protein
8043_153_COMP_COMP	COMP	12	random_IVW_correl	-0.0048713	0.022857	0.831233	fixed_IVW_correl	-0.0048713	0.022857	0.831233	EGGER_correl	-0.00817768	0.0314461	0.794822	Weighted median	0.0150799	0.024635	0.540452	Weighted mode	0.018367	0.0274386	0.517053	Plasma Protein
3305_6_DLL4_DLL4	DLL4	1	fixed_IVW_correl	-0.0213634	0.10046	0.831595	random_IVW_correl	-0.0213634	Inf	1	NA	NA	NA	NA	NA	NA	NA	NA	NA	NA	NA	NA	Plasma Protein
14158_17_ANXA5_Annexin_V	ANXA5	3	fixed_IVW_correl	0.00664248	0.0314417	0.832682	random_IVW_correl	0.00664248	0.0314417	0.832682	EGGER_correl	0.00614646	0.103158	0.952488	Weighted median	0.00755245	0.0276777	0.784952	Weighted mode	0.00796489	0.0321417	0.827405	Plasma Protein
12338_27_EGFLAM_EGFLA	EGFLAM	15	random_IVW_correl	0.00385992	0.0182802	0.832768	fixed_IVW_correl	0.00385992	0.0169236	0.819585	EGGER_correl	-0.0329067	0.0254328	0.195711	Weighted median	-0.00882824	0.0195083	0.650882	Weighted mode	-0.0113514	0.0182887	0.544784	Plasma Protein
16856_79_MAPRE2_MARE2	MAPRE2	4	random_IVW_correl	-0.00668278	0.0316868	0.832964	fixed_IVW_correl	-0.00668278	0.0316868	0.832964	EGGER_correl	-0.013701	0.165205	0.933905	Weighted median	-0.00406646	0.0314061	0.896978	Weighted mode	-0.00925285	0.033974	0.803022	Plasma Protein
2771_35_IGFBP1_IGFBP_1	IGFBP1	3	fixed_IVW_correl	0.0110641	0.0526197	0.833461	random_IVW_correl	0.0110641	0.059204	0.851755	EGGER_correl	-1.33804	1.21813	0.272013	Weighted median	-0.0053689	0.055704	0.923217	Weighted mode	-0.0200314	0.0614671	0.775447	Plasma Protein
6227_1_KLK10_kallikrein_10	KLK10	85	random_IVW_correl	-0.00143903	0.00694066	0.83575	fixed_IVW_correl	-0.00143903	0.00544334	0.791499	EGGER_correl	0.012365	0.00864001	0.152394	Weighted median	0.00751774	0.00816328	0.357092	Weighted mode	0.00284799	0.00746208	0.703676	Plasma Protein
18220_141_SRA1_SRA1	SRA1	5	random_IVW_correl	-0.00962896	0.0465038	0.835965	fixed_IVW_correl	-0.00962896	0.038657	0.803294	EGGER_correl	0.0464642	0.14133	0.742335	Weighted median	0.0139056	0.0381894	0.715767	Weighted mode	0.000556852	0.0420275	0.990063	Plasma Protein
7861_9_ROR2_ROR2	ROR2	16	random_IVW_correl	0.00619709	0.0299778	0.836227	fixed_IVW_correl	0.00619709	0.0223506	0.781574	EGGER_correl	-0.133965	0.0896122	0.134929	Weighted median	0.0210702	0.0273146	0.440476	Weighted mode	-0.0429008	0.0473918	0.37965	Plasma Protein
15521_4_CLSTN1_Alcadein_alpha_1	CLSTN1	15	random_IVW_correl	0.00341738	0.016621	0.837099	fixed_IVW_correl	0.00341738	0.0149932	0.819702	EGGER_correl	0.00583052	0.0180732	0.746994	Weighted median	0.0115552	0.0164012	0.481099	Weighted mode	0.0159116	0.0161639	0.341629	Plasma Protein
3622_33_LGMN_LGMN	LGMN	15	random_IVW_correl	-0.00464375	0.0226895	0.837834	fixed_IVW_correl	-0.00464375	0.0188503	0.805412	EGGER_correl	-0.0211779	0.0340403	0.533849	Weighted median	0.0159926	0.0210885	0.448236	Weighted mode	0.0166759	0.0266516	0.54158	Plasma Protein
12534_10_CALCOCO2_CACO2	CALCOCO2	2	fixed_IVW_correl	-0.0128167	0.0631331	0.839127	random_IVW_correl	-0.0128167	0.0631331	0.839127	NA	NA	NA	NA	NA	NA	NA	NA	NA	NA	NA	NA	Plasma Protein
4929_55_SHBG_SHBG	SHBG	20	random_IVW_correl	-0.00516377	0.0254408	0.839157	fixed_IVW_correl	-0.00516377	0.0202728	0.798944	EGGER_correl	0.0153258	0.042336	0.71735	Weighted median	-0.0159853	0.0210862	0.448394	Weighted mode	-0.0200008	0.0253113	0.439168	Plasma Protein
16892_23_ENPP2_ENPP2	ENPP2	14	random_IVW_correl	-0.00453567	0.0223724	0.839342	fixed_IVW_correl	-0.00453567	0.0223724	0.839342	EGGER_correl	0.00572294	0.055842	0.918372	Weighted median	0.0095651	0.0228926	0.676075	Weighted mode	0.00547135	0.028834	0.852433	Plasma Protein
6897_38_B3GAT3_B3GA3	B3GAT3	13	random_IVW_correl	0.00463408	0.0231105	0.841075	fixed_IVW_correl	0.00463408	0.0201562	0.818163	EGGER_correl	0.0172181	0.0330563	0.602455	Weighted median	0.0105666	0.0197186	0.592047	Weighted mode	0.0105572	0.0213136	0.629314	Plasma Protein
15483_377_AGRN_Agrin	AGRN	29	random_IVW_correl	0.00289004	0.014458	0.841565	fixed_IVW_correl	0.00289004	0.014458	0.841565	EGGER_correl	0.0198465	0.0231772	0.391835	Weighted median	0.0160607	0.0172034	0.35052	Weighted mode	0.0319318	0.0221507	0.160516	Plasma Protein
2421_7_BDNF_BDNF	BDNF	1	fixed_IVW_correl	0.0176458	0.0890692	0.842956	random_IVW_correl	0.0176458	Inf	1	NA	NA	NA	NA	NA	NA	NA	NA	NA	NA	NA	NA	Plasma Protein
10571_14_MGAT1_MGAT1	MGAT1	1	fixed_IVW_correl	0.0195618	0.0990517	0.843444	random_IVW_correl	0.0195618	NA	NA	NA	NA	NA	NA	NA	NA	NA	NA	NA	NA	NA	NA	Plasma Protein
10603_1_HTN3_HIS3	HTN3	3	fixed_IVW_correl	-0.00679737	0.0347575	0.84495	random_IVW_correl	-0.00679737	0.0347575	0.84495	EGGER_correl	0.0167345	0.202084	0.934003	Weighted median	-0.00277786	0.0333079	0.933534	Weighted mode	0.000517889	0.0390623	0.990626	Plasma Protein
17791_25_HPCAL1_HPCL1	HPCAL1	2	fixed_IVW_correl	-0.00990701	0.050673	0.844995	random_IVW_correl	-0.00990701	0.050673	0.844995	NA	NA	NA	NA	NA	NA	NA	NA	NA	NA	NA	NA	Plasma Protein
5632_6_CRTAC1_CRAC1	CRTAC1	42	random_IVW_correl	0.00208892	0.0106873	0.845034	fixed_IVW_correl	0.00208892	0.0100731	0.835716	EGGER_correl	0.000814675	0.0143312	0.954668	Weighted median	0.00599928	0.0117004	0.608133	Weighted mode	0.00101781	0.0116899	0.931042	Plasma Protein
12569_25_CCT5_TCP_1_epsilon	CCT5	1	fixed_IVW_correl	0.0213749	0.11016	0.846148	random_IVW_correl	0.0213749	NA	NA	NA	NA	NA	NA	NA	NA	NA	NA	NA	NA	NA	NA	Plasma Protein
4962_52_CDNF_ARMEL	CDNF	23	random_IVW_correl	0.00272567	0.0141958	0.847738	fixed_IVW_correl	0.00272567	0.0141478	0.847228	EGGER_correl	0.00328693	0.0170707	0.847312	Weighted median	0.00146744	0.0171514	0.931818	Weighted mode	0.000666975	0.0162143	0.967559	Plasma Protein
6947_4_ST3GAL6_SIA10	ST3GAL6	45	random_IVW_correl	-0.00112763	0.00588592	0.84807	fixed_IVW_correl	-0.00112763	0.00588592	0.84807	EGGER_correl	0.0029338	0.00789406	0.710155	Weighted median	-0.00512089	0.00767065	0.504392	Weighted mode	-0.00476414	0.00743991	0.525267	Plasma Protein
19602_36_JUND_jun_D	JUND	1	fixed_IVW_correl	-0.0164461	0.0860601	0.848447	random_IVW_correl	-0.0164461	Inf	1	NA	NA	NA	NA	NA	NA	NA	NA	NA	NA	NA	NA	Plasma Protein
7156_2_FUT10_FUT10	FUT10	63	random_IVW_correl	-0.0011653	0.00613467	0.849346	fixed_IVW_correl	-0.0011653	0.00542779	0.830008	EGGER_correl	-0.000719546	0.00783632	0.92684	Weighted median	0.00339501	0.00679989	0.617586	Weighted mode	0.0071297	0.0057935	0.223107	Plasma Protein
18307_71_PPA2_PPase_2	PPA2	1	fixed_IVW_correl	-0.0108825	0.0573479	0.849494	random_IVW_correl	-0.0108825	NA	NA	NA	NA	NA	NA	NA	NA	NA	NA	NA	NA	NA	NA	Plasma Protein
18181_2_TSSC4_TSSC4	TSSC4	1	fixed_IVW_correl	0.0224743	0.118604	0.849708	random_IVW_correl	0.0224743	NA	NA	NA	NA	NA	NA	NA	NA	NA	NA	NA	NA	NA	NA	Plasma Protein
7185_29_GP5_GPV	GP5	3	fixed_IVW_correl	0.00834519	0.044264	0.850459	random_IVW_correl	0.00834519	0.0547669	0.87889	EGGER_correl	0.48763	0.387072	0.207744	Weighted median	0.00626425	0.0460482	0.891792	Weighted mode	0.00360752	0.0504856	0.949537	Plasma Protein
3719_2_CDKN1B_p27Kip1	CDKN1B	1	fixed_IVW_correl	-0.0124563	0.0661364	0.850608	random_IVW_correl	-0.0124563	NA	NA	NA	NA	NA	NA	NA	NA	NA	NA	NA	NA	NA	NA	Plasma Protein
7110_2_DNAJB11_DJB11	DNAJB11	3	fixed_IVW_correl	-0.00701642	0.0374898	0.851539	random_IVW_correl	-0.00701642	0.0374898	0.851539	EGGER_correl	-0.0336623	0.211583	0.873592	Weighted median	-0.00944143	0.0373223	0.800291	Weighted mode	-0.0147492	0.0388922	0.740993	Plasma Protein
18397_5_AKR1C4_AK1C4	AKR1C4	69	random_IVW_correl	-0.00110919	0.00593102	0.851649	fixed_IVW_correl	-0.00110919	0.00569474	0.845569	EGGER_correl	0.00147246	0.00772158	0.848765	Weighted median	-0.00834281	0.00725429	0.250122	Weighted mode	-0.00739208	0.00687476	0.286063	Plasma Protein
16606_85_AKR1B1_Aldose_reductase	AKR1B1	2	fixed_IVW_correl	0.00943825	0.050764	0.852504	random_IVW_correl	0.00943825	0.050764	0.852504	NA	NA	NA	NA	NA	NA	NA	NA	NA	NA	NA	NA	Plasma Protein
9398_30_GALP_GALP	GALP	1	fixed_IVW_correl	-0.0166819	0.0902749	0.853394	random_IVW_correl	-0.0166819	Inf	1	NA	NA	NA	NA	NA	NA	NA	NA	NA	NA	NA	NA	Plasma Protein
18222_34_SH3GLB2_SHLB2	SH3GLB2	33	random_IVW_correl	0.00317122	0.0172128	0.853828	fixed_IVW_correl	0.00317122	0.0134884	0.814126	EGGER_correl	0.00164969	0.0218247	0.939747	Weighted median	0.0103845	0.0145601	0.475712	Weighted mode	0.00507562	0.013574	0.710929	Plasma Protein
6556_5_ENPP5_ENPP5	ENPP5	87	random_IVW_correl	-0.00113146	0.00614642	0.853948	fixed_IVW_correl	-0.00113146	0.00481322	0.814152	EGGER_correl	-0.00217125	0.00631715	0.731066	Weighted median	-0.00283501	0.00572168	0.620258	Weighted mode	-0.0031277	0.00488369	0.523591	Plasma Protein
3488_64_CAT_Catalase	CAT	11	random_IVW_correl	0.00495192	0.0271939	0.855507	fixed_IVW_correl	0.00495192	0.021428	0.81724	EGGER_correl	-0.000872029	0.0570192	0.987798	Weighted median	-0.00326955	0.0212328	0.877621	Weighted mode	-0.00737021	0.025215	0.776036	Plasma Protein
11369_23_ADH5_ADHX	ADH5	14	random_IVW_correl	-0.00561514	0.030935	0.855964	fixed_IVW_correl	-0.00561514	0.0246305	0.819666	EGGER_correl	-0.0259481	0.0398097	0.514528	Weighted median	0.000899356	0.0273424	0.97376	Weighted mode	-0.00671776	0.0376152	0.861012	Plasma Protein
12641_3_INPP5B_I5P2	INPP5B	9	random_IVW_correl	-0.00889523	0.0492077	0.856549	fixed_IVW_correl	-0.00889523	0.0223042	0.69003	EGGER_correl	-0.0519859	0.0456615	0.25491	Weighted median	-0.0118926	0.0250825	0.6354	Weighted mode	-0.0152155	0.0267154	0.584623	Plasma Protein
3077_66_F10_Coagulation_Factor_Xa	F10	10	random_IVW_correl	0.00522883	0.0289538	0.856687	fixed_IVW_correl	0.00522883	0.0222515	0.814219	EGGER_correl	-0.0439823	0.0508149	0.386742	Weighted median	0.0322051	0.0255633	0.207736	Weighted mode	0.0142891	0.0317947	0.663758	Plasma Protein
5586_66_MINPP1_MINP1	MINPP1	4	random_IVW_correl	0.0110554	0.0619737	0.858417	fixed_IVW_correl	0.0110554	0.0619737	0.858417	EGGER_correl	-0.0789908	0.731532	0.914012	Weighted median	0.00403776	0.0606727	0.94694	Weighted mode	0.00271144	0.0704071	0.9717	Plasma Protein
12558_3_UBASH3B_UBS3B	UBASH3B	4	random_IVW_correl	-0.0136328	0.0765199	0.858597	fixed_IVW_correl	-0.0136328	0.0339398	0.687923	EGGER_correl	-0.0650917	0.154473	0.673478	Weighted median	-0.0245022	0.0412558	0.552572	Weighted mode	-0.070083	0.0450437	0.217589	Plasma Protein
3212_30_ASAH2_ASAH2	ASAH2	54	random_IVW_correl	0.00144302	0.00823241	0.860855	fixed_IVW_correl	0.00144302	0.00752651	0.847957	EGGER_correl	0.00711821	0.0102066	0.485546	Weighted median	-0.00717586	0.00798093	0.368586	Weighted mode	-0.00178548	0.00746762	0.811954	Plasma Protein
6385_63_VWA1_VWA1	VWA1	30	random_IVW_correl	0.0018177	0.0105734	0.863506	fixed_IVW_correl	0.0018177	0.010391	0.861133	EGGER_correl	0.00551599	0.0121917	0.650954	Weighted median	0.00770283	0.0112465	0.493402	Weighted mode	-0.000866654	0.00954821	0.928302	Plasma Protein
13438_115_CHRD_CHRD	CHRD	1	fixed_IVW_correl	-0.0128538	0.0748041	0.863569	random_IVW_correl	-0.0128538	Inf	1	NA	NA	NA	NA	NA	NA	NA	NA	NA	NA	NA	NA	Plasma Protein
9876_20_ALDOC_aldolase_C	ALDOC	2	fixed_IVW_correl	0.00886224	0.0516087	0.863658	random_IVW_correl	0.00886224	0.0759792	0.907145	NA	NA	NA	NA	NA	NA	NA	NA	NA	NA	NA	NA	Plasma Protein
4878_3_F10_Coagulation_Factor_X	F10	12	random_IVW_correl	-0.00482879	0.0281421	0.863763	fixed_IVW_correl	-0.00482879	0.0225689	0.83058	EGGER_correl	-0.00284593	0.0507686	0.955297	Weighted median	0.0220601	0.0258116	0.392739	Weighted mode	-0.00208369	0.032534	0.950082	Plasma Protein
7628_40_CRELD1_CREL1	CRELD1	93	random_IVW_correl	-0.000943475	0.00550349	0.863884	fixed_IVW_correl	-0.000943475	0.00483541	0.845301	EGGER_correl	0.00464597	0.00643018	0.469971	Weighted median	-0.00517016	0.00572609	0.366572	Weighted mode	-0.00424043	0.00567595	0.456915	Plasma Protein
7753_21_HTATIP2_HTAI2	HTATIP2	1	fixed_IVW_correl	-0.00812423	0.0476613	0.86465	random_IVW_correl	-0.00812423	NA	NA	NA	NA	NA	NA	NA	NA	NA	NA	NA	NA	NA	NA	Plasma Protein
13465_5_RCAN1_CCP1	RCAN1	1	fixed_IVW_correl	0.0154514	0.0919631	0.86657	random_IVW_correl	0.0154514	Inf	1	NA	NA	NA	NA	NA	NA	NA	NA	NA	NA	NA	NA	Plasma Protein
5095_21_KIR2DL4_KI2L4	KIR2DL4	29	random_IVW_correl	-0.00255044	0.0155033	0.86933	fixed_IVW_correl	-0.00255044	0.0112958	0.821368	EGGER_correl	0.0176419	0.0260878	0.498881	Weighted median	0.00155945	0.0171496	0.927547	Weighted mode	0.00216023	0.0171828	0.900852	Plasma Protein
11514_196_CD59_CD59	CD59	6	random_IVW_correl	-0.00503867	0.0307743	0.869944	fixed_IVW_correl	-0.00503867	0.023799	0.832327	EGGER_correl	0.0254841	0.0498903	0.609489	Weighted median	0.0014556	0.0220078	0.947266	Weighted mode	-0.00295223	0.0239158	0.906565	Plasma Protein
11681_8_AGFG1_NUPL	AGFG1	1	fixed_IVW_correl	0.0090856	0.0556237	0.87025	random_IVW_correl	0.0090856	NA	NA	NA	NA	NA	NA	NA	NA	NA	NA	NA	NA	NA	NA	Plasma Protein
15516_12_SAA4_SAA_4	SAA4	66	random_IVW_correl	0.00105427	0.00648954	0.870946	fixed_IVW_correl	0.00105427	0.00506102	0.834985	EGGER_correl	0.00143849	0.00700801	0.837366	Weighted median	-0.00181635	0.00594701	0.760044	Weighted mode	-0.000619921	0.00567364	0.91333	Plasma Protein
5463_22_GAS1_GAS1	GAS1	4	random_IVW_correl	-0.00688847	0.0428642	0.872326	fixed_IVW_correl	-0.00688847	0.0428642	0.872326	EGGER_correl	-0.248952	0.413425	0.547062	Weighted median	-0.00583769	0.0432864	0.892721	Weighted mode	0.00226622	0.0517538	0.967825	Plasma Protein
15653_9_COL10A1_COAA1	COL10A1	21	random_IVW_correl	0.00308051	0.0194403	0.874094	fixed_IVW_correl	0.00308051	0.0187233	0.869315	EGGER_correl	0.00770301	0.0242751	0.751	Weighted median	0.0165153	0.0196219	0.39997	Weighted mode	0.0138178	0.0213474	0.52481	Plasma Protein
15376_134_CTSE_CATE	CTSE	9	random_IVW_correl	-0.00268809	0.0171138	0.875189	fixed_IVW_correl	-0.00268809	0.0143066	0.850961	EGGER_correl	0.00498545	0.0197453	0.800664	Weighted median	0.0105516	0.0144231	0.464426	Weighted mode	0.00732865	0.015225	0.643153	Plasma Protein
3640_14_LRPAP1_RAP	LRPAP1	9	random_IVW_correl	-0.0051314	0.0326843	0.875246	fixed_IVW_correl	-0.0051314	0.0231613	0.824664	EGGER_correl	-0.0389739	0.0334593	0.244093	Weighted median	-0.0216618	0.0262828	0.409836	Weighted mode	-0.0258847	0.0265801	0.358659	Plasma Protein
18319_7_PDHX_ODPX	PDHX	3	fixed_IVW_correl	-0.00638545	0.0407558	0.8755	random_IVW_correl	-0.00638545	0.0625718	0.918717	EGGER_correl	-0.0556897	0.0944872	0.555601	Weighted median	0.00281253	0.0515965	0.956529	Weighted mode	0.0267341	0.0791192	0.767612	Plasma Protein
17383_4_STARD5_STAR5	STARD5	14	random_IVW_correl	-0.00247991	0.0158285	0.875502	fixed_IVW_correl	-0.00247991	0.0136667	0.856009	EGGER_correl	-0.006721	0.0187987	0.720699	Weighted median	-0.0113349	0.0151298	0.453748	Weighted mode	-0.0107905	0.0152739	0.492369	Plasma Protein
9886_28_XRCC4_XRCC4	XRCC4	2	fixed_IVW_correl	-0.00757872	0.0485663	0.875994	random_IVW_correl	-0.00757872	0.0485663	0.875994	NA	NA	NA	NA	NA	NA	NA	NA	NA	NA	NA	NA	Plasma Protein
3710_49_PLG_Angiostatin	PLG	36	random_IVW_correl	-0.00816497	0.0525023	0.876414	fixed_IVW_correl	-0.00816497	0.012697	0.520184	EGGER_correl	0.0771698	0.0310209	0.0128584	Weighted median	-0.0282194	0.0221632	0.202927	Weighted mode	0.0547041	0.0810658	0.504229	Plasma Protein
3325_2_MATN2_MATN2	MATN2	10	random_IVW_correl	0.00447395	0.0288182	0.876626	fixed_IVW_correl	0.00447395	0.0235008	0.849016	EGGER_correl	0.0718376	0.0452714	0.112553	Weighted median	-0.0102765	0.0269402	0.702864	Weighted mode	-0.0059208	0.0352505	0.870326	Plasma Protein
15472_16_LRP11_LRP11	LRP11	65	random_IVW_correl	0.00131611	0.00848534	0.876739	fixed_IVW_correl	0.00131611	0.00712467	0.853444	EGGER_correl	0.00313011	0.0088218	0.722728	Weighted median	0.00611326	0.00838919	0.466182	Weighted mode	0.00480052	0.0112002	0.669646	Plasma Protein
6471_53_CFHR4_FHR4	CFHR4	48	random_IVW_correl	-0.000863168	0.00564224	0.878411	fixed_IVW_correl	-0.000863168	0.00489164	0.859934	EGGER_correl	0.00371143	0.00682084	0.586352	Weighted median	0.00276031	0.00557707	0.620643	Weighted mode	0.00419928	0.00687678	0.544375	Plasma Protein
19197_95_ACAT1_THIL	ACAT1	3	fixed_IVW_correl	0.00780098	0.0513002	0.879135	random_IVW_correl	0.00780098	0.0513002	0.879135	EGGER_correl	0.0311468	0.269476	0.907983	Weighted median	0.0105899	0.0479644	0.825258	Weighted mode	0.0134383	0.0561322	0.833091	Plasma Protein
18340_2_PSMB4_Proteasome_beta_chain	PSMB4	30	random_IVW_correl	-0.0027019	0.0178281	0.87954	fixed_IVW_correl	-0.0027019	0.0120116	0.822026	EGGER_correl	0.0145452	0.0188441	0.440191	Weighted median	-0.00642211	0.0120598	0.594365	Weighted mode	-0.0117845	0.0111627	0.299819	Plasma Protein
15511_37_NPTXR_NPTXR	NPTXR	22	random_IVW_correl	-0.00216655	0.0143256	0.879789	fixed_IVW_correl	-0.00216655	0.0129828	0.867466	EGGER_correl	0.00291528	0.014254	0.837944	Weighted median	0.00988531	0.0152907	0.517962	Weighted mode	0.00870973	0.0185996	0.644411	Plasma Protein
6252_62_SCGB3A1_Secretoglobin_family_3A_member_1	SCGB3A1	10	random_IVW_correl	0.00419395	0.0277842	0.880017	fixed_IVW_correl	0.00419395	0.0240265	0.861429	EGGER_correl	-0.0184623	0.0458306	0.687068	Weighted median	0.00832244	0.0276302	0.763256	Weighted mode	0.0164519	0.0279615	0.570749	Plasma Protein
9713_67_PDGFRL_PGFRL	PDGFRL	30	random_IVW_correl	0.00222274	0.0147434	0.880163	fixed_IVW_correl	0.00222274	0.0129615	0.86384	EGGER_correl	0.00353939	0.0172689	0.837605	Weighted median	-0.00012588	0.0152576	0.993417	Weighted mode	0.00724429	0.0147132	0.626168	Plasma Protein
2579_17_MMP9_MMP_9	MMP9	1	fixed_IVW_correl	-0.00938654	0.0629951	0.88155	random_IVW_correl	-0.00938654	Inf	1	NA	NA	NA	NA	NA	NA	NA	NA	NA	NA	NA	NA	Plasma Protein
19277_4_TSTD1_KAT	TSTD1	19	random_IVW_correl	-0.00276641	0.0187974	0.882998	fixed_IVW_correl	-0.00276641	0.0148646	0.85236	EGGER_correl	0.00637442	0.0210859	0.762418	Weighted median	0.000697671	0.0162218	0.965695	Weighted mode	0.000351757	0.0163658	0.983089	Plasma Protein
8479_4_MMP10_MMP_10	MMP10	63	random_IVW_correl	0.00151401	0.0103016	0.883157	fixed_IVW_correl	0.00151401	0.00823423	0.854118	EGGER_correl	-0.011529	0.0119443	0.334431	Weighted median	0.001551	0.00991254	0.875664	Weighted mode	0.00114661	0.0120688	0.924617	Plasma Protein
15635_4_SMOC2_SMOC2	SMOC2	53	random_IVW_correl	0.00189452	0.0129727	0.88389	fixed_IVW_correl	0.00189452	0.0113521	0.867458	EGGER_correl	-0.00619394	0.0162832	0.703658	Weighted median	0.00334644	0.0117423	0.775653	Weighted mode	-0.0024615	0.0136018	0.857096	Plasma Protein
17331_138_KREMEN1_KREM1	KREMEN1	17	random_IVW_correl	0.00336045	0.0230702	0.884188	fixed_IVW_correl	0.00336045	0.0189376	0.859156	EGGER_correl	0.0293611	0.0320574	0.359723	Weighted median	0.0151512	0.0213694	0.478316	Weighted mode	0.014829	0.02159	0.502014	Plasma Protein
6507_16_NCAM2_NCAM2	NCAM2	55	random_IVW_correl	0.00116015	0.00801285	0.884879	fixed_IVW_correl	0.00116015	0.00716637	0.871394	EGGER_correl	-0.0223147	0.0115106	0.0525462	Weighted median	-0.00386881	0.00914604	0.672293	Weighted mode	-0.00337989	0.00867881	0.698481	Plasma Protein
14271_23_RAB6B_RAB6B	RAB6B	9	random_IVW_correl	-0.00489793	0.0338556	0.884971	fixed_IVW_correl	-0.00489793	0.0249462	0.844345	EGGER_correl	0.0140137	0.0401797	0.727259	Weighted median	-0.0114863	0.023388	0.623342	Weighted mode	-0.010728	0.0230212	0.653637	Plasma Protein
16594_44_FAIM_FAIM1	FAIM	19	random_IVW_correl	-0.00352706	0.0247848	0.886837	fixed_IVW_correl	-0.00352706	0.0125791	0.779178	EGGER_correl	-0.00262751	0.0229648	0.908909	Weighted median	0.00112013	0.0144038	0.938014	Weighted mode	0.00217093	0.0134707	0.873763	Plasma Protein
10938_13_CD58_sLFA_3	CD58	4	random_IVW_correl	-0.00381529	0.0268555	0.887027	fixed_IVW_correl	-0.00381529	0.0268555	0.887027	EGGER_correl	-0.0253923	0.0388199	0.513045	Weighted median	0.00598476	0.0257424	0.81616	Weighted mode	-0.00607533	0.0292488	0.848755	Plasma Protein
15375_49_CPB1_Carboxypeptidase_B1	CPB1	10	random_IVW_correl	-0.00318693	0.0224662	0.887195	fixed_IVW_correl	-0.00318693	0.0224662	0.887195	EGGER_correl	-0.042213	0.0415364	0.309491	Weighted median	-0.0132612	0.0216117	0.539472	Weighted mode	-0.0157047	0.0223559	0.500141	Plasma Protein
5615_62_FAM172A_F172A	FAM172A	1	fixed_IVW_correl	-0.0112068	0.0792726	0.887577	random_IVW_correl	-0.0112068	NA	NA	NA	NA	NA	NA	NA	NA	NA	NA	NA	NA	NA	NA	Plasma Protein
18315_38_RTP4_RTP4	RTP4	32	random_IVW_correl	0.00296179	0.0210731	0.888227	fixed_IVW_correl	0.00296179	0.0145013	0.838164	EGGER_correl	-0.00314376	0.025157	0.900551	Weighted median	0.0141389	0.0158885	0.373528	Weighted mode	0.00390527	0.0142877	0.786411	Plasma Protein
11212_7_TXNDC5_TXND5	TXNDC5	15	random_IVW_correl	0.00224324	0.0161132	0.889278	fixed_IVW_correl	0.00224324	0.0161132	0.889278	EGGER_correl	-0.0122332	0.023468	0.602179	Weighted median	-0.00789433	0.0213992	0.712196	Weighted mode	-0.00567791	0.0207081	0.787945	Plasma Protein
3168_8_ADAMTS5_ADAMTS_5	ADAMTS5	23	random_IVW_correl	0.00192679	0.0138597	0.889434	fixed_IVW_correl	0.00192679	0.0110607	0.861708	EGGER_correl	0.0100045	0.0139697	0.473896	Weighted median	0.00362048	0.0118276	0.759526	Weighted mode	0.00534637	0.0114731	0.645802	Plasma Protein
7227_75_COCH_COCH	COCH	18	random_IVW_correl	0.001751	0.0126631	0.890023	fixed_IVW_correl	0.001751	0.0126631	0.890023	EGGER_correl	-0.00255506	0.0186153	0.890829	Weighted median	-0.00314487	0.0151152	0.835182	Weighted mode	-0.00345777	0.0148451	0.818602	Plasma Protein
5980_55_BOLA3_BOLA3	BOLA3	2	fixed_IVW_correl	0.00594833	0.0430763	0.890171	random_IVW_correl	0.00594833	0.0904238	0.947551	NA	NA	NA	NA	NA	NA	NA	NA	NA	NA	NA	NA	Plasma Protein
2611_72_TYRO3_Dtk	TYRO3	6	random_IVW_correl	0.0067974	0.050782	0.893518	fixed_IVW_correl	0.0067974	0.0346911	0.844656	EGGER_correl	0.0927836	0.0698483	0.18406	Weighted median	0.0555061	0.0406983	0.172617	Weighted mode	0.0735423	0.0495649	0.197989	Plasma Protein
16302_11_BPIFA2_SPLC2	BPIFA2	3	fixed_IVW_correl	-0.00666161	0.0511324	0.896344	random_IVW_correl	-0.00666161	0.0511324	0.896344	EGGER_correl	-0.0849131	1.58048	0.957153	Weighted median	0.00408704	0.0478456	0.931926	Weighted mode	0.0124369	0.0615569	0.858572	Plasma Protein
5900_11_HINT1_HINT1	HINT1	1	fixed_IVW_correl	-0.00806124	0.0620439	0.896623	random_IVW_correl	-0.00806124	NA	NA	NA	NA	NA	NA	NA	NA	NA	NA	NA	NA	NA	NA	Plasma Protein
7761_125_CHKB_CHKB	CHKB	13	random_IVW_correl	-0.00345409	0.027007	0.898231	fixed_IVW_correl	-0.00345409	0.0239322	0.885242	EGGER_correl	-0.0721733	0.0420998	0.0864663	Weighted median	-0.00179211	0.0298933	0.952195	Weighted mode	0.00570738	0.0414909	0.892871	Plasma Protein
5581_28_FGL1_FGL1	FGL1	80	random_IVW_correl	0.00108047	0.00853451	0.899257	fixed_IVW_correl	0.00108047	0.00628245	0.863451	EGGER_correl	0.00586763	0.00806346	0.466809	Weighted median	0.00399562	0.00815509	0.624166	Weighted mode	0.0010497	0.00832969	0.900037	Plasma Protein
3166_92_CD33_Siglec_3	CD33	165	random_IVW_correl	-0.00041176	0.00325517	0.899341	fixed_IVW_correl	-0.00041176	0.0029974	0.890736	EGGER_correl	0.00353504	0.00505803	0.484617	Weighted median	0.00301801	0.00454985	0.507125	Weighted mode	0.00260379	0.00439309	0.554197	Plasma Protein
7916_10_S100A7_S100A7	S100A7	49	random_IVW_correl	-0.000749366	0.00594302	0.899659	fixed_IVW_correl	-0.000749366	0.00594302	0.899659	EGGER_correl	-0.000814627	0.00684571	0.905277	Weighted median	0.0037214	0.00737234	0.613714	Weighted mode	0.00263305	0.0066432	0.693601	Plasma Protein
3727_35_PYY_PYY	PYY	4	random_IVW_correl	-0.0139708	0.111518	0.900303	fixed_IVW_correl	-0.0139708	0.052855	0.791531	EGGER_correl	0.23878	0.301475	0.428337	Weighted median	-0.0284249	0.057067	0.618415	Weighted mode	-0.0137508	0.0678825	0.852433	Plasma Protein
8982_65_THBS3_TSP3	THBS3	5	random_IVW_correl	0.00524782	0.04193	0.9004	fixed_IVW_correl	0.00524782	0.04193	0.9004	EGGER_correl	0.0425618	0.111383	0.702372	Weighted median	0.00932811	0.0444767	0.833878	Weighted mode	0.0390772	0.0626898	0.566841	Plasma Protein
11187_11_CLEC12A_CL12A	CLEC12A	91	random_IVW_correl	-0.000486282	0.0039061	0.900925	fixed_IVW_correl	-0.000486282	0.00354171	0.890793	EGGER_correl	-0.00413062	0.00552769	0.454906	Weighted median	-0.000855812	0.00501693	0.86455	Weighted mode	-0.00250653	0.00438059	0.568619	Plasma Protein
12727_7_PTGFRN_FPRP	PTGFRN	72	random_IVW_correl	-0.000772736	0.00632059	0.902695	fixed_IVW_correl	-0.000772736	0.00591807	0.896114	EGGER_correl	-0.00755313	0.00738291	0.306281	Weighted median	-0.0041685	0.00674689	0.536681	Weighted mode	-0.00162531	0.00768525	0.833115	Plasma Protein
10080_9_EIF2B1_EI2BA	EIF2B1	2	fixed_IVW_correl	-0.00691386	0.0566933	0.902937	random_IVW_correl	-0.00691386	0.0677624	0.918732	NA	NA	NA	NA	NA	NA	NA	NA	NA	NA	NA	NA	Plasma Protein
4151_6_PLG_Plasminogen	PLG	31	random_IVW_correl	0.00862045	0.0716773	0.904271	fixed_IVW_correl	0.00862045	0.0164294	0.599794	EGGER_correl	0.103154	0.0356784	0.00383762	Weighted median	0.00337057	0.0266697	0.899429	Weighted mode	0.0807145	0.0512335	0.125647	Plasma Protein
19590_46_SFTPD_SP_D	SFTPD	56	random_IVW_correl	0.00111319	0.00934299	0.905159	fixed_IVW_correl	0.00111319	0.00788242	0.887693	EGGER_correl	0.00939235	0.0115351	0.415508	Weighted median	-0.00225924	0.00985626	0.818699	Weighted mode	0.000675487	0.00928456	0.942266	Plasma Protein
12348_46_SARS2_SYSM	SARS2	2	fixed_IVW_correl	-0.00553913	0.0465433	0.905267	random_IVW_correl	-0.00553913	0.0536573	0.917779	NA	NA	NA	NA	NA	NA	NA	NA	NA	NA	NA	NA	Plasma Protein
6086_15_CHRDL2_CRDL2	CHRDL2	23	random_IVW_correl	0.00207838	0.0176769	0.906403	fixed_IVW_correl	0.00207838	0.0134735	0.877407	EGGER_correl	-0.0251437	0.0215214	0.242681	Weighted median	-0.0099071	0.0155597	0.524311	Weighted mode	-0.00865123	0.0171629	0.619226	Plasma Protein
3336_50_TFPI_TFPI	TFPI	1	fixed_IVW_correl	0.00920326	0.0783772	0.906525	random_IVW_correl	0.00920326	Inf	1	NA	NA	NA	NA	NA	NA	NA	NA	NA	NA	NA	NA	Plasma Protein
13597_20_RAB31_RAB31	RAB31	3	fixed_IVW_correl	0.00478154	0.0412516	0.907722	random_IVW_correl	0.00478154	0.0412516	0.907722	EGGER_correl	0.00812725	0.0913318	0.929093	Weighted median	0.00176363	0.0379327	0.962917	Weighted mode	0.0160951	0.047566	0.767302	Plasma Protein
19614_8_TCN1_Holo_TC_I	TCN1	37	random_IVW_correl	0.00122983	0.010629	0.907887	fixed_IVW_correl	0.00122983	0.00992795	0.901414	EGGER_correl	0.00629927	0.0114161	0.581094	Weighted median	0.00645838	0.0115868	0.577262	Weighted mode	0.0173871	0.0121394	0.160685	Plasma Protein
12831_21_TESC_TESC	TESC	65	random_IVW_correl	-0.00100916	0.00874654	0.908145	fixed_IVW_correl	-0.00100916	0.00811095	0.900983	EGGER_correl	0.00551583	0.0112761	0.624727	Weighted median	-0.00673589	0.0087427	0.441028	Weighted mode	-0.00563064	0.00903795	0.535499	Plasma Protein
6899_37_PCBD2_PHS2	PCBD2	2	fixed_IVW_correl	0.0084758	0.0759505	0.911143	random_IVW_correl	0.0084758	0.0759505	0.911143	NA	NA	NA	NA	NA	NA	NA	NA	NA	NA	NA	NA	Plasma Protein
9449_150_C4BPA_C4b_binding_protein_alpha_chain	C4BPA	18	random_IVW_correl	0.00160817	0.0144138	0.911163	fixed_IVW_correl	0.00160817	0.0144138	0.911163	EGGER_correl	0.0102892	0.0184121	0.57628	Weighted median	0.010032	0.0146269	0.492804	Weighted mode	0.0138252	0.0152718	0.377971	Plasma Protein
11287_14_CYB5A_Cytochrome_b5	CYB5A	1	fixed_IVW_correl	0.0071145	0.0642876	0.911881	random_IVW_correl	0.0071145	Inf	1	NA	NA	NA	NA	NA	NA	NA	NA	NA	NA	NA	NA	Plasma Protein
3066_12_LGALS3_Galectin_3	LGALS3	17	random_IVW_correl	0.00115419	0.0106576	0.91376	fixed_IVW_correl	0.00115419	0.00941162	0.902396	EGGER_correl	-0.0273726	0.0157607	0.0824286	Weighted median	-0.00691954	0.0108351	0.523069	Weighted mode	-0.00875378	0.00993821	0.391455	Plasma Protein
7128_9_VWA2_VWA2	VWA2	26	random_IVW_correl	0.00188016	0.0174526	0.91421	fixed_IVW_correl	0.00188016	0.0144683	0.896605	EGGER_correl	0.00224169	0.0238239	0.925034	Weighted median	0.0082732	0.0182414	0.65016	Weighted mode	0.00982347	0.0219146	0.657825	Plasma Protein
3378_49_KLK7_Kallikrein_7	KLK7	21	random_IVW_correl	0.00142809	0.0135577	0.916111	fixed_IVW_correl	0.00142809	0.0135577	0.916111	EGGER_correl	-0.00803126	0.025993	0.757339	Weighted median	-0.00671407	0.0151708	0.65808	Weighted mode	-0.00875144	0.0156583	0.582434	Plasma Protein
15589_1_GC_Gc_Globulin__Mixed_Type	GC	6	random_IVW_correl	0.00349772	0.03362	0.91714	fixed_IVW_correl	0.00349772	0.03362	0.91714	EGGER_correl	-0.0444305	0.112639	0.693248	Weighted median	0.0122919	0.0342198	0.719443	Weighted mode	0.0120328	0.0329325	0.729776	Plasma Protein
6927_7_NDST1_NDST1	NDST1	10	random_IVW_correl	-0.00250037	0.025017	0.920386	fixed_IVW_correl	-0.00250037	0.025017	0.920386	EGGER_correl	0.0287514	0.053293	0.589544	Weighted median	0.0129462	0.0287575	0.652576	Weighted mode	0.0227158	0.0337187	0.517437	Plasma Protein
18933_4_TGM4_TGM4	TGM4	1	fixed_IVW_correl	-0.00959609	0.0971074	0.921282	random_IVW_correl	-0.00959609	NA	NA	NA	NA	NA	NA	NA	NA	NA	NA	NA	NA	NA	NA	Plasma Protein
5109_24_NRCAM_Nr_CAM	NRCAM	2	fixed_IVW_correl	-0.0069107	0.0702023	0.921583	random_IVW_correl	-0.0069107	0.0912813	0.939652	NA	NA	NA	NA	NA	NA	NA	NA	NA	NA	NA	NA	Plasma Protein
18338_26_IDH1_IDH	IDH1	9	random_IVW_correl	-0.00188138	0.0192917	0.922311	fixed_IVW_correl	-0.00188138	0.0192917	0.922311	EGGER_correl	-0.00899932	0.0268284	0.737293	Weighted median	-0.0041865	0.0208301	0.840712	Weighted mode	-0.00237472	0.0212741	0.913871	Plasma Protein
4960_72_ANXA1_annexin_I	ANXA1	3	fixed_IVW_correl	0.00319135	0.0328996	0.922724	random_IVW_correl	0.00319135	0.0585384	0.956523	EGGER_correl	-0.098944	0.392015	0.800733	Weighted median	0.0145243	0.034809	0.67649	Weighted mode	-0.0434338	0.0380624	0.372039	Plasma Protein
4440_15_FCRL3_FCRL3	FCRL3	86	random_IVW_correl	0.000735877	0.00762993	0.923166	fixed_IVW_correl	0.000735877	0.00762993	0.923166	EGGER_correl	0.00267852	0.0106288	0.801036	Weighted median	0.00622807	0.00896323	0.487151	Weighted mode	0.0112766	0.00980175	0.253179	Plasma Protein
8759_29_A4GALT_a1_4_Galactosyltransferase	A4GALT	34	random_IVW_correl	-0.00166251	0.0172595	0.923263	fixed_IVW_correl	-0.00166251	0.0148525	0.910875	EGGER_correl	-0.0115696	0.0226894	0.610112	Weighted median	-0.0209377	0.0170768	0.220165	Weighted mode	-0.0290722	0.0203708	0.162932	Plasma Protein
17680_12_EPHB1_EPHB1	EPHB1	33	random_IVW_correl	0.00184959	0.0195098	0.924471	fixed_IVW_correl	0.00184959	0.0137222	0.892779	EGGER_correl	0.00259444	0.0235975	0.912453	Weighted median	0.00996639	0.0156712	0.524797	Weighted mode	0.0131224	0.0137902	0.348446	Plasma Protein
17410_5_CETN3_CETN3	CETN3	1	fixed_IVW_correl	0.00665202	0.0704818	0.924808	random_IVW_correl	0.00665202	Inf	1	NA	NA	NA	NA	NA	NA	NA	NA	NA	NA	NA	NA	Plasma Protein
17813_21_BPHL_BPHL	BPHL	4	random_IVW_correl	-0.00450786	0.0486589	0.926188	fixed_IVW_correl	-0.00450786	0.0410246	0.912503	EGGER_correl	0.0440994	0.133284	0.740745	Weighted median	-0.0322609	0.0456056	0.479325	Weighted mode	-0.0333848	0.0453229	0.51474	Plasma Protein
19161_1_USP15_UBP15	USP15	12	random_IVW_correl	0.003155	0.0363659	0.930865	fixed_IVW_correl	0.003155	0.0277251	0.9094	EGGER_correl	0.00351372	0.0505622	0.944597	Weighted median	-0.0250846	0.030309	0.407881	Weighted mode	-0.0146075	0.0328864	0.665523	Plasma Protein
8766_29_LILRA5_LIRA5	LILRA5	47	random_IVW_correl	-0.000570046	0.00657967	0.93096	fixed_IVW_correl	-0.000570046	0.00657967	0.93096	EGGER_correl	-0.00377007	0.0124292	0.761643	Weighted median	-0.00293663	0.0119758	0.806291	Weighted mode	-0.00817259	0.011725	0.489298	Plasma Protein
2999_6_LSAMP_LSAMP	LSAMP	10	random_IVW_correl	-0.00277917	0.0321588	0.931132	fixed_IVW_correl	-0.00277917	0.0287232	0.922919	EGGER_correl	-0.0312264	0.0451957	0.489618	Weighted median	-0.0139739	0.0318592	0.660942	Weighted mode	-0.0354532	0.0374062	0.367989	Plasma Protein
14208_3_RBP7_RET7	RBP7	5	random_IVW_correl	0.00663686	0.0768167	0.93115	fixed_IVW_correl	0.00663686	0.0367924	0.856849	EGGER_correl	0.180629	0.136536	0.185854	Weighted median	-0.0495817	0.0402335	0.217819	Weighted mode	-0.0598686	0.0434924	0.240686	Plasma Protein
15560_52_TCN2_Apo_TC_II	TCN2	104	random_IVW_correl	-0.000372385	0.00452275	0.93438	fixed_IVW_correl	-0.000372385	0.00340693	0.912963	EGGER_correl	0.00420815	0.00510951	0.410172	Weighted median	-0.00871516	0.00414266	0.0353995	Weighted mode	-0.00771822	0.00597573	0.199388	Plasma Protein
15522_2_GLIPR2_GAPR1	GLIPR2	23	random_IVW_correl	-0.00150951	0.0183946	0.934597	fixed_IVW_correl	-0.00150951	0.0172174	0.930136	EGGER_correl	0.00457673	0.0215434	0.831762	Weighted median	-0.0204035	0.0170634	0.231795	Weighted mode	-0.0221584	0.0183254	0.239435	Plasma Protein
17161_1_DDOST_OST48	DDOST	5	random_IVW_correl	0.00363613	0.0454097	0.936178	fixed_IVW_correl	0.00363613	0.0454097	0.936178	EGGER_correl	0.103457	0.232843	0.656809	Weighted median	-0.00943788	0.0513797	0.854257	Weighted mode	-0.043496	0.0666403	0.549562	Plasma Protein
11516_7_FABP1_FABPL	FABP1	1	fixed_IVW_correl	-0.00380612	0.0484753	0.937417	random_IVW_correl	-0.00380612	NA	NA	NA	NA	NA	NA	NA	NA	NA	NA	NA	NA	NA	NA	Plasma Protein
13107_9_LYPD3_LYPD3	LYPD3	4	random_IVW_correl	0.00455629	0.0581316	0.937527	fixed_IVW_correl	0.00455629	0.0384265	0.905615	EGGER_correl	-0.0230117	0.0818783	0.778674	Weighted median	0.0316499	0.0440745	0.472696	Weighted mode	-0.0558424	0.0546743	0.382262	Plasma Protein
19504_22_DTYMK_KTHY	DTYMK	5	random_IVW_correl	-0.00379748	0.0485109	0.937604	fixed_IVW_correl	-0.00379748	0.0485109	0.937604	EGGER_correl	-0.138677	0.217681	0.524083	Weighted median	-0.0191029	0.0529837	0.718441	Weighted mode	-0.0558378	0.0773811	0.51047	Plasma Protein
3290_50_CD109_CD109	CD109	63	random_IVW_correl	-0.000691633	0.00888185	0.937931	fixed_IVW_correl	-0.000691633	0.00682462	0.919278	EGGER_correl	-0.0218786	0.011476	0.0565891	Weighted median	0.00433769	0.00822459	0.597912	Weighted mode	0.00458259	0.0095151	0.631777	Plasma Protein
6393_63_HSP90B1_Endoplasmin	HSP90B1	76	random_IVW_correl	-0.000536555	0.00703355	0.939192	fixed_IVW_correl	-0.000536555	0.00587339	0.927212	EGGER_correl	-0.00676199	0.00794404	0.394657	Weighted median	-0.000808203	0.00740601	0.913101	Weighted mode	-0.00223838	0.00662772	0.73651	Plasma Protein
2743_5_SHH_Sonic_Hedgehog	SHH	2	fixed_IVW_correl	-0.00417791	0.055625	0.940128	random_IVW_correl	-0.00417791	0.055625	0.940128	NA	NA	NA	NA	NA	NA	NA	NA	NA	NA	NA	NA	Plasma Protein
13416_8_TMEM132D_T132D	TMEM132D	26	random_IVW_correl	0.00135724	0.0181898	0.940521	fixed_IVW_correl	0.00135724	0.0175582	0.938385	EGGER_correl	-0.0339467	0.0297739	0.254225	Weighted median	0.0100751	0.0189742	0.595424	Weighted mode	0.0162169	0.0285165	0.574644	Plasma Protein
6234_74_VIT_VITRN	VIT	56	random_IVW_correl	0.000752566	0.0103435	0.941999	fixed_IVW_correl	0.000752566	0.00879838	0.931836	EGGER_correl	-0.00601509	0.0128311	0.63922	Weighted median	-0.00151501	0.00995061	0.878988	Weighted mode	-0.00434243	0.0114047	0.70485	Plasma Protein
8250_2_PTPRJ_PTPRJ	PTPRJ	5	random_IVW_correl	0.0045481	0.0625226	0.94201	fixed_IVW_correl	0.0045481	0.0495647	0.926888	EGGER_correl	0.0866786	0.0889837	0.33001	Weighted median	0.0655686	0.057699	0.255793	Weighted mode	0.106255	0.108053	0.381105	Plasma Protein
6081_52_PCOLCE2_PCOC2	PCOLCE2	45	random_IVW_correl	-0.000740716	0.0102004	0.942111	fixed_IVW_correl	-0.000740716	0.00856812	0.931108	EGGER_correl	0.0172442	0.0110851	0.119799	Weighted median	0.00448956	0.00940581	0.633136	Weighted mode	0.00259637	0.00899778	0.774276	Plasma Protein
3415_61_IBSP_BSP	IBSP	4	random_IVW_correl	0.00389797	0.0544783	0.942959	fixed_IVW_correl	0.00389797	0.049455	0.937177	EGGER_correl	-0.22134	0.29026	0.445726	Weighted median	0.0135065	0.0473142	0.775289	Weighted mode	0.00311535	0.050717	0.954883	Plasma Protein
3314_74_GFRA1_GFRa_1	GFRA1	5	random_IVW_correl	-0.00175816	0.0247933	0.943467	fixed_IVW_correl	-0.00175816	0.0243343	0.942403	EGGER_correl	0.0457745	0.053336	0.390766	Weighted median	-0.00391096	0.024012	0.870617	Weighted mode	-0.00721133	0.0250844	0.788021	Plasma Protein
11211_7_TBCE_TBCE	TBCE	4	random_IVW_correl	0.00297287	0.0422774	0.94394	fixed_IVW_correl	0.00297287	0.0422774	0.94394	EGGER_correl	-0.0364285	0.634214	0.954196	Weighted median	-0.00272787	0.0405136	0.946317	Weighted mode	-0.00216769	0.0479232	0.966764	Plasma Protein
13944_3_SULT1A3_SULT_1A3	SULT1A3	13	random_IVW_correl	0.00220776	0.0313981	0.943943	fixed_IVW_correl	0.00220776	0.0277327	0.936549	EGGER_correl	-0.0387665	0.0473974	0.413412	Weighted median	-0.0153593	0.0288385	0.594313	Weighted mode	-0.0213786	0.0361727	0.565477	Plasma Protein
9314_9_PSG5_PSG5	PSG5	63	random_IVW_correl	-0.00055663	0.00792591	0.944011	fixed_IVW_correl	-0.00055663	0.00672092	0.933994	EGGER_correl	-0.00851912	0.0103001	0.408183	Weighted median	-0.0212296	0.0101252	0.036019	Weighted mode	-0.019833	0.0107941	0.0709445	Plasma Protein
15509_2_NAGLU_NAG	NAGLU	39	random_IVW_correl	0.000996806	0.0145105	0.945232	fixed_IVW_correl	0.000996806	0.00834123	0.904876	EGGER_correl	-0.00371725	0.0132123	0.778443	Weighted median	0.00298854	0.0115122	0.795174	Weighted mode	-0.00675286	0.012099	0.580027	Plasma Protein
15585_304_FBLN5_fibulin_5	FBLN5	3	fixed_IVW_correl	0.00350639	0.0513218	0.94553	random_IVW_correl	0.00350639	0.0513218	0.94553	EGGER_correl	0.367307	0.668813	0.582874	Weighted median	0.00749798	0.0526916	0.886844	Weighted mode	-0.0261288	0.0554145	0.683705	Plasma Protein
11390_24_CA8_Carbonic_Anhydrase_VIII	CA8	38	random_IVW_correl	-0.000820419	0.012038	0.945664	fixed_IVW_correl	-0.000820419	0.0105885	0.93824	EGGER_correl	0.00155806	0.0132116	0.906123	Weighted median	0.0117596	0.0122304	0.336299	Weighted mode	0.0144054	0.011759	0.228296	Plasma Protein
7891_45_UGT1A6_UGT_1A6	UGT1A6	23	random_IVW_correl	-0.00128259	0.0189461	0.946027	fixed_IVW_correl	-0.00128259	0.0175338	0.941687	EGGER_correl	0.0111743	0.0267073	0.675657	Weighted median	0.0142225	0.0172113	0.408606	Weighted mode	0.00525655	0.0188868	0.783366	Plasma Protein
12436_84_GSTO1_GST_omega_1	GSTO1	72	random_IVW_correl	0.000569406	0.00853209	0.946791	fixed_IVW_correl	0.000569406	0.00564936	0.919716	EGGER_correl	-0.00209462	0.00824987	0.799575	Weighted median	0.00483618	0.00649343	0.456405	Weighted mode	0.00477033	0.00622276	0.445864	Plasma Protein
4332_6_CLEC1B_CLC1B	CLEC1B	7	random_IVW_correl	0.0018602	0.0282003	0.947407	fixed_IVW_correl	0.0018602	0.0257863	0.942491	EGGER_correl	-0.0361386	0.0653179	0.580077	Weighted median	-0.0182189	0.0262029	0.486867	Weighted mode	-0.0174818	0.0279249	0.554348	Plasma Protein
12786_61_GPCPD1_GDE5	GPCPD1	2	fixed_IVW_correl	0.00343534	0.0523456	0.947674	random_IVW_correl	0.00343534	0.0523456	0.947674	NA	NA	NA	NA	NA	NA	NA	NA	NA	NA	NA	NA	Plasma Protein
12382_2_DDX58_DDX58	DDX58	10	random_IVW_correl	-0.00135674	0.0215067	0.949699	fixed_IVW_correl	-0.00135674	0.0213035	0.94922	EGGER_correl	-0.0442224	0.0401103	0.270237	Weighted median	0.0105009	0.0221377	0.635255	Weighted mode	0.00677421	0.025991	0.800238	Plasma Protein
17764_108_RHOC_RHOC	RHOC	4	random_IVW_correl	-0.00267686	0.043925	0.951406	fixed_IVW_correl	-0.00267686	0.043925	0.951406	EGGER_correl	-0.0588504	0.141585	0.677664	Weighted median	0.0063089	0.0441653	0.886411	Weighted mode	0.0124337	0.0498785	0.819237	Plasma Protein
12356_65_SRI_Sorcin	SRI	3	fixed_IVW_correl	-0.00262583	0.0435095	0.951876	random_IVW_correl	-0.00262583	0.0544365	0.961528	EGGER_correl	-0.128314	0.225994	0.570187	Weighted median	0.00164966	0.0388998	0.966174	Weighted mode	-0.0108743	0.0417798	0.818997	Plasma Protein
5121_3_SEMA6B_SEM6B	SEMA6B	4	random_IVW_correl	0.00283883	0.0471371	0.951976	fixed_IVW_correl	0.00283883	0.0471371	0.951976	EGGER_correl	-0.00618581	0.217864	0.977349	Weighted median	-0.015224	0.0495533	0.758673	Weighted mode	-0.0226495	0.0655466	0.752493	Plasma Protein
15476_6_REG3G_REG3G	REG3G	60	random_IVW_correl	-0.000445867	0.00756038	0.952973	fixed_IVW_correl	-0.000445867	0.00712057	0.950072	EGGER_correl	-0.0152419	0.00964226	0.113938	Weighted median	-0.0207269	0.00882231	0.0188049	Weighted mode	-0.0212096	0.007327	0.00531231	Plasma Protein
15453_3_AMBP_a1_Microglobulin	AMBP	3	fixed_IVW_correl	-0.0024561	0.0429086	0.954354	random_IVW_correl	-0.0024561	0.0429086	0.954354	EGGER_correl	0.0909454	3.91553	0.981469	Weighted median	-0.00237529	0.0450927	0.95799	Weighted mode	0.00134906	0.046154	0.979336	Plasma Protein
13119_26_SERPINA10_protein_Z_inhibitor	SERPINA10	93	random_IVW_correl	0.000307619	0.0058522	0.958079	fixed_IVW_correl	0.000307619	0.00570097	0.956968	EGGER_correl	0.014764	0.00782879	0.0593136	Weighted median	-0.000680647	0.0075066	0.927752	Weighted mode	-0.00422418	0.00827752	0.61105	Plasma Protein
3283_21_TGFBI_BGH3	TGFBI	39	random_IVW_correl	-0.000636128	0.0122804	0.958688	fixed_IVW_correl	-0.000636128	0.0107095	0.952635	EGGER_correl	-0.0099602	0.0175418	0.570171	Weighted median	0.00496012	0.0119879	0.67905	Weighted mode	0.00453423	0.0139012	0.746081	Plasma Protein
5451_1_ALCAM_ALCAM	ALCAM	9	random_IVW_correl	0.00159663	0.0309761	0.958892	fixed_IVW_correl	0.00159663	0.0272154	0.953218	EGGER_correl	0.0378847	0.0521113	0.467229	Weighted median	0.00343703	0.0317491	0.913793	Weighted mode	0.00327944	0.0418886	0.93952	Plasma Protein
4971_1_CTSZ_CATZ	CTSZ	28	random_IVW_correl	-0.000997386	0.0195752	0.959364	fixed_IVW_correl	-0.000997386	0.0158078	0.949691	EGGER_correl	0.00416987	0.0221223	0.850491	Weighted median	0.00134476	0.0171928	0.937656	Weighted mode	0.00667717	0.0194776	0.734394	Plasma Protein
6383_90_TLL1_TLL1	TLL1	1	fixed_IVW_correl	-0.00464334	0.0915977	0.95957	random_IVW_correl	-0.00464334	NA	NA	NA	NA	NA	NA	NA	NA	NA	NA	NA	NA	NA	NA	Plasma Protein
15526_33_GSS_GSHB	GSS	9	random_IVW_correl	0.00367579	0.0735354	0.960133	fixed_IVW_correl	0.00367579	0.027699	0.894427	EGGER_correl	0.105098	0.0714426	0.14127	Weighted median	0.0454411	0.0264324	0.0855883	Weighted mode	0.0508558	0.0264128	0.0903561	Plasma Protein
9233_71_TFPI2_TFPI__2	TFPI2	1	fixed_IVW_correl	0.00527998	0.109885	0.961676	random_IVW_correl	0.00527998	NA	NA	NA	NA	NA	NA	NA	NA	NA	NA	NA	NA	NA	NA	Plasma Protein
[truncated: 56 more rows]
