# Supplementary material for: Instrumental variable and colocalization analyses identify endotrophin and HTRA1 as potential therapeutic targets for coronary artery disease
Source: iScience. 2024 May 24;27(7):110104. doi: 10.1016/j.isci.2024.110104 (PMC11233907; doi:10.1016/j.isci.2024.110104)
Supplement: Table S6. Significant results across four different methods, related to Figure 2 [file mmc7.xlsx]

## Sheet: S6
Table S6: Significant Results across Four Different Methods
TWAS
gene	gene_name	zscore	effect_size	pvalue	var_g	pred_perf_r2	pred_perf_pval	pred_perf_qval	n_snps_used	n_snps_in_cov	n_snps_in_model	Tissue
ENSG00000112137	PHACTR1	-21.1719	-0.18016	1.73e-99	0.168974	0.137521	4.62e-14	2.67e-13	23	23	23	Artery_Aorta
ENSG00000163596	ICA1L	14.55	0.244644	5.84e-48	0.0399598	0.0304888	0.000559714	0.00116304	10	10	10	Artery_Aorta
ENSG00000138439	FAM117B	-14.1941	-0.398238	9.97e-46	0.0168336	0.0397818	7.79e-05	0.000183009	6	6	6	Artery_Aorta
ENSG00000185787	MORF4L1	-14.0884	-0.1972	4.48e-45	0.0654681	0.112862	1.15e-11	5.5e-11	9	9	9	Artery_Aorta
ENSG00000227456	LINC00310	14.0749	0.34019	5.42e-45	0.0237925	0.061619	7.61e-07	2.29e-06	2	2	2	Artery_Aorta
ENSG00000144426	NBEAL1	-14.0622	-0.233018	6.48e-45	0.0452525	0.394145	8.23e-44	2.64e-42	5	5	5	Artery_Aorta
ENSG00000136378	ADAMTS7	-13.9724	-0.104783	2.3e-44	0.242001	0.256936	1.18e-26	1.57e-25	20	20	20	Artery_Aorta
ENSG00000243927	MRPS6	13.9254	0.233919	4.44e-44	0.0473683	0.0796253	1.62e-08	5.81e-08	13	13	13	Artery_Aorta
ENSG00000118526	TCF21	-12.7127	-0.175122	5.03e-37	0.0656675	0.0500998	8.77e-06	2.33e-05	13	13	13	Artery_Aorta
ENSG00000272750	AL592148.3	-12.6382	-0.102957	1.3e-36	0.208059	0.298834	1.55e-31	2.68e-30	9	9	9	Artery_Aorta
ENSG00000182511	FES	-12.6022	-0.160093	2.05e-36	0.0787621	0.15261	1.47e-15	9.54e-15	16	17	17	Artery_Aorta
ENSG00000138380	CARF	-12.224	-0.141929	2.31e-34	0.0865694	0.0504788	8.09e-06	2.15e-05	11	11	11	Artery_Aorta
ENSG00000182218	HHIPL1	-11.9827	-0.155805	4.38e-33	0.078347	0.111292	1.63e-11	7.68e-11	17	17	17	Artery_Aorta
ENSG00000198743	SLC5A3	11.9003	0.225333	1.18e-32	0.0364984	0.0763121	3.3e-08	1.15e-07	25	26	26	Artery_Aorta
ENSG00000164867	NOS3	-11.7862	-1.48723	4.6e-32	0.000839036	0.0111612	0.0377642	0.0575618	1	1	1	Artery_Aorta
ENSG00000181652	ATG9B	-11.6108	-0.512647	3.63e-31	0.0068561	0.0257649	0.00153469	0.00298661	5	5	5	Artery_Aorta
ENSG00000170962	PDGFD	11.2736	0.199844	1.77e-29	0.0392837	0.0859569	4.14e-09	1.57e-08	9	9	9	Artery_Aorta
ENSG00000154305	MIA3	-10.9128	-0.218774	1e-27	0.0345076	0.0761801	3.4e-08	1.18e-07	18	18	18	Artery_Aorta
ENSG00000168906	MAT2A	10.6458	0.244582	1.82e-26	0.0242908	0.0642508	4.35e-07	1.35e-06	12	12	12	Artery_Aorta
ENSG00000165757	JCAD	10.4644	0.0946895	1.26e-25	0.155254	0.312837	3.11e-33	5.91e-32	28	28	28	Artery_Aorta
ENSG00000151617	EDNRA	10.4007	0.506573	2.46e-25	0.00554352	0.0191771	0.00636052	0.0111397	6	6	6	Artery_Aorta
ENSG00000115486	GGCX	10.2934	0.0828613	7.55e-25	0.181458	0.342287	6.48e-37	1.5e-35	24	24	24	Artery_Aorta
ENSG00000159197	KCNE2	9.89592	0.16106	4.34e-23	0.0479508	0.0286744	0.000823948	0.00167304	18	18	18	Artery_Aorta
ENSG00000107798	LIPA	9.76421	0.115452	1.6e-22	0.0852738	0.0946043	6.34e-10	2.61e-09	16	16	16	Artery_Aorta
ENSG00000196547	MAN2A2	9.6543	0.26738	4.71e-22	0.0168837	0.0205455	0.00472432	0.00847416	5	5	5	Artery_Aorta
ENSG00000175003	SLC22A1	-9.46526	-0.115351	2.93e-21	0.0895415	0.119617	2.58e-12	1.3e-11	18	18	18	Artery_Aorta
ENSG00000140945	CDH13	9.23727	0.106815	2.53e-20	0.0931586	0.338192	2.15e-36	4.8e-35	8	8	8	Artery_Aorta
ENSG00000146477	SLC22A3	9.0922	0.209955	9.71e-20	0.02345	0.0827161	8.33e-09	3.08e-08	3	3	3	Artery_Aorta
ENSG00000164116	GUCY1A1	-9.08136	-0.211014	1.07e-19	0.0219363	0.220085	1.42e-22	1.51e-21	4	4	4	Artery_Aorta
ENSG00000105329	TGFB1	9.05144	0.490284	1.41e-19	0.0042059	0.0240816	0.00220237	0.00417323	1	1	1	Artery_Aorta
ENSG00000134222	PSRC1	-9.03062	-0.100811	1.71e-19	0.100524	0.199869	2.05e-20	1.88e-19	17	17	17	Artery_Aorta
ENSG00000050820	BCAR1	8.92106	0.204827	4.62e-19	0.0234765	0.165722	7.02e-17	5.01e-16	6	6	6	Artery_Aorta
ENSG00000112902	SEMA5A	8.80149	0.0596469	1.35e-18	0.279239	0.312528	3.39e-33	6.43e-32	34	34	34	Artery_Aorta
ENSG00000140564	FURIN	8.65973	0.177736	4.73e-18	0.031601	0.0592618	1.26e-06	3.69e-06	7	8	8	Artery_Aorta
ENSG00000158186	MRAS	8.64147	0.049961	5.55e-18	0.409194	0.510818	9.48e-62	7.36e-60	19	19	19	Artery_Aorta
ENSG00000070961	ATP2B1	8.63049	0.216666	6.11e-18	0.0184593	0.0236713	0.00240551	0.00453042	4	4	4	Artery_Aorta
ENSG00000109917	ZPR1	-8.45467	-0.218018	2.8e-17	0.0197935	0.058749	1.4e-06	4.09e-06	9	9	9	Artery_Aorta
ENSG00000122691	TWIST1	8.40068	0.560741	4.44e-17	0.00351945	0.0396944	7.93e-05	0.000186254	6	6	6	Artery_Aorta
ENSG00000130479	MAP1S	-8.16394	-0.208874	3.24e-16	0.0197471	0.0222829	0.00324433	0.00599228	3	3	3	Artery_Aorta
ENSG00000180263	FGD6	8.00153	0.0739978	1.23e-15	0.152173	0.22037	1.32e-22	1.41e-21	12	12	12	Artery_Aorta
ENSG00000165895	ARHGAP42	-7.87366	-0.0803429	3.44e-15	0.114928	0.282111	1.49e-29	2.31e-28	12	12	12	Artery_Aorta
ENSG00000099810	MTAP	7.69811	0.0896869	1.38e-14	0.0937616	0.16729	4.86e-17	3.53e-16	7	7	7	Artery_Aorta
ENSG00000260244	AC104083.1	-7.49993	-0.0819101	6.39e-14	0.101528	0.230991	9.23e-24	1.05e-22	17	17	17	Artery_Aorta
ENSG00000186063	AIDA	7.48697	0.112917	7.05e-14	0.0599731	0.107766	3.56e-11	1.63e-10	25	25	25	Artery_Aorta
ENSG00000183386	FHL3	-7.45437	-0.0692388	9.03e-14	0.151363	0.339559	1.44e-36	3.25e-35	19	19	19	Artery_Aorta
ENSG00000182263	FIGN	7.33934	0.111793	2.15e-13	0.0522895	0.148986	3.38e-15	2.14e-14	5	5	5	Artery_Aorta
ENSG00000168487	BMP1	-7.28877	-0.0622043	3.13e-13	0.19075	0.234038	4.27e-24	4.96e-23	58	58	58	Artery_Aorta
ENSG00000130204	TOMM40	7.28838	0.278867	3.14e-13	0.00930695	0.0409085	6.14e-05	0.000145947	8	8	8	Artery_Aorta
ENSG00000164626	KCNK5	-7.23225	-0.196429	4.75e-13	0.0161263	0.0237919	0.00234394	0.00442224	13	13	13	Artery_Aorta
ENSG00000138442	WDR12	-7.22764	-0.246783	4.91e-13	0.0091344	0.0257735	0.00153185	0.00298225	13	13	13	Artery_Aorta
ENSG00000174953	DHX36	-7.16846	-0.117293	7.58e-13	0.0420906	0.0985012	2.71e-10	1.15e-09	9	10	10	Artery_Aorta
ENSG00000232821	AC003986.2	7.15485	0.129068	8.38e-13	0.0373488	0.0307177	0.000533089	0.00111141	17	17	17	Artery_Aorta
ENSG00000111275	ALDH2	7.13727	0.0628146	9.52e-13	0.179603	0.106594	4.6e-11	2.09e-10	22	22	22	Artery_Aorta
ENSG00000214955	AP000317.1	7.10796	0.124762	1.18e-12	0.0455873	0.110579	1.91e-11	8.94e-11	26	26	26	Artery_Aorta
ENSG00000138735	PDE5A	7.10372	0.0977069	1.21e-12	0.0652746	0.150049	2.65e-15	1.69e-14	22	22	22	Artery_Aorta
ENSG00000167549	CORO6	7.06691	0.419645	1.58e-12	0.00366058	0.0173554	0.00947115	0.0160758	5	5	5	Artery_Aorta
ENSG00000114790	ARHGEF26	6.94652	0.0720776	3.74e-12	0.116985	0.126868	5.1e-13	2.71e-12	13	13	13	Artery_Aorta
ENSG00000173402	DAG1	-6.87815	-0.261741	6.06e-12	0.00868638	0.0312479	0.000476212	0.000999591	4	4	4	Artery_Aorta
ENSG00000119718	EIF2B2	6.83768	0.0496924	8.05e-12	0.234592	0.274534	1.14e-28	1.69e-27	12	12	12	Artery_Aorta
ENSG00000258302	AC025034.1	6.83629	0.0689225	8.13e-12	0.120695	0.146207	6.39e-15	3.97e-14	8	8	8	Artery_Aorta
ENSG00000250392	LINC02502	6.80689	0.166167	9.97e-12	0.0233412	0.0433917	3.63e-05	8.89e-05	13	13	13	Artery_Aorta
ENSG00000203804	ADAMTSL4-AS1	-6.75773	-0.648985	1.4e-11	0.00143865	0.0185983	0.00721594	0.0125066	4	5	5	Artery_Aorta
ENSG00000183520	UTP11	-6.75018	-0.0940499	1.48e-11	0.0655455	0.111231	1.66e-11	7.78e-11	13	13	13	Artery_Aorta
ENSG00000168899	VAMP5	-6.74618	-0.105359	1.52e-11	0.0526159	0.0847687	5.35e-09	2.01e-08	29	29	29	Artery_Aorta
ENSG00000203288	TDRKH-AS1	6.72022	0.110938	1.81e-11	0.0482039	0.0540383	3.81e-06	1.05e-05	7	7	7	Artery_Aorta
ENSG00000143437	ARNT	-6.70411	-0.0879143	2.03e-11	0.0724456	0.1705	2.29e-17	1.7e-16	15	15	15	Artery_Aorta
ENSG00000131067	GGT7	6.63611	0.142943	3.22e-11	0.0243657	0.0574909	1.83e-06	5.27e-06	8	8	8	Artery_Aorta
ENSG00000065613	SLK	-6.55652	-0.129823	5.51e-11	0.031024	0.0715829	9.09e-08	3.02e-07	11	12	12	Artery_Aorta
ENSG00000099994	SUSD2	-6.5463	-0.120837	5.9e-11	0.0482883	0.116411	5.26e-12	2.57e-11	6	6	6	Artery_Aorta
ENSG00000173064	HECTD4	6.5407	0.124451	6.12e-11	0.0331917	0.0315641	0.000445235	0.000939528	13	13	13	Artery_Aorta
ENSG00000261783	AC009054.2	-6.48033	-0.0404793	9.15e-11	0.33011	0.410234	4.54e-46	1.63e-44	21	21	21	Artery_Aorta
ENSG00000235908	RHOA-IT1	-6.3948	-0.180728	1.61e-10	0.0159961	0.0216911	0.00368664	0.00673653	3	3	3	Artery_Aorta
ENSG00000139323	POC1B	-6.33584	-0.129812	2.36e-10	0.0298481	0.0600061	1.07e-06	3.17e-06	6	6	6	Artery_Aorta
ENSG00000143457	GOLPH3L	6.29165	0.157279	3.14e-10	0.0207193	0.0256164	0.00158432	0.00307752	4	4	4	Artery_Aorta
ENSG00000183049	CAMK1D	6.24806	0.258036	4.16e-10	0.00716266	0.0472226	1.61e-05	4.14e-05	4	4	4	Artery_Aorta
ENSG00000183431	SF3A3	-6.2472	-0.0448441	4.18e-10	0.257298	0.248136	1.16e-25	1.46e-24	20	20	20	Artery_Aorta
ENSG00000104936	DMPK	-6.19584	-0.0810439	5.8e-10	0.0733614	0.142197	1.6e-14	9.61e-14	5	5	5	Artery_Aorta
ENSG00000164532	TBX20	6.11481	0.127889	9.67e-10	0.0278172	0.0177198	0.00874401	0.0149264	10	10	10	Artery_Aorta
ENSG00000256269	HMBS	6.10019	0.0407855	1.06e-09	0.285451	0.30018	1.07e-31	1.87e-30	34	35	35	Artery_Aorta
ENSG00000271751	AP003392.4	-6.07044	-0.0715449	1.28e-09	0.0936514	0.108561	2.99e-11	1.37e-10	17	17	17	Artery_Aorta
ENSG00000151612	ZNF827	-6.02985	-0.13859	1.64e-09	0.0375399	0.108525	3.01e-11	1.38e-10	13	13	13	Artery_Aorta
ENSG00000239213	NCK1-DT	6.02793	0.101428	1.66e-09	0.0438442	0.0478571	1.41e-05	3.65e-05	14	14	14	Artery_Aorta
ENSG00000188761	BCL2L15	-6.01177	-0.2149	1.84e-09	0.00938224	0.0202786	0.00500593	0.00894723	7	7	7	Artery_Aorta
ENSG00000111300	NAA25	-5.99853	-0.164063	1.99e-09	0.0145753	0.0148412	0.016496	0.0268393	8	8	8	Artery_Aorta
ENSG00000119684	MLH3	5.98653	0.157216	2.14e-09	0.0181811	0.0161434	0.0123648	0.0206203	3	3	3	Artery_Aorta
ENSG00000087237	CETP	5.97883	0.326368	2.25e-09	0.00397257	0.0301788	0.000597898	0.00123776	2	2	2	Artery_Aorta
ENSG00000124562	SNRPC	-5.97102	-0.0832897	2.36e-09	0.0637289	0.038579	0.000100493	0.000232346	17	18	18	Artery_Aorta
ENSG00000099889	ARVCF	-5.9703	-0.0401411	2.37e-09	0.252938	0.361509	2.09e-39	5.37e-38	4	4	4	Artery_Aorta
ENSG00000177133	PRDM16-DT	-5.95782	-0.323846	2.56e-09	0.00456896	0.0144868	0.0178488	0.0288901	6	6	6	Artery_Aorta
ENSG00000117477	CCDC181	-5.95563	-0.0570553	2.59e-09	0.133038	0.233343	5.09e-24	5.89e-23	19	19	19	Artery_Aorta
ENSG00000089558	KCNH4	5.87133	0.164005	4.32e-09	0.0174707	0.0128289	0.0258705	0.0406233	4	4	4	Artery_Aorta
ENSG00000143369	ECM1	5.86375	0.086397	4.53e-09	0.0562292	0.0968881	3.86e-10	1.61e-09	4	4	4	Artery_Aorta
ENSG00000167083	GNGT2	5.85723	0.132499	4.71e-09	0.0241889	0.0452711	2.44e-05	6.1e-05	11	11	11	Artery_Aorta
ENSG00000130475	FCHO1	-5.82315	-0.177003	5.78e-09	0.0147309	0.0509024	7.4e-06	1.98e-05	6	6	6	Artery_Aorta
ENSG00000139714	MORN3	5.80187	0.124554	6.56e-09	0.0272401	0.0413057	5.64e-05	0.00013483	23	24	24	Artery_Aorta
ENSG00000151422	FER	-5.79792	-0.0988897	6.71e-09	0.0446829	0.185288	6.89e-19	5.67e-18	8	8	8	Artery_Aorta
ENSG00000196821	ILRUN	5.76252	0.0729074	8.29e-09	0.0801192	0.0853529	4.71e-09	1.78e-08	9	9	9	Artery_Aorta
ENSG00000065060	UHRF1BP1	5.75638	0.0378723	8.59e-09	0.317208	0.421793	9.91e-48	3.92e-46	16	16	16	Artery_Aorta
ENSG00000197815	AC122129.1	-5.74786	-0.0752628	9.04e-09	0.0758643	0.224939	4.23e-23	4.62e-22	6	6	6	Artery_Aorta
ENSG00000158220	ESYT3	5.73957	0.0898844	9.49e-09	0.0548784	0.118136	3.59e-12	1.78e-11	17	17	17	Artery_Aorta
ENSG00000159210	SNF8	5.73929	0.100541	9.51e-09	0.0392709	0.130242	2.39e-13	1.3e-12	8	8	8	Artery_Aorta
ENSG00000204084	INPP5B	-5.72438	-0.0340411	1.04e-08	0.357759	0.342195	6.66e-37	1.54e-35	28	28	28	Artery_Aorta
ENSG00000280832	GSEC	-5.70936	-0.141441	1.13e-08	0.0194819	0.0451652	2.49e-05	6.23e-05	15	16	16	Artery_Aorta
ENSG00000164096	C4orf3	-5.70622	-0.147349	1.16e-08	0.018411	0.0915185	1.24e-09	4.98e-09	4	4	4	Artery_Aorta
ENSG00000112208	BAG2	-5.69097	-0.104315	1.26e-08	0.0380239	0.0425669	4.32e-05	0.000104727	5	5	5	Artery_Aorta
ENSG00000224470	ATXN1L	5.69002	0.226163	1.27e-08	0.0076665	0.0121021	0.0304862	0.0472963	5	5	5	Artery_Aorta
ENSG00000118655	DCLRE1B	-5.67062	-0.158494	1.42e-08	0.014794	0.0223724	0.00318228	0.00588581	11	11	11	Artery_Aorta
ENSG00000175662	TOM1L2	-5.6643	-0.0944076	1.48e-08	0.0468615	0.116052	5.7e-12	2.78e-11	8	8	8	Artery_Aorta
ENSG00000161888	SPC24	-5.66138	-0.0884153	1.5e-08	0.0522112	0.0653635	3.43e-07	1.07e-06	25	26	26	Artery_Aorta
ENSG00000257595	LINC02356	-5.652	-0.216933	1.59e-08	0.00888775	0.0132844	0.0233526	0.0369914	5	5	5	Artery_Aorta
ENSG00000099331	MYO9B	-5.633	-0.163764	1.77e-08	0.0175383	0.0293971	0.000706254	0.00144771	6	6	6	Artery_Aorta
ENSG00000168490	PHYHIP	-5.62104	-0.138281	1.9e-08	0.0203757	0.0234665	0.00251388	0.00472018	24	24	24	Artery_Aorta
ENSG00000072310	SREBF1	5.6199	0.183261	1.91e-08	0.0118601	0.0450445	2.56e-05	6.39e-05	14	14	14	Artery_Aorta
ENSG00000124126	PREX1	5.6157	0.129685	1.96e-08	0.0234932	0.189439	2.55e-19	2.16e-18	13	13	13	Artery_Aorta
ENSG00000130202	NECTIN2	-5.59855	-0.0847906	2.16e-08	0.0564199	0.165974	6.61e-17	4.74e-16	22	22	22	Artery_Aorta
ENSG00000068745	IP6K2	5.58613	0.0628481	2.32e-08	0.105911	0.142031	1.66e-14	9.97e-14	10	10	10	Artery_Aorta
ENSG00000169554	ZEB2	-5.55668	-0.15206	2.75e-08	0.0163128	0.0260442	0.00144557	0.00282941	5	5	5	Artery_Aorta
ENSG00000273486	AC096992.2	5.52969	0.164869	3.21e-08	0.0123423	0.0144609	0.0179518	0.0290405	6	6	6	Artery_Aorta
ENSG00000185614	INKA1	-5.52803	-0.0744203	3.24e-08	0.0696533	0.091085	1.36e-09	5.45e-09	14	15	15	Artery_Aorta
ENSG00000256499	LINC02468	-5.51049	-0.135931	3.58e-08	0.0216716	0.100699	1.68e-10	7.25e-10	13	13	13	Artery_Aorta
ENSG00000139832	RAB20	5.5102	0.305212	3.58e-08	0.00392521	0.0306362	0.000542422	0.00112934	3	3	3	Artery_Aorta
ENSG00000099785	MARCHF2	5.49841	0.0324302	3.83e-08	0.358378	0.513498	3.28e-62	2.58e-60	25	25	25	Artery_Aorta
ENSG00000198373	WWP2	5.47793	0.0673724	4.3e-08	0.108659	0.164867	8.57e-17	6.08e-16	13	13	13	Artery_Aorta
ENSG00000259138	AL049780.2	5.44435	0.212648	5.2e-08	0.00804314	0.0195617	0.00584962	0.0103171	3	4	4	Artery_Aorta
ENSG00000182179	UBA7	-5.43169	-0.0612893	5.58e-08	0.0984888	0.152028	1.68e-15	1.09e-14	8	9	9	Artery_Aorta
ENSG00000164597	COG5	5.40608	0.158098	6.44e-08	0.0146455	0.0178419	0.00851345	0.0145751	6	6	6	Artery_Aorta
ENSG00000004534	RBM6	-5.40293	-0.0297215	6.56e-08	0.421499	0.532218	1.69e-65	1.62e-63	34	35	35	Artery_Aorta
ENSG00000142347	MYO1F	-5.40012	-0.123387	6.66e-08	0.0319971	0.0602092	1.03e-06	3.04e-06	9	9	9	Artery_Aorta
ENSG00000168883	USP39	-5.38813	-0.0867054	7.12e-08	0.050661	0.087993	2.66e-09	1.03e-08	11	11	11	Artery_Aorta
ENSG00000198270	TMEM116	-5.3697	-0.0450258	7.89e-08	0.164157	0.158407	3.85e-16	2.6e-15	14	14	14	Artery_Aorta
ENSG00000184983	NDUFA6	5.35767	0.0300749	8.43e-08	0.511157	0.465074	2.95e-54	1.58e-52	40	41	41	Artery_Aorta
ENSG00000166033	HTRA1	-5.35705	-0.11845	8.46e-08	0.0278955	0.0161502	0.0123462	0.0205962	18	20	20	Artery_Aorta
ENSG00000108774	RAB5C	5.35323	0.0919745	8.64e-08	0.0425506	0.0177424	0.00870088	0.0148591	9	9	9	Artery_Aorta
ENSG00000244754	N4BP2L2	-5.33321	-0.126552	9.65e-08	0.022043	0.0666978	2.58e-07	8.19e-07	4	5	5	Artery_Aorta
ENSG00000064989	CALCRL	-5.33098	-0.0768384	9.77e-08	0.0602468	0.196928	4.19e-20	3.76e-19	6	6	6	Artery_Aorta
ENSG00000176927	EFCAB5	-5.32745	-0.0717514	9.96e-08	0.0675055	0.0771831	2.74e-08	9.6e-08	11	11	11	Artery_Aorta
ENSG00000138175	ARL3	5.28526	0.053511	1.26e-07	0.108301	0.136335	6.04e-14	3.46e-13	9	9	9	Artery_Aorta
ENSG00000173327	MAP3K11	5.26552	0.0437204	1.4e-07	0.169433	0.239864	9.71e-25	1.17e-23	4	4	4	Artery_Aorta
ENSG00000174579	MSL2	5.26381	0.139469	1.41e-07	0.0173851	0.012119	0.03037	0.0471415	5	5	5	Artery_Aorta
ENSG00000105287	PRKD2	5.26277	0.0462117	1.42e-07	0.163638	0.210231	1.63e-21	1.61e-20	25	25	25	Artery_Aorta
ENSG00000164078	MST1R	5.25789	0.0955828	1.46e-07	0.0387221	0.0571615	1.96e-06	5.63e-06	6	6	6	Artery_Aorta
ENSG00000119638	NEK9	-5.23925	-0.0790727	1.61e-07	0.0569423	0.15457	9.35e-16	6.14e-15	10	11	11	Artery_Aorta
ENSG00000226913	BSN-DT	-5.23849	-0.139959	1.62e-07	0.0177364	0.0234852	0.00250378	0.00470519	3	3	3	Artery_Aorta
ENSG00000228008	AC105935.1	5.23591	0.130311	1.64e-07	0.0207787	0.0939324	7.34e-10	3e-09	8	8	8	Artery_Aorta
ENSG00000268894	PLCE1-AS1	5.23497	0.315512	1.65e-07	0.00339712	0.0114258	0.0355504	0.0544319	5	5	5	Artery_Aorta
ENSG00000084093	REST	-5.23326	-0.104998	1.67e-07	0.0302791	0.0870965	3.23e-09	1.24e-08	12	12	12	Artery_Aorta
ENSG00000143376	SNX27	5.22852	0.0423765	1.71e-07	0.193892	0.188388	3.28e-19	2.76e-18	6	6	6	Artery_Aorta
ENSG00000250091	DNAH10OS	-5.22729	-0.056878	1.72e-07	0.112482	0.129397	2.89e-13	1.57e-12	15	15	15	Artery_Aorta
ENSG00000129351	ILF3	-5.21722	-0.232095	1.82e-07	0.00605019	0.0561461	2.43e-06	6.9e-06	7	7	7	Artery_Aorta
ENSG00000273295	AP000350.6	-5.213	-0.023904	1.86e-07	0.65629	0.662568	7.48e-93	6.24e-90	53	54	54	Artery_Aorta
ENSG00000154556	SORBS2	-5.21228	-0.069975	1.87e-07	0.0722979	0.201149	1.5e-20	1.38e-19	19	19	19	Artery_Aorta
ENSG00000241135	LINC00881	-5.20826	-0.169996	1.91e-07	0.0122635	0.0857237	4.35e-09	1.65e-08	5	5	5	Artery_Aorta
ENSG00000247970	AL160313.1	5.19974	0.0626433	2e-07	0.085909	0.124622	8.44e-13	4.41e-12	23	24	24	Artery_Aorta
ENSG00000267801	AC087289.5	5.18889	0.098946	2.12e-07	0.0343491	0.0325381	0.000361953	0.000775277	7	7	7	Artery_Aorta
ENSG00000175164	ABO	5.17987	0.0373451	2.22e-07	0.252263	0.201815	1.28e-20	1.18e-19	27	27	27	Artery_Aorta
ENSG00000081019	RSBN1	-5.15936	-0.223485	2.48e-07	0.00624283	0.0104831	0.0441183	0.066383	1	1	1	Artery_Aorta
ENSG00000259347	AC087482.1	-5.14836	-0.369865	2.63e-07	0.0022796	0.0224265	0.00314535	0.00582234	4	4	4	Artery_Aorta
ENSG00000112210	RAB23	-5.14734	-0.0788003	2.64e-07	0.0506752	0.108437	3.07e-11	1.41e-10	3	3	3	Artery_Aorta
ENSG00000218537	MIF-AS1	-5.11303	-0.0233795	3.17e-07	0.62602	0.637737	6.58e-87	2.93e-84	26	26	26	Artery_Aorta
ENSG00000158555	GDPD5	-5.10024	-0.106427	3.39e-07	0.0283258	0.0724537	7.54e-08	2.52e-07	2	2	2	Artery_Aorta
ENSG00000281691	RBM5-AS1	5.10001	0.185224	3.4e-07	0.00965306	0.0171853	0.00983132	0.0166406	3	3	3	Artery_Aorta
ENSG00000256287	LINC02398	-5.09232	-0.0712055	3.54e-07	0.0686606	0.165917	6.7e-17	4.8e-16	17	18	18	Artery_Aorta
ENSG00000164047	CAMP	-5.08744	-0.17104	3.63e-07	0.0104133	0.0178535	0.00849173	0.014549	4	4	4	Artery_Aorta
ENSG00000177951	BET1L	5.07759	0.115685	3.82e-07	0.0267317	0.0843696	5.83e-09	2.19e-08	3	3	3	Artery_Aorta
ENSG00000235910	APOA1-AS	-5.0756	-0.268789	3.86e-07	0.00438107	0.0231536	0.00268907	0.00502748	5	5	5	Artery_Aorta
ENSG00000254604	AP002336.2	5.07373	0.158055	3.9e-07	0.012464	0.027023	0.00117239	0.00232932	10	10	10	Artery_Aorta
ENSG00000255910	AC024901.1	-5.06898	-0.0866784	4e-07	0.0427641	0.102238	1.2e-10	5.24e-10	12	12	12	Artery_Aorta
ENSG00000213339	QTRT1	-5.06642	-0.166524	4.05e-07	0.0118331	0.0150445	0.0157678	0.0257676	4	4	4	Artery_Aorta
ENSG00000100296	THOC5	-5.06455	-0.023434	4.09e-07	0.584773	0.644891	1.41e-88	7.04e-86	22	22	22	Artery_Aorta
ENSG00000075884	ARHGAP15	-5.06335	-0.162213	4.12e-07	0.0126631	0.044824	2.68e-05	6.68e-05	3	4	4	Artery_Aorta
ENSG00000074695	LMAN1	5.06325	0.084987	4.12e-07	0.0435547	0.0572904	1.91e-06	5.49e-06	7	7	7	Artery_Aorta
ENSG00000270344	POC1B-AS1	5.06228	0.0579048	4.14e-07	0.0941162	0.135677	7.01e-14	4e-13	12	12	12	Artery_Aorta
ENSG00000123384	LRP1	-5.06215	-0.16975	4.15e-07	0.0112943	0.152979	1.35e-15	8.78e-15	7	7	7	Artery_Aorta
ENSG00000237781	AL356356.1	5.06161	0.0453963	4.16e-07	0.158647	0.232461	6.37e-24	7.31e-23	8	9	9	Artery_Aorta
ENSG00000075790	BCAP29	-5.04327	-0.162122	4.58e-07	0.0106742	0.0227448	0.00293668	0.00545979	5	5	5	Artery_Aorta
ENSG00000243069	ARHGEF26-AS1	5.04054	0.0869817	4.64e-07	0.0594602	0.0834435	7.12e-09	2.65e-08	16	16	16	Artery_Aorta
ENSG00000164048	ZNF589	-5.03322	-0.0251695	4.82e-07	0.476897	0.569871	1.58e-72	2.22e-70	17	17	17	Artery_Aorta
ENSG00000159199	ATP5MC1	5.03175	0.102623	4.86e-07	0.0292373	0.0393976	8.45e-05	0.000197571	11	11	11	Artery_Aorta
ENSG00000240972	MIF	-5.02433	-0.0251606	5.05e-07	0.541512	0.568268	3.23e-72	4.46e-70	28	28	28	Artery_Aorta
ENSG00000142453	CARM1	-5.02259	-0.132435	5.1e-07	0.0182257	0.036615	0.000152365	0.000343781	9	9	9	Artery_Aorta
ENSG00000108946	PRKAR1A	-5.01593	-0.0549871	5.28e-07	0.100589	0.163657	1.14e-16	8e-16	13	13	13	Artery_Aorta
ENSG00000141298	SSH2	-4.95763	-0.128927	7.14e-07	0.017693	0.0100424	0.0488407	0.0728753	6	6	6	Artery_Aorta
ENSG00000188786	MTF1	4.95456	0.159253	7.25e-07	0.0129574	0.0180043	0.00821616	0.0140986	7	7	7	Artery_Aorta
ENSG00000172171	TEFM	4.94137	0.12571	7.76e-07	0.0179488	0.0289844	0.000771228	0.00157158	10	10	10	Artery_Aorta
ENSG00000235902	AC108472.1	-4.93806	-0.0932744	7.89e-07	0.0378805	0.029089	0.000754211	0.0015405	20	20	20	Artery_Aorta
ENSG00000145214	DGKQ	-4.93775	-0.0292704	7.9e-07	0.370926	0.475215	7.34e-56	4.3e-54	25	25	25	Artery_Aorta
ENSG00000226453	LINC02542	4.93746	0.0758801	7.91e-07	0.0528107	0.0641157	4.47e-07	1.38e-06	42	42	42	Artery_Aorta
ENSG00000164045	CDC25A	-4.92941	-0.0345845	8.25e-07	0.237101	0.298861	1.53e-31	2.66e-30	6	6	6	Artery_Aorta
ENSG00000037042	TUBG2	-4.92324	-0.0473069	8.51e-07	0.132715	0.19502	6.65e-20	5.88e-19	8	8	8	Artery_Aorta
ENSG00000169180	XPO6	-4.91322	-0.0814722	8.96e-07	0.0480886	0.0228944	0.00284349	0.00529933	12	12	12	Artery_Aorta
ENSG00000149243	KLHL35	-4.91041	-0.19971	9.09e-07	0.00745648	0.24976	7.64e-26	9.66e-25	2	2	2	Artery_Aorta
ENSG00000204120	GIGYF2	4.89409	0.0991674	9.88e-07	0.0284968	0.0499365	9.08e-06	2.4e-05	14	14	14	Artery_Aorta
ENSG00000134986	NREP	4.8674	0.124322	1.13e-06	0.0197973	0.0255641	0.00160218	0.0031092	36	36	36	Artery_Aorta
ENSG00000138152	BTBD16	4.8644	0.0230954	1.15e-06	0.58679	0.613661	1.61e-81	4.53e-79	60	60	60	Artery_Aorta
ENSG00000127125	PPCS	-4.86123	-0.307526	1.17e-06	0.00292399	0.0152879	0.0149395	0.02452	4	4	4	Artery_Aorta
ENSG00000112137	PHACTR1	-21.8985	-0.241498	2.68537e-106	0.1008	0.137147	2.51186e-08	2.20167e-07	7	7	7	Artery_Coronary
ENSG00000144426	NBEAL1	-14.2223	-0.117257	6.65907e-46	0.1889	0.243967	1.68105e-14	3.33023e-13	17	17	17	Artery_Coronary
ENSG00000136378	ADAMTS7	-13.4981	-0.121969	1.60429e-41	0.169079	0.116684	3.2118e-07	2.30601e-06	17	17	17	Artery_Coronary
ENSG00000138439	FAM117B	-13.1911	-0.34064	9.87268e-40	0.0173709	0.0273236	0.0157399	0.0369269	5	5	5	Artery_Coronary
ENSG00000118526	TCF21	-13.1082	-0.159926	2.95526e-39	0.0832819	0.164745	7.46488e-10	8.13354e-09	23	23	23	Artery_Coronary
ENSG00000272750	AL592148.3	-12.8861	-0.102913	5.39273e-38	0.210702	0.146098	8.11551e-09	7.66243e-08	10	10	10	Artery_Coronary
ENSG00000182511	FES	-12.8273	-0.215971	1.15309e-37	0.043811	0.15101	4.34743e-09	4.2855e-08	9	10	10	Artery_Coronary
ENSG00000185787	MORF4L1	-11.9882	-0.28087	4.09576e-33	0.0252939	0.0246712	0.0218403	0.0490813	14	14	14	Artery_Coronary
ENSG00000164867	NOS3	-11.392	-0.492968	4.58358e-30	0.00714351	0.0236278	0.0248632	0.0548399	4	4	4	Artery_Coronary
ENSG00000168906	MAT2A	10.9309	0.169068	8.199e-28	0.0504891	0.0583471	0.000374533	0.00138758	10	10	10	Artery_Coronary
ENSG00000182218	HHIPL1	-10.5934	-0.303091	3.19782e-26	0.0165888	0.0434433	0.00223046	0.0067527	3	3	3	Artery_Coronary
ENSG00000115486	GGCX	9.71542	0.106899	2.59177e-22	0.0981364	0.077205	3.91203e-05	0.000185839	18	18	18	Artery_Coronary
ENSG00000107798	LIPA	9.64166	0.304791	5.33187e-22	0.0119062	0.0417603	0.00273031	0.00804599	2	2	2	Artery_Coronary
ENSG00000138380	CARF	-9.38238	-0.131039	6.44975e-21	0.0635829	0.0684761	0.000111472	0.000474128	5	5	5	Artery_Coronary
ENSG00000175003	SLC22A1	-9.35645	-0.123774	8.24638e-21	0.0757685	0.0861284	1.3355e-05	7.05427e-05	12	12	12	Artery_Coronary
ENSG00000105329	TGFB1	9.05144	0.244386	1.411e-19	0.0169278	0.0436382	0.00217886	0.00661115	1	1	1	Artery_Coronary
ENSG00000140945	CDH13	8.9599	0.224832	3.24969e-19	0.0198002	0.0395605	0.00355779	0.0101463	2	2	2	Artery_Coronary
ENSG00000158186	MRAS	8.92191	0.217857	4.58313e-19	0.0249139	0.168664	4.49446e-10	5.03635e-09	3	3	3	Artery_Coronary
ENSG00000165757	JCAD	8.80501	0.428523	1.30846e-18	0.00546601	0.0395705	0.00355349	0.0101364	7	7	7	Artery_Coronary
ENSG00000180263	FGD6	8.70531	0.219233	3.16715e-18	0.0206531	0.0642274	0.000185376	0.000748373	6	6	6	Artery_Coronary
ENSG00000186063	AIDA	8.19224	0.189543	2.56416e-16	0.0265225	0.0336798	0.00724253	0.0187816	12	12	12	Artery_Coronary
ENSG00000112902	SEMA5A	8.11044	0.276142	5.04363e-16	0.0107804	0.158536	1.66046e-09	1.72479e-08	4	4	4	Artery_Coronary
ENSG00000260244	AC104083.1	-7.94771	-0.16567	1.89988e-15	0.0283915	0.0333114	0.00757387	0.0195321	6	6	6	Artery_Coronary
ENSG00000197520	FAM177B	7.94177	0.425823	1.99314e-15	0.00478237	0.0212073	0.0336542	0.0712309	3	3	3	Artery_Coronary
ENSG00000114790	ARHGEF26	7.87941	0.111397	3.2892e-15	0.0612068	0.0961147	3.98491e-06	2.34224e-05	8	8	8	Artery_Coronary
ENSG00000134222	PSRC1	-7.66488	-0.0874435	1.78993e-14	0.0949075	0.106143	1.17326e-06	7.64169e-06	13	13	13	Artery_Coronary
ENSG00000099810	MTAP	7.51969	0.0710928	5.49043e-14	0.14195	0.0915151	6.96215e-06	3.89439e-05	11	11	11	Artery_Coronary
ENSG00000165895	ARHGAP42	-7.36492	-0.143232	1.77248e-13	0.031553	0.25998	1.70352e-15	3.73208e-14	6	6	6	Artery_Coronary
ENSG00000183386	FHL3	-7.26676	-0.0531128	3.68203e-13	0.240601	0.191858	2.13572e-11	2.84448e-10	16	16	16	Artery_Coronary
ENSG00000174953	DHX36	-7.15118	-0.12902	8.60359e-13	0.034537	0.131903	4.84822e-08	4.03703e-07	11	12	12	Artery_Coronary
ENSG00000119630	PGF	-7.06817	-0.346717	1.56994e-12	0.0051669	0.0215809	0.0321114	0.0684034	5	5	5	Artery_Coronary
ENSG00000168487	BMP1	-7.05204	-0.0758717	1.7631e-12	0.114557	0.112835	5.16102e-07	3.57519e-06	37	37	37	Artery_Coronary
ENSG00000119718	EIF2B2	6.87088	0.0550633	6.38078e-12	0.192498	0.146098	8.11565e-09	7.66243e-08	8	8	8	Artery_Coronary
ENSG00000160712	IL6R	6.84639	0.256959	7.57372e-12	0.00837798	0.0285773	0.0134937	0.0323583	3	3	3	Artery_Coronary
ENSG00000138193	PLCE1	6.78897	0.131644	1.12939e-11	0.031302	0.046644	0.0015193	0.00480194	12	12	12	Artery_Coronary
ENSG00000143437	ARNT	-6.70139	-0.0913783	2.06449e-11	0.0671095	0.127415	8.48954e-08	6.75339e-07	15	15	15	Artery_Coronary
ENSG00000258302	AC025034.1	6.68009	0.0838983	2.38789e-11	0.0785735	0.157921	1.79681e-09	1.85327e-08	6	6	6	Artery_Coronary
ENSG00000203288	TDRKH-AS1	6.67328	0.113222	2.50144e-11	0.0457396	0.0849807	1.53391e-05	7.99711e-05	8	8	8	Artery_Coronary
ENSG00000204978	ERICH4	-6.61443	-0.125736	3.72986e-11	0.0350603	0.0432508	0.0022826	0.00688511	9	10	10	Artery_Coronary
ENSG00000143457	GOLPH3L	6.57287	0.19502	4.9356e-11	0.0140159	0.0358921	0.00553962	0.0148623	2	2	2	Artery_Coronary
ENSG00000234608	MAPKAPK5-AS1	-6.57004	-0.185081	5.03011e-11	0.0140591	0.0293417	0.0122875	0.0297901	7	7	7	Artery_Coronary
ENSG00000173402	DAG1	-6.54489	-0.874507	5.95392e-11	0.000704801	0.0186218	0.0466805	0.0943559	3	3	3	Artery_Coronary
ENSG00000183520	UTP11	-6.48091	-0.122311	9.11718e-11	0.0359437	0.111583	6.02e-07	4.12283e-06	11	11	11	Artery_Coronary
ENSG00000124562	SNRPC	-6.45121	-0.160053	1.10961e-10	0.0206997	0.0603543	0.000294616	0.00112844	10	11	11	Artery_Coronary
ENSG00000158220	ESYT3	6.42813	0.307293	1.29187e-10	0.00562042	0.0903518	8.01529e-06	4.42667e-05	8	8	8	Artery_Coronary
ENSG00000198740	ZNF652	-6.41226	-0.103842	1.43376e-10	0.0579812	0.0621606	0.000237374	0.000933092	13	13	13	Artery_Coronary
ENSG00000104936	DMPK	-6.36188	-0.134879	1.993e-10	0.0281642	0.0640633	0.000189051	0.000762007	8	8	8	Artery_Coronary
ENSG00000183431	SF3A3	-6.36007	-0.049194	2.01657e-10	0.220927	0.169738	3.90986e-10	4.41264e-09	13	13	13	Artery_Coronary
ENSG00000261783	AC009054.2	-6.28921	-0.0403709	3.1909e-10	0.304286	0.41677	1.66971e-26	1.08579e-24	10	10	10	Artery_Coronary
ENSG00000239213	NCK1-DT	6.28106	0.122644	3.36263e-10	0.0325188	0.0389048	0.00385026	0.010853	7	7	7	Artery_Coronary
ENSG00000256269	HMBS	6.24952	0.0446806	4.11722e-10	0.248155	0.224207	2.66286e-13	4.58756e-12	21	21	21	Artery_Coronary
ENSG00000084674	APOB	-6.21982	-0.201314	4.97719e-10	0.01207	0.0351583	0.00605413	0.0160555	2	2	2	Artery_Coronary
ENSG00000166033	HTRA1	-6.18658	-0.263298	6.14824e-10	0.00743389	0.0260391	0.0184395	0.0423085	13	13	13	Artery_Coronary
ENSG00000164532	TBX20	6.15297	0.124352	7.60461e-10	0.0299745	0.0524347	0.000759546	0.00260525	15	15	15	Artery_Coronary
ENSG00000130475	FCHO1	-6.13611	-0.392555	8.45692e-10	0.00333336	0.0484972	0.00121681	0.0039526	4	4	4	Artery_Coronary
ENSG00000271751	AP003392.4	-6.11625	-0.0641892	9.58001e-10	0.117868	0.202931	4.84988e-12	7.15226e-11	15	16	16	Artery_Coronary
ENSG00000143452	HORMAD1	-6.11491	-0.0494997	9.66131e-10	0.185598	0.132129	4.71309e-08	3.9309e-07	7	7	7	Artery_Coronary
ENSG00000111275	ALDH2	6.07562	0.0981634	1.2351e-09	0.0457128	0.0243673	0.0226797	0.0507062	6	6	6	Artery_Coronary
ENSG00000129351	ILF3	-6.0204	-0.277083	1.73988e-09	0.00559313	0.0215855	0.0320926	0.0683707	7	7	7	Artery_Coronary
ENSG00000153774	CFDP1	-6.00313	-0.0571614	1.93545e-09	0.156242	0.118392	2.60095e-07	1.89736e-06	22	22	22	Artery_Coronary
ENSG00000170703	TTLL6	-5.99268	-0.0900425	2.06413e-09	0.0542082	0.0767167	4.14841e-05	0.000195933	9	9	9	Artery_Coronary
ENSG00000196821	ILRUN	5.93039	0.0784174	3.02221e-09	0.0731861	0.0832478	1.89043e-05	9.65192e-05	6	6	6	Artery_Coronary
ENSG00000087237	CETP	5.90369	0.312081	3.55464e-09	0.00422548	0.0331009	0.00776997	0.0199549	2	2	2	Artery_Coronary
ENSG00000183049	CAMK1D	5.87705	0.100815	4.17634e-09	0.0414455	0.118012	2.7259e-07	1.97864e-06	8	8	8	Artery_Coronary
ENSG00000204084	INPP5B	-5.85053	-0.034353	4.90019e-09	0.3697	0.324987	9.36826e-20	3.29159e-18	29	29	29	Artery_Coronary
ENSG00000235908	RHOA-IT1	-5.83722	-0.300164	5.30786e-09	0.00513448	0.0332861	0.00759716	0.0195872	3	3	3	Artery_Coronary
ENSG00000065060	UHRF1BP1	5.78347	0.0383223	7.31766e-09	0.310816	0.49219	6.95981e-33	8.96633e-31	19	19	19	Artery_Coronary
ENSG00000197815	AC122129.1	-5.77982	-0.0665873	7.47785e-09	0.101754	0.116998	3.08976e-07	2.22541e-06	14	14	14	Artery_Coronary
ENSG00000162819	BROX	-5.7299	-0.0761106	1.00488e-08	0.0682384	0.117788	2.80264e-07	2.03147e-06	15	15	15	Artery_Coronary
ENSG00000175662	TOM1L2	-5.72857	-0.0891131	1.01279e-08	0.0539042	0.0826576	2.02978e-05	0.000102967	8	8	8	Artery_Coronary
ENSG00000131067	GGT7	5.70682	0.0854422	1.15105e-08	0.0524391	0.0482316	0.00125614	0.0040636	15	15	15	Artery_Coronary
ENSG00000101000	PROCR	-5.67635	-0.137492	1.37603e-08	0.0218979	0.062967	0.000215547	0.000854841	5	5	5	Artery_Coronary
ENSG00000143153	ATP1B1	5.62552	0.060137	1.84951e-08	0.106977	0.123907	1.31332e-07	1.01136e-06	14	14	14	Artery_Coronary
ENSG00000265194	AL359922.2	5.59826	0.161149	2.1652e-08	0.0161447	0.0280867	0.0143308	0.0340706	6	6	6	Artery_Coronary
ENSG00000273486	AC096992.2	5.57121	0.127414	2.52972e-08	0.0210247	0.0504082	0.000967975	0.00322984	6	6	6	Artery_Coronary
ENSG00000118655	DCLRE1B	-5.55818	-0.162772	2.72602e-08	0.0134526	0.0712988	7.94819e-05	0.000351491	7	7	7	Artery_Coronary
ENSG00000142347	MYO1F	-5.55574	-0.144721	2.76441e-08	0.0243913	0.0344276	0.00661449	0.0173595	5	5	5	Artery_Coronary
ENSG00000112041	TULP1	-5.54968	-0.073402	2.86199e-08	0.0690913	0.129023	6.94774e-08	5.60747e-07	14	14	14	Artery_Coronary
ENSG00000241135	LINC00881	-5.54813	-0.0789292	2.88744e-08	0.0649938	0.12403	1.2935e-07	9.9722e-07	3	3	3	Artery_Coronary
ENSG00000159210	SNF8	5.52688	0.0892862	3.25984e-08	0.04585	0.0992265	2.72924e-06	1.65402e-05	7	7	7	Artery_Coronary
ENSG00000068745	IP6K2	5.52613	0.0836137	3.27373e-08	0.0607817	0.067885	0.00011965	0.000505133	6	6	6	Artery_Coronary
ENSG00000117477	CCDC181	-5.51258	-0.0718884	3.53602e-08	0.0717198	0.127104	8.82491e-08	7.00114e-07	8	8	8	Artery_Coronary
ENSG00000142039	CCDC97	5.46734	0.142657	4.56836e-08	0.0176501	0.0807371	2.55803e-05	0.000126873	10	10	10	Artery_Coronary
ENSG00000274478	AC009154.2	5.44838	0.137927	5.08311e-08	0.0190355	0.103489	1.62281e-06	1.02566e-05	5	5	5	Artery_Coronary
ENSG00000164096	C4orf3	-5.44171	-0.251459	5.27708e-08	0.00571139	0.0525294	0.000750992	0.00257893	4	4	4	Artery_Coronary
ENSG00000280832	GSEC	-5.42841	-0.160382	5.68591e-08	0.0137975	0.0580494	0.000388108	0.00143424	16	17	17	Artery_Coronary
ENSG00000099785	MARCHF2	5.40864	0.0400541	6.35055e-08	0.228608	0.376321	2.07297e-23	1.00385e-21	8	8	8	Artery_Coronary
ENSG00000168883	USP39	-5.38399	-0.0915872	7.28544e-08	0.0457552	0.0564165	0.000471785	0.00170365	8	8	8	Artery_Coronary
ENSG00000250091	DNAH10OS	-5.36821	-0.05266	7.95221e-08	0.138175	0.0731487	6.36675e-05	0.000286819	16	16	16	Artery_Coronary
ENSG00000175164	ABO	5.3347	0.039416	9.57002e-08	0.24329	0.330865	3.69058e-20	1.34277e-18	15	15	15	Artery_Coronary
ENSG00000064989	CALCRL	-5.32296	-0.104651	1.02092e-07	0.0323443	0.142277	1.31616e-08	1.20735e-07	4	4	4	Artery_Coronary
ENSG00000105287	PRKD2	5.29999	0.0784843	1.15811e-07	0.0581441	0.137432	2.42347e-08	2.13148e-07	7	7	7	Artery_Coronary
ENSG00000226913	BSN-DT	-5.2912	-0.225785	1.21517e-07	0.00703529	0.0418031	0.0027163	0.00801391	2	2	2	Artery_Coronary
ENSG00000004534	RBM6	-5.27787	-0.0311669	1.30691e-07	0.397587	0.402082	2.3433e-25	1.32544e-23	11	11	11	Artery_Coronary
ENSG00000072310	SREBF1	5.26151	0.139207	1.42875e-07	0.0183173	0.0321349	0.00873837	0.0221833	9	10	10	Artery_Coronary
ENSG00000198270	TMEM116	-5.24376	-0.0384414	1.57335e-07	0.202139	0.215774	8.48639e-13	1.36878e-11	15	15	15	Artery_Coronary
ENSG00000108946	PRKAR1A	-5.24241	-0.0581878	1.58496e-07	0.100804	0.072311	7.03976e-05	0.000314578	9	9	9	Artery_Coronary
ENSG00000185614	INKA1	-5.23805	-0.342398	1.62283e-07	0.00290845	0.035426	0.00586103	0.0155919	3	3	3	Artery_Coronary
ENSG00000151422	FER	-5.21694	-0.07774	1.81904e-07	0.0594763	0.103103	1.70124e-06	1.06864e-05	8	8	8	Artery_Coronary
ENSG00000116793	PHTF1	-5.21675	-0.113092	1.82089e-07	0.0225824	0.045346	0.00177513	0.00550937	5	5	5	Artery_Coronary
ENSG00000118200	CAMSAP2	5.21396	0.163905	1.84853e-07	0.0135915	0.0234986	0.0252663	0.0555973	3	3	3	Artery_Coronary
ENSG00000227954	TARID	-5.20679	-0.035637	1.92138e-07	0.265156	0.396071	6.78143e-25	3.70429e-23	16	16	16	Artery_Coronary
ENSG00000164048	ZNF589	-5.20567	-0.026102	1.93296e-07	0.47417	0.437162	3.81811e-28	2.9625e-26	42	42	42	Artery_Coronary
ENSG00000081026	MAGI3	-5.19325	-0.220087	2.06653e-07	0.00675957	0.0234319	0.0254772	0.0559589	3	3	3	Artery_Coronary
ENSG00000237781	AL356356.1	5.17772	0.0551718	2.24619e-07	0.111464	0.226735	1.87699e-13	3.29745e-12	2	3	3	Artery_Coronary
ENSG00000273295	AP000350.6	-5.16296	-0.0233135	2.43077e-07	0.622561	0.692063	7.0955e-56	1.2112e-52	23	23	23	Artery_Coronary
ENSG00000081019	RSBN1	-5.15936	-0.219446	2.478e-07	0.00647473	0.0279639	0.0145486	0.0345242	1	1	1	Artery_Coronary
ENSG00000074695	LMAN1	5.14068	0.093706	2.73745e-07	0.0370628	0.0679664	0.000118489	0.000500854	4	4	4	Artery_Coronary
ENSG00000218537	MIF-AS1	-5.13411	-0.0235762	2.83476e-07	0.623357	0.681334	2.65166e-54	3.01758e-51	27	27	27	Artery_Coronary
ENSG00000075790	BCAP29	-5.12969	-0.10371	2.9022e-07	0.0287171	0.0312594	0.00972162	0.0243467	8	8	8	Artery_Coronary
ENSG00000138175	ARL3	5.09929	0.0634618	3.40933e-07	0.0708249	0.131899	4.85068e-08	4.03744e-07	6	6	6	Artery_Coronary
ENSG00000198373	WWP2	5.09451	0.0700565	3.49647e-07	0.0754626	0.0538511	0.000641179	0.0022455	17	17	17	Artery_Coronary
ENSG00000173327	MAP3K11	5.07259	0.0448814	3.92438e-07	0.147927	0.192104	2.06707e-11	2.76022e-10	9	9	9	Artery_Coronary
ENSG00000240972	MIF	-5.06616	-0.0271722	4.05927e-07	0.460946	0.601199	5.34875e-44	2.19128e-41	22	23	23	Artery_Coronary
ENSG00000196616	ADH1B	-5.06372	-0.104297	4.11154e-07	0.0330086	0.0554264	0.000531085	0.00189624	13	13	13	Artery_Coronary
ENSG00000164045	CDC25A	-5.04794	-0.0355541	4.46605e-07	0.23613	0.230595	1.09814e-13	1.98014e-12	7	7	7	Artery_Coronary
ENSG00000272787	AC253536.6	5.03003	0.114487	4.90409e-07	0.0260969	0.0408959	0.00302944	0.00880462	4	4	4	Artery_Coronary
ENSG00000035862	TIMP2	5.02738	0.507222	4.97221e-07	0.00114949	0.029342	0.0122871	0.0297901	2	2	2	Artery_Coronary
ENSG00000204469	PRRC2A	5.01643	0.318613	5.26411e-07	0.00345915	0.0306066	0.0105273	0.0261099	5	5	5	Artery_Coronary
ENSG00000213600	U73169.1	-4.9986	-0.119297	5.77477e-07	0.0225149	0.020123	0.0385835	0.0800186	8	8	8	Artery_Coronary
ENSG00000014123	UFL1	-4.98235	-0.12573	6.28156e-07	0.0194513	0.0614953	0.000257034	0.00100116	11	11	11	Artery_Coronary
ENSG00000176927	EFCAB5	-4.97559	-0.0666189	6.50476e-07	0.0684791	0.046155	0.00161101	0.00505747	6	6	6	Artery_Coronary
ENSG00000169180	XPO6	-4.96505	-0.0830593	6.8682e-07	0.0474913	0.0435566	0.0022003	0.00667027	10	10	10	Artery_Coronary
ENSG00000147894	C9orf72	4.95244	0.0557982	7.32876e-07	0.0967879	0.111774	5.88073e-07	4.0396e-06	7	7	7	Artery_Coronary
ENSG00000099974	DDTL	4.92188	0.0422041	8.57171e-07	0.179467	0.158635	1.63949e-09	1.70387e-08	13	13	13	Artery_Coronary
ENSG00000164068	RNF123	4.91831	0.0456764	8.72948e-07	0.146831	0.179707	1.06384e-10	1.30646e-09	5	5	5	Artery_Coronary
ENSG00000002745	WNT16	-4.91598	-0.112057	8.83405e-07	0.0248539	0.0474761	0.00137513	0.00439783	11	11	11	Artery_Coronary
ENSG00000146411	SLC2A12	4.90518	0.0420971	9.3343e-07	0.180875	0.13185	4.88039e-08	4.05887e-07	22	22	22	Artery_Coronary
ENSG00000037042	TUBG2	-4.88968	-0.0491025	1.01e-06	0.121266	0.120741	1.94495e-07	1.44611e-06	6	6	6	Artery_Coronary
ENSG00000138152	BTBD16	4.87408	0.0262142	1.09318e-06	0.430367	0.505025	4.61469e-34	6.84981e-32	38	38	38	Artery_Coronary
ENSG00000174547	MRPL11	-4.86887	-0.159264	1.1224e-06	0.0120221	0.020226	0.0380844	0.0791759	5	5	5	Artery_Coronary
ENSG00000164694	FNDC1	4.86759	0.155781	1.12968e-06	0.0124463	0.0619092	0.00024462	0.000958637	6	6	6	Artery_Coronary
ENSG00000134222	PSRC1	-15.5803	-0.111308	9.90489e-55	0.245978	0.423337	2.0107e-26	1.58493e-24	7	8	8	Liver
ENSG00000143126	CELSR2	-15.3267	-0.139695	5.07156e-53	0.148927	0.386898	1.15699e-23	7.14902e-22	4	5	5	Liver
ENSG00000134243	SORT1	-15.3041	-0.698617	7.17357e-53	0.0059344	0.558477	1.9931e-38	6.85553e-36	3	4	4	Liver
ENSG00000146477	SLC22A3	-13.8268	-0.111225	1.75662e-43	0.190599	0.140764	2.35434e-08	2.43918e-07	17	17	17	Liver
ENSG00000138380	CARF	-13.2843	-0.173724	2.85514e-40	0.0678548	0.0231228	0.028335	0.0709049	7	7	7	Liver
ENSG00000182511	FES	-12.9489	-0.240383	2.38343e-38	0.0358004	0.0502033	0.00114015	0.00449362	8	9	9	Liver
ENSG00000272750	AL592148.3	-12.8362	-0.109928	1.02759e-37	0.184592	0.0467441	0.00170961	0.00638547	7	7	7	Liver
ENSG00000118526	TCF21	-12.7088	-0.191326	5.28328e-37	0.054491	0.0661517	0.000176607	0.000861762	12	12	12	Liver
ENSG00000198670	LPA	11.8144	0.137003	3.28781e-32	0.103047	0.211469	2.79707e-12	4.91319e-11	31	31	31	Liver
ENSG00000140564	FURIN	11.2627	0.893963	2.00609e-29	0.00190023	0.0202057	0.0405473	0.0960164	2	2	2	Liver
ENSG00000115486	GGCX	10.7333	0.1158	7.10145e-27	0.0993649	0.0317676	0.0100037	0.0291287	7	7	7	Liver
ENSG00000224477	AL109933.1	-10.0731	-0.119527	7.26717e-24	0.0827921	0.136611	3.92378e-08	3.89454e-07	6	6	6	Liver
ENSG00000107798	LIPA	9.80566	0.173452	1.06451e-22	0.0380672	0.132812	6.24923e-08	6.0287e-07	3	3	3	Liver
ENSG00000105329	TGFB1	8.9012	0.183539	5.52478e-19	0.029011	0.213185	2.22622e-12	3.96943e-11	6	6	6	Liver
ENSG00000253111	AC091114.1	8.87646	0.184137	6.90218e-19	0.0278058	0.048911	0.00132636	0.00512369	6	6	6	Liver
ENSG00000153774	CFDP1	-7.83805	-0.11732	4.57603e-15	0.0605578	0.0517363	0.000952933	0.00383403	3	3	3	Liver
ENSG00000099810	MTAP	7.75971	0.132435	8.51227e-15	0.0438212	0.0524983	0.000871667	0.00355043	5	5	5	Liver
ENSG00000143387	CTSK	-7.3873	-0.0687418	1.49836e-13	0.143131	0.203053	8.51305e-12	1.398e-10	3	3	3	Liver
ENSG00000158092	NCK1	7.33687	0.422532	2.18644e-13	0.00355434	0.0202539	0.0403066	0.095554	7	7	7	Liver
ENSG00000182218	HHIPL1	-7.0009	-0.162396	2.5432e-12	0.0229086	0.0286178	0.0145778	0.0400962	5	5	5	Liver
ENSG00000174953	DHX36	-6.94732	-0.190126	3.72288e-12	0.0146339	0.0756289	5.81744e-05	0.000316703	2	3	3	Liver
ENSG00000114054	PCCB	-6.93806	-0.088592	3.97515e-12	0.0739868	0.031365	0.0104954	0.0302993	8	8	8	Liver
ENSG00000119718	EIF2B2	6.89305	0.0608638	5.46084e-12	0.159615	0.0696317	0.000117514	0.000600807	12	12	12	Liver
ENSG00000011478	QPCTL	-6.83657	-0.114704	8.1109e-12	0.0458042	0.118558	3.53295e-07	2.95474e-06	8	8	8	Liver
ENSG00000162819	BROX	-6.76804	-0.122679	1.30542e-11	0.0378278	0.0420075	0.00298075	0.0103257	13	13	13	Liver
ENSG00000164062	APEH	-6.73497	-0.154886	1.63966e-11	0.0230242	0.0673279	0.000153898	0.000761757	5	5	5	Liver
ENSG00000258302	AC025034.1	6.70008	0.0794343	2.08309e-11	0.0880663	0.104561	1.89748e-06	1.3833e-05	5	5	5	Liver
ENSG00000239213	NCK1-DT	6.58532	0.122931	4.53915e-11	0.0353083	0.039891	0.00382374	0.0128417	11	11	11	Liver
ENSG00000187244	BCAM	6.58218	0.14199	4.63599e-11	0.0308859	0.0344845	0.00724293	0.0221969	7	7	7	Liver
ENSG00000130475	FCHO1	-6.52458	-0.350778	6.81938e-11	0.00465021	0.106506	1.50386e-06	1.12451e-05	2	2	2	Liver
ENSG00000138439	FAM117B	-6.46293	-0.337202	1.02697e-10	0.00439839	0.0207026	0.0381333	0.0910522	8	8	8	Liver
ENSG00000118655	DCLRE1B	-6.45685	-0.280332	1.06907e-10	0.00608223	0.022839	0.0293343	0.0729712	4	4	4	Liver
ENSG00000198270	TMEM116	-6.43308	-0.0972885	1.25041e-10	0.0534933	0.222692	6.23304e-13	1.17213e-11	4	4	4	Liver
ENSG00000180263	FGD6	6.41628	0.17078	1.39641e-10	0.0182632	0.0504338	0.00110981	0.00438226	7	7	7	Liver
ENSG00000183431	SF3A3	-6.29255	-0.0663697	3.12283e-10	0.119473	0.117218	4.15295e-07	3.42035e-06	2	2	2	Liver
ENSG00000139323	POC1B	-6.25833	-0.131853	3.89118e-10	0.0281192	0.0235192	0.0269972	0.0681342	6	6	6	Liver
ENSG00000269489	AL589765.6	6.1991	2.40229	5.6788e-10	8.70855e-05	0.0296334	0.0129072	0.0361961	2	2	2	Liver
ENSG00000267395	DM1-AS	-6.16961	-0.0824904	6.84583e-10	0.0707109	0.0661343	0.000176968	0.0008633	13	13	13	Liver
ENSG00000174579	MSL2	-6.11622	-0.269607	9.58233e-10	0.00626686	0.0782357	4.28329e-05	0.000240164	10	10	10	Liver
ENSG00000130733	YIPF2	6.11303	1.21061	9.77543e-10	0.000335545	0.0386659	0.00441766	0.0145645	2	2	2	Liver
ENSG00000114491	UMPS	6.03027	0.0889455	1.63681e-09	0.0588837	0.0685019	0.000134136	0.000677229	9	9	9	Liver
ENSG00000142039	CCDC97	6.00901	0.101293	1.86655e-09	0.0433668	0.091477	8.98884e-06	5.74496e-05	8	8	8	Liver
ENSG00000256269	HMBS	5.96291	0.0430061	2.47786e-09	0.243678	0.253825	8.6875e-15	2.00672e-13	16	17	17	Liver
ENSG00000105341	DMAC2	-5.96002	-0.500923	2.522e-09	0.00158778	0.0479178	0.00148997	0.00566236	1	1	1	Liver
ENSG00000101000	PROCR	5.94835	0.0864968	2.70862e-09	0.0585922	0.0668987	0.000161824	0.000797029	3	3	3	Liver
ENSG00000099994	SUSD2	-5.92237	-0.0625787	3.17328e-09	0.134728	0.238966	6.816e-14	1.43592e-12	9	9	9	Liver
ENSG00000088298	EDEM2	5.9026	0.128765	3.57824e-09	0.0277418	0.0246906	0.0234123	0.0602277	7	7	7	Liver
ENSG00000196821	ILRUN	5.87104	0.0761808	4.3307e-09	0.076455	0.0639272	0.000229101	0.00108761	10	10	10	Liver
ENSG00000158186	MRAS	-5.84396	-0.174045	5.09732e-09	0.014573	0.0299517	0.0124249	0.0350045	3	3	3	Liver
ENSG00000166035	LIPC	-5.82614	-0.0514159	5.67256e-09	0.173364	0.277668	2.9332e-16	7.93854e-15	10	11	11	Liver
ENSG00000261783	AC009054.2	-5.79048	-0.0397674	7.01863e-09	0.256445	0.332217	8.26185e-20	3.32548e-18	7	7	7	Liver
ENSG00000065060	UHRF1BP1	5.72137	0.0401445	1.05669e-08	0.280504	0.305946	4.57648e-18	1.54053e-16	18	18	18	Liver
ENSG00000124562	SNRPC	-5.68324	-0.0747274	1.32169e-08	0.0771422	0.114777	5.57372e-07	4.46985e-06	17	18	18	Liver
ENSG00000247970	AL160313.1	5.67876	0.0999346	1.35678e-08	0.0419979	0.0308793	0.0111215	0.0317963	7	7	7	Liver
ENSG00000142347	MYO1F	-5.62981	-0.47435	1.80413e-08	0.00225063	0.03544	0.0064676	0.0202071	2	2	2	Liver
ENSG00000107960	STN1	5.6188	0.213093	1.92286e-08	0.00986479	0.0223815	0.0310231	0.0763988	9	9	9	Liver
ENSG00000162650	ATXN7L2	-5.56101	-0.0301773	2.68225e-08	0.415432	0.350071	4.94111e-21	2.27435e-19	20	20	20	Liver
ENSG00000125844	RRBP1	5.51651	0.0657161	3.45808e-08	0.0836653	0.109433	1.05917e-06	8.11885e-06	29	29	29	Liver
ENSG00000068745	IP6K2	5.50671	0.0657764	3.656e-08	0.0980736	0.0749494	6.30035e-05	0.000340446	9	9	9	Liver
ENSG00000163131	CTSS	-5.49228	-0.037216	3.96785e-08	0.26858	0.307426	3.66448e-18	1.25361e-16	9	9	9	Liver
ENSG00000250786	SNHG18	-5.47093	-0.036091	4.47683e-08	0.304833	0.44032	9.07297e-28	8.5538e-26	16	16	16	Liver
ENSG00000087237	CETP	5.45	0.18368	5.03711e-08	0.0110858	0.0530294	0.00081917	0.003366	6	6	6	Liver
ENSG00000099785	MARCHF2	5.44543	0.0368285	5.16813e-08	0.277252	0.189346	5.09806e-11	7.63619e-10	10	10	10	Liver
ENSG00000182179	UBA7	-5.43554	-0.0976558	5.46298e-08	0.0384915	0.0942332	6.48475e-06	4.25524e-05	4	5	5	Liver
ENSG00000108557	RAI1	-5.36931	-0.0626318	7.90406e-08	0.0936546	0.0903335	1.02911e-05	6.51086e-05	11	11	11	Liver
ENSG00000273486	AC096992.2	5.34589	0.604973	8.99743e-08	0.000891831	0.0491123	0.00129547	0.00501796	3	3	3	Liver
ENSG00000270344	POC1B-AS1	5.34151	0.0634999	9.21742e-08	0.0876218	0.09431	6.42603e-06	4.2211e-05	8	8	8	Liver
ENSG00000240972	MIF	-5.28191	-0.0294655	1.27845e-07	0.414266	0.448786	1.87045e-28	1.87223e-26	10	10	10	Liver
ENSG00000273295	AP000350.6	-5.23614	-0.0238884	1.63969e-07	0.607884	0.528028	1.9711e-35	4.43921e-33	17	17	17	Liver
ENSG00000218537	MIF-AS1	-5.23331	-0.0252897	1.665e-07	0.540584	0.528615	1.73285e-35	3.94964e-33	13	13	13	Liver
ENSG00000204348	DXO	5.22818	0.0817889	1.71191e-07	0.0598566	0.164305	1.2518e-09	1.57402e-08	8	9	9	Liver
ENSG00000111300	NAA25	-5.22284	-0.10353	1.762e-07	0.0277962	0.0547231	0.000671988	0.0028338	1	1	1	Liver
ENSG00000099977	DDT	5.21979	0.0258387	1.7913e-07	0.550663	0.575852	3.14097e-40	1.65058e-37	10	10	10	Liver
ENSG00000118197	DDX59	-5.19687	-0.0443436	2.02668e-07	0.167767	0.260865	3.22904e-15	7.77187e-14	2	2	2	Liver
ENSG00000175164	ABO	5.1892	0.0519856	2.112e-07	0.136374	0.2447	3.09188e-14	6.7465e-13	1	1	1	Liver
ENSG00000250091	DNAH10OS	-5.1834	-0.0577516	2.1788e-07	0.107584	0.0319343	0.00980697	0.0286682	16	16	16	Liver
ENSG00000004534	RBM6	-5.17182	-0.0302763	2.31823e-07	0.391368	0.280129	2.05507e-16	5.69221e-15	15	16	16	Liver
ENSG00000099974	DDTL	5.12694	0.0313984	2.94486e-07	0.33494	0.574194	4.70153e-40	2.22519e-37	6	6	6	Liver
ENSG00000164078	MST1R	5.11984	0.111025	3.05791e-07	0.027401	0.0349293	0.00687092	0.0212392	4	4	4	Liver
ENSG00000164535	DAGLB	-5.11766	-0.0468878	3.0935e-07	0.13747	0.178741	1.99844e-10	2.77988e-09	11	11	11	Liver
ENSG00000196616	ADH1B	-5.10653	-0.138437	3.2813e-07	0.0190595	0.0274872	0.0166988	0.0450074	5	5	5	Liver
ENSG00000164048	ZNF589	-5.09142	-0.0285324	3.554e-07	0.379907	0.261485	2.95822e-15	7.17482e-14	5	5	5	Liver
ENSG00000204120	GIGYF2	5.08313	0.0914811	3.71268e-07	0.0353492	0.0588756	0.000413557	0.00184303	3	3	3	Liver
ENSG00000138771	SHROOM3	5.07495	0.0674154	3.87588e-07	0.0720875	0.0771989	4.8381e-05	0.000268094	8	8	8	Liver
ENSG00000188786	MTF1	4.99532	0.189782	5.87373e-07	0.00935277	0.0368801	0.0054545	0.0174393	3	3	3	Liver
ENSG00000173327	MAP3K11	4.9811	0.0556795	6.32242e-07	0.0929516	0.0258677	0.020301	0.0534449	6	6	6	Liver
ENSG00000159352	PSMD4	4.97794	0.142309	6.42659e-07	0.0140392	0.0339771	0.00769229	0.0233546	4	4	4	Liver
ENSG00000119242	CCDC92	-4.97254	-0.0621229	6.60798e-07	0.0858415	0.0885614	1.26895e-05	7.89151e-05	14	15	15	Liver
ENSG00000272787	AC253536.6	4.92818	0.0279093	8.29984e-07	0.425804	0.529445	1.44411e-35	3.3728e-33	4	4	4	Liver
ENSG00000258099	ATXN2-AS	-4.9224	-0.0872026	8.54911e-07	0.0403575	0.0805187	3.27497e-05	0.000188197	9	9	9	Liver
ENSG00000281026	N4BP2L2-IT2	4.91533	0.122561	8.86314e-07	0.0200114	0.0446918	0.00217478	0.00785312	3	3	3	Liver
ENSG00000159202	UBE2Z	-4.89752	-0.0558701	9.70535e-07	0.10155	0.0765848	5.19993e-05	0.000285865	10	10	10	Liver
ENSG00000106261	ZKSCAN1	4.87356	0.225072	1.09605e-06	0.0057017	0.0460852	0.00184689	0.00682524	3	3	3	Liver
ENSG00000105287	PRKD2	4.86145	0.0471284	1.1653e-06	0.134771	0.193966	2.79709e-11	4.32316e-10	5	5	5	Liver
ENSG00000134222	PSRC1	-14.4675	-0.197369	1.94334e-47	0.0680699	0.0943107	4.23789e-16	2.05009e-15	14	14	14	Whole_Blood
ENSG00000163596	ICA1L	13.6371	0.350751	2.40809e-42	0.0173905	0.0145843	0.00173876	0.0031949	5	5	5	Whole_Blood
ENSG00000138380	CARF	-13.232	-0.187274	5.73382e-40	0.057366	0.0204059	0.000207508	0.000429673	10	10	10	Whole_Blood
ENSG00000182511	FES	-12.9852	-0.164151	1.48364e-38	0.0816199	0.142219	4.53809e-24	3.25622e-23	37	38	38	Whole_Blood
ENSG00000272750	AL592148.3	-12.8395	-0.112119	9.85595e-38	0.175596	0.0329136	2.28447e-06	5.76632e-06	16	16	16	Whole_Blood
ENSG00000107798	LIPA	11.8222	0.0672995	2.99567e-32	0.363012	0.40792	4.55119e-78	1.89438e-76	19	20	20	Whole_Blood
ENSG00000115486	GGCX	10.709	0.0854568	9.23821e-27	0.186709	0.319132	9.52988e-58	2.22654e-56	15	15	15	Whole_Blood
ENSG00000103591	AAGAB	9.33102	0.242183	1.04858e-20	0.0177774	0.0189402	0.000353378	0.000708865	10	10	10	Whole_Blood
ENSG00000162399	BSND	9.08009	0.0940718	1.08487e-19	0.121406	0.147371	5.962e-25	4.4376e-24	9	9	9	Whole_Blood
ENSG00000099810	MTAP	8.97004	0.174131	2.96402e-19	0.034683	0.0400586	1.75162e-07	4.86532e-07	11	11	11	Whole_Blood
ENSG00000136378	ADAMTS7	8.87204	0.263728	7.18211e-19	0.016656	0.0128911	0.00325135	0.00575888	12	12	12	Whole_Blood
ENSG00000169174	PCSK9	8.60037	0.10918	7.94592e-18	0.10137	0.114617	1.98054e-19	1.1386e-18	19	20	20	Whole_Blood
ENSG00000168906	MAT2A	-8.5489	-0.128624	1.24268e-17	0.053533	0.0840602	1.92245e-14	8.48819e-14	8	8	8	Whole_Blood
ENSG00000175003	SLC22A1	-8.39531	-0.097455	4.64673e-17	0.0985357	0.189992	1.91719e-32	1.93628e-31	22	22	22	Whole_Blood
ENSG00000130479	MAP1S	-8.27167	-0.183553	1.32097e-16	0.0263417	0.0606757	1.02037e-10	3.6176e-10	5	5	5	Whole_Blood
ENSG00000050820	BCAR1	-8.2151	-0.183344	2.11991e-16	0.0308424	0.0315288	3.75814e-06	9.30394e-06	7	7	7	Whole_Blood
ENSG00000160712	IL6R	8.14925	0.115633	3.66195e-16	0.0613482	0.083176	2.66701e-14	1.16884e-13	8	8	8	Whole_Blood
ENSG00000162819	BROX	-8.05705	-0.284779	7.81558e-16	0.0103267	0.0143415	0.00190149	0.00348086	6	6	6	Whole_Blood
ENSG00000109917	ZPR1	-8.01144	-0.169555	1.13374e-15	0.0283676	0.0166445	0.00081633	0.00156521	15	15	15	Whole_Blood
ENSG00000197520	FAM177B	7.96421	0.101727	1.66283e-15	0.083365	0.110589	9.17801e-19	5.1135e-18	8	8	8	Whole_Blood
ENSG00000153774	CFDP1	-7.87285	-0.0928446	3.46639e-15	0.0981635	0.156827	1.39446e-26	1.1102e-25	14	14	14	Whole_Blood
ENSG00000127616	SMARCA4	7.53699	0.17151	4.80946e-14	0.0232245	0.0328611	2.32801e-06	5.87276e-06	10	10	10	Whole_Blood
ENSG00000168890	TMEM150A	-7.44767	-0.267366	9.50053e-14	0.0116198	0.0282708	1.21301e-05	2.86686e-05	6	6	6	Whole_Blood
ENSG00000183431	SF3A3	-7.40393	-0.0487618	1.32212e-13	0.317747	0.422407	1.14103e-81	5.42037e-80	16	16	16	Whole_Blood
ENSG00000175445	LPL	-7.35165	-0.076292	1.95778e-13	0.0970059	0.123641	6.23092e-21	3.85894e-20	11	11	11	Whole_Blood
ENSG00000130475	FCHO1	-7.33644	-0.0523948	2.19358e-13	0.254933	0.297748	3.01733e-53	6.09473e-52	30	31	31	Whole_Blood
ENSG00000143387	CTSK	-7.32662	-0.0474594	2.36037e-13	0.29081	0.323292	1.22243e-58	2.91563e-57	12	12	12	Whole_Blood
ENSG00000111300	NAA25	-7.16692	-0.147129	7.67018e-13	0.025422	0.0200431	0.000236701	0.000486595	10	10	10	Whole_Blood
ENSG00000260461	AL133355.1	7.0267	0.217271	2.11471e-12	0.0133417	0.0235002	6.77152e-05	0.000148043	14	14	14	Whole_Blood
ENSG00000139323	POC1B	-6.97086	-0.1346	3.15017e-12	0.032694	0.055983	5.60149e-10	1.89169e-09	16	16	16	Whole_Blood
ENSG00000119718	EIF2B2	6.8814	0.0561487	5.92665e-12	0.186155	0.193954	3.69037e-33	3.80554e-32	19	19	19	Whole_Blood
ENSG00000185787	MORF4L1	-6.85969	-0.295839	6.90102e-12	0.00728095	0.0265823	2.22788e-05	5.12144e-05	2	2	2	Whole_Blood
ENSG00000174953	DHX36	-6.72663	-0.105196	1.73636e-11	0.0450885	0.0175367	0.000589261	0.00114897	10	11	11	Whole_Blood
ENSG00000173402	DAG1	-6.71011	-0.250597	1.94482e-11	0.00904724	0.0125455	0.00369663	0.00650723	7	7	7	Whole_Blood
ENSG00000248098	BCKDHA	-6.70881	-0.0614557	1.96215e-11	0.151712	0.181924	5.36621e-31	5.08707e-30	13	14	14	Whole_Blood
ENSG00000203288	TDRKH-AS1	6.67841	0.118789	2.41548e-11	0.0414629	0.0134782	0.0026156	0.00469242	7	8	8	Whole_Blood
ENSG00000162407	PLPP3	-6.64954	-0.0887001	2.94015e-11	0.0726402	0.0608816	9.46801e-11	3.36651e-10	22	22	22	Whole_Blood
ENSG00000183386	FHL3	-6.64572	-0.0367675	3.0174e-11	0.460238	0.484003	4.68154e-98	3.66592e-96	20	21	21	Whole_Blood
ENSG00000258302	AC025034.1	6.63998	0.0850001	3.13735e-11	0.0753825	0.0401891	1.67132e-07	4.65661e-07	6	6	6	Whole_Blood
ENSG00000261783	AC009054.2	-6.47289	-0.0448477	9.61479e-11	0.270616	0.16404	7.73871e-28	6.51503e-27	17	17	17	Whole_Blood
ENSG00000159202	UBE2Z	-6.46098	-0.0539981	1.04026e-10	0.177838	0.237955	2.40239e-41	3.288e-40	6	6	6	Whole_Blood
ENSG00000142039	CCDC97	-6.4498	-0.318545	1.12e-10	0.00646046	0.0129861	0.00313874	0.0055715	1	1	1	Whole_Blood
ENSG00000119684	MLH3	6.4329	0.1135	1.2519e-10	0.0405948	0.0488743	7.31983e-09	2.27653e-08	3	3	3	Whole_Blood
ENSG00000243927	MRPS6	-6.3732	-0.100337	1.85126e-10	0.0552841	0.0516533	2.68342e-09	8.61597e-09	19	19	19	Whole_Blood
ENSG00000271751	AP003392.4	-6.3073	-0.0729676	2.8395e-10	0.0974097	0.0950266	3.24235e-16	1.58008e-15	14	14	14	Whole_Blood
ENSG00000102755	FLT1	6.27056	0.21025	3.59751e-10	0.0123242	0.0215708	0.000136047	0.000287465	6	6	6	Whole_Blood
ENSG00000143498	TAF1A	6.21968	0.091253	4.98177e-10	0.0630944	0.0600176	1.29603e-10	4.56098e-10	17	18	18	Whole_Blood
ENSG00000174564	IL20RB	6.18324	0.144809	6.27974e-10	0.0221238	0.031695	3.5401e-06	8.78063e-06	2	2	2	Whole_Blood
ENSG00000179295	PTPN11	-6.16672	-0.409167	6.972e-10	0.00278352	0.0102955	0.0085816	0.0143437	1	1	1	Whole_Blood
ENSG00000107960	STN1	6.12641	0.0710816	8.98844e-10	0.0932807	0.0848904	1.41335e-14	6.29219e-14	21	21	21	Whole_Blood
ENSG00000124562	SNRPC	-6.11571	-0.0858734	9.6129e-10	0.0669961	0.0266718	2.1572e-05	4.96562e-05	6	7	7	Whole_Blood
ENSG00000106460	TMEM106B	6.05118	0.0554633	1.43786e-09	0.153496	0.198225	6.1898e-34	6.52421e-33	33	33	33	Whole_Blood
ENSG00000257594	GALNT4	-6.03545	-0.113317	1.58518e-09	0.0350212	0.0487475	7.66254e-09	2.37794e-08	7	7	7	Whole_Blood
ENSG00000242372	EIF6	-6.01449	-0.0548753	1.80457e-09	0.137013	0.190511	1.5461e-32	1.56795e-31	12	12	12	Whole_Blood
ENSG00000072310	SREBF1	-6.00591	-0.0592283	1.90256e-09	0.138731	0.159525	4.74102e-27	3.84234e-26	6	6	6	Whole_Blood
ENSG00000143452	HORMAD1	-5.98544	-0.127435	2.15802e-09	0.0265118	0.0331293	2.1141e-06	5.35441e-06	4	4	4	Whole_Blood
ENSG00000203760	CENPW	5.97776	0.241365	2.26225e-09	0.00821839	0.0157038	0.00115219	0.00217084	7	7	7	Whole_Blood
ENSG00000108262	GIT1	5.96299	0.0832942	2.47657e-09	0.0786018	0.129973	5.39724e-22	3.52465e-21	10	11	11	Whole_Blood
ENSG00000065060	UHRF1BP1	5.93923	0.0389456	2.8636e-09	0.310415	0.414979	8.21613e-80	3.70785e-78	26	26	26	Whole_Blood
ENSG00000256269	HMBS	5.9369	0.0478591	2.90467e-09	0.194878	0.0320027	3.16942e-06	7.89776e-06	15	16	16	Whole_Blood
ENSG00000076685	NT5C2	-5.9353	-0.0848527	2.93303e-09	0.0554309	0.0665623	1.19568e-11	4.49666e-11	12	12	12	Whole_Blood
ENSG00000239213	NCK1-DT	5.88786	0.106446	3.91234e-09	0.0378014	0.0153654	0.00130458	0.00243998	11	11	11	Whole_Blood
ENSG00000234608	MAPKAPK5-AS1	-5.87901	-0.107992	4.12736e-09	0.0280786	0.0857962	1.01012e-14	4.54422e-14	18	18	18	Whole_Blood
ENSG00000272186	AP003392.5	-5.86446	-0.282192	4.50587e-09	0.0053024	0.0261601	2.59395e-05	5.92958e-05	5	5	5	Whole_Blood
ENSG00000183520	UTP11	-5.86001	-0.0955867	4.62844e-09	0.0458472	0.0828908	2.96399e-14	1.29502e-13	34	34	34	Whole_Blood
ENSG00000167083	GNGT2	5.81298	0.125379	6.13695e-09	0.0268465	0.0429846	6.11304e-08	1.76903e-07	9	9	9	Whole_Blood
ENSG00000196821	ILRUN	5.81042	0.0706588	6.23145e-09	0.086303	0.0986499	8.33755e-17	4.20407e-16	10	10	10	Whole_Blood
ENSG00000164096	C4orf3	-5.78769	-0.0506426	7.13628e-09	0.195617	0.229251	1.08656e-39	1.40523e-38	11	11	11	Whole_Blood
ENSG00000099991	CABIN1	-5.75598	-0.113109	8.61416e-09	0.0403182	0.0589571	1.9049e-10	6.63831e-10	3	3	3	Whole_Blood
ENSG00000182179	UBA7	-5.71936	-0.0867292	1.06924e-08	0.054102	0.311187	4.64789e-56	1.03381e-54	8	9	9	Whole_Blood
ENSG00000105287	PRKD2	5.58954	0.0514003	2.27673e-08	0.149046	0.309317	1.15302e-55	2.53826e-54	25	25	25	Whole_Blood
ENSG00000185236	RAB11B	5.50376	0.197128	3.71772e-08	0.0106157	0.0164315	0.000882497	0.00168379	7	7	7	Whole_Blood
ENSG00000213445	SIPA1	5.48407	0.0762041	4.1566e-08	0.0569974	0.0645247	2.51412e-11	9.27597e-11	29	30	30	Whole_Blood
ENSG00000099331	MYO9B	-5.48358	-0.104149	4.16813e-08	0.0377127	0.0626376	4.99896e-11	1.80402e-10	31	31	31	Whole_Blood
ENSG00000099785	MARCHF2	5.48197	0.0362727	4.20615e-08	0.287602	0.227984	1.88522e-39	2.41807e-38	15	15	15	Whole_Blood
ENSG00000127528	KLF2	5.46885	0.122538	4.52954e-08	0.0274066	0.0279091	1.38168e-05	3.24805e-05	9	9	9	Whole_Blood
ENSG00000165609	NUDT5	5.44263	0.180322	5.24991e-08	0.0109079	0.0240971	5.45859e-05	0.000120568	2	2	2	Whole_Blood
ENSG00000164597	COG5	5.44001	0.0864436	5.32769e-08	0.0497186	0.37292	1.01946e-69	3.39472e-68	10	10	10	Whole_Blood
ENSG00000099203	TMED1	5.38721	0.150315	7.15583e-08	0.0190091	0.0376197	4.20966e-07	1.13153e-06	22	22	22	Whole_Blood
ENSG00000164077	MON1A	-5.38332	-0.174465	7.3126e-08	0.0115107	0.0432832	5.49001e-08	1.59627e-07	5	6	6	Whole_Blood
ENSG00000105767	CADM4	5.37567	0.20831	7.63001e-08	0.00746948	0.0164483	0.000877086	0.0016744	1	1	1	Whole_Blood
ENSG00000068745	IP6K2	5.33775	0.0604395	9.41071e-08	0.113181	0.057144	3.67751e-10	1.25729e-09	39	39	39	Whole_Blood
ENSG00000149243	KLHL35	-5.33187	-0.046552	9.72043e-08	0.166185	0.202907	8.6528e-35	9.40944e-34	7	7	7	Whole_Blood
ENSG00000164535	DAGLB	-5.30406	-0.0286291	1.13255e-07	0.40736	0.508575	3.82231e-105	3.66194e-103	27	27	27	Whole_Blood
ENSG00000174791	RIN1	5.28287	0.0379487	1.27177e-07	0.300454	0.392917	1.97749e-74	7.56966e-73	16	17	17	Whole_Blood
ENSG00000273295	AP000350.6	-5.25938	-0.0242318	1.44544e-07	0.649221	0.61445	2.21706e-140	5.20826e-138	61	62	62	Whole_Blood
ENSG00000101665	SMAD7	5.22771	0.392226	1.71621e-07	0.00230083	0.0116977	0.00507006	0.00875506	8	8	8	Whole_Blood
ENSG00000143126	CELSR2	5.19368	0.0938361	2.0618e-07	0.0364583	0.0456284	2.35929e-08	7.04622e-08	10	10	10	Whole_Blood
ENSG00000073060	SCARB1	-5.17799	-0.195764	2.24293e-07	0.00902364	0.0641628	2.86856e-11	1.05293e-10	13	14	14	Whole_Blood
ENSG00000173338	KCNK7	5.16442	0.108743	2.41191e-07	0.0268427	0.0333884	1.92613e-06	4.89423e-06	9	9	9	Whole_Blood
ENSG00000004534	RBM6	-5.15633	-0.0299661	2.51835e-07	0.399725	0.539204	1.71761e-114	2.05982e-112	20	21	21	Whole_Blood
ENSG00000138131	LOXL4	-5.13893	-0.115512	2.76302e-07	0.0243024	0.0403321	1.58749e-07	4.43096e-07	6	6	6	Whole_Blood
ENSG00000218537	MIF-AS1	-5.13478	-0.0247516	2.82469e-07	0.564694	0.551193	2.54677e-118	3.41207e-116	28	28	28	Whole_Blood
ENSG00000089022	MAPKAPK5	5.13446	0.0720694	2.82959e-07	0.0551057	0.0159101	0.00106822	0.00201951	9	9	9	Whole_Blood
ENSG00000074695	LMAN1	5.12887	0.110224	2.91481e-07	0.0263956	0.103456	1.36599e-17	7.19894e-17	6	6	6	Whole_Blood
ENSG00000164068	RNF123	5.11295	0.0656304	3.17172e-07	0.0768883	0.0109448	0.00672152	0.0113957	11	11	11	Whole_Blood
ENSG00000273486	AC096992.2	5.11033	0.116225	3.21598e-07	0.0214355	0.0165889	0.000833099	0.00159558	26	26	26	Whole_Blood
ENSG00000148843	PDCD11	5.09833	0.223744	3.4266e-07	0.00597779	0.0263836	2.39324e-05	5.48628e-05	3	3	3	Whole_Blood
ENSG00000113083	LOX	-5.09546	-0.195115	3.47899e-07	0.00850654	0.0189873	0.000347374	0.000698126	4	4	4	Whole_Blood
ENSG00000143437	ARNT	-5.09124	-0.0470507	3.55726e-07	0.150473	0.17362	1.60192e-29	1.43155e-28	7	7	7	Whole_Blood
ENSG00000111252	SH2B3	5.08451	0.190104	3.68586e-07	0.0103346	0.0232503	7.41108e-05	0.000161305	23	23	23	Whole_Blood
ENSG00000204084	INPP5B	-5.06807	-0.0281995	4.0187e-07	0.416128	0.452348	2.09673e-89	1.25285e-87	26	26	26	Whole_Blood
ENSG00000240972	MIF	-5.02513	-0.0295781	5.03096e-07	0.397698	0.432364	3.38797e-84	1.73953e-82	36	36	36	Whole_Blood
ENSG00000169180	XPO6	-5.01682	-0.0756035	5.25324e-07	0.0553297	0.0804662	7.26239e-14	3.10082e-13	8	8	8	Whole_Blood
ENSG00000119638	NEK9	5.00965	0.199518	5.45278e-07	0.00776209	0.0500154	4.84871e-09	1.52626e-08	10	10	10	Whole_Blood
ENSG00000143457	GOLPH3L	-4.9891	-0.266645	6.06604e-07	0.00453306	0.0718096	1.75419e-12	6.92829e-12	4	4	4	Whole_Blood
ENSG00000137710	RDX	-4.98888	-0.0666482	6.07294e-07	0.0694681	0.0868042	6.94854e-15	3.15908e-14	16	16	16	Whole_Blood
ENSG00000184983	NDUFA6	4.98633	0.0288475	6.15362e-07	0.458113	0.266216	7.49692e-47	1.23739e-45	29	30	30	Whole_Blood
ENSG00000167549	CORO6	4.98519	0.144161	6.18999e-07	0.0166467	0.0168302	0.000762743	0.0014664	7	7	7	Whole_Blood
ENSG00000137714	FDX1	-4.97511	-0.0565913	6.521e-07	0.0964005	0.0873001	5.77959e-15	2.63742e-14	16	16	16	Whole_Blood
ENSG00000183049	CAMK1D	4.97237	0.070019	6.61388e-07	0.0596941	0.147018	6.85324e-25	5.08331e-24	10	10	10	Whole_Blood
ENSG00000197256	KANK2	-4.96899	-0.0517686	6.73017e-07	0.121762	0.153593	5.05933e-26	3.93481e-25	9	9	9	Whole_Blood
ENSG00000073711	PPP2R3A	4.95003	0.19938	7.42009e-07	0.00685853	0.018965	0.000350201	0.000703068	10	10	10	Whole_Blood
ENSG00000100296	THOC5	-4.94159	-0.0398954	7.74867e-07	0.187104	0.138853	1.69853e-23	1.18939e-22	8	8	8	Whole_Blood
ENSG00000159199	ATP5MC1	-4.92932	-0.162836	8.25144e-07	0.0115451	0.0137997	0.00232244	0.00419812	2	2	2	Whole_Blood
ENSG00000173327	MAP3K11	4.92146	0.0415554	8.58988e-07	0.163014	0.227849	1.99976e-39	2.56307e-38	19	19	19	Whole_Blood
ENSG00000145214	DGKQ	-4.92119	-0.0233294	8.60204e-07	0.586849	0.627778	1.73008e-145	4.94486e-143	37	38	38	Whole_Blood
ENSG00000256525	POLG2	-4.92092	-0.0438041	8.61378e-07	0.199243	0.101774	2.57526e-17	1.33625e-16	34	36	36	Whole_Blood
ENSG00000031698	SARS	-4.89514	-0.143842	9.82338e-07	0.0151138	0.0187604	0.00037727	0.000754935	17	17	17	Whole_Blood
TWMR
Gene	nsnps	MR_method_1	beta_1	se_1	pval_1	MR_method_2	beta_2	se_2	pval_2	MR_method_3	beta_3	se_3	pval_3	MR_method_4	beta_4	se_4	pval_4	MR_method_5	beta_5	se_5	pval_5	tissue
PHACTR1	1	fixed_IVW_correl	-0.43077	0.0189727	4.02036e-114	random_IVW_correl	-0.43077	Inf	1	NA	NA	NA	NA	NA	NA	NA	NA	NA	NA	NA	NA	Artery_Aorta
MRPS6	1	fixed_IVW_correl	0.471375	0.0329175	1.64409e-46	random_IVW_correl	0.471375	Inf	1	NA	NA	NA	NA	NA	NA	NA	NA	NA	NA	NA	NA	Artery_Aorta
SLC5A3	1	fixed_IVW_correl	0.502216	0.0350713	1.64409e-46	random_IVW_correl	0.502216	NA	NA	NA	NA	NA	NA	NA	NA	NA	NA	NA	NA	NA	NA	Artery_Aorta
NBEAL1	1	fixed_IVW_correl	-0.149432	0.0106148	5.20367e-45	random_IVW_correl	-0.149432	Inf	1	NA	NA	NA	NA	NA	NA	NA	NA	NA	NA	NA	NA	Artery_Aorta
MORF4L1	1	fixed_IVW_correl	-0.438175	0.0318041	3.49e-43	random_IVW_correl	-0.438175	Inf	1	NA	NA	NA	NA	NA	NA	NA	NA	NA	NA	NA	NA	Artery_Aorta
ADAMTS7	1	fixed_IVW_correl	-0.182648	0.0136272	5.79323e-41	random_IVW_correl	-0.182648	NA	NA	NA	NA	NA	NA	NA	NA	NA	NA	NA	NA	NA	NA	Artery_Aorta
LINC00310	1	fixed_IVW_correl	0.384453	0.0292702	2.08587e-39	random_IVW_correl	0.384453	Inf	1	NA	NA	NA	NA	NA	NA	NA	NA	NA	NA	NA	NA	Artery_Aorta
FES	1	fixed_IVW_correl	-0.200479	0.0173742	8.39948e-31	random_IVW_correl	-0.200479	Inf	1	NA	NA	NA	NA	NA	NA	NA	NA	NA	NA	NA	NA	Artery_Aorta
TCF21	1	fixed_IVW_correl	-0.166953	0.0147914	1.51919e-29	random_IVW_correl	-0.166953	NA	NA	NA	NA	NA	NA	NA	NA	NA	NA	NA	NA	NA	NA	Artery_Aorta
HHIPL1	2	fixed_IVW_correl	-0.146692	0.0132219	1.33193e-28	random_IVW_correl	-0.146692	0.0160466	6.14997e-20	NA	NA	NA	NA	NA	NA	NA	NA	NA	NA	NA	NA	Artery_Aorta
GGCX	2	fixed_IVW_correl	0.122026	0.0113482	5.7435e-27	random_IVW_correl	0.122026	0.0495473	0.0137849	NA	NA	NA	NA	NA	NA	NA	NA	NA	NA	NA	NA	Artery_Aorta
RP11-378J18.8	1	fixed_IVW_correl	-0.0956037	0.00926059	5.50483e-25	random_IVW_correl	-0.0956037	Inf	1	NA	NA	NA	NA	NA	NA	NA	NA	NA	NA	NA	NA	Artery_Aorta
BCAR1	1	fixed_IVW_correl	0.187698	0.0212191	9.09707e-19	random_IVW_correl	0.187698	NA	NA	NA	NA	NA	NA	NA	NA	NA	NA	NA	NA	NA	NA	Artery_Aorta
CDH13	1	fixed_IVW_correl	0.112222	0.0131069	1.10849e-17	random_IVW_correl	0.112222	NA	NA	NA	NA	NA	NA	NA	NA	NA	NA	NA	NA	NA	NA	Artery_Aorta
MRAS	5	random_IVW_correl	0.0594803	0.00697298	1.46209e-17	fixed_IVW_correl	0.0594803	0.00661192	2.3428e-19	EGGER_correl	0.0608456	0.011281	6.90537e-08	Weighted median	0.0593035	0.00612752	3.73173e-22	Weighted mode	0.0602877	0.00717392	0.00109733	Artery_Aorta
FAM117B	1	fixed_IVW_correl	-0.303515	0.0363432	6.74805e-17	random_IVW_correl	-0.303515	Inf	1	NA	NA	NA	NA	NA	NA	NA	NA	NA	NA	NA	NA	Artery_Aorta
FGD6	1	fixed_IVW_correl	0.106425	0.0135095	3.33306e-15	random_IVW_correl	0.106425	NA	NA	NA	NA	NA	NA	NA	NA	NA	NA	NA	NA	NA	NA	Artery_Aorta
MTAP	1	fixed_IVW_correl	0.109909	0.0140452	5.06248e-15	random_IVW_correl	0.109909	Inf	1	NA	NA	NA	NA	NA	NA	NA	NA	NA	NA	NA	NA	Artery_Aorta
SEMA5A	2	fixed_IVW_correl	0.0703253	0.00915018	1.52195e-14	random_IVW_correl	0.0703253	0.0112858	4.62484e-10	NA	NA	NA	NA	NA	NA	NA	NA	NA	NA	NA	NA	Artery_Aorta
TMEM133	2	fixed_IVW_correl	-0.0648971	0.00852551	2.69675e-14	random_IVW_correl	-0.0648971	0.00852551	2.69675e-14	NA	NA	NA	NA	NA	NA	NA	NA	NA	NA	NA	NA	Artery_Aorta
ARHGAP42	2	fixed_IVW_correl	-0.0729667	0.00961452	3.21845e-14	random_IVW_correl	-0.0729667	0.00961452	3.21845e-14	NA	NA	NA	NA	NA	NA	NA	NA	NA	NA	NA	NA	Artery_Aorta
KIAA1462	2	fixed_IVW_correl	0.078187	0.0104756	8.41181e-14	random_IVW_correl	0.078187	0.0165576	2.33412e-06	NA	NA	NA	NA	NA	NA	NA	NA	NA	NA	NA	NA	Artery_Aorta
ARHGEF26	1	fixed_IVW_correl	0.146271	0.0196245	9.09043e-14	random_IVW_correl	0.146271	Inf	1	NA	NA	NA	NA	NA	NA	NA	NA	NA	NA	NA	NA	Artery_Aorta
POC1B-AS1	1	fixed_IVW_correl	0.154729	0.0221492	2.8337e-12	random_IVW_correl	0.154729	Inf	1	NA	NA	NA	NA	NA	NA	NA	NA	NA	NA	NA	NA	Artery_Aorta
RP11-252K23.2	2	fixed_IVW_correl	-0.0397331	0.00569741	3.08293e-12	random_IVW_correl	-0.0397331	0.0211794	0.0606513	NA	NA	NA	NA	NA	NA	NA	NA	NA	NA	NA	NA	Artery_Aorta
EIF2B2	1	fixed_IVW_correl	0.0934033	0.0134874	4.35355e-12	random_IVW_correl	0.0934033	NA	NA	NA	NA	NA	NA	NA	NA	NA	NA	NA	NA	NA	NA	Artery_Aorta
MFGE8	1	fixed_IVW_correl	0.121861	0.0179384	1.0962e-11	random_IVW_correl	0.121861	NA	NA	NA	NA	NA	NA	NA	NA	NA	NA	NA	NA	NA	NA	Artery_Aorta
SNF8	1	fixed_IVW_correl	0.179323	0.0265064	1.33055e-11	random_IVW_correl	0.179323	NA	NA	NA	NA	NA	NA	NA	NA	NA	NA	NA	NA	NA	NA	Artery_Aorta
ARNT	1	fixed_IVW_correl	-0.114566	0.0169606	1.43007e-11	random_IVW_correl	-0.114566	NA	NA	NA	NA	NA	NA	NA	NA	NA	NA	NA	NA	NA	NA	Artery_Aorta
ESYT3	2	fixed_IVW_correl	0.103597	0.0154997	2.32803e-11	random_IVW_correl	0.103597	0.0359586	0.00396414	NA	NA	NA	NA	NA	NA	NA	NA	NA	NA	NA	NA	Artery_Aorta
FHL3	1	fixed_IVW_correl	-0.0732197	0.0110372	3.26997e-11	random_IVW_correl	-0.0732197	NA	NA	NA	NA	NA	NA	NA	NA	NA	NA	NA	NA	NA	NA	Artery_Aorta
UTP11	1	fixed_IVW_correl	-0.169714	0.0257025	4.02932e-11	random_IVW_correl	-0.169714	NA	NA	NA	NA	NA	NA	NA	NA	NA	NA	NA	NA	NA	NA	Artery_Aorta
DMWD	1	fixed_IVW_correl	-0.101555	0.0154208	4.52996e-11	random_IVW_correl	-0.101555	Inf	1	NA	NA	NA	NA	NA	NA	NA	NA	NA	NA	NA	NA	Artery_Aorta
DMPK	1	fixed_IVW_correl	-0.166901	0.0254268	5.2386e-11	random_IVW_correl	-0.166901	Inf	1	NA	NA	NA	NA	NA	NA	NA	NA	NA	NA	NA	NA	Artery_Aorta
RP11-981P6.1	1	fixed_IVW_correl	0.0848635	0.0129382	5.41186e-11	random_IVW_correl	0.0848635	NA	NA	NA	NA	NA	NA	NA	NA	NA	NA	NA	NA	NA	NA	Artery_Aorta
FIGN	1	fixed_IVW_correl	0.124724	0.0198744	3.48211e-10	random_IVW_correl	0.124724	NA	NA	NA	NA	NA	NA	NA	NA	NA	NA	NA	NA	NA	NA	Artery_Aorta
CELSR2	1	fixed_IVW_correl	0.113414	0.0182584	5.24523e-10	random_IVW_correl	0.113414	NA	NA	NA	NA	NA	NA	NA	NA	NA	NA	NA	NA	NA	NA	Artery_Aorta
POC1B	1	fixed_IVW_correl	-0.146115	0.023628	6.25179e-10	random_IVW_correl	-0.146115	NA	NA	NA	NA	NA	NA	NA	NA	NA	NA	NA	NA	NA	NA	Artery_Aorta
NECTIN2	1	fixed_IVW_correl	-0.151951	0.0249015	1.04703e-09	random_IVW_correl	-0.151951	Inf	1	NA	NA	NA	NA	NA	NA	NA	NA	NA	NA	NA	NA	Artery_Aorta
SLC37A4	1	fixed_IVW_correl	0.113922	0.0188798	1.59878e-09	random_IVW_correl	0.113922	NA	NA	NA	NA	NA	NA	NA	NA	NA	NA	NA	NA	NA	NA	Artery_Aorta
ARHGEF26-AS1	1	fixed_IVW_correl	0.113688	0.0189143	1.84719e-09	random_IVW_correl	0.113688	NA	NA	NA	NA	NA	NA	NA	NA	NA	NA	NA	NA	NA	NA	Artery_Aorta
PDE5A	1	fixed_IVW_correl	0.178104	0.0297236	2.07273e-09	random_IVW_correl	0.178104	NA	NA	NA	NA	NA	NA	NA	NA	NA	NA	NA	NA	NA	NA	Artery_Aorta
UBA7	2	fixed_IVW_correl	-0.140056	0.0234758	2.43189e-09	random_IVW_correl	-0.140056	0.0234758	2.43189e-09	NA	NA	NA	NA	NA	NA	NA	NA	NA	NA	NA	NA	Artery_Aorta
ZNF827	1	fixed_IVW_correl	-0.120218	0.0202923	3.13549e-09	random_IVW_correl	-0.120218	NA	NA	NA	NA	NA	NA	NA	NA	NA	NA	NA	NA	NA	NA	Artery_Aorta
FHL5	1	fixed_IVW_correl	0.106096	0.0179524	3.42407e-09	random_IVW_correl	0.106096	Inf	1	NA	NA	NA	NA	NA	NA	NA	NA	NA	NA	NA	NA	Artery_Aorta
BMP1	1	fixed_IVW_correl	-0.123647	0.0210423	4.20008e-09	random_IVW_correl	-0.123647	Inf	1	NA	NA	NA	NA	NA	NA	NA	NA	NA	NA	NA	NA	Artery_Aorta
ATP1B1	1	fixed_IVW_correl	0.0737403	0.0126655	5.81009e-09	random_IVW_correl	0.0737403	NA	NA	NA	NA	NA	NA	NA	NA	NA	NA	NA	NA	NA	NA	Artery_Aorta
RP11-548H18.2	1	fixed_IVW_correl	-0.0776118	0.0133716	6.46702e-09	random_IVW_correl	-0.0776118	NA	NA	NA	NA	NA	NA	NA	NA	NA	NA	NA	NA	NA	NA	Artery_Aorta
RAB23	1	fixed_IVW_correl	-0.178234	0.0310211	9.16064e-09	random_IVW_correl	-0.178234	Inf	1	NA	NA	NA	NA	NA	NA	NA	NA	NA	NA	NA	NA	Artery_Aorta
ARVCF	1	fixed_IVW_correl	-0.0583408	0.0102528	1.26846e-08	random_IVW_correl	-0.0583408	NA	NA	NA	NA	NA	NA	NA	NA	NA	NA	NA	NA	NA	NA	Artery_Aorta
ALDH2	1	fixed_IVW_correl	0.130443	0.0229252	1.27075e-08	random_IVW_correl	0.130443	NA	NA	NA	NA	NA	NA	NA	NA	NA	NA	NA	NA	NA	NA	Artery_Aorta
HMBS	1	fixed_IVW_correl	0.100883	0.0177415	1.29851e-08	random_IVW_correl	0.100883	NA	NA	NA	NA	NA	NA	NA	NA	NA	NA	NA	NA	NA	NA	Artery_Aorta
RP11-950C14.10	1	fixed_IVW_correl	0.0730869	0.0128546	1.30317e-08	random_IVW_correl	0.0730869	Inf	1	NA	NA	NA	NA	NA	NA	NA	NA	NA	NA	NA	NA	Artery_Aorta
INPP5B	2	fixed_IVW_correl	-0.0709229	0.0124811	1.32784e-08	random_IVW_correl	-0.0709229	0.0124811	1.32784e-08	NA	NA	NA	NA	NA	NA	NA	NA	NA	NA	NA	NA	Artery_Aorta
NEK9	1	fixed_IVW_correl	-0.0954981	0.0173765	3.88867e-08	random_IVW_correl	-0.0954981	NA	NA	NA	NA	NA	NA	NA	NA	NA	NA	NA	NA	NA	NA	Artery_Aorta
RP11-588K22.2	2	fixed_IVW_correl	-0.073393	0.013494	5.35948e-08	random_IVW_correl	-0.073393	0.0285614	0.0101799	NA	NA	NA	NA	NA	NA	NA	NA	NA	NA	NA	NA	Artery_Aorta
CALCRL	1	fixed_IVW_correl	-0.0676356	0.0125021	6.30459e-08	random_IVW_correl	-0.0676356	NA	NA	NA	NA	NA	NA	NA	NA	NA	NA	NA	NA	NA	NA	Artery_Aorta
FER	2	fixed_IVW_correl	-0.0697359	0.0129573	7.3674e-08	random_IVW_correl	-0.0697359	0.0129573	7.3674e-08	NA	NA	NA	NA	NA	NA	NA	NA	NA	NA	NA	NA	Artery_Aorta
CERS2	1	fixed_IVW_correl	-0.136729	0.0254433	7.70705e-08	random_IVW_correl	-0.136729	Inf	1	NA	NA	NA	NA	NA	NA	NA	NA	NA	NA	NA	NA	Artery_Aorta
FAM212A	1	fixed_IVW_correl	-0.125328	0.023347	7.95953e-08	random_IVW_correl	-0.125328	Inf	1	NA	NA	NA	NA	NA	NA	NA	NA	NA	NA	NA	NA	Artery_Aorta
RNF123	1	fixed_IVW_correl	0.101585	0.018924	7.95953e-08	random_IVW_correl	0.101585	Inf	1	NA	NA	NA	NA	NA	NA	NA	NA	NA	NA	NA	NA	Artery_Aorta
VCL	2	fixed_IVW_correl	-0.136122	0.0254398	8.75796e-08	random_IVW_correl	-0.136122	0.0254398	8.75796e-08	NA	NA	NA	NA	NA	NA	NA	NA	NA	NA	NA	NA	Artery_Aorta
C4orf3	1	fixed_IVW_correl	-0.135247	0.0254962	1.1293e-07	random_IVW_correl	-0.135247	NA	NA	NA	NA	NA	NA	NA	NA	NA	NA	NA	NA	NA	NA	Artery_Aorta
DNAH10OS	1	fixed_IVW_correl	-0.100215	0.0191084	1.56643e-07	random_IVW_correl	-0.100215	Inf	1	NA	NA	NA	NA	NA	NA	NA	NA	NA	NA	NA	NA	Artery_Aorta
RP11-54A4.2	1	fixed_IVW_correl	0.063391	0.0121041	1.63057e-07	random_IVW_correl	0.063391	Inf	1	NA	NA	NA	NA	NA	NA	NA	NA	NA	NA	NA	NA	Artery_Aorta
GUCY1A3	2	fixed_IVW_correl	-0.0734125	0.0140444	1.72116e-07	random_IVW_correl	-0.0734125	0.0364581	0.0440504	NA	NA	NA	NA	NA	NA	NA	NA	NA	NA	NA	NA	Artery_Aorta
DHX58	1	fixed_IVW_correl	-0.050497	0.00966462	1.74213e-07	random_IVW_correl	-0.050497	NA	NA	NA	NA	NA	NA	NA	NA	NA	NA	NA	NA	NA	NA	Artery_Aorta
CTD-2330K9.3	1	fixed_IVW_correl	0.0660137	0.0127349	2.17537e-07	random_IVW_correl	0.0660137	Inf	1	NA	NA	NA	NA	NA	NA	NA	NA	NA	NA	NA	NA	Artery_Aorta
UHRF1BP1	1	fixed_IVW_correl	0.0398208	0.00772351	2.52561e-07	random_IVW_correl	0.0398208	NA	NA	NA	NA	NA	NA	NA	NA	NA	NA	NA	NA	NA	NA	Artery_Aorta
CCDC181	1	fixed_IVW_correl	-0.0479086	0.00929775	2.56747e-07	random_IVW_correl	-0.0479086	NA	NA	NA	NA	NA	NA	NA	NA	NA	NA	NA	NA	NA	NA	Artery_Aorta
TRIM65	1	fixed_IVW_correl	-0.126713	0.0246483	2.73482e-07	random_IVW_correl	-0.126713	NA	NA	NA	NA	NA	NA	NA	NA	NA	NA	NA	NA	NA	NA	Artery_Aorta
SF3A3	2	fixed_IVW_correl	-0.06939	0.0136165	3.46859e-07	random_IVW_correl	-0.06939	0.0499395	0.164687	NA	NA	NA	NA	NA	NA	NA	NA	NA	NA	NA	NA	Artery_Aorta
KLHL35	1	fixed_IVW_correl	-0.0586194	0.0115153	3.56956e-07	random_IVW_correl	-0.0586194	NA	NA	NA	NA	NA	NA	NA	NA	NA	NA	NA	NA	NA	NA	Artery_Aorta
SORBS2	1	fixed_IVW_correl	-0.0742878	0.0146378	3.87374e-07	random_IVW_correl	-0.0742878	Inf	1	NA	NA	NA	NA	NA	NA	NA	NA	NA	NA	NA	NA	Artery_Aorta
RP11-543C4.1	1	fixed_IVW_correl	0.0656494	0.0129613	4.083e-07	random_IVW_correl	0.0656494	NA	NA	NA	NA	NA	NA	NA	NA	NA	NA	NA	NA	NA	NA	Artery_Aorta
ARL3	1	fixed_IVW_correl	0.0928925	0.0183436	4.10503e-07	random_IVW_correl	0.0928925	Inf	1	NA	NA	NA	NA	NA	NA	NA	NA	NA	NA	NA	NA	Artery_Aorta
RP1-253P7.4	1	fixed_IVW_correl	-0.0713158	0.0140839	4.11353e-07	random_IVW_correl	-0.0713158	Inf	1	NA	NA	NA	NA	NA	NA	NA	NA	NA	NA	NA	NA	Artery_Aorta
LINC00881	1	fixed_IVW_correl	-0.0665604	0.0131691	4.32008e-07	random_IVW_correl	-0.0665604	Inf	1	NA	NA	NA	NA	NA	NA	NA	NA	NA	NA	NA	NA	Artery_Aorta
MRPS18AP1	1	fixed_IVW_correl	-0.0282636	0.00559255	4.33109e-07	random_IVW_correl	-0.0282636	NA	NA	NA	NA	NA	NA	NA	NA	NA	NA	NA	NA	NA	NA	Artery_Aorta
CTSK	2	fixed_IVW_correl	0.0794738	0.0158137	5.0175e-07	random_IVW_correl	0.0794738	0.0672177	0.237073	NA	NA	NA	NA	NA	NA	NA	NA	NA	NA	NA	NA	Artery_Aorta
DAGLB	2	fixed_IVW_correl	-0.0423296	0.00847888	5.9645e-07	random_IVW_correl	-0.0423296	0.0222828	0.0574787	NA	NA	NA	NA	NA	NA	NA	NA	NA	NA	NA	NA	Artery_Aorta
PREX1	1	fixed_IVW_correl	0.06803	0.0136743	6.52406e-07	random_IVW_correl	0.06803	Inf	1	NA	NA	NA	NA	NA	NA	NA	NA	NA	NA	NA	NA	Artery_Aorta
LRP1	1	fixed_IVW_correl	-0.124598	0.0250857	6.80328e-07	random_IVW_correl	-0.124598	NA	NA	NA	NA	NA	NA	NA	NA	NA	NA	NA	NA	NA	NA	Artery_Aorta
ADAMTSL4	2	fixed_IVW_correl	0.0688979	0.0138892	7.02982e-07	random_IVW_correl	0.0688979	0.03861	0.0743494	NA	NA	NA	NA	NA	NA	NA	NA	NA	NA	NA	NA	Artery_Aorta
WWP2	1	fixed_IVW_correl	0.0931342	0.0187858	7.13358e-07	random_IVW_correl	0.0931342	Inf	1	NA	NA	NA	NA	NA	NA	NA	NA	NA	NA	NA	NA	Artery_Aorta
EFCAB5	1	fixed_IVW_correl	-0.0545417	0.0110866	8.67189e-07	random_IVW_correl	-0.0545417	NA	NA	NA	NA	NA	NA	NA	NA	NA	NA	NA	NA	NA	NA	Artery_Aorta
SNHG18	3	fixed_IVW_correl	-0.0641576	0.0130882	9.48992e-07	random_IVW_correl	-0.0641576	0.0576713	0.265937	EGGER_correl	-0.317364	0.0807431	8.47538e-05	Weighted median	-0.0524177	0.022589	0.0203143	Weighted mode	-0.0345923	0.0461266	0.531507	Artery_Aorta
RNF114	1	fixed_IVW_correl	0.0716682	0.0146753	1.04176e-06	random_IVW_correl	0.0716682	NA	NA	NA	NA	NA	NA	NA	NA	NA	NA	NA	NA	NA	NA	Artery_Aorta
DOCK9-AS2	2	fixed_IVW_correl	0.0494211	0.0101305	1.06917e-06	random_IVW_correl	0.0494211	0.0139584	0.00039921	NA	NA	NA	NA	NA	NA	NA	NA	NA	NA	NA	NA	Artery_Aorta
BTBD16	1	fixed_IVW_correl	0.0235433	0.0048455	1.18104e-06	random_IVW_correl	0.0235433	NA	NA	NA	NA	NA	NA	NA	NA	NA	NA	NA	NA	NA	NA	Artery_Aorta
RBM6	2	fixed_IVW_correl	-0.0479717	0.00990538	1.27897e-06	random_IVW_correl	-0.0479717	0.0152103	0.00161105	NA	NA	NA	NA	NA	NA	NA	NA	NA	NA	NA	NA	Artery_Aorta
HAUS6	1	fixed_IVW_correl	-0.107803	0.0222865	1.31728e-06	random_IVW_correl	-0.107803	Inf	1	NA	NA	NA	NA	NA	NA	NA	NA	NA	NA	NA	NA	Artery_Aorta
PRKAR1A	2	fixed_IVW_correl	-0.09081	0.0188859	1.52178e-06	random_IVW_correl	-0.09081	0.0644785	0.15902	NA	NA	NA	NA	NA	NA	NA	NA	NA	NA	NA	NA	Artery_Aorta
MARCH2	1	fixed_IVW_correl	0.0365073	0.00760913	1.60393e-06	random_IVW_correl	0.0365073	Inf	1	NA	NA	NA	NA	NA	NA	NA	NA	NA	NA	NA	NA	Artery_Aorta
TCEA2	1	fixed_IVW_correl	0.125402	0.0264454	2.11712e-06	random_IVW_correl	0.125402	NA	NA	NA	NA	NA	NA	NA	NA	NA	NA	NA	NA	NA	NA	Artery_Aorta
RP11-33B1.1	2	fixed_IVW_correl	0.0438153	0.00930387	2.48498e-06	random_IVW_correl	0.0438153	0.0336432	0.192796	NA	NA	NA	NA	NA	NA	NA	NA	NA	NA	NA	NA	Artery_Aorta
TMEM136	1	fixed_IVW_correl	0.11927	0.0253278	2.489e-06	random_IVW_correl	0.11927	NA	NA	NA	NA	NA	NA	NA	NA	NA	NA	NA	NA	NA	NA	Artery_Aorta
THOC5	6	random_IVW_correl	-0.0218876	0.00465083	2.5242e-06	fixed_IVW_correl	-0.0218876	0.00465083	2.5242e-06	EGGER_correl	-0.0227777	0.0179037	0.203288	Weighted median	-0.0216468	0.00447214	1.29596e-06	Weighted mode	-0.0216966	0.00456039	0.00507016	Artery_Aorta
DHX36	1	fixed_IVW_correl	-0.127044	0.027004	2.54311e-06	random_IVW_correl	-0.127044	Inf	1	NA	NA	NA	NA	NA	NA	NA	NA	NA	NA	NA	NA	Artery_Aorta
GTF2IP12	2	fixed_IVW_correl	-0.044039	0.0093652	2.57115e-06	random_IVW_correl	-0.044039	0.0126005	0.00047405	NA	NA	NA	NA	NA	NA	NA	NA	NA	NA	NA	NA	Artery_Aorta
MTHFD1L	1	fixed_IVW_correl	-0.0829074	0.0176332	2.57908e-06	random_IVW_correl	-0.0829074	Inf	1	NA	NA	NA	NA	NA	NA	NA	NA	NA	NA	NA	NA	Artery_Aorta
MAP3K11	2	fixed_IVW_correl	0.0659838	0.0140989	2.86797e-06	random_IVW_correl	0.0659838	0.0192527	0.000609732	NA	NA	NA	NA	NA	NA	NA	NA	NA	NA	NA	NA	Artery_Aorta
FCF1P2	1	fixed_IVW_correl	0.0583407	0.0124724	2.90271e-06	random_IVW_correl	0.0583407	Inf	1	NA	NA	NA	NA	NA	NA	NA	NA	NA	NA	NA	NA	Artery_Aorta
CDC25A	1	fixed_IVW_correl	-0.0330657	0.0070762	2.97119e-06	random_IVW_correl	-0.0330657	Inf	1	NA	NA	NA	NA	NA	NA	NA	NA	NA	NA	NA	NA	Artery_Aorta
PHACTR1	1	fixed_IVW_correl	-0.296342	0.013052	4.02036e-114	random_IVW_correl	-0.296342	NA	NA	NA	NA	NA	NA	NA	NA	NA	NA	NA	NA	NA	NA	Artery_Coronary
NBEAL1	1	fixed_IVW_correl	-0.173933	0.0123473	4.58005e-45	random_IVW_correl	-0.173933	Inf	1	NA	NA	NA	NA	NA	NA	NA	NA	NA	NA	NA	NA	Artery_Coronary
RP11-378J18.8	1	fixed_IVW_correl	-0.137473	0.0110188	1.00666e-35	random_IVW_correl	-0.137473	Inf	1	NA	NA	NA	NA	NA	NA	NA	NA	NA	NA	NA	NA	Artery_Coronary
RP1-283K11.3	1	fixed_IVW_correl	-0.0976925	0.0103146	2.76335e-21	random_IVW_correl	-0.0976925	NA	NA	NA	NA	NA	NA	NA	NA	NA	NA	NA	NA	NA	NA	Artery_Coronary
MRAS	1	fixed_IVW_correl	0.130444	0.0151919	8.9755e-18	random_IVW_correl	0.130444	Inf	1	NA	NA	NA	NA	NA	NA	NA	NA	NA	NA	NA	NA	Artery_Coronary
SEMA5A	1	fixed_IVW_correl	0.0986248	0.0129398	2.50159e-14	random_IVW_correl	0.0986248	Inf	1	NA	NA	NA	NA	NA	NA	NA	NA	NA	NA	NA	NA	Artery_Coronary
RP11-252K23.2	1	fixed_IVW_correl	-0.0452608	0.00598863	4.09966e-14	random_IVW_correl	-0.0452608	Inf	1	NA	NA	NA	NA	NA	NA	NA	NA	NA	NA	NA	NA	Artery_Coronary
TMEM133	1	fixed_IVW_correl	-0.053999	0.00800569	1.52942e-11	random_IVW_correl	-0.053999	NA	NA	NA	NA	NA	NA	NA	NA	NA	NA	NA	NA	NA	NA	Artery_Coronary
ARHGAP42	1	fixed_IVW_correl	-0.0627323	0.00936047	2.05827e-11	random_IVW_correl	-0.0627323	NA	NA	NA	NA	NA	NA	NA	NA	NA	NA	NA	NA	NA	NA	Artery_Coronary
FHL3	1	fixed_IVW_correl	-0.101779	0.0154703	4.73661e-11	random_IVW_correl	-0.101779	NA	NA	NA	NA	NA	NA	NA	NA	NA	NA	NA	NA	NA	NA	Artery_Coronary
RP11-981P6.1	1	fixed_IVW_correl	0.0955541	0.0148138	1.11604e-10	random_IVW_correl	0.0955541	Inf	1	NA	NA	NA	NA	NA	NA	NA	NA	NA	NA	NA	NA	Artery_Coronary
SF3A3	1	fixed_IVW_correl	-0.108922	0.0171486	2.12963e-10	random_IVW_correl	-0.108922	Inf	1	NA	NA	NA	NA	NA	NA	NA	NA	NA	NA	NA	NA	Artery_Coronary
TARID	2	fixed_IVW_correl	-0.0489231	0.00781788	3.90332e-10	random_IVW_correl	-0.0489231	0.0555816	0.378749	NA	NA	NA	NA	NA	NA	NA	NA	NA	NA	NA	NA	Artery_Coronary
NME7	1	fixed_IVW_correl	-0.0945414	0.01526	5.81512e-10	random_IVW_correl	-0.0945414	NA	NA	NA	NA	NA	NA	NA	NA	NA	NA	NA	NA	NA	NA	Artery_Coronary
RP11-33B1.1	1	fixed_IVW_correl	0.0376732	0.0061882	1.14392e-09	random_IVW_correl	0.0376732	NA	NA	NA	NA	NA	NA	NA	NA	NA	NA	NA	NA	NA	NA	Artery_Coronary
UHRF1BP1	1	fixed_IVW_correl	0.0366419	0.00614332	2.45361e-09	random_IVW_correl	0.0366419	Inf	1	NA	NA	NA	NA	NA	NA	NA	NA	NA	NA	NA	NA	Artery_Coronary
CERS2	1	fixed_IVW_correl	-0.141917	0.0242552	4.8871e-09	random_IVW_correl	-0.141917	NA	NA	NA	NA	NA	NA	NA	NA	NA	NA	NA	NA	NA	NA	Artery_Coronary
MIF-AS1	3	fixed_IVW_correl	-0.0173037	0.00300712	8.70277e-09	random_IVW_correl	-0.0173037	0.00438104	7.82563e-05	EGGER_correl	-0.155784	0.0772915	0.0438483	Weighted median	-0.0172685	0.00484954	0.000369646	Weighted mode	-0.020274	0.00768901	0.118752	Artery_Coronary
HMBS	1	fixed_IVW_correl	0.106062	0.0186524	1.29851e-08	random_IVW_correl	0.106062	Inf	1	NA	NA	NA	NA	NA	NA	NA	NA	NA	NA	NA	NA	Artery_Coronary
RP1-253P7.4	1	fixed_IVW_correl	-0.0870746	0.0155272	2.04836e-08	random_IVW_correl	-0.0870746	Inf	1	NA	NA	NA	NA	NA	NA	NA	NA	NA	NA	NA	NA	Artery_Coronary
RNF123	1	fixed_IVW_correl	0.106451	0.0190435	2.27206e-08	random_IVW_correl	0.106451	NA	NA	NA	NA	NA	NA	NA	NA	NA	NA	NA	NA	NA	NA	Artery_Coronary
ATP1B1	1	fixed_IVW_correl	0.0595092	0.0106518	2.3132e-08	random_IVW_correl	0.0595092	Inf	1	NA	NA	NA	NA	NA	NA	NA	NA	NA	NA	NA	NA	Artery_Coronary
AP000350.5	3	fixed_IVW_correl	-0.0201886	0.00361372	2.31478e-08	random_IVW_correl	-0.0201886	0.00492936	4.21107e-05	EGGER_correl	-0.0293112	0.0317464	0.355855	Weighted median	-0.0264159	0.00514943	2.89925e-07	Weighted mode	-0.0267554	0.00588618	0.0451473	Artery_Coronary
DAGLB	1	fixed_IVW_correl	-0.0548865	0.00984965	2.512e-08	random_IVW_correl	-0.0548865	NA	NA	NA	NA	NA	NA	NA	NA	NA	NA	NA	NA	NA	NA	Artery_Coronary
DDX59	1	fixed_IVW_correl	-0.0619914	0.0114681	6.46168e-08	random_IVW_correl	-0.0619914	Inf	1	NA	NA	NA	NA	NA	NA	NA	NA	NA	NA	NA	NA	Artery_Coronary
TMEM116	1	fixed_IVW_correl	-0.0716656	0.0134643	1.0228e-07	random_IVW_correl	-0.0716656	NA	NA	NA	NA	NA	NA	NA	NA	NA	NA	NA	NA	NA	NA	Artery_Coronary
AP000351.4	2	fixed_IVW_correl	-0.0232301	0.00439259	1.23343e-07	random_IVW_correl	-0.0232301	0.0072414	0.00133684	NA	NA	NA	NA	NA	NA	NA	NA	NA	NA	NA	NA	Artery_Coronary
RP11-54A4.2	1	fixed_IVW_correl	0.0588825	0.0112432	1.63057e-07	random_IVW_correl	0.0588825	NA	NA	NA	NA	NA	NA	NA	NA	NA	NA	NA	NA	NA	NA	Artery_Coronary
MIF	2	fixed_IVW_correl	-0.0209098	0.00399709	1.68357e-07	random_IVW_correl	-0.0209098	0.00728254	0.00408881	NA	NA	NA	NA	NA	NA	NA	NA	NA	NA	NA	NA	Artery_Coronary
DHX58	1	fixed_IVW_correl	-0.070091	0.0134147	1.74213e-07	random_IVW_correl	-0.070091	Inf	1	NA	NA	NA	NA	NA	NA	NA	NA	NA	NA	NA	NA	Artery_Coronary
RBM6	1	fixed_IVW_correl	-0.0546774	0.010548	2.17537e-07	random_IVW_correl	-0.0546774	NA	NA	NA	NA	NA	NA	NA	NA	NA	NA	NA	NA	NA	NA	Artery_Coronary
RP11-110I1.14	1	fixed_IVW_correl	-0.0392923	0.00782289	5.09417e-07	random_IVW_correl	-0.0392923	NA	NA	NA	NA	NA	NA	NA	NA	NA	NA	NA	NA	NA	NA	Artery_Coronary
AP000351.3	1	fixed_IVW_correl	-0.0369512	0.00737583	5.44961e-07	random_IVW_correl	-0.0369512	Inf	1	NA	NA	NA	NA	NA	NA	NA	NA	NA	NA	NA	NA	Artery_Coronary
BTBD16	1	fixed_IVW_correl	0.0244119	0.00495878	8.524e-07	random_IVW_correl	0.0244119	NA	NA	NA	NA	NA	NA	NA	NA	NA	NA	NA	NA	NA	NA	Artery_Coronary
RNF114	1	fixed_IVW_correl	0.067755	0.013874	1.04176e-06	random_IVW_correl	0.067755	NA	NA	NA	NA	NA	NA	NA	NA	NA	NA	NA	NA	NA	NA	Artery_Coronary
MAP3K11	1	fixed_IVW_correl	0.0760667	0.0156688	1.20603e-06	random_IVW_correl	0.0760667	NA	NA	NA	NA	NA	NA	NA	NA	NA	NA	NA	NA	NA	NA	Artery_Coronary
GTF2IP12	1	fixed_IVW_correl	-0.0759076	0.0156958	1.32361e-06	random_IVW_correl	-0.0759076	NA	NA	NA	NA	NA	NA	NA	NA	NA	NA	NA	NA	NA	NA	Artery_Coronary
RP11-92G12.3	1	fixed_IVW_correl	0.031084	0.00648065	1.61521e-06	random_IVW_correl	0.031084	NA	NA	NA	NA	NA	NA	NA	NA	NA	NA	NA	NA	NA	NA	Artery_Coronary
MARCH2	1	fixed_IVW_correl	0.0408472	0.00865192	2.34493e-06	random_IVW_correl	0.0408472	Inf	1	NA	NA	NA	NA	NA	NA	NA	NA	NA	NA	NA	NA	Artery_Coronary
TRIM65	1	fixed_IVW_correl	-0.0647657	0.0137336	2.40699e-06	random_IVW_correl	-0.0647657	NA	NA	NA	NA	NA	NA	NA	NA	NA	NA	NA	NA	NA	NA	Artery_Coronary
CARS2	1	fixed_IVW_correl	-0.0537783	0.0114042	2.40924e-06	random_IVW_correl	-0.0537783	Inf	1	NA	NA	NA	NA	NA	NA	NA	NA	NA	NA	NA	NA	Artery_Coronary
CDC25A	1	fixed_IVW_correl	-0.0333514	0.00713734	2.97119e-06	random_IVW_correl	-0.0333514	NA	NA	NA	NA	NA	NA	NA	NA	NA	NA	NA	NA	NA	NA	Artery_Coronary
PSRC1	1	fixed_IVW_correl	-0.076844	0.00483765	8.10748e-57	random_IVW_correl	-0.076844	Inf	1	NA	NA	NA	NA	NA	NA	NA	NA	NA	NA	NA	NA	Liver
CELSR2	1	fixed_IVW_correl	-0.091607	0.00576705	8.10748e-57	random_IVW_correl	-0.091607	NA	NA	NA	NA	NA	NA	NA	NA	NA	NA	NA	NA	NA	NA	Liver
SORT1	1	fixed_IVW_correl	-0.0740179	0.00465974	8.10748e-57	random_IVW_correl	-0.0740179	NA	NA	NA	NA	NA	NA	NA	NA	NA	NA	NA	NA	NA	NA	Liver
LPA	1	fixed_IVW_correl	0.189044	0.0134993	1.47351e-44	random_IVW_correl	0.189044	NA	NA	NA	NA	NA	NA	NA	NA	NA	NA	NA	NA	NA	NA	Liver
RP1-81D8.3	1	fixed_IVW_correl	-0.11247	0.0105109	1.01488e-26	random_IVW_correl	-0.11247	NA	NA	NA	NA	NA	NA	NA	NA	NA	NA	NA	NA	NA	NA	Liver
SLC22A3	1	fixed_IVW_correl	-0.0985745	0.00943874	1.56733e-25	random_IVW_correl	-0.0985745	Inf	1	NA	NA	NA	NA	NA	NA	NA	NA	NA	NA	NA	NA	Liver
TGFB1	1	fixed_IVW_correl	0.121992	0.0134634	1.29319e-19	random_IVW_correl	0.121992	NA	NA	NA	NA	NA	NA	NA	NA	NA	NA	NA	NA	NA	NA	Liver
DDTL	3	fixed_IVW_correl	0.0279677	0.00411459	1.0668e-11	random_IVW_correl	0.0279677	0.00644259	1.41796e-05	EGGER_correl	-0.0316288	0.164252	0.847301	Weighted median	0.0336865	0.00801677	2.64555e-05	Weighted mode	0.0362252	0.00986611	0.0668272	Liver
KB-226F1.2	3	fixed_IVW_correl	0.0250844	0.00370527	1.28851e-11	random_IVW_correl	0.0250844	0.00601654	3.05619e-05	EGGER_correl	-0.0890203	0.131949	0.499893	Weighted median	0.0299004	0.00768812	0.000100589	Weighted mode	0.032879	0.0100857	0.0826044	Liver
CTSK	1	fixed_IVW_correl	-0.0839249	0.0124244	1.43007e-11	random_IVW_correl	-0.0839249	Inf	1	NA	NA	NA	NA	NA	NA	NA	NA	NA	NA	NA	NA	Liver
HMBS	1	fixed_IVW_correl	0.0785443	0.0120684	7.60307e-11	random_IVW_correl	0.0785443	Inf	1	NA	NA	NA	NA	NA	NA	NA	NA	NA	NA	NA	NA	Liver
GTF2IP12	1	fixed_IVW_correl	0.0655768	0.0108345	1.42517e-09	random_IVW_correl	0.0655768	Inf	1	NA	NA	NA	NA	NA	NA	NA	NA	NA	NA	NA	NA	Liver
RP11-548H18.2	1	fixed_IVW_correl	-0.0656185	0.0109798	2.28294e-09	random_IVW_correl	-0.0656185	Inf	1	NA	NA	NA	NA	NA	NA	NA	NA	NA	NA	NA	NA	Liver
DDT	3	fixed_IVW_correl	0.0244542	0.00416062	4.16391e-09	random_IVW_correl	0.0244542	0.00517315	2.27696e-06	EGGER_correl	-0.0441444	0.0656859	0.50155	Weighted median	0.030793	0.00889721	0.000538219	Weighted mode	0.0345199	0.0140273	0.13297	Liver
UHRF1BP1	1	fixed_IVW_correl	0.0591387	0.0104173	1.37091e-08	random_IVW_correl	0.0591387	Inf	1	NA	NA	NA	NA	NA	NA	NA	NA	NA	NA	NA	NA	Liver
MST1	1	fixed_IVW_correl	0.0972057	0.0173329	2.04468e-08	random_IVW_correl	0.0972057	NA	NA	NA	NA	NA	NA	NA	NA	NA	NA	NA	NA	NA	NA	Liver
NME7	1	fixed_IVW_correl	-0.0864806	0.0154779	2.30535e-08	random_IVW_correl	-0.0864806	NA	NA	NA	NA	NA	NA	NA	NA	NA	NA	NA	NA	NA	NA	Liver
DAGLB	1	fixed_IVW_correl	-0.052462	0.00941454	2.512e-08	random_IVW_correl	-0.052462	NA	NA	NA	NA	NA	NA	NA	NA	NA	NA	NA	NA	NA	NA	Liver
RP11-258F1.2	1	fixed_IVW_correl	0.0795821	0.0143908	3.2011e-08	random_IVW_correl	0.0795821	Inf	1	NA	NA	NA	NA	NA	NA	NA	NA	NA	NA	NA	NA	Liver
RP11-33B1.1	1	fixed_IVW_correl	0.0518457	0.00942764	3.8123e-08	random_IVW_correl	0.0518457	NA	NA	NA	NA	NA	NA	NA	NA	NA	NA	NA	NA	NA	NA	Liver
TMEM116	1	fixed_IVW_correl	-0.0460786	0.00851693	6.29414e-08	random_IVW_correl	-0.0460786	NA	NA	NA	NA	NA	NA	NA	NA	NA	NA	NA	NA	NA	NA	Liver
RBM6	1	fixed_IVW_correl	-0.0676298	0.012607	8.11875e-08	random_IVW_correl	-0.0676298	Inf	1	NA	NA	NA	NA	NA	NA	NA	NA	NA	NA	NA	NA	Liver
SNHG18	2	fixed_IVW_correl	-0.0298333	0.00572556	1.88294e-07	random_IVW_correl	-0.0298333	0.0313884	0.341881	NA	NA	NA	NA	NA	NA	NA	NA	NA	NA	NA	NA	Liver
DDX59	1	fixed_IVW_correl	-0.072645	0.0140825	2.4888e-07	random_IVW_correl	-0.072645	NA	NA	NA	NA	NA	NA	NA	NA	NA	NA	NA	NA	NA	NA	Liver
CCDC92	1	fixed_IVW_correl	-0.0609106	0.0119697	3.60428e-07	random_IVW_correl	-0.0609106	NA	NA	NA	NA	NA	NA	NA	NA	NA	NA	NA	NA	NA	NA	Liver
AP000351.4	2	fixed_IVW_correl	-0.0276018	0.00555721	6.80544e-07	random_IVW_correl	-0.0276018	0.00570645	1.31855e-06	NA	NA	NA	NA	NA	NA	NA	NA	NA	NA	NA	NA	Liver
MXRA7	2	fixed_IVW_correl	-0.0312355	0.00642448	1.16231e-06	random_IVW_correl	-0.0312355	0.0072538	1.66162e-05	NA	NA	NA	NA	NA	NA	NA	NA	NA	NA	NA	NA	Liver
RGS19	1	fixed_IVW_correl	-0.0708825	0.0149481	2.11712e-06	random_IVW_correl	-0.0708825	NA	NA	NA	NA	NA	NA	NA	NA	NA	NA	NA	NA	NA	NA	Liver
PSRC1	1	fixed_IVW_correl	-0.328431	0.0206761	8.10748e-57	random_IVW_correl	-0.328431	NA	NA	NA	NA	NA	NA	NA	NA	NA	NA	NA	NA	NA	NA	Whole_Blood
FES	2	fixed_IVW_correl	-0.35503	0.0288708	9.37848e-35	random_IVW_correl	-0.35503	0.100948	0.000436516	NA	NA	NA	NA	NA	NA	NA	NA	NA	NA	NA	NA	Whole_Blood
GGCX	3	fixed_IVW_correl	0.123174	0.0110883	1.14111e-28	random_IVW_correl	0.123174	0.023237	1.15302e-07	EGGER_correl	0.203021	0.0594299	0.000635164	Weighted median	0.107836	0.0120641	3.94168e-19	Weighted mode	0.129236	0.0143685	0.0121365	Whole_Blood
LIPA	2	fixed_IVW_correl	0.106957	0.00963075	1.17561e-28	random_IVW_correl	0.106957	0.0112146	1.46529e-21	NA	NA	NA	NA	NA	NA	NA	NA	NA	NA	NA	NA	Whole_Blood
NT5C2	2	fixed_IVW_correl	-0.389763	0.0370007	6.02528e-26	random_IVW_correl	-0.389763	0.0370007	6.02528e-26	NA	NA	NA	NA	NA	NA	NA	NA	NA	NA	NA	NA	Whole_Blood
BSND	1	fixed_IVW_correl	0.148383	0.0162448	6.59214e-20	random_IVW_correl	0.148383	Inf	1	NA	NA	NA	NA	NA	NA	NA	NA	NA	NA	NA	NA	Whole_Blood
PCSK9	2	fixed_IVW_correl	0.218289	0.0253497	7.23482e-18	random_IVW_correl	0.218289	0.0253497	7.23482e-18	NA	NA	NA	NA	NA	NA	NA	NA	NA	NA	NA	NA	Whole_Blood
POC1B	1	fixed_IVW_correl	-0.377076	0.0441585	1.35233e-17	random_IVW_correl	-0.377076	Inf	1	NA	NA	NA	NA	NA	NA	NA	NA	NA	NA	NA	NA	Whole_Blood
CFDP1	1	fixed_IVW_correl	-0.175549	0.0216571	5.2366e-16	random_IVW_correl	-0.175549	NA	NA	NA	NA	NA	NA	NA	NA	NA	NA	NA	NA	NA	NA	Whole_Blood
IL6R	1	fixed_IVW_correl	0.319866	0.0405848	3.23687e-15	random_IVW_correl	0.319866	NA	NA	NA	NA	NA	NA	NA	NA	NA	NA	NA	NA	NA	NA	Whole_Blood
SF3A3	3	fixed_IVW_correl	-0.0755583	0.00993347	2.81741e-14	random_IVW_correl	-0.0755583	0.0217687	0.0005186	EGGER_correl	-0.0240516	0.0870826	0.7824	Weighted median	-0.0773797	0.0101387	2.3099e-14	Weighted mode	-0.062034	0.0117731	0.034182	Whole_Blood
MAP1S	1	fixed_IVW_correl	-0.366582	0.0482892	3.16504e-14	random_IVW_correl	-0.366582	NA	NA	NA	NA	NA	NA	NA	NA	NA	NA	NA	NA	NA	NA	Whole_Blood
FAM177B	1	fixed_IVW_correl	0.113483	0.0149598	3.30169e-14	random_IVW_correl	0.113483	Inf	1	NA	NA	NA	NA	NA	NA	NA	NA	NA	NA	NA	NA	Whole_Blood
TAF1A	1	fixed_IVW_correl	0.139354	0.0185024	5.0084e-14	random_IVW_correl	0.139354	NA	NA	NA	NA	NA	NA	NA	NA	NA	NA	NA	NA	NA	NA	Whole_Blood
MAT2A	1	fixed_IVW_correl	-0.206892	0.0280313	1.57413e-13	random_IVW_correl	-0.206892	NA	NA	NA	NA	NA	NA	NA	NA	NA	NA	NA	NA	NA	NA	Whole_Blood
RPSAP22	1	fixed_IVW_correl	-0.128729	0.0174412	1.57413e-13	random_IVW_correl	-0.128729	Inf	1	NA	NA	NA	NA	NA	NA	NA	NA	NA	NA	NA	NA	Whole_Blood
ALDH2	1	fixed_IVW_correl	-0.230103	0.0315486	3.01764e-13	random_IVW_correl	-0.230103	NA	NA	NA	NA	NA	NA	NA	NA	NA	NA	NA	NA	NA	NA	Whole_Blood
FCHO1	2	fixed_IVW_correl	-0.138286	0.019119	4.72735e-13	random_IVW_correl	-0.138286	0.0260561	1.11294e-07	NA	NA	NA	NA	NA	NA	NA	NA	NA	NA	NA	NA	Whole_Blood
STN1	1	fixed_IVW_correl	0.185826	0.0261714	1.24446e-12	random_IVW_correl	0.185826	NA	NA	NA	NA	NA	NA	NA	NA	NA	NA	NA	NA	NA	NA	Whole_Blood
C4orf3	2	fixed_IVW_correl	-0.170558	0.0249168	7.64232e-12	random_IVW_correl	-0.170558	0.0547404	0.00183469	NA	NA	NA	NA	NA	NA	NA	NA	NA	NA	NA	NA	Whole_Blood
GALNT4	1	fixed_IVW_correl	-0.408559	0.0601415	1.09607e-11	random_IVW_correl	-0.408559	NA	NA	NA	NA	NA	NA	NA	NA	NA	NA	NA	NA	NA	NA	Whole_Blood
PECAM1	1	fixed_IVW_correl	0.170513	0.0256946	3.22066e-11	random_IVW_correl	0.170513	NA	NA	NA	NA	NA	NA	NA	NA	NA	NA	NA	NA	NA	NA	Whole_Blood
EIF2B2	1	fixed_IVW_correl	0.11995	0.0183436	6.19153e-11	random_IVW_correl	0.11995	NA	NA	NA	NA	NA	NA	NA	NA	NA	NA	NA	NA	NA	NA	Whole_Blood
LPL	1	fixed_IVW_correl	-0.0768875	0.011811	7.52489e-11	random_IVW_correl	-0.0768875	Inf	1	NA	NA	NA	NA	NA	NA	NA	NA	NA	NA	NA	NA	Whole_Blood
SIPA1	1	fixed_IVW_correl	0.357662	0.0553228	1.013e-10	random_IVW_correl	0.357662	NA	NA	NA	NA	NA	NA	NA	NA	NA	NA	NA	NA	NA	NA	Whole_Blood
MRPS6	1	fixed_IVW_correl	-0.231108	0.0358829	1.18989e-10	random_IVW_correl	-0.231108	NA	NA	NA	NA	NA	NA	NA	NA	NA	NA	NA	NA	NA	NA	Whole_Blood
MAPKAPK5-AS1	1	fixed_IVW_correl	-0.173376	0.0269772	1.30362e-10	random_IVW_correl	-0.173376	NA	NA	NA	NA	NA	NA	NA	NA	NA	NA	NA	NA	NA	NA	Whole_Blood
BCAR1	1	fixed_IVW_correl	-0.18489	0.0288068	1.37828e-10	random_IVW_correl	-0.18489	Inf	1	NA	NA	NA	NA	NA	NA	NA	NA	NA	NA	NA	NA	Whole_Blood
AP000350.5	7	random_IVW_correl	-0.0296151	0.00466016	2.08488e-10	fixed_IVW_correl	-0.0296151	0.00427987	4.52812e-12	EGGER_correl	-0.0311865	0.0181207	0.0852435	Weighted median	-0.0351028	0.00716142	9.50316e-07	Weighted mode	-0.0377896	0.00910152	0.00599763	Whole_Blood
KANK2	1	fixed_IVW_correl	-0.168504	0.026809	3.27115e-10	random_IVW_correl	-0.168504	NA	NA	NA	NA	NA	NA	NA	NA	NA	NA	NA	NA	NA	NA	Whole_Blood
C6orf106	1	fixed_IVW_correl	0.179476	0.0289067	5.33937e-10	random_IVW_correl	0.179476	NA	NA	NA	NA	NA	NA	NA	NA	NA	NA	NA	NA	NA	NA	Whole_Blood
UTP11	1	fixed_IVW_correl	-0.211031	0.0341546	6.46329e-10	random_IVW_correl	-0.211031	Inf	1	NA	NA	NA	NA	NA	NA	NA	NA	NA	NA	NA	NA	Whole_Blood
NME7	1	fixed_IVW_correl	-0.090869	0.0148998	1.06948e-09	random_IVW_correl	-0.090869	Inf	1	NA	NA	NA	NA	NA	NA	NA	NA	NA	NA	NA	NA	Whole_Blood
SREBF1	1	fixed_IVW_correl	-0.0768003	0.0126146	1.14175e-09	random_IVW_correl	-0.0768003	NA	NA	NA	NA	NA	NA	NA	NA	NA	NA	NA	NA	NA	NA	Whole_Blood
CELSR2	1	fixed_IVW_correl	0.15799	0.0260125	1.25078e-09	random_IVW_correl	0.15799	Inf	1	NA	NA	NA	NA	NA	NA	NA	NA	NA	NA	NA	NA	Whole_Blood
EIF6	2	fixed_IVW_correl	-0.138586	0.0230471	1.81926e-09	random_IVW_correl	-0.138586	0.034564	6.08336e-05	NA	NA	NA	NA	NA	NA	NA	NA	NA	NA	NA	NA	Whole_Blood
RP11-33B1.1	2	fixed_IVW_correl	0.0694327	0.0116554	2.56749e-09	random_IVW_correl	0.0694327	0.0116554	2.56749e-09	NA	NA	NA	NA	NA	NA	NA	NA	NA	NA	NA	NA	Whole_Blood
MCL1	1	fixed_IVW_correl	-0.225924	0.0381168	3.08239e-09	random_IVW_correl	-0.225924	NA	NA	NA	NA	NA	NA	NA	NA	NA	NA	NA	NA	NA	NA	Whole_Blood
MIF-AS1	6	random_IVW_correl	-0.0261206	0.0044116	3.20184e-09	fixed_IVW_correl	-0.0261206	0.00376556	4.01317e-12	EGGER_correl	-0.0280624	0.019451	0.149099	Weighted median	-0.0310472	0.00612113	3.93371e-07	Weighted mode	-0.0318136	0.00811324	0.0111686	Whole_Blood
GOLPH3L	1	fixed_IVW_correl	-0.167826	0.0287211	5.11744e-09	random_IVW_correl	-0.167826	NA	NA	NA	NA	NA	NA	NA	NA	NA	NA	NA	NA	NA	NA	Whole_Blood
CABIN1	1	fixed_IVW_correl	-0.247863	0.0425079	5.51022e-09	random_IVW_correl	-0.247863	Inf	1	NA	NA	NA	NA	NA	NA	NA	NA	NA	NA	NA	NA	Whole_Blood
CTSK	3	fixed_IVW_correl	-0.0781912	0.0135895	8.72688e-09	random_IVW_correl	-0.0781912	0.0146853	1.01263e-07	EGGER_correl	-0.0836549	0.0931928	0.36937	Weighted median	-0.0764375	0.0132026	7.05559e-09	Weighted mode	-0.080842	0.0148399	0.0320838	Whole_Blood
LOXL4	1	fixed_IVW_correl	-0.0966084	0.0168293	9.43968e-09	random_IVW_correl	-0.0966084	NA	NA	NA	NA	NA	NA	NA	NA	NA	NA	NA	NA	NA	NA	Whole_Blood
RP11-186N15.3	1	fixed_IVW_correl	0.163556	0.0293354	2.47019e-08	random_IVW_correl	0.163556	NA	NA	NA	NA	NA	NA	NA	NA	NA	NA	NA	NA	NA	NA	Whole_Blood
CCDC92	2	fixed_IVW_correl	-0.134258	0.0242845	3.22857e-08	random_IVW_correl	-0.134258	0.037865	0.000391559	NA	NA	NA	NA	NA	NA	NA	NA	NA	NA	NA	NA	Whole_Blood
UHRF1BP1	3	fixed_IVW_correl	0.0441416	0.00801079	3.58278e-08	random_IVW_correl	0.0441416	0.0175293	0.0117969	EGGER_correl	0.0790882	0.0504488	0.116953	Weighted median	0.0430682	0.00836648	2.63691e-07	Weighted mode	0.0484153	0.00931011	0.0350457	Whole_Blood
TMEM106B	1	fixed_IVW_correl	0.109655	0.0199083	3.62959e-08	random_IVW_correl	0.109655	Inf	1	NA	NA	NA	NA	NA	NA	NA	NA	NA	NA	NA	NA	Whole_Blood
UBA7	2	fixed_IVW_correl	-0.0952987	0.0175606	5.7355e-08	random_IVW_correl	-0.0952987	0.0285363	0.000839112	NA	NA	NA	NA	NA	NA	NA	NA	NA	NA	NA	NA	Whole_Blood
DDX59	1	fixed_IVW_correl	-0.272949	0.0505631	6.73196e-08	random_IVW_correl	-0.272949	NA	NA	NA	NA	NA	NA	NA	NA	NA	NA	NA	NA	NA	NA	Whole_Blood
NEK9	1	fixed_IVW_correl	0.182576	0.0340079	7.93367e-08	random_IVW_correl	0.182576	NA	NA	NA	NA	NA	NA	NA	NA	NA	NA	NA	NA	NA	NA	Whole_Blood
KLHL35	1	fixed_IVW_correl	-0.0437097	0.0081677	8.72132e-08	random_IVW_correl	-0.0437097	NA	NA	NA	NA	NA	NA	NA	NA	NA	NA	NA	NA	NA	NA	Whole_Blood
TMEM116	1	fixed_IVW_correl	-0.108143	0.0203127	1.01548e-07	random_IVW_correl	-0.108143	Inf	1	NA	NA	NA	NA	NA	NA	NA	NA	NA	NA	NA	NA	Whole_Blood
RP11-54A4.2	1	fixed_IVW_correl	0.149152	0.0284795	1.63057e-07	random_IVW_correl	0.149152	Inf	1	NA	NA	NA	NA	NA	NA	NA	NA	NA	NA	NA	NA	Whole_Blood
UBE2Z	1	fixed_IVW_correl	-0.0887112	0.0172778	2.83029e-07	random_IVW_correl	-0.0887112	Inf	1	NA	NA	NA	NA	NA	NA	NA	NA	NA	NA	NA	NA	Whole_Blood
SSH2	1	fixed_IVW_correl	-0.253079	0.0494522	3.09365e-07	random_IVW_correl	-0.253079	Inf	1	NA	NA	NA	NA	NA	NA	NA	NA	NA	NA	NA	NA	Whole_Blood
PRKD2	4	random_IVW_correl	0.10427	0.0204323	3.33935e-07	fixed_IVW_correl	0.10427	0.0204323	3.33935e-07	EGGER_correl	0.12709	0.0540152	0.0186303	Weighted median	0.109697	0.0206627	1.10269e-07	Weighted mode	0.109042	0.021826	0.0154265	Whole_Blood
SCARB1	1	fixed_IVW_correl	-0.115203	0.0226906	3.83222e-07	random_IVW_correl	-0.115203	NA	NA	NA	NA	NA	NA	NA	NA	NA	NA	NA	NA	NA	NA	Whole_Blood
AS3MT	1	fixed_IVW_correl	0.0507066	0.0100064	4.03213e-07	random_IVW_correl	0.0507066	NA	NA	NA	NA	NA	NA	NA	NA	NA	NA	NA	NA	NA	NA	Whole_Blood
XPO6	1	fixed_IVW_correl	-0.289236	0.0573512	4.577e-07	random_IVW_correl	-0.289236	Inf	1	NA	NA	NA	NA	NA	NA	NA	NA	NA	NA	NA	NA	Whole_Blood
RP11-110I1.14	1	fixed_IVW_correl	-0.0756799	0.0150675	5.09417e-07	random_IVW_correl	-0.0756799	NA	NA	NA	NA	NA	NA	NA	NA	NA	NA	NA	NA	NA	NA	Whole_Blood
HP	1	fixed_IVW_correl	-0.0952286	0.0190465	5.73909e-07	random_IVW_correl	-0.0952286	Inf	1	NA	NA	NA	NA	NA	NA	NA	NA	NA	NA	NA	NA	Whole_Blood
CHP1	1	fixed_IVW_correl	-0.209623	0.0423278	7.33157e-07	random_IVW_correl	-0.209623	NA	NA	NA	NA	NA	NA	NA	NA	NA	NA	NA	NA	NA	NA	Whole_Blood
LMAN1	1	fixed_IVW_correl	0.198002	0.0400479	7.64862e-07	random_IVW_correl	0.198002	NA	NA	NA	NA	NA	NA	NA	NA	NA	NA	NA	NA	NA	NA	Whole_Blood
DDT	5	random_IVW_correl	-0.0622181	0.0126123	8.09145e-07	fixed_IVW_correl	-0.0622181	0.00994701	3.97617e-10	EGGER_correl	0.04493	0.0641336	0.483572	Weighted median	-0.0455132	0.0147874	0.0020851	Weighted mode	-0.0428712	0.0180008	0.075855	Whole_Blood
DHX58	2	fixed_IVW_correl	-0.0807871	0.0164694	9.3285e-07	random_IVW_correl	-0.0807871	0.0316813	0.0107724	NA	NA	NA	NA	NA	NA	NA	NA	NA	NA	NA	NA	Whole_Blood
ROGDI	2	fixed_IVW_correl	-0.0841946	0.0171756	9.4878e-07	random_IVW_correl	-0.0841946	0.0324332	0.00943335	NA	NA	NA	NA	NA	NA	NA	NA	NA	NA	NA	NA	Whole_Blood
MAP3K11	1	fixed_IVW_correl	0.147876	0.0303366	1.0909e-06	random_IVW_correl	0.147876	Inf	1	NA	NA	NA	NA	NA	NA	NA	NA	NA	NA	NA	NA	Whole_Blood
DAGLB	4	random_IVW_correl	-0.0505751	0.0104661	1.34975e-06	fixed_IVW_correl	-0.0505751	0.00946652	9.16607e-08	EGGER_correl	-0.0753468	0.0265465	0.00453544	Weighted median	-0.0515305	0.00928376	2.84687e-08	Weighted mode	-0.0535943	0.00948127	0.0109604	Whole_Blood
CTC-510F12.2	2	fixed_IVW_correl	-0.065717	0.0136564	1.49305e-06	random_IVW_correl	-0.065717	0.046455	0.157175	NA	NA	NA	NA	NA	NA	NA	NA	NA	NA	NA	NA	Whole_Blood
MARCH2	1	fixed_IVW_correl	0.101328	0.021108	1.58289e-06	random_IVW_correl	0.101328	Inf	1	NA	NA	NA	NA	NA	NA	NA	NA	NA	NA	NA	NA	Whole_Blood
RRP1B	1	fixed_IVW_correl	-0.249278	0.052325	1.89752e-06	random_IVW_correl	-0.249278	NA	NA	NA	NA	NA	NA	NA	NA	NA	NA	NA	NA	NA	NA	Whole_Blood
EIF2S2P3	1	fixed_IVW_correl	-0.0564066	0.0119187	2.21648e-06	random_IVW_correl	-0.0564066	NA	NA	NA	NA	NA	NA	NA	NA	NA	NA	NA	NA	NA	NA	Whole_Blood
GFPT1	2	fixed_IVW_correl	0.1202	0.0254143	2.24923e-06	random_IVW_correl	0.1202	0.0270241	8.67136e-06	NA	NA	NA	NA	NA	NA	NA	NA	NA	NA	NA	NA	Whole_Blood
GIT1	1	fixed_IVW_correl	0.121164	0.0258931	2.87721e-06	random_IVW_correl	0.121164	NA	NA	NA	NA	NA	NA	NA	NA	NA	NA	NA	NA	NA	NA	Whole_Blood
PWAS
gene	gene_name	zscore	effect_size	pvalue	var_g	pred_perf_r2	pred_perf_pval	pred_perf_qval	n_snps_used	n_snps_in_cov	n_snps_in_model
ENSG00000169174	PCSK9	12.7749	1.27438	2.26e-37	0.00168471	0.0452065	9.77e-75	NA	37	37	52
ENSG00000107562	CXCL12	7.79337	0.818102	6.52e-15	0.00110118	0.0205641	1.15e-34	NA	18	18	27
ENSG00000166033	HTRA1	-7.09708	-0.314499	1.27e-12	0.00661593	0.0382041	2.94e-63	NA	52	52	58
ENSG00000160712	IL6R	-7.0067	-0.0821854	2.44e-12	0.0864589	0.571957	0	NA	37	37	50
ENSG00000145384	FABP2	-6.65397	-0.198295	2.85e-11	0.0127981	0.326632	0	NA	16	16	38
ENSG00000288512	C1R	6.51485	0.190904	7.28e-11	0.0140318	0.0851771	7.77e-142	NA	25	25	32
ENSG00000182326	C1S	6.23263	0.0978097	4.59e-10	0.0475917	0.289837	0	NA	54	55	68
ENSG00000110243	APOA5	6.09504	0.149596	1.09e-09	0.0229222	0.219946	0	NA	12	12	17
ENSG00000284810	CTRB2	6.05634	0.173726	1.39e-09	0.0170495	0.42274	0	NA	43	43	57
ENSG00000173531	MST1	5.83989	0.0552549	5.22e-09	0.136869	0.520741	0	NA	64	64	74
ENSG00000138735	PDE5A	-5.81671	-0.24109	6e-09	0.00675637	0.120565	1.1e-203	NA	78	78	129
ENSG00000138735	PDE5A	-5.81671	-0.24109	6e-09	0.00675637	0.163488	4.19e-282	NA	78	78	129
ENSG00000151422	FER	-5.62824	-0.247894	1.82e-08	0.00643377	0.0304544	1.21e-50	NA	50	50	54
ENSG00000099810	MTAP	5.44747	4.6376	5.11e-08	1.69e-05	0.000734342	0.0120958	NA	1	1	4
ENSG00000109758	HGFAC	-5.44658	-0.0814869	5.13e-08	0.0565183	0.393152	0	NA	70	70	81
ENSG00000163359	COL6A3	5.44083	0.346895	5.3e-08	0.00313421	0.0340506	1.74e-56	NA	39	39	50
ENSG00000175573	C11orf68	5.24628	0.751396	1.55e-07	0.000674839	0.033943	2.6e-56	NA	23	23	26
ENSG00000175189	INHBC	5.07704	0.0495801	3.83e-07	0.116126	0.489749	0	NA	41	41	53
ENSG00000175189	INHBC	5.07704	0.0495801	3.83e-07	0.116126	0.00198222	9.14e-05	NA	41	41	53
ENSG00000177191	B3GNT8	-4.99924	-0.207591	5.76e-07	0.00731826	0.338821	0	NA	11	11	30
ENSG00000164047	CAMP	-4.94947	-0.706114	7.44e-07	0.000530481	0.00645459	4.99e-12	NA	33	33	35
ENSG00000077782	FGFR1	4.93148	0.196682	8.16e-07	0.00755776	0.0281154	7.47e-47	NA	38	38	42
ENSG00000156110	ADK	4.70903	0.557748	2.49e-06	0.000928308	0.00535274	2.96e-10	NA	34	35	41
ENSG00000127125	PPCS	4.6758	0.090492	2.93e-06	0.0311714	0.0982296	2.28e-164	NA	11	11	12
ENSG00000162267	ITIH3	4.67245	0.0632693	2.98e-06	0.0686764	0.291589	0	NA	46	46	51
ENSG00000103653	CSK	4.63615	0.281851	3.55e-06	0.00399601	0.0759994	3.51e-126	NA	14	14	24
ENSG00000163219	ARHGAP25	4.58166	0.192892	4.61e-06	0.00710667	0.0765956	3.41e-127	NA	40	40	57
ENSG00000165609	NUDT5	4.24762	0.756232	2.16e-05	0.000405021	0.00417574	2.36e-08	NA	5	5	9
ENSG00000257017	HP	-4.1532	-0.0553189	3.28e-05	0.0727966	0.253992	0	NA	91	91	140
ENSG00000257017	HP	-4.1532	-0.0553189	3.28e-05	0.0727966	0.369397	0	NA	91	91	140
ENSG00000163131	CTSS	-4.15281	-0.0759314	3.28e-05	0.0366806	0.21402	0	NA	35	35	45
ENSG00000115414	FN1	-4.13515	-0.853393	3.55e-05	0.000298906	0.0344911	3.34e-57	NA	13	13	25
PWMR
Aptamer_ID	Gene	nsnps	MR_method_1	beta_1	se_1	pval_1	MR_method_2	beta_2	se_2	pval_2	MR_method_3	beta_3	se_3	pval_3	MR_method_4	beta_4	se_4	pval_4	MR_method_5	beta_5	se_5	pval_5
5231_79_PCSK9_PCSK9	PCSK9	12	random_IVW_correl	0.256158	0.0256838	1.9908e-23	fixed_IVW_correl	0.256158	0.0180047	6.20641e-46	EGGER_correl	0.272756	0.0289021	0	Weighted median	0.262182	0.0222292	4.1679e-32	Weighted mode	0.267275	0.0252088	4.10812e-07
3796_79_ANGPTL4_ANGL4	ANGPTL4	1	fixed_IVW_correl	0.554885	0.0587502	3.5602e-21	random_IVW_correl	0.554885	NA	NA	NA	NA	NA	NA	NA	NA	NA	NA	NA	NA	NA	NA
2797_56_APOB_Apo_B	APOB	1	fixed_IVW_correl	0.652926	0.0750809	3.42881e-18	random_IVW_correl	0.652926	NA	NA	NA	NA	NA	NA	NA	NA	NA	NA	NA	NA	NA	NA
15602_43_IL6R_IL_6_sRa	IL6R	97	random_IVW_correl	-0.0280895	0.00507106	3.03899e-08	fixed_IVW_correl	-0.0280895	0.00380067	1.46091e-13	EGGER_correl	-0.0294445	0.00574029	2.90592e-07	Weighted median	-0.0408303	0.0054568	7.29398e-14	Weighted mode	-0.0414458	0.00578946	1.63462e-10
12370_30_APOF_Apo_F	APOF	11	random_IVW_correl	0.126228	0.0248628	3.83471e-07	fixed_IVW_correl	0.126228	0.0248628	3.83471e-07	EGGER_correl	0.143437	0.0344439	3.1223e-05	Weighted median	0.125997	0.0275051	4.63081e-06	Weighted mode	0.132199	0.0288009	0.000995101
11196_31_COL6A3_Collagen_alpha_3_VI_	COL6A3	1	fixed_IVW_correl	0.388071	0.0768745	4.46205e-07	random_IVW_correl	0.388071	Inf	1	NA	NA	NA	NA	NA	NA	NA	NA	NA	NA	NA	NA
16792_4_SIGLEC5_Siglec_5	SIGLEC5	115	random_IVW_correl	-0.0151145	0.00300854	5.06443e-07	fixed_IVW_correl	-0.0151145	0.00300854	5.06443e-07	EGGER_correl	-0.0157329	0.00488653	0.00128349	Weighted median	-0.0103168	0.0038341	0.00712783	Weighted mode	-0.0100264	0.00377963	0.00912235
8309_12_HYAL1_HYAL1	HYAL1	3	fixed_IVW_correl	0.175634	0.035508	7.56296e-07	random_IVW_correl	0.175634	0.0713256	0.0138002	EGGER_correl	-0.258311	0.263343	0.326647	Weighted median	0.158855	0.0378229	2.66949e-05	Weighted mode	0.155019	0.0407446	0.06266
5256_86_PDE5A_PDE5A	PDE5A	22	random_IVW_correl	-0.160079	0.0323989	7.77699e-07	fixed_IVW_correl	-0.160079	0.0204257	4.60899e-15	EGGER_correl	-0.113123	0.0412099	0.00605018	Weighted median	-0.153846	0.0225347	8.66565e-12	Weighted mode	-0.14952	0.0259897	1.03743e-05
9297_12_B3GNT8_B3GN8	B3GNT8	98	random_IVW_correl	-0.0421692	0.00859627	9.31761e-07	fixed_IVW_correl	-0.0421692	0.00430255	1.11504e-22	EGGER_correl	-0.0506914	0.00931555	5.28056e-08	Weighted median	-0.0383903	0.00881891	1.34178e-05	Weighted mode	-0.0387519	0.00839711	1.20441e-05
15449_33_TIMD4_TIM_4	TIMD4	25	random_IVW_correl	-0.0817754	0.016745	1.04176e-06	fixed_IVW_correl	-0.0817754	0.0161777	4.30775e-07	EGGER_correl	-0.0620208	0.0245459	0.0115129	Weighted median	-0.0825181	0.0181073	5.18461e-06	Weighted mode	-0.0842194	0.0185286	0.000131959
9834_62_ADH1B_ADH1B	ADH1B	1	fixed_IVW_correl	0.148368	0.030393	1.05193e-06	random_IVW_correl	0.148368	NA	NA	NA	NA	NA	NA	NA	NA	NA	NA	NA	NA	NA	NA
8221_19_MIF_MIF	MIF	2	fixed_IVW_correl	0.258799	0.0532197	1.15706e-06	random_IVW_correl	0.258799	0.0751657	0.000575193	NA	NA	NA	NA	NA	NA	NA	NA	NA	NA	NA	NA
15594_47_HTRA1_HTRA1	HTRA1	7	random_IVW_correl	-0.268864	0.0560362	1.60229e-06	fixed_IVW_correl	-0.268864	0.0349742	1.50063e-14	EGGER_correl	-0.181328	0.104282	0.0820671	Weighted median	-0.228834	0.0420942	5.44165e-08	Weighted mode	-0.196248	0.0647654	0.0230939
10835_25_A4GNT_A4GCT	A4GNT	1	fixed_IVW_correl	0.371171	0.0802199	3.71146e-06	random_IVW_correl	0.371171	NA	NA	NA	NA	NA	NA	NA	NA	NA	NA	NA	NA	NA	NA
17843_30_PPCS_PPCS	PPCS	2	fixed_IVW_correl	0.20288	0.0439504	3.90995e-06	random_IVW_correl	0.20288	0.0476643	2.07716e-05	NA	NA	NA	NA	NA	NA	NA	NA	NA	NA	NA	NA
18382_109_COMT_Catechol_O_methyltransferase	COMT	1	fixed_IVW_correl	-0.274383	0.0619151	9.35384e-06	random_IVW_correl	-0.274383	Inf	1	NA	NA	NA	NA	NA	NA	NA	NA	NA	NA	NA	NA
19150_20_PRPSAP2_KPRB	PRPSAP2	1	fixed_IVW_correl	-0.37023	0.0835629	9.39911e-06	random_IVW_correl	-0.37023	NA	NA	NA	NA	NA	NA	NA	NA	NA	NA	NA	NA	NA	NA
17698_15_WBP2_WBP2	WBP2	1	fixed_IVW_correl	0.451852	0.102667	1.07691e-05	random_IVW_correl	0.451852	NA	NA	NA	NA	NA	NA	NA	NA	NA	NA	NA	NA	NA	NA
5631_83_MLN_MOTI	MLN	63	random_IVW_correl	0.0404915	0.00937035	1.55155e-05	fixed_IVW_correl	0.0404915	0.00869496	3.21011e-06	EGGER_correl	0.0354905	0.0130346	0.00647316	Weighted median	0.0455803	0.00896989	3.74512e-07	Weighted mode	0.0441046	0.00887617	5.60015e-06
13242_134_SHANK3_SHAN3	SHANK3	44	random_IVW_correl	0.0459819	0.0106976	1.72095e-05	fixed_IVW_correl	0.0459819	0.0106976	1.72095e-05	EGGER_correl	0.0483234	0.0143275	0.000744158	Weighted median	0.0415241	0.0109495	0.000149238	Weighted mode	0.0434119	0.0116292	0.000551009
3484_60_AGT_Angiotensinogen	AGT	15	random_IVW_correl	0.0903713	0.0211322	1.89874e-05	fixed_IVW_correl	0.0903713	0.0211322	1.89874e-05	EGGER_correl	0.0944385	0.0319699	0.00313705	Weighted median	0.089491	0.0241586	0.000211964	Weighted mode	0.0887156	0.0239474	0.00235578
6408_2_INHBC_INHBC	INHBC	3	fixed_IVW_correl	0.189041	0.0448071	2.45399e-05	random_IVW_correl	0.189041	0.0500019	0.000156407	EGGER_correl	0.0984367	0.190127	0.604637	Weighted median	0.172622	0.0445373	0.000106234	Weighted mode	0.167955	0.0558215	0.0949858
18175_65_VAT1_VAT1	VAT1	1	fixed_IVW_correl	-0.32414	0.0776054	2.9567e-05	random_IVW_correl	-0.32414	Inf	1	NA	NA	NA	NA	NA	NA	NA	NA	NA	NA	NA	NA
