# Supplementary material for: Instrumental variable and colocalization analyses identify endotrophin and HTRA1 as potential therapeutic targets for coronary artery disease
Source: iScience. 2024 May 24;27(7):110104. doi: 10.1016/j.isci.2024.110104 (PMC11233907; doi:10.1016/j.isci.2024.110104)
Supplement: Table S7. Heterogeneity analysis and egger intercept test for MR Hits, related to Figure 2 [file mmc8.xlsx]

## Sheet: S7
Table S7: Heterogeneity Analysis and Egger Intercept Test for MR Hits
PWMR
Aptamer	Gene	Q_IVW	Q_pval_IVW	Q_MR Egger	Q_pval_MR Egger	egger_intercept	intercept_pval
8309_12_HYAL1_HYAL1	HYAL1	8.06992	0.0176864	3.117	0.0774793	0.109137	0.0939482
5256_86_PDE5A_PDE5A	PDE5A	52.8356	0.000145187	49.506	0.00026054	-0.00669999	0.145739
9297_12_B3GNT8_B3GN8	B3GNT8	387.203	2.61366e-36	384.282	3.91401e-36	0.00251246	0.226914
15449_33_TIMD4_TIM_4	TIMD4	25.7127	0.367903	24.5009	0.376522	-0.0031393	0.278562
15594_47_HTRA1_HTRA1	HTRA1	15.4025	0.0173467	13.9531	0.01591	-0.00837178	0.351607
5231_79_PCSK9_PCSK9	PCSK9	22.3841	0.0215607	21.2756	0.0192518	-0.0045185	0.383332
12370_30_APOF_Apo_F	APOF	9.93486	0.446226	9.38983	0.402095	-0.00297526	0.465099
5631_83_MLN_MOTI	MLN	72.0059	0.180499	71.6976	0.164375	0.0010218	0.593818
6408_2_INHBC_INHBC	INHBC	2.49063	0.28785	2.12997	0.144444	0.00774498	0.619106
15602_43_IL6R_IL_6_sRa	IL6R	170.903	3.9955e-06	170.721	3.06291e-06	0.000574463	0.713164
13242_134_SHANK3_SHAN3	SHANK3	36.2412	0.757407	36.1532	0.724582	-0.000520748	0.783078
3484_60_AGT_Angiotensinogen	AGT	9.00086	0.830996	8.93624	0.777742	-0.000867362	0.833083
16792_4_SIGLEC5_Siglec_5	SIGLEC5	93.0831	0.924428	93.0471	0.914579	0.00021331	0.863219
17843_30_PPCS_PPCS	PPCS	1.17615	0.278142	NA	NA	NA	NA
10835_25_A4GNT_A4GCT	A4GNT	NA	NA	NA	NA	NA	NA
11196_31_COL6A3_Collagen_alpha_3_VI_	COL6A3	NA	NA	NA	NA	NA	NA
17698_15_WBP2_WBP2	WBP2	NA	NA	NA	NA	NA	NA
18175_65_VAT1_VAT1	VAT1	NA	NA	NA	NA	NA	NA
18382_109_COMT_Catechol_O_methyltransferase	COMT	NA	NA	NA	NA	NA	NA
19150_20_PRPSAP2_KPRB	PRPSAP2	NA	NA	NA	NA	NA	NA
2797_56_APOB_Apo_B	APOB	NA	NA	NA	NA	NA	NA
3796_79_ANGPTL4_ANGL4	ANGPTL4	NA	NA	NA	NA	NA	NA
8221_19_MIF_MIF	MIF	1.99478	0.157842	NA	NA
9834_62_ADH1B_ADH1B	ADH1B	NA	NA	NA	NA
TWMR
Gene	Q_IVW	Q_pval_IVW	Q_MR Egger	Q_pval_MR Egger	egger_intercept	intercept_pval	Tissue
MARCH2	NA	NA	0	0	NA	NA	Artery_Aorta
ADAMTS7	NA	NA	0	0	NA	NA	Artery_Aorta
ADAMTSL4	7.72761	0.00543827	0	0	NA	NA	Artery_Aorta
ALDH2	NA	NA	0	0	NA	NA	Artery_Aorta
ARHGAP42	0.344791	0.557077	0	0	NA	NA	Artery_Aorta
ARHGEF26	NA	NA	0	0	NA	NA	Artery_Aorta
ARHGEF26-AS1	NA	NA	0	0	NA	NA	Artery_Aorta
ARL3	NA	NA	0	0	NA	NA	Artery_Aorta
ARNT	NA	NA	0	0	NA	NA	Artery_Aorta
ARVCF	NA	NA	0	0	NA	NA	Artery_Aorta
ATP1B1	NA	NA	0	0	NA	NA	Artery_Aorta
BCAR1	NA	NA	0	0	NA	NA	Artery_Aorta
BMP1	NA	NA	0	0	NA	NA	Artery_Aorta
BTBD16	NA	NA	0	0	NA	NA	Artery_Aorta
C4orf3	NA	NA	0	0	NA	NA	Artery_Aorta
CALCRL	NA	NA	0	0	NA	NA	Artery_Aorta
CCDC181	NA	NA	0	0	NA	NA	Artery_Aorta
CDC25A	NA	NA	0	0	NA	NA	Artery_Aorta
CDH13	NA	NA	0	0	NA	NA	Artery_Aorta
CELSR2	NA	NA	0	0	NA	NA	Artery_Aorta
CERS2	NA	NA	0	0	NA	NA	Artery_Aorta
CTD-2330K9.3	NA	NA	0	0	NA	NA	Artery_Aorta
CTSK	18.0677	2.13187e-05	0	0	NA	NA	Artery_Aorta
DAGLB	6.9066	0.00858784	0	0	NA	NA	Artery_Aorta
DHX36	NA	NA	0	0	NA	NA	Artery_Aorta
DHX58	NA	NA	0	0	NA	NA	Artery_Aorta
DMPK	NA	NA	0	0	NA	NA	Artery_Aorta
DMWD	NA	NA	0	0	NA	NA	Artery_Aorta
DNAH10OS	NA	NA	0	0	NA	NA	Artery_Aorta
DOCK9-AS2	1.8985	0.168246	0	0	NA	NA	Artery_Aorta
EFCAB5	NA	NA	0	0	NA	NA	Artery_Aorta
EIF2B2	NA	NA	0	0	NA	NA	Artery_Aorta
ESYT3	5.38223	0.0203429	0	0	NA	NA	Artery_Aorta
FAM117B	NA	NA	0	0	NA	NA	Artery_Aorta
FAM212A	NA	NA	0	0	NA	NA	Artery_Aorta
FCF1P2	NA	NA	0	0	NA	NA	Artery_Aorta
FER	0.815993	0.366354	0	0	NA	NA	Artery_Aorta
FES	NA	NA	0	0	NA	NA	Artery_Aorta
FGD6	NA	NA	0	0	NA	NA	Artery_Aorta
FHL3	NA	NA	0	0	NA	NA	Artery_Aorta
FHL5	NA	NA	0	0	NA	NA	Artery_Aorta
FIGN	NA	NA	0	0	NA	NA	Artery_Aorta
GGCX	19.0627	1.26492e-05	0	0	NA	NA	Artery_Aorta
GTF2IP12	1.81027	0.178475	0	0	NA	NA	Artery_Aorta
GUCY1A3	6.73882	0.00943372	0	0	NA	NA	Artery_Aorta
HAUS6	NA	NA	0	0	NA	NA	Artery_Aorta
HHIPL1	1.47291	0.224887	0	0	NA	NA	Artery_Aorta
HMBS	NA	NA	0	0	NA	NA	Artery_Aorta
INPP5B	0.102792	0.748504	0	0	NA	NA	Artery_Aorta
KIAA1462	2.49826	0.113972	0	0	NA	NA	Artery_Aorta
KLHL35	NA	NA	0	0	NA	NA	Artery_Aorta
LINC00310	NA	NA	0	0	NA	NA	Artery_Aorta
LINC00881	NA	NA	0	0	NA	NA	Artery_Aorta
LRP1	NA	NA	0	0	NA	NA	Artery_Aorta
MAP3K11	1.86471	0.172082	0	0	NA	NA	Artery_Aorta
MFGE8	NA	NA	0	0	NA	NA	Artery_Aorta
MORF4L1	NA	NA	0	0	NA	NA	Artery_Aorta
MRAS	4.44878	0.348664	4.41829	0.219695	-0.0010373	0.874064	Artery_Aorta
MRPS18AP1	NA	NA	0	0	NA	NA	Artery_Aorta
MRPS6	NA	NA	0	0	NA	NA	Artery_Aorta
MTAP	NA	NA	0	0	NA	NA	Artery_Aorta
MTHFD1L	NA	NA	0	0	NA	NA	Artery_Aorta
NBEAL1	NA	NA	0	0	NA	NA	Artery_Aorta
NECTIN2	NA	NA	0	0	NA	NA	Artery_Aorta
NEK9	NA	NA	0	0	NA	NA	Artery_Aorta
PDE5A	NA	NA	0	0	NA	NA	Artery_Aorta
PHACTR1	NA	NA	0	0	NA	NA	Artery_Aorta
POC1B	NA	NA	0	0	NA	NA	Artery_Aorta
POC1B-AS1	NA	NA	0	0	NA	NA	Artery_Aorta
PREX1	NA	NA	0	0	NA	NA	Artery_Aorta
PRKAR1A	11.6562	0.0006399	0	0	NA	NA	Artery_Aorta
RAB23	NA	NA	0	0	NA	NA	Artery_Aorta
RBM6	2.35794	0.124647	0	0	NA	NA	Artery_Aorta
RNF114	NA	NA	0	0	NA	NA	Artery_Aorta
RNF123	NA	NA	0	0	NA	NA	Artery_Aorta
RP11-252K23.2	13.8188	0.000201309	0	0	NA	NA	Artery_Aorta
RP11-33B1.1	13.0758	0.000299141	0	0	NA	NA	Artery_Aorta
RP11-378J18.8	NA	NA	0	0	NA	NA	Artery_Aorta
RP11-543C4.1	NA	NA	0	0	NA	NA	Artery_Aorta
RP11-548H18.2	NA	NA	0	0	NA	NA	Artery_Aorta
RP11-54A4.2	NA	NA	0	0	NA	NA	Artery_Aorta
RP11-588K22.2	4.48001	0.0342934	0	0	NA	NA	Artery_Aorta
RP11-950C14.10	NA	NA	0	0	NA	NA	Artery_Aorta
RP11-981P6.1	NA	NA	0	0	NA	NA	Artery_Aorta
RP1-253P7.4	NA	NA	0	0	NA	NA	Artery_Aorta
SEMA5A	1.52125	0.21743	0	0	NA	NA	Artery_Aorta
SF3A3	13.4511	0.000244859	0	0	NA	NA	Artery_Aorta
SLC37A4	NA	NA	0	0	NA	NA	Artery_Aorta
SLC5A3	NA	NA	0	0	NA	NA	Artery_Aorta
SNF8	NA	NA	0	0	NA	NA	Artery_Aorta
SNHG18	38.8319	3.69627e-09	8.2598	0.00405325	0.0805994	0.00110817	Artery_Aorta
SORBS2	NA	NA	0	0	NA	NA	Artery_Aorta
TCEA2	NA	NA	0	0	NA	NA	Artery_Aorta
TCF21	NA	NA	0	0	NA	NA	Artery_Aorta
THOC5	0.724763	0.981582	0.701871	0.951098	0.000820015	0.949465	Artery_Aorta
TMEM133	0.184469	0.66756	0	0	NA	NA	Artery_Aorta
TMEM136	NA	NA	0	0	NA	NA	Artery_Aorta
TRIM65	NA	NA	0	0	NA	NA	Artery_Aorta
UBA7	0.591074	0.442004	0	0	NA	NA	Artery_Aorta
UHRF1BP1	NA	NA	0	0	NA	NA	Artery_Aorta
UTP11	NA	NA	0	0	NA	NA	Artery_Aorta
VCL	0.0750768	0.784084	0	0	NA	NA	Artery_Aorta
WWP2	NA	NA	0	0	NA	NA	Artery_Aorta
ZNF827	NA	NA	0	0	NA	NA	Artery_Aorta
MARCH2	NA	NA	0	0	NA	NA	Artery_Coronary
AP000350.5	3.72137	0.155566	3.56163	0.0591297	0.00866185	0.7711	Artery_Coronary
AP000351.3	NA	NA	0	0	NA	NA	Artery_Coronary
AP000351.4	2.71772	0.0992397	0	0	NA	NA	Artery_Coronary
ARHGAP42	NA	NA	0	0	NA	NA	Artery_Coronary
ATP1B1	NA	NA	0	0	NA	NA	Artery_Coronary
BTBD16	NA	NA	0	0	NA	NA	Artery_Coronary
CARS2	NA	NA	0	0	NA	NA	Artery_Coronary
CDC25A	NA	NA	0	0	NA	NA	Artery_Coronary
CERS2	NA	NA	0	0	NA	NA	Artery_Coronary
DAGLB	NA	NA	0	0	NA	NA	Artery_Coronary
DDX59	NA	NA	0	0	NA	NA	Artery_Coronary
DHX58	NA	NA	0	0	NA	NA	Artery_Coronary
FHL3	NA	NA	0	0	NA	NA	Artery_Coronary
GTF2IP12	NA	NA	0	0	NA	NA	Artery_Coronary
HMBS	NA	NA	0	0	NA	NA	Artery_Coronary
MAP3K11	NA	NA	0	0	NA	NA	Artery_Coronary
MIF	3.31954	0.0684611	0	0	NA	NA	Artery_Coronary
MIF-AS1	4.24506	0.119728	1.01157	0.314527	0.142172	0.0729686	Artery_Coronary
MRAS	NA	NA	0	0	NA	NA	Artery_Coronary
NBEAL1	NA	NA	0	0	NA	NA	Artery_Coronary
NME7	NA	NA	0	0	NA	NA	Artery_Coronary
PHACTR1	NA	NA	0	0	NA	NA	Artery_Coronary
RBM6	NA	NA	0	0	NA	NA	Artery_Coronary
RNF114	NA	NA	0	0	NA	NA	Artery_Coronary
RNF123	NA	NA	0	0	NA	NA	Artery_Coronary
RP11-110I1.14	NA	NA	0	0	NA	NA	Artery_Coronary
RP11-252K23.2	NA	NA	0	0	NA	NA	Artery_Coronary
RP11-33B1.1	NA	NA	0	0	NA	NA	Artery_Coronary
RP11-378J18.8	NA	NA	0	0	NA	NA	Artery_Coronary
RP11-54A4.2	NA	NA	0	0	NA	NA	Artery_Coronary
RP11-92G12.3	NA	NA	0	0	NA	NA	Artery_Coronary
RP11-981P6.1	NA	NA	0	0	NA	NA	Artery_Coronary
RP1-253P7.4	NA	NA	0	0	NA	NA	Artery_Coronary
RP1-283K11.3	NA	NA	0	0	NA	NA	Artery_Coronary
SEMA5A	NA	NA	0	0	NA	NA	Artery_Coronary
SF3A3	NA	NA	0	0	NA	NA	Artery_Coronary
TARID	50.5457	1.16423e-12	0	0	NA	NA	Artery_Coronary
TMEM116	NA	NA	0	0	NA	NA	Artery_Coronary
TMEM133	NA	NA	0	0	NA	NA	Artery_Coronary
TRIM65	NA	NA	0	0	NA	NA	Artery_Coronary
UHRF1BP1	NA	NA	0	0	NA	NA	Artery_Coronary
AP000351.4	1.05443	0.304489	0	0	NA	NA	Liver
CCDC92	NA	NA	0	0	NA	NA	Liver
CELSR2	NA	NA	0	0	NA	NA	Liver
CTSK	NA	NA	0	0	NA	NA	Liver
DAGLB	NA	NA	0	0	NA	NA	Liver
DDT	3.09189	0.21311	1.67358	0.195779	0.0404954	0.29507	Liver
DDTL	4.90339	0.0861473	4.62004	0.0316005	0.0385737	0.716544	Liver
DDX59	NA	NA	0	0	NA	NA	Liver
GTF2IP12	NA	NA	0	0	NA	NA	Liver
HMBS	NA	NA	0	0	NA	NA	Liver
KB-226F1.2	5.27332	0.0716001	3.81116	0.0509121	0.0820207	0.386802	Liver
LPA	NA	NA	0	0	NA	NA	Liver
MST1	NA	NA	0	0	NA	NA	Liver
MXRA7	1.27484	0.258861	0	0	NA	NA	Liver
NME7	NA	NA	0	0	NA	NA	Liver
PSRC1	NA	NA	0	0	NA	NA	Liver
RBM6	NA	NA	0	0	NA	NA	Liver
RGS19	NA	NA	0	0	NA	NA	Liver
RP11-258F1.2	NA	NA	0	0	NA	NA	Liver
RP11-33B1.1	NA	NA	0	0	NA	NA	Liver
RP11-548H18.2	NA	NA	0	0	NA	NA	Liver
RP1-81D8.3	NA	NA	0	0	NA	NA	Liver
SLC22A3	NA	NA	0	0	NA	NA	Liver
SNHG18	30.0539	4.20198e-08	0	0	NA	NA	Liver
SORT1	NA	NA	0	0	NA	NA	Liver
TGFB1	NA	NA	0	0	NA	NA	Liver
TMEM116	NA	NA	0	0	NA	NA	Liver
UHRF1BP1	NA	NA	0	0	NA	NA	Liver
MARCH2	NA	NA	0	0	NA	NA	Whole_Blood
ALDH2	NA	NA	0	0	NA	NA	Whole_Blood
AP000350.5	7.11365	0.310465	7.10405	0.213016	0.00092109	0.928483	Whole_Blood
AS3MT	NA	NA	0	0	NA	NA	Whole_Blood
BCAR1	NA	NA	0	0	NA	NA	Whole_Blood
BSND	NA	NA	0	0	NA	NA	Whole_Blood
C4orf3	4.82648	0.0280258	0	0	NA	NA	Whole_Blood
C6orf106	NA	NA	0	0	NA	NA	Whole_Blood
CABIN1	NA	NA	0	0	NA	NA	Whole_Blood
CCDC92	2.43119	0.118942	0	0	NA	NA	Whole_Blood
CELSR2	NA	NA	0	0	NA	NA	Whole_Blood
CFDP1	NA	NA	0	0	NA	NA	Whole_Blood
CHP1	NA	NA	0	0	NA	NA	Whole_Blood
CTC-510F12.2	11.5715	0.0006697	0	0	NA	NA	Whole_Blood
CTSK	2.33555	0.311059	2.33012	0.126892	0.00196362	0.952472	Whole_Blood
DAGLB	3.66699	0.299742	0.878976	0.644366	0.0128624	0.268324	Whole_Blood
DDT	6.43074	0.169207	1.9346	0.586092	-0.0284458	0.0886122	Whole_Blood
DDX59	NA	NA	0	0	NA	NA	Whole_Blood
DHX58	3.70043	0.0543984	0	0	NA	NA	Whole_Blood
EIF2B2	NA	NA	0	0	NA	NA	Whole_Blood
EIF2S2P3	NA	NA	0	0	NA	NA	Whole_Blood
EIF6	2.24913	0.133689	0	0	NA	NA	Whole_Blood
FAM177B	NA	NA	0	0	NA	NA	Whole_Blood
FCHO1	1.85733	0.172934	0	0	NA	NA	Whole_Blood
FES	12.2258	0.000471341	0	0	NA	NA	Whole_Blood
GALNT4	NA	NA	0	0	NA	NA	Whole_Blood
GFPT1	1.13069	0.287627	0	0	NA	NA	Whole_Blood
GGCX	8.78327	0.0123805	4.59959	0.0319796	-0.0340231	0.162507	Whole_Blood
GIT1	NA	NA	0	0	NA	NA	Whole_Blood
GOLPH3L	NA	NA	0	0	NA	NA	Whole_Blood
HP	NA	NA	0	0	NA	NA	Whole_Blood
IL6R	NA	NA	0	0	NA	NA	Whole_Blood
KANK2	NA	NA	0	0	NA	NA	Whole_Blood
KLHL35	NA	NA	0	0	NA	NA	Whole_Blood
LIPA	1.35595	0.24424	0	0	NA	NA	Whole_Blood
LMAN1	NA	NA	0	0	NA	NA	Whole_Blood
LOXL4	NA	NA	0	0	NA	NA	Whole_Blood
LPL	NA	NA	0	0	NA	NA	Whole_Blood
MAP1S	NA	NA	0	0	NA	NA	Whole_Blood
MAP3K11	NA	NA	0	0	NA	NA	Whole_Blood
MAPKAPK5-AS1	NA	NA	0	0	NA	NA	Whole_Blood
MAT2A	NA	NA	0	0	NA	NA	Whole_Blood
MCL1	NA	NA	0	0	NA	NA	Whole_Blood
MIF-AS1	6.86282	0.231044	6.8491	0.14408	0.00128321	0.918462	Whole_Blood
MRPS6	NA	NA	0	0	NA	NA	Whole_Blood
NEK9	NA	NA	0	0	NA	NA	Whole_Blood
NME7	NA	NA	0	0	NA	NA	Whole_Blood
NT5C2	0.458359	0.498392	0	0	NA	NA	Whole_Blood
PCSK9	0.704683	0.401215	0	0	NA	NA	Whole_Blood
PECAM1	NA	NA	0	0	NA	NA	Whole_Blood
POC1B	NA	NA	0	0	NA	NA	Whole_Blood
PRKD2	1.54079	0.67289	1.10471	0.575591	-0.00454385	0.623581	Whole_Blood
PSRC1	NA	NA	0	0	NA	NA	Whole_Blood
ROGDI	3.56578	0.0589822	0	0	NA	NA	Whole_Blood
RP11-110I1.14	NA	NA	0	0	NA	NA	Whole_Blood
RP11-186N15.3	NA	NA	0	0	NA	NA	Whole_Blood
RP11-33B1.1	0.0656568	0.797769	0	0	NA	NA	Whole_Blood
RP11-54A4.2	NA	NA	0	0	NA	NA	Whole_Blood
RPSAP22	NA	NA	0	0	NA	NA	Whole_Blood
RRP1B	NA	NA	0	0	NA	NA	Whole_Blood
SCARB1	NA	NA	0	0	NA	NA	Whole_Blood
SF3A3	9.60492	0.00820951	0.0496237	0.823719	-0.025801	0.491075	Whole_Blood
SIPA1	NA	NA	0	0	NA	NA	Whole_Blood
SREBF1	NA	NA	0	0	NA	NA	Whole_Blood
SSH2	NA	NA	0	0	NA	NA	Whole_Blood
STN1	NA	NA	0	0	NA	NA	Whole_Blood
TAF1A	NA	NA	0	0	NA	NA	Whole_Blood
TMEM106B	NA	NA	0	0	NA	NA	Whole_Blood
TMEM116	NA	NA	0	0	NA	NA	Whole_Blood
UBA7	2.6407	0.104158	0	0	NA	NA	Whole_Blood
UBE2Z	NA	NA	0	0	NA	NA	Whole_Blood
UHRF1BP1	9.57653	0.00832688	8.1048	0.00441482	-0.0209503	0.472141	Whole_Blood
UTP11	NA	NA	0	0	NA	NA	Whole_Blood
XPO6	NA	NA	0	0	NA	NA	Whole_Blood
