# Supplementary material for: Instrumental variable and colocalization analyses identify endotrophin and HTRA1 as potential therapeutic targets for coronary artery disease
Source: iScience. 2024 May 24;27(7):110104. doi: 10.1016/j.isci.2024.110104 (PMC11233907; doi:10.1016/j.isci.2024.110104)
Supplement: Table S8. Colocalization analysis for MR/TWAS/PWAS hits, related to Figures 2 and 3 [file mmc9.xlsx]

## Sheet: S8
Table S8: Colocalization Analysis for MR/TWAS/PWAS Hits
gene	nsnps	H0	H1	H2	H3	H4	credible_set_coloc	H4>0.7	Max_Caviar	credible_set_caviar	eCAVIAR_0.01	Phase I Test	coloc or CAVIAR	Neither coloc or eCAVIAR
PCSK9	3502	6.94727e-62	7.19358e-25	1.93152e-40	2.76526e-12	1	rs11591147	TRUE	1	rs11591147	TRUE	ARIC PWAS	TRUE	FALSE
CSK	1874	4.89191e-107	0.0102886	2.18594e-107	0.00262328	0.987088	rs34933034	TRUE	0.0972793	rs34933034 rs12442901 rs4886629	TRUE	ARIC PWAS	TRUE	FALSE
HGFAC	2808	0	0.0028518	0	0.026532	0.970616	rs2498323	TRUE	0.0673291	rs2498323 rs36205397	TRUE	ARIC PWAS	TRUE	FALSE
FN1	2755	1.45726e-59	1.13572e-13	4.18023e-48	0.0306401	0.96936	rs1250259 rs1250258	TRUE	0.0533289	rs1250259 rs1250258 rs1250232 rs1250229 rs1250231 rs3910516 rs1250247	TRUE	ARIC PWAS	TRUE	FALSE
COL6A3	3374	8.83284e-35	0.0109332	3.13481e-34	0.036898	0.952169	rs1050785	TRUE	0.0543975	rs1050785 rs12052878 rs11677932	TRUE	ARIC PWAS	TRUE	FALSE
INHBC	1574	0	0.00498687	0	0.11177	0.883243	rs2229357 rs3741414	TRUE	0.0289331	rs2229357 rs73119306 rs3741414	TRUE	ARIC PWAS	TRUE	FALSE
HTRA1	3307	2.77812e-24	0.000183674	1.0538e-20	0.696107	0.303709	rs12220862 rs7074542 rs7095410 rs11200571 rs35444643	FALSE	0.0793595	rs61871680	TRUE	ARIC PWAS	TRUE	FALSE
ITIH3	2035	0	0.00260553	0	0.90689	0.0905048	rs2535629	FALSE	0.0109569	rs2535629 rs4481150	TRUE	ARIC PWAS	TRUE	FALSE
IL6R	2154	0	8.19918e-10	0	0.955687	0.0443127	rs4129267	FALSE	0.0181736	rs2228145 rs4129267	TRUE	ARIC PWAS	TRUE	FALSE
C1S	2234	0	1.10016e-06	0	0.0184465	0.981552	rs12146727	TRUE	0.00369457	rs146111161 rs143703503 rs4963512 rs2269359 rs9737890 rs7138740	FALSE	ARIC PWAS	TRUE	FALSE
C1R	2320	6.20317e-137	1.35845e-06	1.15078e-132	0.0232478	0.976751	rs10849546 rs12371227 rs12146727	TRUE	0.0067174	rs146111161 rs11064303 rs143703503 rs870849 rs116975956 rs4963512 rs11064306 rs7959658 rs117083332 rs11064323 rs147161664 rs7956085 rs144116100 rs11064316 rs10444482 rs7303399 rs73047807 rs2886271 rs12322604 rs143238956 rs28920169 rs61916277 rs1047776 rs11612 rs10774439 rs12229469 rs11539543 rs60949067 rs7132970 rs112445513 rs11064281 rs10129013 rs78742502 rs11064272 rs11539542 rs11833796 rs11310…	FALSE	ARIC PWAS	TRUE	FALSE
FER	3335	2.80254e-35	7.46288e-06	2.02686e-31	0.0520774	0.947915	rs71592765 rs113792119 rs79536589 rs76325227 rs112949822 rs77630811 rs112472930 rs79980741 rs79243757 rs77844865 rs111636466 rs112828293 rs79621178 rs79001324 rs77606373 rs113193866 rs79409628 rs111465548 rs78633399 rs113728457 rs75815475 rs78492167 rs78071167	TRUE	0.00200477	rs71592765 rs77844865 rs79536589 rs113792119 rs111636466 rs112949822 rs76325227 rs79243757 rs77630811 rs112472930 rs79980741 rs112828293 rs78492167 rs79001324 rs79621178 rs77606373 rs113193866 rs79409628 rs111465548 rs113728457 rs78633399 rs75815475 rs75271047 rs75955236 rs78071167	FALSE	ARIC PWAS	TRUE	FALSE
PPCS	2308	1.30444e-165	0.00365229	3.92994e-164	0.108258	0.88809	rs4660635 rs1011809	TRUE	0.00780483	rs4660635 rs1011809 rs12404583 rs915331 rs12043783 rs1572318 rs915328 rs10890200 rs11210653 rs10437062 rs10890198 rs11210649 rs7529295 rs11799356 rs4660227 rs67958936 rs114786332 rs6656054 rs7513968 rs6665722 rs11806264 rs1335577 rs6669993 rs61664297 rs9787162 rs11210663 rs12023262 rs10158003 rs113965539 rs12407834 rs7534105 rs6660634 rs12405571 rs12041177 rs1160468	FALSE	ARIC PWAS	TRUE	FALSE
ANGPTL4	6003	5.97277e-45	1.34603e-17	8.87462e-31	8.07773e-13	1	rs116843064	TRUE	1	rs116843064	TRUE	deCODE PWMR	TRUE	FALSE
PCSK9	6454	4.17404e-129	7.19358e-25	1.16049e-107	2.76521e-12	1	rs11591147	TRUE	1	rs11591147	TRUE	deCODE PWMR	TRUE	FALSE
COL6A3	6581	3.37008e-11	0.00406077	1.25718e-10	0.0131828	0.982756	rs11677932 rs6759927 rs13032404 rs12052878 rs7580831	TRUE	0.0362995	rs11677932 rs6759927 rs12052878 rs13032404 rs7580831 rs2029998	TRUE	deCODE PWMR	TRUE	FALSE
ADH1B	6173	4.2692e-08	0.00186453	2.95209e-06	0.127188	0.870945	rs1229984	TRUE	0.0698388	rs1229984	TRUE	deCODE PWMR	TRUE	FALSE
HTRA1	6057	6.43489e-24	3.60648e-05	2.47968e-20	0.13725	0.862714	rs61871680	TRUE	0.757811	rs61871680	TRUE	deCODE PWMR	TRUE	FALSE
IL6R	4254	0	8.15502e-10	0	0.95055	0.0494501	rs12126142	FALSE	0.0159668	rs61812598 rs12133641	TRUE	deCODE PWMR	TRUE	FALSE
SHANK3	3942	0	0.769239	0	0.228039	0.00272155	rs9616906 rs13053850	FALSE	0.0191251	rs6009946	TRUE	deCODE PWMR	TRUE	FALSE
APOB	5357	2.51552e-21	4.20957e-14	3.24527e-09	0.0524125	0.947588	rs515135 rs581411 rs563290 rs541041 rs548145 rs668948 rs562338	TRUE	0.00436117	rs515135 rs581411 rs563290 rs541041 rs562338 rs548145 rs668948 rs580889	FALSE	deCODE PWMR	TRUE	FALSE
PRPSAP2	3058	1.78183e-08	0.0442398	1.43854e-08	0.0338727	0.921887	rs11078421 rs8073236 rs4328505 rs67735616 rs9916802 rs3764444	TRUE	0.00661636	rs11078421 rs8073236 rs4328505 rs3764444 rs9916802 rs67735616 rs8077775	FALSE	deCODE PWMR	TRUE	FALSE
PPCS	4631	3.45157e-31	0.00567016	1.06144e-29	0.172728	0.821601	rs1011809 rs4660635 rs915331 rs114786332 rs11210646 rs12404583 rs11210653 rs6656344 rs6665969 rs2152314 rs1813507 rs4584433 rs7526123 rs2275116 rs7534105 rs12046461 rs6660634 rs2275117 rs10890198 rs12041177 rs12405545 rs6656054 rs12039696 rs6669993 rs4525078 rs6665722 rs928651 rs7513968 rs4353137 rs10437062 rs11806264 rs6600408 rs10158003 rs11805616 rs11799356 rs4660227 rs915328 rs11210663 rs1240…	TRUE	0.000392888	rs1011809 rs4660635 rs915331 rs114786332 rs12404583 rs11210653 rs11210646 rs6656344 rs1572318 rs2152314 rs6665969 rs4584433 rs7526123 rs1813507 rs2275116 rs12405545 rs7534105 rs12046461 rs2275117 rs6660634 rs10890198 rs6656054 rs12043783 rs12041177 rs4525078 rs12039696 rs6665722 rs7513968 rs6669993 rs11806264 rs928651 rs4353137 rs11799356 rs10437062 rs6600408 rs10158003 rs4660227 rs915328 rs11210…	FALSE	deCODE PWMR	TRUE	FALSE
APOF	3732	3.25125e-97	0.0448468	1.45066e-96	0.198586	0.756567	rs2020854 rs11575234 rs141113285 rs182963805 rs181006907 rs2066818 rs57870697 rs117779516 rs773664 rs75598973 rs2066819 rs11575229 rs11575224 rs703830 rs11575232 rs2695789 rs57367440 rs3832805 rs2695788 rs773665 rs1274493 rs11575231 rs35157967 rs2695782 rs34111839 rs148874097 rs2371494 rs773652 rs2643626 rs111492967 rs2629447 rs2066808 rs184104056 rs41392645 rs78149779 rs77447765 rs140488289 rs26…	TRUE	0.00143996	rs2020854 rs11575234 rs116934693 rs2695788 rs10876882 rs57870697 rs117779516 rs2643626 rs11575229 rs75598973 rs2066819 rs11575224 rs11575232 rs57367440 rs11575231 rs773664 rs148874097 rs703830 rs2695789 rs773665 rs1274493 rs2066818 rs2695782 rs2371494 rs2629447 rs773652 rs111492967 rs2066808 rs182963805 rs2643623 rs184104056 rs116849218 rs79436528 rs79824801 rs77853814 rs11171803 rs41392645 rs230…	FALSE	deCODE PWMR	TRUE	FALSE
ADAMTS7	3028	1.84682e-58	2.15725e-38	8.44631e-22	0.096854	0.903146	rs7173743 rs4344704	TRUE	0.0304701	rs7173743 rs4344704 rs11637783 rs5029904 rs12903542 rs12903249 rs4438276 rs12232282 rs28580532 rs28694044 rs4132786 rs4439728 rs4420501	TRUE	GTEx TWAS or TWMR (Artery_Aorta)	TRUE	FALSE
ADAMTSL4	2042	6.4241e-24	1.30601e-08	4.9181e-16	0.999845	0.000155294	rs6693567	FALSE	0.0991341	rs6693567	TRUE	GTEx TWAS or TWMR (Artery_Aorta)	TRUE	FALSE
ARHGAP42	3627	3.3103e-28	1.19818e-08	3.15831e-22	0.00945056	0.990549	rs604723	TRUE	0.0988816	rs604723 rs1216743 rs633185	TRUE	GTEx TWAS or TWMR (Artery_Aorta)	TRUE	FALSE
ARVCF	3540	2.96442e-35	0.000112484	1.4183e-32	0.051921	0.947967	rs9606203 rs2238792 rs756653 rs2238784 rs2238787 rs1034564 rs9606204 rs2238786	TRUE	0.0108341	rs9606203 rs2238792 rs756653 rs2238784 rs2238787 rs71313932 rs1034564 rs71313931 rs9606204 rs2238786 rs12628032 rs758374 rs2240716	TRUE	GTEx TWAS or TWMR (Artery_Aorta)	TRUE	FALSE
ATG9B	3494	2.41453e-27	8.51344e-28	0.0143246	0.00308557	0.98259	rs3918226	TRUE	0.0802267	rs3918226	TRUE	GTEx TWAS or TWMR (Artery_Aorta)	TRUE	FALSE
BAG2	1484	2.4858e-09	2.57828e-09	0.457849	0.474747	0.0674039	rs223295 rs11752218 rs223293 rs71564886 rs369475 rs13194005 rs11752964 rs71566847 rs71566846 rs34316771 rs13197168 rs106782 rs79471637 rs71566848 rs13210602 rs13210603 rs13197375 rs113857867 rs13210513 rs13202171 rs35060539 rs1330630 rs17683360 rs223292 rs13196690 rs9475818 rs10949016	FALSE	0.0110445	rs9475818 rs10949016 rs7757492 rs9367716 rs9396267 rs9396266 rs9370571 rs9382695 rs6459182 rs1013146 rs9349850 rs223295 rs223293 rs369475 rs106782 rs1013147 rs223292 rs34316771 rs12191844 rs79471637	TRUE	GTEx TWAS or TWMR (Artery_Aorta)	TRUE	FALSE
CALCRL	2468	1.53008e-16	0.000382906	1.78339e-14	0.0427158	0.956901	rs62172372 rs13417165 rs13384908 rs62172472	TRUE	0.0133959	rs62172372 rs13417165 rs13384908 rs62172472 rs17705966 rs10207431 rs17576323	TRUE	GTEx TWAS or TWMR (Artery_Aorta)	TRUE	FALSE
CDH13	5782	8.99046e-31	8.52374e-14	2.10976e-20	2.39805e-07	1	rs7500448	TRUE	0.983797	rs7500448	TRUE	GTEx TWAS or TWMR (Artery_Aorta)	TRUE	FALSE
CETP	3495	7.26711e-08	3.09964e-07	0.00796289	0.0320441	0.959993	rs12446515 rs36229491 rs17231506 rs3764261 rs56156922 rs183130 rs247617	TRUE	0.0126287	rs12446515 rs17231506 rs3764261 rs56156922 rs183130 rs247617 rs247616 rs12149545 rs56228609	TRUE	GTEx TWAS or TWMR (Artery_Aorta)	TRUE	FALSE
DGKQ	3617	6.37763e-53	0.0373122	1.01222e-52	0.057409	0.905279	rs3733346	TRUE	0.0234597	rs3733346 rs1377586 rs3733349 rs4690196 rs4690229	TRUE	GTEx TWAS or TWMR (Artery_Aorta)	TRUE	FALSE
FES	3213	1.24579e-35	4.0673e-27	2.13318e-09	0.695843	0.304157	rs2521501 rs1894400 rs7497304 rs4932373	FALSE	0.0226544	rs1894400 rs7497304 rs4932373 rs2521501 rs35346340 rs10744971	TRUE	GTEx TWAS or TWMR (Artery_Aorta)	TRUE	FALSE
FGD6	4093	3.80439e-23	1.85329e-12	1.38614e-11	0.674599	0.325401	rs4762452 rs7977311	FALSE	0.0231906	rs9919687 rs7954260 rs12578168 rs4762452 rs7977311 rs11107903 rs12817989 rs11107900 rs11107909 rs11107904 rs12372152 rs11107908	TRUE	GTEx TWAS or TWMR (Artery_Aorta)	TRUE	FALSE
FHL3	2774	5.54404e-57	2.10545e-07	8.0558e-52	0.0286506	0.971349	rs67631072	TRUE	0.0471771	rs67631072 rs4360494	TRUE	GTEx TWAS or TWMR (Artery_Aorta)	TRUE	FALSE
GGCX	3292	5.85995e-51	1.35209e-26	9.68286e-27	0.0203824	0.979618	rs10176176 rs6743030 rs10179195 rs10175792 rs1446668 rs3755014 rs3755015 rs6731005 rs1078004	TRUE	0.0439351	rs10176176 rs6743030 rs10179195 rs10175792 rs1446668 rs3755014 rs3755015 rs6731005 rs1078004 rs6705971 rs6738645 rs6547621 rs12473819 rs7605975	TRUE	GTEx TWAS or TWMR (Artery_Aorta)	TRUE	FALSE
HAUS6	3981	2.58949e-08	0.00161215	2.23145e-06	0.137202	0.861183	rs7027346 rs13287117 rs4977492 rs12003940	TRUE	0.017267	rs7027346 rs13287117 rs4977492 rs12003940 rs6475314 rs6475315 rs7037772 rs9406758 rs10811097	TRUE	GTEx TWAS or TWMR (Artery_Aorta)	TRUE	FALSE
HHIPL1	2912	1.76141e-26	6.50376e-20	1.09495e-08	0.0385063	0.961494	rs35911833 rs36033161 rs12893887 rs12880985 rs12589575 rs11623755 rs9788497	TRUE	0.027558	rs35911833 rs10139550 rs12893887 rs11623755 rs12880985 rs36033161 rs9788497 rs7158073 rs12589575 rs8014986 rs11160538 rs1958320 rs17562391 rs7145262	TRUE	GTEx TWAS or TWMR (Artery_Aorta)	TRUE	FALSE
KCNE2	2571	9.60523e-44	5.71359e-42	0.000106263	0.00432984	0.995564	rs28451064	TRUE	0.162434	rs28451064 rs9305545 rs9980618	TRUE	GTEx TWAS or TWMR (Artery_Aorta)	TRUE	FALSE
KIAA1462	3587	3.19785e-43	6.70781e-17	4.76715e-27	0.99996	4.00429e-05	rs9337951	FALSE	0.797252	rs9337951	TRUE	GTEx TWAS or TWMR (Artery_Aorta)	TRUE	FALSE
KLHL35	2356	3.76771e-32	1.06231e-08	3.54668e-24	0.99999	1.02952e-05	rs2508619 rs565976 rs3018101 rs693870 rs478668	FALSE	0.0180215	rs2508619 rs565976 rs3018101 rs693870 rs478668 rs6592609 rs11236430 rs2508620 rs571632	TRUE	GTEx TWAS or TWMR (Artery_Aorta)	TRUE	FALSE
LINC00310	2451	4.01357e-44	8.55723e-41	4.44024e-05	0.0928549	0.907101	rs28451064	TRUE	0.0924623	rs9305545 rs28451064 rs9976596	TRUE	GTEx TWAS or TWMR (Artery_Aorta)	TRUE	FALSE
LINC00881	2911	3.04247e-08	0.000192124	8.84911e-06	0.0539882	0.945811	rs4266144 rs4561781 rs56237906 rs4368453 rs12487629	TRUE	0.0169346	rs4266144 rs4561781 rs56237906 rs4368453 rs12487629 rs4325879	TRUE	GTEx TWAS or TWMR (Artery_Aorta)	TRUE	FALSE
LIPA	3537	1.43825e-24	9.78164e-24	0.00399727	0.0252442	0.970758	rs1051338 rs1332327 rs2246828	TRUE	0.0225556	rs1051338 rs1332327 rs2246828 rs2250781 rs2246949 rs1412444 rs2250644 rs2243547 rs2250398 rs1412445 rs2246942 rs2246941 rs1332328	TRUE	GTEx TWAS or TWMR (Artery_Aorta)	TRUE	FALSE
LRP1	1819	3.16825e-06	0.00415525	7.44743e-05	0.0958753	0.899892	rs11172113	TRUE	0.253867	rs11172113	TRUE	GTEx TWAS or TWMR (Artery_Aorta)	TRUE	FALSE
MAN2A2	3216	1.10181e-28	2.38931e-27	0.0188665	0.40798	0.573154	rs7177338 rs2521501 rs7183988 rs11539637 rs8039305 rs6224 rs1894400 rs7497304	FALSE	0.0127595	rs2521501 rs1894400 rs7497304 rs4932373 rs35346340 rs6227 rs7183988 rs7177338 rs8032315 rs2071410 rs10744971 rs12906125 rs11539637 rs8027450 rs2521498 rs8039305 rs6224	TRUE	GTEx TWAS or TWMR (Artery_Aorta)	TRUE	FALSE
MORF4L1	3029	1.09148e-42	4.08559e-39	4.99182e-06	0.0167186	0.983276	rs7173743 rs4344704	TRUE	0.0331304	rs7173743 rs4344704 rs11637783 rs4438276 rs12232282 rs28580532 rs28694044 rs4132786 rs4439728 rs4420501 rs11072812	TRUE	GTEx TWAS or TWMR (Artery_Aorta)	TRUE	FALSE
MRAS	1833	3.81615e-124	1.11024e-14	7.19346e-112	0.018966	0.981034	rs13324341	TRUE	0.100152	rs13324341 rs12695685 rs2347252 rs185244 rs2291127 rs34905952 rs1199338 rs2306374 rs9872754 rs13096934 rs13083299 rs9848655	TRUE	GTEx TWAS or TWMR (Artery_Aorta)	TRUE	FALSE
MRPS6	2302	1.35064e-45	1.91944e-42	1.49422e-06	0.000123741	0.999875	rs28451064	TRUE	0.653449	rs28451064	TRUE	GTEx TWAS or TWMR (Artery_Aorta)	TRUE	FALSE
PHACTR1	2655	1.19713e-116	1.56899e-109	2.22608e-10	0.000919402	0.999081	rs9349379	TRUE	0.55271	rs9349379	TRUE	GTEx TWAS or TWMR (Artery_Aorta)	TRUE	FALSE
PRKD2	2946	5.75978e-11	0.0181968	6.87015e-11	0.0197807	0.962023	rs425105 rs313839 rs402072 rs60652743	TRUE	0.0126864	rs425105 rs313839 rs402072 rs60652743 rs160544 rs113374757 rs313841 rs443081 rs432157 rs56010181	TRUE	GTEx TWAS or TWMR (Artery_Aorta)	TRUE	FALSE
RAB23	1385	3.71109e-12	5.40006e-09	0.00068353	0.994603	0.00471317	rs9475818 rs10949016 rs9367716 rs7757492	FALSE	0.0223805	rs9475818 rs10949016 rs9367716 rs7757492 rs6459182 rs9396267 rs9370571 rs9382695	TRUE	GTEx TWAS or TWMR (Artery_Aorta)	TRUE	FALSE
RNF114	2966	8.49975e-14	0.01942	1.66025e-13	0.0360441	0.944536	rs479007 rs2769980 rs4809766 rs587648	TRUE	0.0104904	rs479007 rs2769980 rs4809766 rs587648 rs624647 rs723593 rs6067295 rs4810993 rs4809767 rs683954 rs6091074 rs652217 rs6020137 rs17785895 rs6020156 rs610304 rs589700 rs645182 rs517501 rs559883 rs2646741 rs662708 rs601849 rs620204 rs6067245 rs6067236 rs113947301 rs682749 rs6067237 rs7265473 rs138175892 rs6067235 rs78787837 rs13433154 rs6067238 rs78585927 rs6095677	TRUE	GTEx TWAS or TWMR (Artery_Aorta)	TRUE	FALSE
RP11-378J18.8	2825	4.52574e-69	1.39432e-31	1.33039e-39	0.0390657	0.960934	rs17163363 rs35158675 rs10495198 rs17465637 rs2291834 rs2291832 rs28709375 rs1133220 rs17011681 rs2133189 rs35700460 rs17163360	TRUE	0.0140944	rs17163363 rs35158675 rs2291834 rs10495198 rs17465637 rs2291832 rs28709375 rs1133220 rs17011681 rs2133189 rs35700460 rs17163360 rs4575092 rs35626308 rs17163358 rs2133187	TRUE	GTEx TWAS or TWMR (Artery_Aorta)	TRUE	FALSE
SLC5A3	2340	8.08673e-45	1.92956e-42	8.94639e-06	0.000134976	0.999856	rs28451064	TRUE	0.652887	rs28451064	TRUE	GTEx TWAS or TWMR (Artery_Aorta)	TRUE	FALSE
TCEA2	2441	1.04079e-09	0.0132311	1.75669e-09	0.0203993	0.96637	rs6062343 rs6062344 rs4408777 rs6090040	TRUE	0.0265182	rs6062343 rs4408777 rs6062344 rs6090040 rs8126001 rs12625329 rs8121509	TRUE	GTEx TWAS or TWMR (Artery_Aorta)	TRUE	FALSE
TCF21	2807	4.08353e-29	2.4543e-25	3.84301e-06	0.0211397	0.978857	rs2327429 rs2327426 rs1535616 rs7752775 rs10457618 rs12207772	TRUE	0.0733781	rs2327429 rs2327426 rs1535616 rs7752775 rs10457618 rs12207772 rs34523729 rs12192720 rs17062991 rs1832181 rs13218281 rs2105092 rs12194592	TRUE	GTEx TWAS or TWMR (Artery_Aorta)	TRUE	FALSE
THOC5	2649	1.12573e-263	0.0319686	1.18837e-262	0.336213	0.631819	rs5763300	FALSE	0.0130495	rs2302141 rs5763300	TRUE	GTEx TWAS or TWMR (Artery_Aorta)	TRUE	FALSE
TMEM133	3842	2.54772e-25	1.12241e-08	2.43073e-19	0.00872614	0.991274	rs604723 rs633185	TRUE	0.08975	rs604723 rs633185 rs1216743	TRUE	GTEx TWAS or TWMR (Artery_Aorta)	TRUE	FALSE
TWIST1	3779	7.36678e-20	1.69048e-19	0.00562729	0.0109463	0.983426	rs2107595 rs57301765	TRUE	0.0519222	rs2107595 rs57301765	TRUE	GTEx TWAS or TWMR (Artery_Aorta)	TRUE	FALSE
UTP11	2764	1.44952e-12	2.69607e-07	2.10623e-07	0.0372499	0.96275	rs4360494 rs67631072	TRUE	0.0192208	rs4360494 rs67631072 rs72661887 rs17465651 rs11485595 rs11210825 rs11583126 rs11210866 rs12044531 rs12569027 rs12024166 rs11210842 rs28605759 rs28380108 rs28470722 rs871524 rs28391281 rs28673728 rs34655914 rs35267671 rs17465420	TRUE	GTEx TWAS or TWMR (Artery_Aorta)	TRUE	FALSE
WWP2	2218	1.37538e-14	0.00203076	7.45669e-14	0.00903197	0.988937	rs62053262 rs77870048	TRUE	0.0898374	rs62053262 rs77870048	TRUE	GTEx TWAS or TWMR (Artery_Aorta)	TRUE	FALSE
ZNF827	2568	4.54816e-11	4.68325e-05	2.37928e-08	0.0225446	0.977408	rs13124853 rs4835259 rs988163 rs10004823 rs12646870 rs4345206	TRUE	0.0182485	rs13124853 rs4835259 rs988163 rs12646870 rs10004823 rs4345206 rs1979974 rs13120596 rs17020769 rs1507928 rs10024759 rs4835266 rs7662069 rs10006310 rs7662070	TRUE	GTEx TWAS or TWMR (Artery_Aorta)	TRUE	FALSE
ZPR1	3787	1.73594e-11	1.47372e-11	0.122511	0.102456	0.775034	rs964184	TRUE	0.0124131	rs964184	TRUE	GTEx TWAS or TWMR (Artery_Aorta)	TRUE	FALSE
ARHGEF26	3279	1.26952e-15	1.41981e-09	1.48086e-07	0.163945	0.836055	rs357488 rs357487 rs357482 rs398512 rs357494 rs453699 rs447429 rs401162 rs357506 rs2596629 rs2689330 rs450115 rs407060 rs437396 rs357480 rs357476 rs357471 rs454837 rs357466 rs357465 rs357479 rs365119 rs449361 rs357477 rs1713815 rs1657621 rs1713807 rs1727945 rs242577 rs357468 rs357473 rs357499 rs2695845 rs1727947 rs357498 rs1713810 rs1727949 rs357495 rs436852 rs357497 rs1727948 rs1713813 rs1713822…	TRUE	0.00043889	rs357488 rs357487 rs357482 rs398512 rs357494 rs453699 rs447429 rs401162 rs357506 rs2596629 rs2689330 rs450115 rs1713815 rs407060 rs357480 rs437396 rs357476 rs357471 rs357466 rs454837 rs357465 rs357479 rs365119 rs357477 rs449361 rs1657621 rs1713807 rs1727945 rs2695845 rs357468 rs1727949 rs242577 rs357473 rs1727947 rs357499 rs1713810 rs1713817 rs357498 rs357495 rs1727948 rs436852 rs357497 rs1527800…	FALSE	GTEx TWAS or TWMR (Artery_Aorta)	TRUE	FALSE
ATP2B1	2203	3.01213e-13	2.16526e-13	0.139651	0.0988646	0.761485	rs2681472 rs11105354 rs12579302 rs4842675 rs11105364 rs17249754 rs111478946 rs73437358 rs11105376 rs2681492 rs11105368 rs11105378 rs12230074 rs11105375 rs6538195	TRUE	0.00144549	rs2681472 rs11105354 rs12579302 rs4842675 rs17249754 rs11105364 rs111478946 rs73437358 rs2681492 rs11105376 rs11105368 rs11105378 rs12230074 rs6538195 rs11105375 rs11105353 rs11105352 rs10858917 rs73437338 rs57481061 rs4842676 rs7302816 rs12812760 rs35274227 rs10858909 rs3825330 rs12369195 rs3741898 rs4842662 rs3741899 rs12369685 rs10858903 rs11105319 rs4842661 rs10858906 rs11105325 rs10858902 rs…	FALSE	GTEx TWAS or TWMR (Artery_Aorta)	TRUE	FALSE
BET1L	2310	0.000398676	0.00835772	0.00325644	0.0664239	0.921563	rs73386635 rs73386631 rs11245990 rs73386640 rs73392700 rs3782122 rs3782121 rs11246001 rs12226402 rs12225799 rs11246002 rs12226697 rs12226698 rs11245997 rs11246003 rs79902640 rs12222188	TRUE	0.00835834	rs73386635 rs73386631 rs11245990 rs73386640 rs73392700 rs3782122 rs11246001 rs3782121 rs12226402 rs79902640 rs12225799 rs11246002 rs12226697 rs11245997 rs12226698 rs11246003 rs12222188 rs2280543	FALSE	GTEx TWAS or TWMR (Artery_Aorta)	TRUE	FALSE
BMP1	2886	1.24602e-20	3.80641e-08	2.13643e-14	0.063392	0.936608	rs56408342 rs73225853 rs116825679 rs150522134 rs73225850 rs146822751 rs73225852 rs73225847 rs73225848 rs73225851 rs73225849 rs73225856 rs73225855 rs73225842 rs149076167 rs73225858 rs73225863 rs73225862 rs73225864 rs73225867 rs4515546 rs73225865	TRUE	0.00384954	rs56408342 rs73225853 rs116825679 rs73225850 rs150522134 rs146822751 rs73225849 rs73225852 rs73225847 rs73225848 rs73225851 rs73225842 rs73225856 rs73225855 rs149076167 rs73225858 rs73225863 rs73225862 rs73225867 rs73225864 rs4515546 rs73225865 rs6984210 rs4072420 rs73225860 rs7829907 rs57535646 rs73225841	FALSE	GTEx TWAS or TWMR (Artery_Aorta)	TRUE	FALSE
CAMK1D	3769	6.07011e-07	2.9529e-06	0.0156068	0.0741014	0.910288	rs2001546 rs7090277 rs17566555 rs11257613 rs57062879 rs7068966	TRUE	0.00505998	rs2001546 rs7090277 rs17566555 rs11257613 rs57062879 rs7068966 rs4747972 rs11599700 rs11594076 rs7072473 rs12098287 rs36062557 rs11593567 rs61848342 rs11817797 rs11257619 rs4750193 rs12767576 rs4545446 rs4511202 rs11257627 rs11819728 rs11257621 rs12241367 rs11593214 rs2271804 rs7916879 rs12783654	FALSE	GTEx TWAS or TWMR (Artery_Aorta)	TRUE	FALSE
DHX58	2186	6.92303e-26	1.15376e-05	8.7163e-22	0.143548	0.85644	rs2074164 rs3744484 rs2074166 rs4796772 rs4796771	TRUE	0.00693163	rs2074164 rs3744484 rs2074166 rs4796771 rs4796772 rs2277621 rs11079033	FALSE	GTEx TWAS or TWMR (Artery_Aorta)	TRUE	FALSE
DMPK	3192	8.17824e-12	4.82972e-07	8.9215e-07	0.0507882	0.94921	rs2070737 rs9676288 rs17571725 rs8109951 rs8108864 rs8108474 rs35302007 rs9807819 rs2341097 rs725660 rs7252126 rs34633566	TRUE	0.00303431	rs2070737 rs9676288 rs17571725 rs8108474 rs8108864 rs8109951 rs35302007 rs2341097 rs9807819 rs725660 rs7252126 rs34633566 rs7256524 rs36120341 rs2879934 rs1972423 rs36091860	FALSE	GTEx TWAS or TWMR (Artery_Aorta)	TRUE	FALSE
DMWD	3259	1.9684e-18	4.85257e-07	2.14726e-13	0.0510372	0.948962	rs8108864 rs7252126 rs8108474 rs9676288 rs34633566 rs17571725 rs35302007 rs8109951 rs9807819 rs2070737 rs2879934	TRUE	0.00502696	rs8108864 rs8108474 rs7252126 rs9676288 rs35302007 rs17571725 rs34633566 rs8109951 rs9807819 rs2070737 rs2341097 rs725660 rs2879934 rs7256524 rs36120341 rs1972423 rs36091860	FALSE	GTEx TWAS or TWMR (Artery_Aorta)	TRUE	FALSE
DNAH10OS	3134	2.47403e-11	8.08234e-05	4.69907e-08	0.151817	0.848102	rs12301673 rs7133378 rs11057408 rs11057393 rs7132655 rs35099862 rs4765219 rs4930723 rs12316080 rs71458830 rs952632 rs12303933 rs12827409 rs7312404 rs12809473 rs7978610 rs11837287 rs4765127 rs75989601 rs7135314 rs4930707 rs7131882 rs7305864 rs4405410 rs12310367 rs12829951 rs11057399 rs7975482 rs7307277 rs3802999 rs11057397 rs11057413 rs12311848 rs4930725 rs11057409 rs4765541 rs7958691 rs7311969 rs…	TRUE	0.000597547	rs7133378 rs12301673 rs11057408 rs11057393 rs7132655 rs35099862 rs71458830 rs12303933 rs4765219 rs12827409 rs12316080 rs4930723 rs12809473 rs952632 rs7312404 rs7978610 rs11837287 rs4765127 rs7135314 rs75989601 rs12310367 rs4930707 rs7975482 rs7131882 rs7305864 rs4405410 rs12829951 rs11057399 rs3802999 rs7307277 rs12311848 rs11057409 rs4930725 rs11057396 rs11057397 rs7958691 rs12833624 rs4765541 r…	FALSE	GTEx TWAS or TWMR (Artery_Aorta)	TRUE	FALSE
DOCK9-AS2	3564	5.2138e-27	0.00202049	5.08181e-25	0.195329	0.802651	rs9517533 rs7325011 rs9300524 rs7985685 rs9517557 rs7329897 rs9513533 rs7337003 rs1886553 rs9557117 rs7326550 rs912688 rs2390181 rs9517564 rs9517549 rs6491474 rs9300525 rs7997352 rs2390132 rs9517525 rs9517545 rs4142332 rs9517553 rs4454824 rs2390180 rs912687 rs9517582 rs9513542 rs1324983 rs2154198 rs9557131 rs9517566	TRUE	0.000289024	rs9517533 rs7325011 rs9517525 rs9517564 rs9300524 rs7985685 rs9517557 rs7329897 rs9513533 rs1886553 rs9557117 rs7337003 rs4142332 rs7326550 rs912688 rs2390181 rs9517549 rs6491474 rs7997352 rs9300525 rs2390132 rs9517545 rs9517553 rs4454824 rs2390180 rs912687 rs9517582 rs9513542 rs1324983 rs2154198 rs9557131 rs9517566 rs9554550 rs9517587 rs1359427 rs9557111 rs7988024 rs9554547 rs7983814 rs927977 rs…	FALSE	GTEx TWAS or TWMR (Artery_Aorta)	TRUE	FALSE
EIF2B2	2358	8.88488e-34	6.92174e-08	8.97328e-28	0.068042	0.931958	rs175040 rs175036 rs175016 rs175037 rs175057 rs91144 rs175047 rs175438 rs735452 rs8013780 rs12588981 rs12882111 rs13712	TRUE	0.00333077	rs175040 rs175036 rs175016 rs175037 rs91144 rs175057 rs175047 rs12882111 rs12882664 rs12588981 rs8013780 rs735452 rs175438 rs13712 rs1955474 rs6574205 rs1548807 rs10131894 rs12894419 rs4556 rs175510 rs11629079 rs7156476 rs175015 rs175499 rs175080 rs2080201 rs12889472 rs175484 rs175490 rs175424 rs1043674 rs175457 rs175444 rs175435 rs175045 rs175084 rs12589815 rs175039 rs1180603 rs175034 rs175476 r…	FALSE	GTEx TWAS or TWMR (Artery_Aorta)	TRUE	FALSE
FHL5	3332	4.31788e-09	5.46781e-05	1.24882e-05	0.156454	0.843479	rs9486719 rs2971603 rs11153071 rs2971606 rs2971608 rs3798294 rs2971609 rs12525695 rs12197411 rs9373978 rs3906199 rs11153067 rs12204068 rs2145535 rs12530462 rs9386648 rs3849198 rs12204342 rs2064947 rs3798296 rs6923212 rs2273622 rs2983897 rs13202675 rs10872018 rs12208124 rs6921291 rs11756315 rs12212614 rs12190397	TRUE	0.000665478	rs9486719 rs2971603 rs2971606 rs2971608 rs2971609 rs11153071 rs3798294 rs12525695 rs12197411 rs9373978 rs3906199 rs11153067 rs12204068 rs2145535 rs12530462 rs9386648 rs12204342 rs2064947 rs3849198 rs3798296 rs6923212 rs2983897 rs2273622 rs6921291 rs13202675 rs10872018 rs12208124 rs2983896 rs11756315 rs12212614 rs12190397 rs12527021 rs13210597 rs11153064 rs10457159 rs34051754 rs12208011 rs12214469…	FALSE	GTEx TWAS or TWMR (Artery_Aorta)	TRUE	FALSE
FIGN	2052	5.25456e-14	1.57894e-06	2.40634e-09	0.0704488	0.92955	rs72874178 rs13031230 rs16849215 rs16849211 rs4667725 rs7588932 rs35303331 rs4667728 rs67453060 rs13002621 rs7593109 rs10930112 rs13002573 rs7602967 rs35454965 rs6724342 rs35930173 rs2892895 rs16849229	TRUE	0.00248408	rs72874178 rs13031230 rs16849215 rs16849211 rs4667725 rs7588932 rs35303331 rs4667728 rs67453060 rs13002621 rs10930112 rs7593109 rs13002573 rs7602967 rs35454965 rs6724342 rs35930173 rs16849229 rs2892895 rs10497247 rs10930114 rs13004584	FALSE	GTEx TWAS or TWMR (Artery_Aorta)	TRUE	FALSE
FURIN	3224	2.35664e-28	4.12063e-28	0.0403531	0.0687764	0.890871	rs7177338 rs8039305 rs6224 rs7183988 rs11539637	TRUE	0.00313423	rs2521501 rs8039305 rs10744971 rs7177338 rs6224 rs7183988 rs2521498 rs11539637 rs2071384 rs1894400 rs11638635 rs4932179 rs17514846 rs1894401 rs7497304 rs4932373 rs2521499 rs2677738 rs8027450 rs4932374 rs8032315 rs4533264 rs35346340 rs4548831 rs12909124 rs2677739 rs4932376 rs2071410 rs2677737 rs2521500	FALSE	GTEx TWAS or TWMR (Artery_Aorta)	TRUE	FALSE
GNGT2	2490	3.06712e-12	4.74554e-11	0.00775799	0.118286	0.873956	rs112502960 rs62076439 rs9889262 rs12940887 rs34666276 rs12952581 rs16948048 rs35073649 rs28397663 rs35587648 rs6504608 rs7207729 rs17709919 rs12185242 rs4444384 rs12951873 rs7213090 rs28618326	TRUE	0.00268782	rs112502960 rs62076439 rs9889262 rs12940887 rs34666276 rs16948048 rs12952581 rs28397663 rs35073649 rs35587648 rs6504608 rs7207729 rs17637472 rs17709919 rs12185242 rs4444384 rs12951873 rs12948660 rs7213090 rs28618326 rs28483960 rs2960171 rs4514717 rs9909827 rs7225787 rs12943264 rs12937634 rs35317317 rs8067459 rs12937404 rs9895986 rs2960170 rs12940278 rs12150526 rs2960169 rs2906093 rs2960164 rs3425…	FALSE	GTEx TWAS or TWMR (Artery_Aorta)	TRUE	FALSE
GTF2IP12	3871	4.87484e-47	3.95615e-07	1.07261e-41	0.0852171	0.914783	rs6820115 rs7665125 rs10518329	TRUE	0.00260819	rs6820115 rs7665125 rs10518329 rs7692994 rs28594160	FALSE	GTEx TWAS or TWMR (Artery_Aorta)	TRUE	FALSE
LMAN1	4060	0.000386403	0.000827431	0.0811333	0.172245	0.745407	rs4806 rs583241 rs538285 rs11663411 rs584112 rs62094025 rs12232751 rs7228681 rs10871768 rs55756733 rs1444488 rs62094024 rs11662475 rs4940457 rs1984357 rs599535 rs7230866 rs7237397 rs7243416 rs12958229 rs12953981 rs60093122 rs4940455 rs7233517 rs17696454 rs9973180 rs12455352 rs9319948 rs62094016 rs1104568 rs1980176 rs57567486 rs62094017 rs11394516 rs9973070 rs4108696 rs1899894 rs61067409 rs5597138…	TRUE	0.000529032	rs4806 rs583241 rs538285 rs584112 rs11663411 rs1444488 rs62094025 rs12232751 rs1984357 rs7228681 rs7237397 rs7230866 rs55756733 rs10871768 rs599535 rs62094024 rs11662475 rs4940457 rs12958229 rs12953981 rs7243416 rs60093122 rs7233517 rs4940455 rs17696454 rs9973180 rs9319948 rs1980176 rs12455352 rs62094016 rs1104568 rs57567486 rs62094017 rs9973070 rs4108696 rs1899894 rs61067409 rs55971383 rs9960456…	FALSE	GTEx TWAS or TWMR (Artery_Aorta)	TRUE	FALSE
MFGE8	3033	6.67084e-19	2.52692e-09	2.23388e-11	0.0827852	0.917215	rs1807214 rs2083460 rs2083459 rs7164299 rs745386 rs8037109 rs6496549 rs8023801 rs8035119 rs7182131 rs12593383 rs7182288 rs7182265 rs2083457 rs28569174 rs8035408 rs28547445 rs8041247 rs9672658 rs2083458 rs4932206 rs4932208 rs8041298 rs1550476 rs735836 rs4932463 rs28737395 rs7162610 rs7169670 rs12437794 rs735837 rs4932207	TRUE	0.0014001	rs1807214 rs2083460 rs2083459 rs7164299 rs745386 rs8037109 rs6496549 rs8023801 rs8035119 rs7182131 rs12593383 rs7182288 rs7182265 rs2083457 rs28569174 rs8035408 rs28547445 rs8041247 rs9672658 rs2083458 rs4932206 rs4932208 rs8041298 rs1550476 rs735836 rs4932463 rs28737395 rs7162610 rs7169670 rs12437794 rs735837 rs4932207 rs734780 rs34166180 rs2351254 rs28735097 rs28731436 rs8029102	FALSE	GTEx TWAS or TWMR (Artery_Aorta)	TRUE	FALSE
MIA3	2727	1.85132e-31	1.94711e-31	0.0544217	0.0554574	0.890121	rs17163363 rs35158675 rs17011681 rs2133189 rs35700460 rs17163360 rs10495198 rs17465637 rs2291834 rs4575092 rs35626308 rs2291832 rs17163358 rs28709375 rs1133220 rs2133187	TRUE	0.00171602	rs17163363 rs35158675 rs17011681 rs2133189 rs35700460 rs17163360 rs4575092 rs2291834 rs10495198 rs35626308 rs17465637 rs17163358 rs2291832 rs28709375 rs2133187 rs1133220 rs17465982 rs17465940 rs17163313 rs17163345 rs3748626 rs4846384 rs1909196	FALSE	GTEx TWAS or TWMR (Artery_Aorta)	TRUE	FALSE
N4BP2L2	2556	1.55567e-05	0.000598677	0.00233997	0.0882329	0.908813	rs7991314 rs7998440 rs7328733 rs7328939 rs4941612 rs12323101 rs9595795 rs9591012 rs8000071 rs9595624 rs11839309 rs9595595 rs9595903 rs12323094 rs9591001 rs11305595 rs7318297 rs9595877 rs9595902 rs35555940 rs2239748 rs9337 rs35193668	TRUE	0.00119855	rs7991314 rs7998440 rs7328733 rs7328939 rs12323101 rs4941612 rs9595795 rs9591012 rs8000071 rs9595624 rs11839309 rs9595595 rs9595903 rs12323094 rs9591001 rs7318297 rs9595877 rs9595902 rs35555940 rs2239748 rs9337 rs35193668 rs34916533 rs9315167 rs9595630 rs9595617 rs9595628 rs772646 rs10083285 rs12429688 rs497255 rs2761365 rs7994229 rs2761366 rs499966 rs9595905 rs9591165 rs7332115 rs9591145 rs95958…	FALSE	GTEx TWAS or TWMR (Artery_Aorta)	TRUE	FALSE
PDGFD	3024	4.53002e-28	2.17371e-28	0.0818185	0.0374989	0.880683	rs2839812 rs2128739	TRUE	0.00988438	rs2839812 rs2128739 rs1384705 rs11226029 rs2019090 rs974819	FALSE	GTEx TWAS or TWMR (Artery_Aorta)	TRUE	FALSE
PHYHIP	2872	5.95353e-08	4.6373e-08	0.10208	0.0778715	0.820048	rs56408342 rs73225853 rs116825679 rs150522134 rs73225850 rs146822751 rs73225852 rs73225847 rs73225848 rs73225851 rs73225849 rs73225856 rs73225855 rs73225842 rs149076167 rs73225858 rs73225863 rs73225869 rs73225862 rs73225864 rs73225867 rs7829907 rs4515546 rs73225865	TRUE	0.00122389	rs56408342 rs73225853 rs116825679 rs73225850 rs150522134 rs146822751 rs73225852 rs73225847 rs73225848 rs73225851 rs73225849 rs73225856 rs73225855 rs149076167 rs73225842 rs73225858 rs73225863 rs73225862 rs73225864 rs73225867 rs7829907 rs4515546 rs73225865 rs6984210 rs4072420 rs73225860 rs57535646 rs67370089 rs59101470 rs73551705 rs56390102 rs73225841 rs7819541	FALSE	GTEx TWAS or TWMR (Artery_Aorta)	TRUE	FALSE
PRKAR1A	3264	3.84634e-11	3.94759e-05	3.77125e-08	0.0367789	0.963182	rs2909217 rs2909218 rs2952289 rs2111508 rs2952286 rs2909220	TRUE	0.00366488	rs2909217 rs2909218 rs2952289 rs2952286 rs2111508 rs2909220 rs2909221 rs2909211 rs2909216 rs2952290 rs72845684 rs72845685 rs113801261 rs72847779 rs72847770 rs2361953 rs2952283 rs16972990 rs2952280	FALSE	GTEx TWAS or TWMR (Artery_Aorta)	TRUE	FALSE
SEMA5A	3699	1.80835e-28	1.37497e-10	1.28901e-19	0.0962018	0.903798	rs17263150 rs11951006 rs74982463 rs17328408 rs17328904 rs17328932 rs77836114 rs17328863 rs75336098 rs17262778 rs11951779 rs11958229 rs78826326	TRUE	0.008277	rs17263150 rs605126 rs11951006 rs74982463 rs17328408 rs17328904 rs17328932 rs77836114 rs17328863 rs75336098 rs17262778 rs11951779 rs112941079 rs11958229 rs78826326 rs189854 rs460234 rs422309 rs146019644 rs113140904 rs7708660 rs786847 rs1505063 rs55891419 rs414829 rs1566893 rs1508798 rs56344213 rs56411742 rs17263917	FALSE	GTEx TWAS or TWMR (Artery_Aorta)	TRUE	FALSE
SLC37A4	2373	1.61611e-11	6.83385e-06	3.88343e-07	0.162539	0.837453	rs1177562 rs2509121 rs501351 rs1784302 rs4545564 rs4454730 rs1169326 rs1784461 rs1784459 rs1786684 rs1786141 rs1614264 rs1786685 rs1784460 rs10892328 rs11217137 rs1168568 rs1184902 rs1307145 rs11217133 rs10892327 rs1185460 rs1784305 rs1786690 rs4614 rs3825061 rs1177563 rs5795162 rs7925100 rs622478 rs550974 rs1799992	TRUE	0.000869138	rs1177562 rs2509121 rs501351 rs1784302 rs4545564 rs4454730 rs1169326 rs1784461 rs1784459 rs1786684 rs1786141 rs1786685 rs1614264 rs1784460 rs10892328 rs11217137 rs1168568 rs1184902 rs1307145 rs10892327 rs11217133 rs1185460 rs1784305 rs1786690 rs4614 rs3825061 rs1177563 rs550974 rs622478 rs7925100 rs1799992 rs1168570 rs15818 rs1006195 rs1168569 rs7127212 rs1799991 rs7924387 rs1799993	FALSE	GTEx TWAS or TWMR (Artery_Aorta)	TRUE	FALSE
SORBS2	4242	6.63194e-15	0.000493677	6.18997e-13	0.044167	0.955339	rs72703826 rs62334852 rs62334857 rs12646825 rs7656170 rs12640785 rs62334854 rs12649994 rs12640727 rs78643758 rs62334856 rs28575175 rs7680806 rs10027307 rs7680186 rs28526455 rs62334849	TRUE	0.00274987	rs72703826 rs62334852 rs62334857 rs12646825 rs7656170 rs12640785 rs62334854 rs12649994 rs12640727 rs78643758 rs62334856 rs7680806 rs28575175 rs10027307 rs7680186 rs28526455 rs62334849 rs10027404 rs7655720 rs62334855	FALSE	GTEx TWAS or TWMR (Artery_Aorta)	TRUE	FALSE
TDRKH-AS1	1976	4.13591e-08	6.31325e-07	0.00578826	0.0865393	0.907672	rs11204892 rs1521185 rs11810571 rs4845579 rs12238987 rs3811414 rs1196456 rs4504897 rs4845570 rs3811416 rs6681093 rs6694952 rs4845356	TRUE	0.00419032	rs11204892 rs1521185 rs11810571 rs4845579 rs3811414 rs1196456 rs4504897 rs4845570 rs6681093 rs6694952 rs4845356 rs6659705 rs6683364 rs7542898 rs3790514 rs7416415 rs1054479 rs10788809 rs4618976 rs6673002 rs4845575 rs6664467 rs11204884 rs3811415 rs11585294	FALSE	GTEx TWAS or TWMR (Artery_Aorta)	TRUE	FALSE
ARHGAP42	3626	6.78754e-15	7.85629e-08	6.47588e-09	0.0731017	0.926898	rs604723 rs653320 rs670401 rs1216743 rs633185	TRUE	0.0110802	rs604723 rs653320 rs670401 rs1216743 rs633185 rs2055449 rs2055450 rs667575 rs4312035 rs607562 rs7944598 rs61890764 rs61890763 rs17095428 rs17095429 rs17095426 rs7102634 rs4517481 rs7105842 rs60708905 rs10895001 rs4469852 rs10895005 rs17095409 rs7126324 rs61892355 rs61890760 rs7942588	TRUE	GTEx TWAS or TWMR (Artery_Coronary)	TRUE	FALSE
C9orf72	4034	0.000659143	0.0179424	0.00127878	0.032915	0.947205	rs13691 rs774358 rs1031153 rs5897242	TRUE	0.0211592	rs13691 rs774358 rs1031153	TRUE	GTEx TWAS or TWMR (Artery_Coronary)	TRUE	FALSE
DAGLB	3910	6.87652e-21	2.07722e-05	6.66988e-17	0.19988	0.8001	rs10951983 rs13235365 rs7797644 rs4724806 rs3828944 rs113080138 rs4724802 rs12537894 rs11760556 rs11767078 rs12538142 rs11760562 rs1123675 rs7807755 rs2303361 rs71524068 rs1055428 rs836545 rs4724804 rs35444732 rs4724803 rs12532493 rs35745599 rs71531392	TRUE	0.0122665	rs35588250 rs10951983 rs4724806 rs3828944 rs7807755 rs4724802 rs113080138 rs33986000 rs1880118 rs12538142 rs3729790 rs11760556 rs11767078 rs34414425 rs11760562 rs836545 rs12537894 rs12532493 rs2303361 rs71524068 rs1123675 rs35444732 rs4724804 rs71531392 rs13235365 rs12535659 rs9374 rs2272157 rs4724803 rs13221129	TRUE	GTEx TWAS or TWMR (Artery_Coronary)	TRUE	FALSE
DDX59	3046	1.30612e-12	0.000385408	1.11557e-10	0.0309811	0.968633	rs12126676 rs10919999 rs4072554 rs4072551 rs11582610 rs12061556 rs10919997 rs4387211	TRUE	0.017195	rs12126676 rs10919999 rs4072554 rs4072551 rs11582610 rs12061556 rs10919997 rs4387211 rs12760355 rs35249716 rs34428088 rs10919993 rs11801179 rs12728040	TRUE	GTEx TWAS or TWMR (Artery_Coronary)	TRUE	FALSE
LINC00881	2911	4.50229e-07	4.8054e-05	0.00013095	0.012001	0.98782	rs4266144 rs4561781 rs4368453 rs12487629	TRUE	0.0185969	rs4266144 rs4561781 rs4368453 rs12487629	TRUE	GTEx TWAS or TWMR (Artery_Coronary)	TRUE	FALSE
PHACTR1	2654	5.11153e-112	1.46434e-109	9.50496e-06	0.000724421	0.999266	rs9349379	TRUE	0.332071	rs9349379 rs7454157	TRUE	GTEx TWAS or TWMR (Artery_Coronary)	TRUE	FALSE
PRKD2	2946	1.51389e-06	0.0212923	1.80574e-06	0.0234866	0.955218	rs313839 rs113374757 rs402072 rs425105	TRUE	0.0110629	rs313839 rs113374757 rs402072 rs425105 rs60652743 rs62134780	TRUE	GTEx TWAS or TWMR (Artery_Coronary)	TRUE	FALSE
TGFB1	3058	5.82746e-15	1.65491e-15	0.0704494	0.0181838	0.911367	rs56254331 rs73045269 rs15052	TRUE	0.0218828	rs56254331 rs73045269 rs15052	TRUE	GTEx TWAS or TWMR (Artery_Coronary)	TRUE	FALSE
TMEM133	3841	2.21778e-17	4.60329e-08	2.11595e-11	0.0420033	0.957997	rs633185 rs604723 rs1216743 rs653320 rs670401	TRUE	0.0158494	rs633185 rs604723 rs1216743 rs653320 rs670401 rs667575 rs2055449 rs2055450	TRUE	GTEx TWAS or TWMR (Artery_Coronary)	TRUE	FALSE
ADAMTS7	3027	1.13e-39	2.70428e-38	0.00516798	0.121932	0.8729	rs7173743 rs4344704	TRUE	0.00747539	rs7173743 rs4344704 rs11637783 rs4438276 rs12232282 rs28580532 rs28694044 rs12438645 rs12903542 rs12903249 rs4132786 rs4439728 rs4420501 rs11072812 rs11632020 rs5029904	FALSE	GTEx TWAS or TWMR (Artery_Coronary)	TRUE	FALSE
ARHGEF26	3278	4.49227e-15	8.27537e-10	5.24012e-07	0.0947196	0.90528	rs357494 rs357506 rs2596629 rs2689330 rs437396 rs407060 rs365119 rs453699 rs454837 rs449361 rs398512 rs447429 rs1657621 rs242577 rs357499 rs357498 rs436852 rs357497 rs357495 rs357488 rs184825 rs896016 rs357482 rs377565 rs2122365	TRUE	0.000671022	rs357494 rs357506 rs2596629 rs2689330 rs437396 rs407060 rs365119 rs453699 rs454837 rs449361 rs398512 rs447429 rs1657621 rs242577 rs357499 rs357498 rs436852 rs357497 rs357495 rs357488 rs184825 rs896016 rs377565 rs2122365 rs357482 rs357487 rs1091613 rs450115 rs401162 rs357480 rs357476 rs357471 rs357466 rs357465 rs357479 rs357477 rs357468 rs357473 rs1713847 rs1727917 rs1727919 rs1713846 rs9840371 rs…	FALSE	GTEx TWAS or TWMR (Artery_Coronary)	TRUE	FALSE
BMP1	2886	1.19529e-08	3.77947e-08	0.0204946	0.0629701	0.916535	rs56408342 rs73225853 rs116825679 rs150522134 rs73225850 rs146822751 rs73225852 rs73225847 rs73225848 rs73225851 rs73225849 rs73225856 rs73225855 rs73225842 rs149076167 rs73225858 rs73225863 rs73225862 rs73225864 rs73225867 rs4515546 rs73225865 rs4072420	TRUE	0.00208878	rs56408342 rs73225853 rs116825679 rs150522134 rs73225850 rs146822751 rs73225852 rs73225847 rs73225848 rs73225851 rs73225849 rs73225856 rs73225855 rs149076167 rs73225842 rs73225858 rs73225863 rs73225862 rs73225864 rs73225867 rs4515546 rs73225865 rs6984210 rs4072420 rs73225860 rs7829907 rs57535646	FALSE	GTEx TWAS or TWMR (Artery_Coronary)	TRUE	FALSE
CAMK1D	3769	6.91964e-07	8.99957e-06	0.0177911	0.229883	0.752316	rs61848342 rs7916879 rs17566555 rs2001546 rs11257613 rs7090277	TRUE	0.00666375	rs61848342 rs7916879 rs17566555 rs2001546 rs11257613 rs7090277 rs7068966 rs57062879 rs11594076 rs7072473 rs36062557 rs11593567 rs4747972 rs11599700 rs12098287 rs11817797 rs4511202 rs11257627 rs11257621 rs12767576 rs12241367 rs4545446 rs11819728	FALSE	GTEx TWAS or TWMR (Artery_Coronary)	TRUE	FALSE
CETP	3495	6.16766e-07	1.0688e-06	0.0675818	0.11548	0.816937	rs12446515 rs36229491 rs12149545 rs17231506 rs56228609 rs56156922 rs3764261 rs247616 rs183130	TRUE	0.00438581	rs12446515 rs17231506 rs12149545 rs56228609 rs56156922 rs3764261 rs247616 rs9939224 rs183130 rs247617 rs12720922 rs289713 rs72786786 rs11076175 rs173539	FALSE	GTEx TWAS or TWMR (Artery_Coronary)	TRUE	FALSE
DHX58	2186	2.20143e-12	1.08632e-05	2.77167e-08	0.135041	0.864949	rs2074164 rs3744484 rs2074166 rs4796772 rs4796771	TRUE	0.00415136	rs2074164 rs3744484 rs2074166 rs4796772 rs4796771 rs2277621 rs2074163 rs11079033 rs2074154 rs35478347 rs7211222 rs8072215 rs739636 rs1869365 rs7225608 rs1557745 rs1557746 rs2074155 rs2074157 rs2074156	FALSE	GTEx TWAS or TWMR (Artery_Coronary)	TRUE	FALSE
DNAH10OS	3134	5.41863e-06	8.11328e-05	0.0102919	0.152426	0.837195	rs12301673 rs11057408 rs35099862 rs71458830 rs952632 rs12303933 rs4765127 rs12827409 rs12809473 rs11057393 rs7978610 rs11837287 rs7132655 rs75989601 rs7135314 rs4765219 rs11057413 rs4930723 rs12316080 rs12310367 rs7975482 rs7307277 rs7312404 rs12311848 rs11057409 rs4930707 rs7131882 rs7305864 rs4405410 rs12829951 rs11057399 rs3802999 rs56041971 rs11057397 rs4930725 rs11057396 rs4765541 rs7311969 …	TRUE	0.000362538	rs12301673 rs11057408 rs35099862 rs71458830 rs12303933 rs12827409 rs12809473 rs952632 rs4765127 rs11057393 rs7132655 rs7978610 rs11837287 rs7135314 rs75989601 rs12310367 rs4765219 rs7975482 rs12316080 rs4930723 rs7312404 rs7307277 rs12311848 rs11057409 rs4930707 rs7131882 rs56041971 rs7305864 rs4405410 rs12829951 rs11057399 rs3802999 rs11057397 rs4930725 rs11057396 rs12833624 rs4765541 rs7311969 …	FALSE	GTEx TWAS or TWMR (Artery_Coronary)	TRUE	FALSE
EIF2B2	2356	2.47595e-11	1.25989e-07	2.50058e-05	0.125494	0.874481	rs175040 rs175036 rs175016 rs10131894 rs175047 rs175037 rs12882664 rs175057 rs8013780 rs12588981 rs91144 rs4556 rs11629079 rs175438 rs735452 rs12894419 rs175510 rs13712 rs1955474	TRUE	0.00119226	rs10131894 rs175040 rs175036 rs175016 rs175047 rs175037 rs12882664 rs175057 rs12588981 rs8013780 rs4556 rs91144 rs735452 rs175438 rs11629079 rs12894419 rs175510 rs13712 rs1955474 rs1548807 rs7156476 rs175499 rs12882111 rs175080 rs2080201 rs175484 rs6574205 rs175490 rs175424 rs175457 rs175444 rs175435 rs175084 rs1180603 rs175476 rs449131 rs449130 rs175015 rs175478 rs61979167 rs175048 rs175045 rs17…	FALSE	GTEx TWAS or TWMR (Artery_Coronary)	TRUE	FALSE
FES	3213	4.2887e-29	1.32172e-27	0.00734361	0.224784	0.767873	rs7183988 rs7177338 rs11539637 rs6224 rs8039305 rs2521501 rs1894401 rs1894400 rs7497304	TRUE	0.00775082	rs1894400 rs2521501 rs7497304 rs4932373 rs10744971 rs35346340 rs7183988 rs2521498 rs7177338 rs6227 rs11539637 rs8032315 rs8027450 rs6224 rs8039305 rs1894401 rs2071410 rs2071382 rs12906125 rs1573644	FALSE	GTEx TWAS or TWMR (Artery_Coronary)	TRUE	FALSE
FHL3	2774	1.06678e-13	3.63386e-07	1.55009e-08	0.0509039	0.949096	rs34655914 rs67631072 rs35267671 rs17465420 rs28435150 rs28683126 rs28570969 rs28493395 rs4360494 rs2127645 rs28645205 rs28626364 rs28730330	TRUE	0.00377098	rs67631072 rs34655914 rs35267671 rs17465420 rs28435150 rs4360494 rs28683126 rs28570969 rs28493395 rs2127645 rs28645205 rs28626364 rs28730330 rs28428561 rs28760325 rs4072980 rs28611172 rs10890238 rs7366048 rs2170169 rs17531077 rs28545785 rs7555461 rs28605027 rs12739026 rs28705798	FALSE	GTEx TWAS or TWMR (Artery_Coronary)	TRUE	FALSE
GTF2IP12	3871	1.75518e-13	1.08998e-06	3.8619e-08	0.238305	0.761694	rs6820115 rs7665125 rs10518329 rs7692994 rs2127821 rs2389802 rs10434028 rs28753180 rs17006190 rs28789446 rs13107475 rs9994810 rs7688613 rs12502423 rs3733519 rs10017335 rs12510138 rs9993199 rs3733523 rs3733520 rs6837828 rs6838814 rs12505953 rs28559989 rs10008459 rs28594160 rs10018726 rs2306455 rs10009450 rs2389803 rs28374462 rs9998585 rs28499576 rs11098525 rs11098524 rs7436506 rs7659336 rs7681214 …	TRUE	0.000248243	rs6820115 rs7665125 rs10518329 rs7692994 rs2127821 rs10434028 rs28594160 rs28753180 rs17006190 rs28789446 rs13107475 rs12502423 rs9994810 rs3733520 rs7688613 rs3733519 rs12510138 rs10017335 rs3733523 rs9993199 rs12505953 rs6837828 rs10018726 rs6838814 rs10008459 rs28559989 rs2306455 rs10009450 rs2389803 rs28374462 rs28499576 rs9998585 rs11098525 rs11098524 rs7436506 rs7659336 rs7654546 rs7681214 …	FALSE	GTEx TWAS or TWMR (Artery_Coronary)	TRUE	FALSE
HMBS	2455	4.49713e-13	4.13133e-06	1.08064e-08	0.097469	0.902527	rs1177562 rs1168568 rs1307145 rs1177563 rs1614264 rs2509121 rs1185460 rs1784305 rs1786690 rs1784302 rs34378932 rs1169326 rs4545564 rs4454730 rs1784461 rs1784459 rs1786684 rs1786141 rs1786685 rs5795162 rs1784460 rs1184902 rs1799992 rs15818 rs10892327 rs4614	TRUE	0.00279872	rs1177562 rs1168568 rs1307145 rs1177563 rs1614264 rs2509121 rs1784305 rs1185460 rs1786690 rs1784302 rs1169326 rs4545564 rs4454730 rs1784461 rs1784459 rs1786684 rs1786141 rs1786685 rs1784460 rs15818 rs1184902 rs1799992 rs10892327 rs7127212 rs4614 rs1799991 rs550974 rs622478 rs1799993 rs501351 rs11217137 rs10892328 rs1168569 rs1168570 rs7938944 rs11217133 rs7952700	FALSE	GTEx TWAS or TWMR (Artery_Coronary)	TRUE	FALSE
LMAN1	4052	0.000203938	0.00074671	0.0428211	0.155185	0.801043	rs4806 rs583241 rs538285 rs584112 rs11663411 rs62094025 rs12232751 rs599535 rs7228681 rs10871768 rs55756733 rs62094024 rs11662475 rs7230866 rs7237397 rs12958229 rs4940457 rs7233517 rs1444488 rs12953981 rs7243416 rs60093122 rs4940455 rs1984357 rs1899894 rs1980176 rs11394516 rs4108696 rs17696454 rs12455352 rs62094016 rs1104568 rs57567486 rs62094017 rs61067409 rs9973180	TRUE	0.000690566	rs4806 rs583241 rs538285 rs584112 rs11663411 rs599535 rs62094025 rs12232751 rs7228681 rs7230866 rs7237397 rs55756733 rs10871768 rs62094024 rs11662475 rs12958229 rs7233517 rs1444488 rs12953981 rs4940457 rs7243416 rs60093122 rs4940455 rs1984357 rs1899894 rs1980176 rs4108696 rs17696454 rs12455352 rs62094016 rs1104568 rs57567486 rs62094017 rs9973180 rs61067409 rs9973070 rs62094021 rs55971383 rs995605…	FALSE	GTEx TWAS or TWMR (Artery_Coronary)	TRUE	FALSE
MRAS	1832	7.56721e-20	7.23337e-14	1.42642e-07	0.134619	0.865381	rs185244 rs13324341 rs12695685 rs1199338 rs2347252 rs1199337 rs34905952 rs3732837 rs2279241 rs9818870 rs9851766 rs2291127 rs2306374 rs9872754 rs13096934	TRUE	0.00504532	rs185244 rs13324341 rs1199338 rs12695685 rs2347252 rs1199337 rs34905952 rs3732837 rs2279241 rs9818870 rs9851766 rs2291127 rs2306374 rs9872754 rs13096934 rs13083299 rs9848655 rs9864898 rs2293251	FALSE	GTEx TWAS or TWMR (Artery_Coronary)	TRUE	FALSE
PRKAR1A	3262	3.55728e-05	3.81158e-05	0.0348784	0.0355127	0.929535	rs2909217 rs2909218 rs2952289 rs2111508 rs2952286 rs2909220 rs2909221 rs2909211 rs2361953 rs2909216	TRUE	0.00304879	rs2909217 rs2909218 rs2952289 rs2111508 rs2952286 rs2909220 rs2909221 rs2361953 rs2909211 rs2909216 rs2952290 rs2909213 rs71378928 rs2302783 rs1808335	FALSE	GTEx TWAS or TWMR (Artery_Coronary)	TRUE	FALSE
RNF114	2966	3.25385e-07	0.0654257	6.35574e-07	0.126179	0.808394	rs479007 rs587648 rs2769980 rs4809766 rs624647 rs6067295 rs723593	TRUE	0.00285785	rs479007 rs587648 rs2769980 rs4809766 rs624647 rs723593 rs6067295 rs4810993 rs652217 rs4809767 rs683954 rs17785895 rs610304 rs610267 rs589700 rs645182 rs517501 rs559883 rs2646741 rs6020156 rs662708 rs6067245 rs620204 rs6067236 rs113947301 rs6067237 rs7265473 rs682749 rs138175892 rs6067235 rs78787837 rs13433154 rs6020137 rs6067238 rs78585927 rs6095677 rs150133295 rs6095676 rs17786057 rs6067241 rs6…	FALSE	GTEx TWAS or TWMR (Artery_Coronary)	TRUE	FALSE
RP11-110I1.14	2423	4.36502e-10	1.04487e-05	1.0489e-05	0.249577	0.750402	rs1177562 rs2509121 rs1784302 rs1169326 rs4545564 rs4454730 rs1784461 rs1784459 rs1786684 rs1786141 rs1786685 rs1614264 rs1784460 rs1184902 rs10892327 rs1185460 rs1784305 rs1786690 rs1168568 rs1307145 rs622478 rs5795162 rs550974 rs1177563	TRUE	0.0010317	rs1177562 rs2509121 rs1784302 rs1169326 rs4545564 rs4454730 rs1784461 rs1784459 rs1786684 rs1786141 rs1786685 rs1614264 rs1784460 rs1184902 rs10892327 rs1784305 rs1185460 rs1786690 rs1168568 rs1307145 rs550974 rs622478 rs1177563 rs1168570 rs11217137 rs10892328 rs11217133 rs1168569 rs501351 rs3825061 rs7925100 rs1799992 rs1003081 rs4614 rs1006195 rs15818 rs7127212 rs1799991 rs13929 rs538478 rs5402…	FALSE	GTEx TWAS or TWMR (Artery_Coronary)	TRUE	FALSE
RP11-378J18.8	2825	4.68986e-36	1.46703e-31	1.37864e-06	0.0412075	0.958791	rs35158675 rs17011681 rs17163363 rs2133189 rs35700460 rs17163360 rs4575092 rs10495198 rs35626308 rs17465637 rs2291834 rs17163358 rs2291832 rs28709375 rs2133187 rs1133220	TRUE	0.00434489	rs17011681 rs35158675 rs2133189 rs35700460 rs17163360 rs17163363 rs4575092 rs35626308 rs17163358 rs2291834 rs10495198 rs17465637 rs2291832 rs2133187 rs28709375 rs17465982 rs1133220 rs17465940 rs17163313 rs17163345 rs3748626 rs4846384	FALSE	GTEx TWAS or TWMR (Artery_Coronary)	TRUE	FALSE
SEMA5A	3699	3.33204e-15	9.73595e-11	2.37511e-06	0.0675339	0.932464	rs112941079 rs55891419 rs17263917 rs17263150 rs113140904 rs11951006 rs74982463 rs17328408 rs17328904 rs17328932 rs77836114 rs17328863 rs75336098 rs17262778 rs11951779 rs11958229	TRUE	0.00452559	rs112941079 rs55891419 rs17263150 rs17263917 rs113140904 rs11951006 rs74982463 rs17328408 rs17328904 rs17328932 rs77836114 rs17328863 rs75336098 rs17262778 rs11951779 rs11958229 rs78826326 rs55970326 rs146019644	FALSE	GTEx TWAS or TWMR (Artery_Coronary)	TRUE	FALSE
SF3A3	2798	5.96603e-13	1.59963e-06	8.66897e-08	0.230898	0.769101	rs28428561 rs10890238 rs4072980 rs28626364 rs28645205 rs7366048 rs28493395 rs28435150 rs28683126 rs28570969 rs28760325	TRUE	0.00468202	rs28428561 rs10890238 rs4072980 rs7366048 rs28626364 rs28645205 rs28493395 rs28435150 rs28683126 rs28570969 rs28760325 rs2127645 rs34655914 rs35267671 rs17465420 rs28730330	FALSE	GTEx TWAS or TWMR (Artery_Coronary)	TRUE	FALSE
TCF21	2807	6.80623e-28	9.95889e-25	6.40534e-05	0.0919071	0.908029	rs2327426 rs12202017 rs1535616 rs7752775 rs7769954 rs9285476 rs2327429 rs10457618 rs12207772 rs12194592 rs34523729 rs12192720 rs17062991 rs1832181 rs1967917 rs7769943 rs13218281 rs2105092	TRUE	0.00401089	rs2327429 rs2327426 rs12202017 rs1535616 rs7752775 rs7769954 rs10457618 rs12194592 rs12207772 rs34523729 rs12192720 rs17062991 rs1832181 rs7769943 rs1967917 rs13218281 rs2105092 rs9285476 rs12524865	FALSE	GTEx TWAS or TWMR (Artery_Coronary)	TRUE	FALSE
TDRKH-AS1	1976	6.24157e-07	4.45482e-07	0.0873516	0.0606417	0.852006	rs1521185 rs11810571 rs11204892 rs4845579 rs12238987 rs3811414 rs4504897 rs1196456 rs4845570 rs6694952 rs4845356 rs6681093 rs6659705	TRUE	0.00263101	rs1521185 rs11810571 rs11204892 rs4845579 rs3811414 rs4504897 rs1196456 rs4845570 rs6694952 rs4845356 rs6681093 rs6659705 rs6683364 rs7542898 rs3790514 rs7416415 rs1054479 rs10788809 rs4618976 rs6673002 rs4845575 rs3811415 rs11204884 rs11585294	FALSE	GTEx TWAS or TWMR (Artery_Coronary)	TRUE	FALSE
TULP1	2703	2.60311e-05	8.10035e-05	0.0593789	0.183261	0.757253	rs7765792 rs72899772 rs76489311 rs16877540 rs12529688 rs146718198 rs144037597 rs4711423 rs138810706 rs72894778 rs12526404 rs1883637 rs113244441 rs6906096 rs55791123 rs148592619 rs72896709 rs72894784 rs9688674 rs12527303 rs12665445 rs72894781 rs4713895 rs58062737 rs9689799 rs72911397 rs72913405 rs76032009 rs2103680 rs72899794 rs72899796 rs56318292 rs56062505 rs72911394 rs56353810 rs1807142 rs77685…	TRUE	0.000460988	rs7765792 rs72899772 rs144037597 rs76489311 rs4711423 rs16877540 rs12529688 rs146718198 rs72894778 rs138810706 rs12526404 rs1883637 rs113244441 rs6906096 rs55791123 rs4713895 rs148592619 rs58062737 rs9688674 rs12527303 rs72896709 rs72894784 rs12665445 rs72894781 rs72911397 rs76032009 rs72913405 rs72899794 rs9689799 rs72899796 rs2103680 rs56062505 rs56318292 rs72911394 rs56353810 rs1807142 rs77685…	FALSE	GTEx TWAS or TWMR (Artery_Coronary)	TRUE	FALSE
UTP11	2764	2.02125e-09	5.6589e-07	0.000293699	0.0803883	0.919317	rs4360494 rs28493395 rs28626364 rs67631072 rs34655914 rs35267671 rs17465420 rs28435150 rs28683126 rs28570969 rs28611172 rs2170169 rs2127645 rs28645205 rs17531077 rs7555461 rs28730330	TRUE	0.00213333	rs4360494 rs28493395 rs28626364 rs67631072 rs34655914 rs35267671 rs17465420 rs28611172 rs28435150 rs28683126 rs28570969 rs2170169 rs2127645 rs17531077 rs28645205 rs7555461 rs28730330 rs28428561 rs28760325 rs12138115 rs4072980 rs10890238 rs11485595 rs7366048 rs28470722	FALSE	GTEx TWAS or TWMR (Artery_Coronary)	TRUE	FALSE
CELSR2	2720	3.37488e-92	6.9768e-53	3.84693e-42	0.00596457	0.994035	rs12740374 rs7528419	TRUE	0.39253	rs12740374 rs7528419 rs629301	TRUE	GTEx TWAS or TWMR (Liver)	TRUE	FALSE
DDX59	3046	8.33881e-11	0.00112625	7.1223e-09	0.0943858	0.904488	rs12082129	TRUE	0.0189155	rs12082129 rs11581339 rs7520407 rs10919999 rs12076946 rs4072554 rs4072551 rs11582610 rs12061556 rs10919997 rs4387211 rs12760355 rs35249716	TRUE	GTEx TWAS or TWMR (Liver)	TRUE	FALSE
LIPC	3198	1.20855e-07	5.36929e-05	0.000128944	0.0553978	0.944419	rs1077835 rs2070895 rs588136 rs1077834 rs1800588	TRUE	0.0301521	rs1077835 rs2070895 rs588136 rs1077834 rs1800588 rs261334	TRUE	GTEx TWAS or TWMR (Liver)	TRUE	FALSE
PSRC1	2719	1.36655e-99	7.41866e-53	1.55769e-49	0.00646925	0.993531	rs12740374 rs7528419	TRUE	0.256534	rs12740374 rs7528419 rs629301 rs646776	TRUE	GTEx TWAS or TWMR (Liver)	TRUE	FALSE
RGS19	2313	1.17978e-07	0.0108533	1.98855e-07	0.0163478	0.972799	rs6062343 rs8121509 rs12625329	TRUE	0.0374578	rs6062343 rs8121509 rs12625329 rs4372964 rs4408777 rs8126001 rs6090040	TRUE	GTEx TWAS or TWMR (Liver)	TRUE	FALSE
SORT1	2673	2.22129e-146	6.99896e-53	2.53199e-96	0.00598989	0.99401	rs12740374 rs7528419	TRUE	0.263396	rs12740374 rs7528419 rs660240 rs629301	TRUE	GTEx TWAS or TWMR (Liver)	TRUE	FALSE
TGFB1	3058	1.10881e-25	5.02452e-16	1.34046e-12	0.00408241	0.995918	rs56254331 rs73045269 rs15052	TRUE	0.222495	rs56254331 rs73045269 rs15052	TRUE	GTEx TWAS or TWMR (Liver)	TRUE	FALSE
EIF2B2	2358	2.26421e-08	2.52422e-07	0.0228673	0.253486	0.723646	rs10131894 rs175040 rs175036 rs175016 rs175047 rs175037 rs12882664 rs8013780 rs12588981 rs91144 rs175057 rs12882111 rs4556 rs11629079 rs12894419 rs12435391 rs175438 rs735452 rs12589876 rs10246 rs2268617 rs4903281 rs7156328 rs3742773	TRUE	0.00121201	rs10131894 rs175040 rs175036 rs175016 rs175047 rs175037 rs12882664 rs12588981 rs8013780 rs12882111 rs91144 rs175057 rs4556 rs11629079 rs12894419 rs12435391 rs12589876 rs10246 rs2268617 rs735452 rs175438 rs4903281 rs3742773 rs7156328 rs7303 rs8017642 rs11845639 rs13712 rs1955474 rs10143132 rs10140851 rs175510 rs10141345 rs12889472 rs3742780 rs11622696 rs10149362 rs175499 rs1047418 rs1043674 rs3742…	FALSE	GTEx TWAS or TWMR (Liver)	TRUE	FALSE
HMBS	2453	3.24118e-14	2.29162e-06	7.7884e-10	0.053173	0.946825	rs1177562 rs1168568 rs1307145 rs1177563 rs1784302 rs1169326 rs4545564 rs4454730 rs1784461 rs1784459 rs1786684 rs1786141 rs1786685 rs1784460 rs1184902 rs1614264 rs10892327 rs2509121 rs1185460 rs1784305 rs1786690 rs1799992	TRUE	0.00559806	rs1177562 rs1168568 rs1307145 rs1177563 rs1784302 rs1169326 rs4545564 rs4454730 rs1784461 rs1784459 rs1786684 rs1786141 rs1786685 rs1784460 rs1184902 rs2509121 rs1614264 rs10892327 rs1185460 rs1784305 rs1786690 rs1799992 rs550974 rs622478 rs4614 rs1168570 rs10892328 rs15818 rs7127212 rs501351 rs3825061 rs1168569 rs7924387 rs11217137	FALSE	GTEx TWAS or TWMR (Liver)	TRUE	FALSE
MSL2	1621	4.24743e-12	1.00711e-10	0.00339628	0.0786937	0.91791	rs9647335 rs13081352 rs61789561 rs6439640	TRUE	0.00582065	rs9647335 rs13081352 rs61789561 rs61789562 rs35087366 rs13059045 rs6439640 rs13069695 rs35849216 rs13071085 rs33999043 rs61789643 rs6779727 rs34894639 rs61789642 rs61791721 rs1145101 rs34498968 rs13063893 rs9840812 rs4678322 rs6779146 rs711976 rs866782 rs13065626 rs61791757 rs4431046 rs61789601 rs17252498 rs6762209 rs3821445 rs696517 rs9867368 rs610860 rs699165 rs4678361 rs687339 rs1154988 rs5715…	FALSE	GTEx TWAS or TWMR (Liver)	TRUE	FALSE
MST1	1506	4.84872e-11	2.66488e-06	5.30207e-06	0.289984	0.710008	rs73077157 rs73079003 rs73079014 rs34484573 rs147997200 rs7638643 rs7623687	TRUE	0.00564385	rs73077157 rs73079003 rs73079014 rs147997200 rs34484573 rs7638643 rs7623687 rs73088122 rs111271782 rs73088161 rs143311886 rs111533129 rs111327216	FALSE	GTEx TWAS or TWMR (Liver)	TRUE	FALSE
PRKD2	2946	0.000129034	0.0625885	0.000153909	0.0729259	0.864203	rs425105 rs313839 rs432157 rs60652743 rs160544 rs402072 rs113374757 rs314675 rs314664 rs443081 rs56010181 rs78320072 rs141409639 rs313841 rs137882482 rs694273	TRUE	0.00234933	rs425105 rs432157 rs313839 rs160544 rs60652743 rs402072 rs314675 rs78320072 rs113374757 rs314664 rs443081 rs56010181 rs141409639 rs137882482 rs313841 rs694273 rs874460 rs11668987 rs11083846 rs62134791 rs62134782 rs117579506 rs62134788 rs8113327 rs62134783 rs12461666 rs56374620 rs1644350 rs11668563 rs62134793 rs62134790 rs7258782	FALSE	GTEx TWAS or TWMR (Liver)	TRUE	FALSE
RRBP1	3633	0.000204375	0.00158858	0.0170626	0.130925	0.850219	rs1054787 rs12480826 rs4814630 rs12479750 rs1132274	TRUE	0.00694911	rs1054787 rs12480826 rs4814630 rs12479750 rs1132274 rs12479820 rs6599 rs911347 rs2236250 rs1052965 rs2236251 rs911345 rs911349 rs2618567 rs2618566 rs6080750 rs12480846 rs2236252 rs4813292 rs2236253 rs6136149 rs2745865 rs1073051 rs4814670 rs1073052 rs1810504 rs1569685	FALSE	GTEx TWAS or TWMR (Liver)	TRUE	FALSE
SF3A3	2796	8.16828e-09	9.82063e-07	0.0011869	0.140984	0.857829	rs28645205 rs28428561 rs4072980 rs28760325 rs34655914 rs35267671 rs17465420 rs28493395 rs10890238 rs28435150 rs28683126 rs28570969 rs28626364 rs7555461 rs4360494 rs2127645 rs67631072	TRUE	0.00217418	rs28645205 rs28428561 rs4072980 rs28760325 rs10890238 rs34655914 rs35267671 rs17465420 rs28493395 rs28435150 rs28683126 rs28570969 rs7555461 rs28626364 rs2127645 rs4360494 rs7366048 rs67631072 rs28730330 rs17531077 rs12138115 rs2170169 rs28611172	FALSE	GTEx TWAS or TWMR (Liver)	TRUE	FALSE
SHROOM3	3623	2.01219e-06	0.000175986	0.00115996	0.0996521	0.89901	rs11730486 rs12500824 rs4624677 rs4493564 rs12503749 rs4859683 rs2068063 rs12512288 rs2068062 rs13106227 rs4859684 rs13106413	TRUE	0.00171473	rs11730486 rs12500824 rs4624677 rs4493564 rs12503749 rs4859683 rs2068063 rs12512288 rs2068062 rs13106227 rs4859684	FALSE	GTEx TWAS or TWMR (Liver)	TRUE	FALSE
SNHG18	3697	2.76682e-23	4.13255e-10	1.97222e-14	0.293158	0.706842	rs55713652 rs414829 rs1508798 rs56344213 rs1614229 rs1398337 rs1706987 rs1334 rs1651285 rs11749803 rs414396 rs374218	TRUE	0.00300301	rs55713652 rs414829 rs1508798 rs56344213 rs1614229 rs1398337 rs1706987 rs1651285 rs11749803 rs414396 rs374218 rs431288	FALSE	GTEx TWAS or TWMR (Liver)	TRUE	FALSE
SUSD2	2584	1.9823e-15	6.03395e-05	7.87109e-12	0.238065	0.761875	rs12484557 rs12485143 rs5760233 rs5760234 rs5760220 rs5751811 rs5760229 rs5760236 rs8138799 rs17004848 rs8140812 rs5760216 rs34247969 rs5751810 rs3752497 rs8141133 rs176157 rs35146655 rs8141797 rs76376425 rs7292073 rs176161 rs176158 rs4306797 rs762273 rs5760186 rs8138467 rs762271 rs176159 rs146661555 rs2001106 rs5760247 rs1985047 rs5751814 rs115965884 rs5760252	TRUE	0.000890703	rs12484557 rs12485143 rs5760233 rs5760234 rs5760229 rs5760220 rs5751811 rs8138799 rs5760236 rs8141133 rs5760216 rs17004848 rs8140812 rs35146655 rs34247969 rs5751810 rs3752497 rs7292073 rs8141797 rs176157 rs176161 rs76376425 rs176158 rs176159 rs4306797 rs762273 rs5760186 rs8138467 rs762271 rs5760247 rs2001106 rs5751814 rs115965884 rs1985047 rs5760252 rs5751804 rs5760201 rs732811 rs1004058 rs738808…	FALSE	GTEx TWAS or TWMR (Liver)	TRUE	FALSE
BSND	3604	1.63616e-35	3.59679e-22	4.54894e-14	1	5.16034e-07	rs34232196	FALSE	0.497128	rs34232196 rs12117661	TRUE	GTEx TWAS or TWMR (Whole_Blood)	TRUE	FALSE
CADM4	3654	0.000365578	0.000860601	0.00254675	0.00401084	0.992216	rs4760	TRUE	0.0812217	rs4760	TRUE	GTEx TWAS or TWMR (Whole_Blood)	TRUE	FALSE
DGKQ	3617	0	0.370607	0	0.588121	0.0412728	rs113075206	FALSE	0.0268353	rs3733349 rs13137144	TRUE	GTEx TWAS or TWMR (Whole_Blood)	TRUE	FALSE
FES	3213	2.25458e-37	3.26317e-27	3.86056e-11	0.557874	0.442126	rs2521501 rs7497304 rs1894400 rs7177338 rs4932373 rs11539637 rs7183988 rs8039305	FALSE	0.0148545	rs1894400 rs2521501 rs7497304 rs4932373 rs35346340 rs8027450 rs2071410	TRUE	GTEx TWAS or TWMR (Whole_Blood)	TRUE	FALSE
FHL3	2774	4.53323e-104	6.87436e-06	6.58703e-99	0.998881	0.00111231	rs4634868	FALSE	0.0253611	rs4634868 rs28470722 rs72661887 rs28391281 rs12024166 rs11485595 rs28605759 rs12044531 rs17465651 rs11210825 rs28380108 rs12569027	TRUE	GTEx TWAS or TWMR (Whole_Blood)	TRUE	FALSE
GGCX	3292	3.99363e-85	2.48245e-26	6.59898e-61	0.0390977	0.960902	rs6743030 rs10179195 rs3755014 rs10175792 rs3755015 rs1078004 rs6731005 rs6738645 rs7605975 rs6547621 rs1446668 rs12473819	TRUE	0.0121775	rs11891260 rs6743030 rs10179195 rs1078004 rs10175792 rs3755014 rs7605975 rs3755015 rs6738645 rs6731005 rs6547621 rs1446668 rs12473819 rs6714157 rs1561198 rs55971080 rs6705971	TRUE	GTEx TWAS or TWMR (Whole_Blood)	TRUE	FALSE
IP6K2	1262	1.76367e-08	2.85785e-05	0.000563624	0.913125	0.0862823	rs3172494 rs34759087 rs78807522 rs34290943 rs73082337 rs73082363 rs73078357	FALSE	0.0136844	rs3172494 rs34759087 rs78807522 rs34290943 rs73082363 rs73082337 rs73078357 rs73082357 rs73082331	TRUE	GTEx TWAS or TWMR (Whole_Blood)	TRUE	FALSE
KLF2	3407	0.000101681	0.00267238	0.00185184	0.0467727	0.948601	rs3745318 rs2362475 rs11086029 rs4808046 rs7246669 rs10421742	TRUE	0.0171396	rs3745318 rs2362475 rs11086029 rs4808046 rs7246669 rs10421742 rs1840829 rs4808045 rs4808485 rs1840828	TRUE	GTEx TWAS or TWMR (Whole_Blood)	TRUE	FALSE
KLHL35	2356	9.1779e-41	1.06231e-08	8.6395e-33	0.99999	1.03173e-05	rs2508619 rs3018101 rs693870 rs565976	FALSE	0.0229321	rs2508619 rs3018101 rs693870 rs565976 rs11236430 rs534812 rs6592609	TRUE	GTEx TWAS or TWMR (Whole_Blood)	TRUE	FALSE
LIPA	3537	8.89037e-88	6.56961e-24	2.47087e-66	0.0162913	0.983709	rs1412444 rs1412445 rs2250644 rs1051338	TRUE	0.0463541	rs1332327 rs1412444 rs2246828 rs1412445 rs1051338 rs2250644 rs2246941 rs1332329 rs2250645	TRUE	GTEx TWAS or TWMR (Whole_Blood)	TRUE	FALSE
NT5C2	2351	7.0722e-16	4.59201e-11	3.60773e-06	0.232717	0.767279	rs77787671 rs113970872 rs11191568 rs11191519 rs11191517 rs11191515 rs12221335 rs11191514 rs113554404 rs11191505 rs74444347 rs11191502 rs11191593 rs79237883 rs12220375 rs11191499 rs10883835 rs34747231 rs10883832 rs11191426 rs79993475 rs1060240 rs11191555 rs12413046 rs11191574 rs79082900 rs9633712 rs12219304 rs12416331 rs77420391 rs11191558 rs11191557 rs79780963 rs11191575 rs11191416 rs11191587 rs7…	TRUE	0.647298	rs79780963	TRUE	GTEx TWAS or TWMR (Whole_Blood)	TRUE	FALSE
PCSK9	3666	6.17053e-28	3.59678e-22	1.71557e-06	0.999998	3.9811e-08	rs11591147	FALSE	0.0384208	rs34232196 rs12117661 rs472495	TRUE	GTEx TWAS or TWMR (Whole_Blood)	TRUE	FALSE
PRKD2	2946	2.1271e-37	0.0354168	2.53716e-37	0.0403961	0.924187	rs113374757	TRUE	0.0239639	rs113374757 rs425105 rs313839 rs402072 rs60652743 rs3786705 rs10423365 rs10411851 rs10405912	TRUE	GTEx TWAS or TWMR (Whole_Blood)	TRUE	FALSE
PSRC1	2719	1.82045e-60	9.38181e-53	2.07508e-10	0.00871147	0.991289	rs12740374 rs7528419	TRUE	0.141375	rs12740374 rs7528419 rs660240 rs629301 rs646776	TRUE	GTEx TWAS or TWMR (Whole_Blood)	TRUE	FALSE
RDX	2542	4.26731e-10	0.00119259	3.08384e-08	0.0843554	0.914452	rs10488763 rs1443120	TRUE	0.0200934	rs10488763 rs1443120 rs75112503 rs10891091 rs12293813 rs4753887	TRUE	GTEx TWAS or TWMR (Whole_Blood)	TRUE	FALSE
RIN1	1703	1.32196e-87	0.00356661	3.81926e-86	0.101252	0.895181	rs7950463 rs3814740 rs56240803	TRUE	0.0227146	rs3814740 rs56240803 rs7950463 rs3016316 rs3016317 rs58221849 rs57004348 rs2016960	TRUE	GTEx TWAS or TWMR (Whole_Blood)	TRUE	FALSE
ROGDI	3709	5.00163e-43	0.042827	4.53756e-43	0.037013	0.92016	rs2290562	TRUE	0.0256406	rs2290562 rs2072594 rs12443906	TRUE	GTEx TWAS or TWMR (Whole_Blood)	TRUE	FALSE
SCARB1	3639	1.46756e-18	5.32303e-16	0.00274932	0.997215	3.61122e-05	rs7485656 rs112403212 rs10846744 rs11057830	FALSE	0.0861476	rs7296737 rs10773111 rs7954697 rs6488945	TRUE	GTEx TWAS or TWMR (Whole_Blood)	TRUE	FALSE
SF3A3	2798	4.55126e-49	6.65341e-06	6.61324e-44	0.966711	0.0332824	rs12756599	FALSE	0.0247482	rs4634868 rs28493395 rs17465420 rs34655914 rs28683126 rs35267671 rs28645205 rs28435150 rs28570969 rs28626364 rs28760325 rs2127645	TRUE	GTEx TWAS or TWMR (Whole_Blood)	TRUE	FALSE
SIPA1	1973	1.11244e-09	2.93521e-07	4.06174e-05	0.00873462	0.991224	rs2306363 rs66864335 rs12801636	TRUE	0.0406551	rs2306363 rs66864335 rs12801636 rs4930295	TRUE	GTEx TWAS or TWMR (Whole_Blood)	TRUE	FALSE
TMEM106B	5149	5.29095e-28	0.000182446	2.86352e-25	0.096936	0.902882	rs11509880	TRUE	0.0166233	rs11509880 rs1019307 rs1019309 rs7781670 rs5011432 rs10950393 rs1435525 rs10950392 rs6460895 rs3800843 rs10950395 rs4721057 rs6460899 rs6460898 rs2043539 rs1990620 rs11971133 rs3800847 rs6460896 rs10950391 rs7785087 rs6460897 rs11974304 rs6460900 rs4721061 rs12699324 rs7785189 rs1990621 rs10234805 rs10278257 rs6948844 rs10950394 rs3823612 rs12699323 rs28549831 rs1435527 rs6966757 rs10950396 rs143…	TRUE	GTEx TWAS or TWMR (Whole_Blood)	TRUE	FALSE
ZPR1	3787	5.76357e-12	9.06848e-12	0.0406755	0.0622051	0.897119	rs964184	TRUE	0.0143226	rs964184	TRUE	GTEx TWAS or TWMR (Whole_Blood)	TRUE	FALSE
AAGAB	2705	2.82569e-17	1.63573e-17	0.103105	0.0580073	0.838888	rs56062135 rs72743461 rs17293632 rs17228058 rs56375023	TRUE	0.00536042	rs56062135 rs72743461 rs17293632 rs17228058 rs56375023	FALSE	GTEx TWAS or TWMR (Whole_Blood)	TRUE	FALSE
C6orf106	2715	1.54447e-18	1.03461e-06	3.25293e-13	0.216339	0.78366	rs76967117 rs3800461 rs6907508 rs112563428	TRUE	0.00334311	rs76967117 rs3800461 rs112563428 rs6907508 rs114863007 rs75398113 rs11754773 rs2814994 rs2814948 rs2744956 rs2814996 rs2744955 rs2815005 rs2744954 rs2492859 rs2744942 rs2744947 rs2814986 rs2814993 rs2492863 rs2814983 rs2744964 rs112540634 rs2744971 rs9469911 rs3800457 rs2092344 rs4713824 rs2744977 rs2814977 rs28567450 rs9469860 rs9469895 rs61431557 rs6938239 rs2744972 rs2744937 rs2814973 rs645779…	FALSE	GTEx TWAS or TWMR (Whole_Blood)	TRUE	FALSE
CABIN1	2999	1.00943e-11	3.26279e-05	4.00814e-08	0.127811	0.872157	rs12484557 rs5760234 rs12485143 rs5760216 rs5760233 rs5760220 rs5751811 rs5760229 rs5760236 rs8138799 rs17004848 rs8140812 rs34247969 rs5751810 rs3752497 rs176157 rs176159 rs8141797 rs76376425 rs176161 rs176158 rs4306797 rs762273 rs5760186 rs8138467 rs762271 rs2051199 rs146661555 rs2001106 rs1985047	TRUE	0.00118732	rs12484557 rs5760234 rs12485143 rs5760216 rs5760233 rs5760220 rs5751811 rs5760229 rs5760236 rs8138799 rs17004848 rs8140812 rs34247969 rs5751810 rs3752497 rs176157 rs176159 rs8141797 rs76376425 rs176161 rs176158 rs4306797 rs762273 rs5760186 rs8138467 rs762271 rs2001106 rs1985047 rs5751804 rs5760201 rs1004058 rs738808 rs2330722 rs4822472 rs6004051 rs4820581 rs6004050 rs5760247	FALSE	GTEx TWAS or TWMR (Whole_Blood)	TRUE	FALSE
CHP1	2130	1.35283e-06	0.00385186	3.75547e-05	0.105146	0.890963	rs7173196 rs2899011 rs13329233 rs111684993 rs13329237 rs112742241 rs28874085 rs3986303 rs112217463 rs111684073 rs72737734 rs28880687 rs28656781 rs8023991 rs28629856 rs28547298 rs561821 rs8030965 rs9888708 rs8031159 rs8030657 rs2928155 rs35722320 rs34591275	TRUE	0.000406926	rs7173196 rs2899011 rs13329233 rs111684993 rs13329237 rs112742241 rs28874085 rs3986303 rs112217463 rs111684073 rs72737734 rs28880687 rs28656781 rs8023991 rs561821 rs8030965 rs28629856 rs28547298 rs9888708 rs8031159 rs8030657 rs2928155 rs35722320 rs11852799 rs11857484 rs28615543 rs2955810 rs111717706 rs3959554 rs7175912 rs1965140 rs2164996 rs28568756 rs28809504 rs11858115 rs8036602 rs7167813 rs284…	FALSE	GTEx TWAS or TWMR (Whole_Blood)	TRUE	FALSE
DDX59	3046	1.00722e-10	0.000417626	8.60281e-09	0.0337384	0.965844	rs10919999 rs4072554 rs4072551 rs11582610 rs12061556 rs10919997 rs4387211 rs12760355 rs10919993 rs11581339 rs35249716 rs7520407	TRUE	0.0039925	rs10919999 rs4072554 rs4072551 rs11582610 rs12061556 rs10919997 rs4387211 rs12760355 rs10919993 rs11581339 rs35249716 rs7520407 rs34428088 rs12076946	FALSE	GTEx TWAS or TWMR (Whole_Blood)	TRUE	FALSE
DHX58	2186	1.59826e-34	1.42046e-05	2.01225e-30	0.177194	0.822792	rs2074164 rs3744484 rs4796772 rs4796771 rs2074166	TRUE	0.00758359	rs2074164 rs3744484 rs4796772 rs4796771 rs2074166 rs2277621 rs2074154 rs11079033	FALSE	GTEx TWAS or TWMR (Whole_Blood)	TRUE	FALSE
EIF2B2	2358	3.12561e-37	8.79047e-08	3.15671e-31	0.0869531	0.913047	rs175040 rs175036 rs175047 rs175016 rs175037 rs175057 rs8013780 rs12588981 rs12882111 rs4556 rs175510 rs175438 rs11629079	TRUE	0.0022486	rs175040 rs175036 rs175047 rs175016 rs175037 rs175057 rs12880739 rs12882111 rs12588981 rs8013780 rs175510 rs175002 rs4556 rs12894709 rs175438 rs174997 rs735452 rs11629079 rs12894419 rs13712 rs1955474 rs1548807 rs12882664 rs91144 rs2012627	FALSE	GTEx TWAS or TWMR (Whole_Blood)	TRUE	FALSE
EIF2S2P3	2551	7.41121e-20	0.011143	7.9303e-19	0.117492	0.871365	rs2185756 rs11187138	TRUE	0.00758194	rs2185756 rs10882098 rs11187138 rs1111875 rs10882101 rs9420589 rs1977832 rs1977833 rs10882099 rs5015480 rs10882102 rs7918084 rs11187139 rs2497318 rs7087591 rs2488087 rs10786052 rs7911264 rs9419741 rs11187144 rs34744311 rs35906730 rs10882105 rs10786053	FALSE	GTEx TWAS or TWMR (Whole_Blood)	TRUE	FALSE
FCHO1	3517	2.25908e-39	9.94855e-10	5.27899e-31	0.230938	0.769062	rs13382133 rs4473312 rs28719946 rs28403253 rs12986046 rs12978286 rs12151113	TRUE	0.00381929	rs13382133 rs28719946 rs28403253 rs4473312 rs12986046 rs12151113 rs12978286 rs28398825 rs73015722 rs56251816 rs73015720 rs12983897 rs28736584 rs8107550 rs4280376 rs9630902 rs12971354 rs73015715 rs73015714 rs10402507 rs9630903 rs73015718 rs6512220 rs56015920 rs10410487 rs12979056 rs113897865 rs73015710 rs12984126 rs10414279	FALSE	GTEx TWAS or TWMR (Whole_Blood)	TRUE	FALSE
GFPT1	2269	7.43103e-16	0.0429035	2.96841e-15	0.169809	0.787288	rs10221683 rs12468870 rs6733537 rs10221903 rs12328664 rs4346430 rs13422501 rs13427243 rs7608459 rs7577689 rs7581876 rs7567358 rs6757878 rs13421152 rs12713678 rs7574839 rs6723472 rs6546518 rs5017686 rs6735037 rs6546521 rs10170036 rs7580642 rs7608909 rs4555387 rs10208175 rs6546517 rs10203815 rs6739412 rs7571860 rs10190412 rs10195051 rs4481034 rs7585758 rs6546514 rs10176366 rs6720415 rs13398500 rs75…	TRUE	0.000610003	rs10221683 rs12468870 rs6733537 rs10221903 rs4346430 rs12328664 rs13422501 rs13427243 rs7577689 rs7608459 rs7567358 rs7581876 rs4852768 rs12713678 rs7574839 rs6723472 rs6757878 rs13421152 rs6546518 rs5017686 rs6735037 rs7608909 rs6546521 rs34701686 rs12468510 rs10176366 rs13398500 rs10170036 rs10198171 rs6722261 rs10170655 rs7580642 rs4555387 rs10208175 rs10203815 rs6739412 rs10190412 rs7571860 r…	FALSE	GTEx TWAS or TWMR (Whole_Blood)	TRUE	FALSE
HMBS	2455	3.54889e-07	2.76488e-06	0.00852782	0.064585	0.926884	rs1784302 rs4545564 rs4454730 rs1169326 rs1784461 rs1784459 rs1168568 rs1786684 rs1786141 rs1786685 rs1307145 rs1784460 rs1614264 rs1184902 rs10892327 rs1177563 rs1177562 rs1185460 rs1784305 rs1786690 rs622478 rs550974 rs5795162	TRUE	0.00152652	rs1784302 rs4545564 rs4454730 rs1169326 rs1784461 rs1784459 rs1786684 rs1786141 rs1786685 rs1168568 rs1307145 rs1784460 rs1614264 rs1184902 rs10892327 rs1177563 rs1177562 rs1784305 rs1185460 rs1786690 rs550974 rs622478 rs1168570 rs2509121 rs1168569 rs10892328 rs11217137 rs3825061	FALSE	GTEx TWAS or TWMR (Whole_Blood)	TRUE	FALSE
IL6R	2200	3.25789e-20	4.22742e-11	3.79724e-11	0.0473676	0.952632	rs4845619 rs7549250 rs12118721 rs6687726 rs4845618 rs6686750 rs59632925 rs7553796 rs6694258 rs4845625 rs12117832 rs4553185 rs4845371 rs6667434 rs7549338 rs12129500 rs11265612 rs6689393 rs7536152	TRUE	0.00599183	rs4845619 rs7549250 rs12118721 rs6687726 rs4845618 rs6686750 rs59632925 rs6694258 rs4845625 rs7553796 rs12117832 rs4553185 rs4845371 rs6667434 rs7549338 rs12129500 rs6689393 rs11265612 rs7536152 rs7526131 rs6689306 rs6694817 rs6683206 rs12118770 rs10908838	FALSE	GTEx TWAS or TWMR (Whole_Blood)	TRUE	FALSE
LMAN1	4060	3.06406e-14	0.000959929	6.43363e-12	0.199959	0.799081	rs583241 rs538285 rs4806 rs584112 rs1899894 rs7233517 rs7230866 rs12958229 rs1984357 rs599535 rs1980176 rs7228681 rs10871768 rs7243416 rs8087734 rs4940457 rs7237397 rs11663411 rs12953981 rs17696454 rs1444488 rs60093122 rs9973070 rs62094025 rs12455352 rs12232751 rs62094016 rs1104568 rs57567486 rs4940455 rs55756733 rs62094017 rs11394516 rs9973180 rs62094024	TRUE	0.00117025	rs583241 rs538285 rs4806 rs584112 rs10871768 rs7228681 rs7233517 rs1899894 rs7230866 rs7243416 rs1984357 rs12958229 rs4940457 rs11663411 rs599535 rs1980176 rs62094025 rs17696454 rs12232751 rs60093122 rs7237397 rs55756733 rs8087734 rs11662475 rs12455352 rs62094024 rs1104568 rs62094016 rs4940455 rs9973070 rs57567486 rs9973180 rs62094017 rs12953981 rs1444488 rs7236989 rs9960456 rs4108696 rs9951712 r…	FALSE	GTEx TWAS or TWMR (Whole_Blood)	TRUE	FALSE
LOX	2968	6.46401e-05	4.77359e-05	0.169147	0.123498	0.707243	rs113075218 rs73795207 rs28391435 rs10069116 rs73795205 rs76132142 rs79742050 rs11241627 rs4495212 rs10060448 rs4425539 rs10053942 rs9327236 rs3805442 rs3792801 rs7715363 rs7736099 rs10477627 rs4345341 rs10045704 rs9327237 rs73795208 rs3792802 rs56079296 rs10045728	TRUE	0.000684544	rs113075218 rs73795207 rs28391435 rs10069116 rs73795205 rs79742050 rs76132142 rs11241627 rs4495212 rs10060448 rs4425539 rs10053942 rs9327236 rs3805442 rs7736099 rs3792801 rs7715363 rs10477627 rs4345341 rs10045704 rs9327237 rs73795208 rs56079296 rs3792802 rs10045728 rs4368760 rs4243443 rs10054088 rs2979862 rs2288393 rs7722155 rs1800449 rs10059661 rs2972349 rs79492746 rs10040971 rs13356899 rs778520…	FALSE	GTEx TWAS or TWMR (Whole_Blood)	TRUE	FALSE
LOXL4	2791	1.59863e-08	4.65802e-05	2.78461e-05	0.0792956	0.92063	rs7071239 rs11189523 rs1325494 rs3750596 rs10748719 rs10786405 rs10786401 rs3750595 rs6584172 rs4604804 rs10748721 rs4277045 rs7084747 rs1983867 rs2015972 rs10736122 rs1983865 rs11189490 rs4919180 rs7911609 rs4919190 rs4919182	TRUE	0.00121026	rs7071239 rs11189523 rs1325494 rs3750596 rs10748719 rs10786405 rs3750595 rs10786401 rs4604804 rs6584172 rs10748721 rs4277045 rs1983867 rs7084747 rs2015972 rs10736122 rs1983865 rs11189490 rs7911609 rs4919180 rs4919190 rs4919182 rs1413618 rs7077073 rs55917128 rs884811 rs7899632 rs10736126 rs7090035 rs928579 rs9420722 rs1325500	FALSE	GTEx TWAS or TWMR (Whole_Blood)	TRUE	FALSE
MAP1S	3565	8.64601e-15	1.31869e-10	2.02039e-06	0.0288727	0.971125	rs10410487 rs35976034 rs10423961 rs2382631 rs28689805 rs10422213 rs55752165	TRUE	0.00930986	rs10410487 rs35976034 rs10423961 rs2382631 rs28689805 rs10422213 rs55752165 rs28736584 rs12984126 rs12104396 rs6512220 rs7253117 rs3787026 rs12979186 rs7247215 rs13382133 rs4527144 rs7258068 rs28719946 rs28403253 rs8107550 rs2287860 rs28398825	FALSE	GTEx TWAS or TWMR (Whole_Blood)	TRUE	FALSE
NUDT5	3760	1.87522e-07	6.83871e-06	0.00482137	0.174188	0.820984	rs17566555 rs7090277 rs2001546 rs11257613 rs7068966 rs57062879 rs11599700 rs4747972	TRUE	0.0024575	rs17566555 rs7090277 rs2001546 rs11257613 rs7068966 rs57062879 rs11599700 rs4747972 rs36062557 rs4514317 rs11593567 rs12098287 rs61848342 rs11594076 rs7072473 rs11593214 rs2399796 rs12413792 rs2271804 rs4747968 rs11257619 rs11817797 rs4750193 rs12767576 rs11819728 rs4545446 rs12773913 rs7897432 rs4511202 rs11257627 rs11257621 rs12241367 rs35828869 rs7916879 rs1878798 rs2399797	FALSE	GTEx TWAS or TWMR (Whole_Blood)	TRUE	FALSE
PECAM1	1559	1.47671e-27	1.81856e-07	1.70137e-21	0.207939	0.792061	rs4968721 rs12936766 rs2070784 rs6504218 rs7224140 rs140874875 rs34228997 rs9303469 rs9303470 rs1108592	TRUE	0.00511412	rs4968721 rs12936766 rs2070784 rs6504218 rs7224140 rs34228997 rs9303469 rs9303470 rs1108592 rs2070783 rs11079536 rs8070460 rs1962147 rs12452448 rs7216375 rs1122800 rs8076821 rs6809 rs2812 rs6808 rs9897901 rs1050382	FALSE	GTEx TWAS or TWMR (Whole_Blood)	TRUE	FALSE
POC1B	2123	9.49333e-18	3.037e-13	4.40137e-06	0.139082	0.860914	rs2681472 rs11105354 rs11105376 rs11105378 rs12230074 rs11105375 rs12579302 rs4842675 rs11105364 rs17249754 rs111478946 rs73437358 rs6538195 rs11105368	TRUE	0.00348167	rs2681472 rs11105354 rs11105376 rs11105378 rs12230074 rs11105375 rs12579302 rs4842675 rs17249754 rs11105364 rs111478946 rs73437358 rs6538195 rs11105368 rs11105353 rs11105352 rs2681492 rs10858909 rs3825330 rs57481061 rs11105318 rs12369685 rs12369195 rs3741898 rs4842662 rs4842661 rs73437338 rs3741899 rs10858917 rs11105325 rs10858903 rs10858906 rs10777184 rs10858902 rs10858896 rs1054807 rs10858898 r…	FALSE	GTEx TWAS or TWMR (Whole_Blood)	TRUE	FALSE
RP11-110I1.14	2423	3.62312e-11	4.38913e-06	8.70619e-07	0.103676	0.896318	rs1177563 rs1168568 rs1784302 rs4545564 rs1307145 rs4454730 rs1169326 rs2509121 rs1784461 rs1784459 rs1786684 rs1786141 rs1786685 rs1784460 rs1184902 rs10892327 rs622478 rs550974 rs1614264 rs1177562 rs1168570	TRUE	0.00146575	rs1177563 rs1168568 rs1784302 rs1307145 rs4545564 rs4454730 rs1169326 rs2509121 rs1784461 rs1784459 rs1786684 rs1786141 rs1786685 rs1784460 rs1184902 rs10892327 rs550974 rs622478 rs1177562 rs1614264 rs1168570 rs1784305 rs1185460 rs1786690 rs11217137 rs1003081 rs11217133 rs1168569 rs10892328	FALSE	GTEx TWAS or TWMR (Whole_Blood)	TRUE	FALSE
RRP1B	2014	1.09678e-06	0.00582173	4.00422e-05	0.210979	0.783158	rs4818854 rs12626757 rs35219138 rs2838324 rs2838322 rs1454651 rs2838320 rs35110281 rs1073522 rs6518302 rs1454650 rs2051407 rs7277539 rs7282933 rs4818856 rs1584918 rs4819270 rs9981291 rs34562982 rs4818860 rs1584917 rs9981460 rs2838329 rs7276316 rs9982727 rs4819286 rs9977074 rs4819289 rs2155722 rs2838338 rs9974710 rs2298562 rs2838339 rs2250773 rs2329442 rs914198 rs8133523 rs2236667 rs9941787 rs9141…	TRUE	0.000603846	rs12626757 rs4818854 rs2838324 rs2838322 rs1454651 rs2838320 rs35110281 rs1073522 rs6518302 rs2051407 rs1454650 rs7277539 rs7282933 rs4818856 rs4818860 rs1584918 rs4819270 rs9981291 rs1584917 rs9981460 rs2838329 rs4819286 rs9982727 rs7276316 rs4819289 rs2155722 rs2250773 rs914198 rs2298562 rs914197 rs2838351 rs4818859 rs2236667 rs9941787 rs4819285 rs4819288 rs4819287 rs2838338 rs9977074 rs2838339…	FALSE	GTEx TWAS or TWMR (Whole_Blood)	TRUE	FALSE
SNRPC	2660	1.1525e-09	1.42785e-06	0.000242737	0.299329	0.700427	rs2744944 rs9469899 rs2814949 rs2744961 rs2263329 rs9296128 rs12177835 rs7741398 rs10738078 rs10807141 rs9366862 rs9469887 rs9366863 rs9348950 rs9469893 rs7763987 rs6929567 rs9469889 rs9368832	TRUE	0.000497735	rs2744944 rs9469899 rs2814949 rs2744961 rs2263329 rs9296128 rs7741398 rs12177835 rs10738078 rs10807141 rs9366862 rs9469887 rs9348950 rs9366863 rs7763987 rs6929567 rs9469893 rs9368832 rs9469889 rs9380454 rs12201281 rs6900188 rs7742652 rs6942040 rs9469891 rs7771778 rs9357181 rs9462018 rs11759151 rs3798348 rs7769961 rs9462024 rs1125340 rs112283401 rs34141614 rs9462023 rs9469869 rs11755420 rs2395604 …	FALSE	GTEx TWAS or TWMR (Whole_Blood)	TRUE	FALSE
SREBF1	2178	4.03526e-33	9.29652e-06	5.5301e-29	0.125655	0.874336	rs3744115 rs9915248 rs9891957 rs1052299 rs6502618 rs35723284 rs8078756 rs1108648 rs3744113 rs9906673 rs7503747 rs4924822 rs1889018 rs11657130 rs12946746 rs9895750 rs7359509 rs11652144	TRUE	0.000803291	rs3744115 rs9891957 rs1052299 rs9915248 rs6502618 rs8078756 rs1108648 rs9906673 rs3744113 rs7503747 rs4924822 rs1889018 rs11657130 rs12946746 rs11652144 rs7359509 rs9915776 rs9895750 rs3183702 rs13306736 rs12952723 rs4925116 rs9894257 rs2236513 rs4924821 rs9902941 rs4925119 rs11657074 rs12938501 rs9907246 rs9908299 rs12941039 rs12936037 rs16960744 rs4925120 rs11078399 rs8066560 rs11657423 rs18890…	FALSE	GTEx TWAS or TWMR (Whole_Blood)	TRUE	FALSE
STN1	2355	4.9269e-18	1.65057e-09	5.01741e-10	0.166422	0.833578	rs1980653 rs4918068 rs35223321 rs34887477 rs61277100 rs34300861 rs4918067 rs2067832 rs58543155 rs9325507 rs11191865 rs10883942 rs11191849 rs3814220 rs10883943 rs10883940 rs11191843 rs3850671 rs11191847 rs11191848 rs2273698 rs11191846 rs2902639 rs10883941 rs11598018	TRUE	0.000811175	rs1980653 rs4918068 rs35223321 rs34887477 rs61277100 rs34300861 rs4918067 rs2067832 rs58543155 rs9325507 rs2902639 rs10883942 rs11191849 rs3814220 rs11191865 rs10883943 rs3850671 rs10883940 rs11191843 rs11191847 rs11191848 rs2273698 rs11191846 rs10883941 rs11598018 rs12765878 rs12573103 rs10748858 rs10883948 rs7100920 rs11191841	FALSE	GTEx TWAS or TWMR (Whole_Blood)	TRUE	FALSE
UTP11	2764	2.91471e-10	6.43044e-07	4.23524e-05	0.0916212	0.908336	rs67631072 rs4360494 rs28428561 rs72661887 rs28605759 rs12138115 rs34655914 rs35267671 rs28493395 rs7555461 rs17465420 rs28683126 rs17465651 rs11485595 rs11210825 rs10890238 rs28626364 rs28435150 rs28570969 rs12024166 rs12569027 rs12044531 rs11583126 rs11210866 rs11210842	TRUE	0.00289544	rs67631072 rs4360494 rs28428561 rs72661887 rs28605759 rs12138115 rs7555461 rs17465651 rs11210825 rs34655914 rs35267671 rs28493395 rs17465420 rs28683126 rs11485595 rs10890238 rs12024166 rs12569027 rs28626364 rs12044531 rs28435150 rs11583126 rs28570969 rs11210866 rs11210842 rs28645205 rs2127645 rs28380108 rs28470722 rs28391281 rs17531077 rs28730330 rs28760325 rs2170169	FALSE	GTEx TWAS or TWMR (Whole_Blood)	TRUE	FALSE
XPO6	1949	1.53726e-12	0.00236041	1.45126e-10	0.221284	0.776356	rs205441 rs4788046 rs7194756 rs205384 rs11645279 rs205387 rs245733 rs205388 rs205385 rs715337 rs205366 rs205386 rs28470222 rs13329799 rs11074891 rs12149865 rs13336454 rs1469110 rs1423722 rs4368163 rs205442 rs7200293 rs11074897 rs3922800 rs9925019 rs169524 rs8051453 rs34331000 rs1423721 rs8057415 rs11074893 rs2412053 rs33045 rs205356 rs28456978 rs205364 rs205363 rs9927275 rs205443 rs205359 rs17610…	TRUE	0.000365853	rs205441 rs4788046 rs7194756 rs205387 rs11645279 rs205385 rs205366 rs205384 rs715337 rs205386 rs28470222 rs245733 rs11074891 rs12149865 rs205388 rs13336454 rs205442 rs13329799 rs137991131 rs4368163 rs1469110 rs1423722 rs7200293 rs11074897 rs3922800 rs169524 rs8051453 rs9925019 rs1423721 rs34331000 rs205364 rs28456978 rs8057415 rs9927275 rs11074893 rs2412053 rs205356 rs205359 rs176108 rs205443 rs2…	FALSE	GTEx TWAS or TWMR (Whole_Blood)	TRUE	FALSE
MST1	1416	0	7.77717e-06	0	0.838016	0.161977	rs3197999	FALSE	0.00333523	rs9882740 rs3197999	FALSE	ARIC PWAS	FALSE	TRUE
NUDT5	3604	9.31381e-09	3.60418e-05	0.000238646	0.923338	0.0763871	rs61848342 rs11257613 rs7916879 rs17566555 rs2001546 rs7090277 rs57062879 rs7068966	FALSE	0.00217106	rs11257613 rs17566555 rs7090277 rs2001546 rs61848342 rs57062879 rs7068966 rs7916879 rs4747972 rs11594076 rs7072473 rs11599700 rs11593567 rs36062557 rs2271804 rs12098287 rs12775830 rs4511202 rs11257627 rs4747968 rs11257621 rs11817797 rs4545446 rs12241367 rs4514317 rs12767576 rs11819728 rs12783654 rs12413792 rs7896600 rs12773913 rs11257619 rs7895525 rs4750193 rs2399796 rs12221133 rs7897432 rs239979…	FALSE	ARIC PWAS	FALSE	TRUE
CAMP	1275	1.75904e-05	0.000141662	0.109779	0.884083	0.00597876	rs73078367 rs73078357 rs3172494 rs11716848 rs9311421 rs34523942 rs11715776 rs71323396 rs6804986 rs9846818 rs11706221 rs13060020 rs9831531 rs4619808 rs13066044 rs11717716 rs936426 rs11710257 rs4130995 rs4420898 rs35778847 rs13081169 rs34076262 rs13071960 rs13090538 rs11928691 rs4541431 rs7624450 rs4392440 rs6793239 rs4632568 rs6782166 rs11130164 rs79089926 rs11706277 rs2361685 rs34749846 rs4511916…	FALSE	0.000214519	rs73078367 rs73078357 rs3172494 rs9846818 rs4130995 rs9311421 rs6787500 rs6806112 rs11130163 rs11130162 rs1045482 rs34523942 rs11713476 rs11716848 rs6804986 rs9831531 rs11715776 rs936426 rs71323396 rs11706221 rs13060020 rs11928691 rs4619808 rs13066044 rs11717716 rs2361685 rs6796490 rs11710257 rs11720622 rs4420898 rs7619865 rs35778847 rs13081169 rs34076262 rs13071960 rs13090538 rs4541431 rs7636461…	FALSE	ARIC PWAS	FALSE	TRUE
HP	2306	3.94309e-255	0.00288519	1.36203e-252	0.996606	0.000508686	rs77303550	FALSE	0.000523991	rs77303550 rs9302635	FALSE	ARIC PWAS	FALSE	TRUE
PDE5A	3471	1.4788e-206	1.17212e-09	1.26162e-197	0.999979	2.12247e-05	rs6534149 rs58583086 rs13101722 rs2389879 rs59867181	FALSE	0.000304959	rs56905341 rs6534149 rs58583086 rs13101722 rs2389879 rs59867181	FALSE	ARIC PWAS	FALSE	TRUE
MTAP	2827	3.53961e-273	9.76643e-271	0.00361111	0.996368	2.04187e-05	rs2891168 rs4977574	FALSE	0.000129773	rs2891168 rs10757277 rs4977574 rs10757278 rs10757279	FALSE	ARIC PWAS	FALSE	TRUE
APOA5	3535	0	1.41694e-10	0	0.999981	1.90386e-05	rs3135506	FALSE	0.000973941	rs35120633 rs3135506	FALSE	ARIC PWAS	FALSE	TRUE
C11orf68	1885	1.0673e-44	2.74925e-05	3.88204e-40	0.99997	2.89378e-06	rs79653698 rs554169857	FALSE	0.000347074	rs79653698 rs554169857 rs114234466	FALSE	ARIC PWAS	FALSE	TRUE
B3GNT8	2603	0	8.27182e-14	0	1	6.26107e-10	rs284663	FALSE	2.36432e-07	rs284663 rs284662 rs2569754	FALSE	ARIC PWAS	FALSE	TRUE
CTSS	2148	2.96371e-308	1.30728e-08	2.26707e-300	1	3.71736e-11	rs41271951	FALSE	5.64801e-05	rs57818453 rs7526489 rs4537557 rs2275235 rs2864869 rs6671737 rs2864871 rs41271951 rs12068264 rs3754212 rs6693120 rs140691474 rs10888393 rs2230061 rs11204723 rs11552229 rs6657388 rs10305711 rs2089082 rs10305673 rs11582281 rs7521592 rs10305672 rs3768015 rs10305714	FALSE	ARIC PWAS	FALSE	TRUE
CXCL12	3902	3.26537e-35	2.98661e-19	1.09334e-16	1	2.91915e-13	rs494207 rs649192 rs617542 rs546758 rs546659 rs605414 rs621168 rs2760670 rs2781543 rs583489 rs617035 rs646890 rs1657348 rs1657347 rs1870635 rs1704222 rs1704221 rs11238933 rs988739 rs11238929 rs11511598 rs10900000 rs906944 rs1746034 rs10793513 rs4948816 rs4948819 rs11238935 rs1704217 rs61857485 rs11238940 rs61857484 rs7097076 rs58540467 rs61857486 rs10793514 rs4948596 rs11238923 rs1870634 rs618574…	FALSE	7.75559e-05	rs1870635 rs988739 rs1870634 rs10793513 rs10793514 rs583489 rs494207 rs649192 rs617542 rs546659 rs605414 rs2760670 rs2781543 rs617035 rs646890 rs11238794 rs4948592 rs11238929 rs1704221 rs11238933 rs1704222 rs11511598 rs1746034 rs906944 rs11238935 rs1704217 rs61857484 rs61857485 rs11238940 rs10900000 rs61857486 rs61857482 rs58540467 rs11517251 rs11238937 rs11492882 rs11238923 rs11238946 rs11238943…	FALSE	ARIC PWAS	FALSE	TRUE
CTRB2	3534	0	2.47345e-15	0	1	3.32073e-17	rs8048956 rs1808427 rs8057145	FALSE	0.00232715	rs72802342 rs55993634	FALSE	ARIC PWAS	FALSE	TRUE
ADK	1436	7.8563e-06	0.0390418	8.38586e-05	0.415643	0.545223	rs12571531 rs7099085 rs67017494 rs147211033 rs7079796 rs67672457 rs17742846 rs112459281 rs7923778 rs66804664 rs7090106 rs4746164 rs7902395 rs11814550 rs7896842 rs112780600	FALSE	0.00110563	rs12571531 rs67017494 rs147211033 rs7079796 rs7099085 rs67672457 rs112459281 rs17742846 rs7923778 rs4746164 rs66804664 rs7090106 rs7902395 rs7896842 rs11814550 rs112780600 rs11818296 rs57496258 rs73278444 rs7921947 rs12250729 rs2395086 rs2395075 rs73278439 rs4746166 rs6480714 rs4746165 rs3812625 rs10824194 rs7914216 rs4745727 rs4745724 rs11000836 rs10762568 rs4745728 rs7914523 rs3955312 rs6480711…	FALSE	ARIC PWAS	FALSE	FALSE
FABP2	3604	0	3.09279e-06	0	0.682454	0.317543	rs1799883 rs6534133	FALSE	0.00576171	rs1799883 rs6534133 rs10034661 rs4434234 rs57842733	FALSE	ARIC PWAS	FALSE	FALSE
FGFR1	1731	1.7964e-13	0.946629	8.04365e-15	0.0423647	0.0110064	rs11997244 rs3758100 rs7820902 rs11998624 rs4364602 rs62505473 rs17175624 rs17182002 rs4082204 rs3213849 rs7815496	FALSE	0.00153428	rs62505473 rs17175624 rs17182002 rs4082204 rs3213849 rs4647906 rs7815496 rs11997244 rs3758100 rs7820902 rs11998624 rs10958704 rs4364602 rs6474354 rs11784905 rs10081442 rs55776134	FALSE	ARIC PWAS	FALSE	FALSE
ARHGAP25	3304	1.08278e-49	0.696042	4.70728e-50	0.302594	0.00136426	rs13413887	FALSE	0.00534812	rs10176108 rs4068868 rs13413887	FALSE	ARIC PWAS	FALSE	FALSE
COMT	6031	4.47474e-20	0.00199272	2.14283e-17	0.954172	0.0438353	rs4680 rs165722 rs165656 rs4633	FALSE	0.000590658	rs4680 rs165656 rs165722 rs4633 rs71313931 rs71313932 rs9606203 rs2238792 rs756653 rs2238784 rs2238787 rs1034564 rs112875281 rs4818 rs9306234 rs4646312 rs1034566 rs2073743 rs9606204 rs4646317 rs5748274 rs2238786 rs4819811 rs6269	FALSE	deCODE PWMR	FALSE	TRUE
TIMD4	5724	7.78345e-164	0.0180622	4.11188e-162	0.954145	0.0277927	rs4704826 rs6882076 rs58198139 rs6874202 rs55776147 rs1501908 rs12657266 rs11134475	FALSE	0.000275404	rs4704826 rs58198139 rs1501908 rs55776147 rs6882076 rs11134475 rs4704831 rs6874202 rs6882345 rs4704830 rs4704728 rs12657266 rs7379358 rs2862060 rs12659077 rs7735960 rs10780111 rs1948760 rs2902131 rs9313405	FALSE	deCODE PWMR	FALSE	TRUE
VAT1	3602	3.1114e-11	0.00271758	1.12414e-08	0.981827	0.0154554	rs36062488 rs2356310 rs4239149 rs71367985 rs35014595 rs11650272 rs79391435 rs34210004 rs9904909 rs8070179 rs35382552 rs8071278 rs9915489 rs7212284 rs8176310 rs8176196 rs799912 rs10445321 rs799910 rs7223952 rs799902 rs799917 rs799919 rs799916 rs799905 rs6503727 rs8077486 rs4318274 rs79345851 rs799906 rs9911630 rs1554063 rs4239148 rs799908 rs35070007 rs4239147 rs8176198 rs2137990 rs2236762 rs7210098	FALSE	7.68649e-05	rs4239149 rs36062488 rs2356310 rs71367985 rs35014595 rs34210004 rs11650272 rs79391435 rs9904909 rs9915489 rs8070179 rs8071278 rs35382552 rs8176310 rs799912 rs799910 rs7212284 rs8176196 rs799902 rs10445321 rs799917 rs799905 rs799919 rs7223952 rs6503727 rs799916 rs4318274 rs799906 rs79345851 rs8077486 rs1554063 rs4239148 rs9911630 rs799908 rs35070007 rs4239147 rs8176198 rs2137990 rs2236762 rs721009…	FALSE	deCODE PWMR	FALSE	TRUE
MIF	6404	2.49671e-16	0.000248745	9.94751e-13	0.991045	0.00870653	rs5760119 rs5751775 rs5760120 rs2253552 rs5751776 rs4822455 rs2739338 rs2739337 rs2739344 rs5751771 rs12484324 rs2097433 rs5751764 rs2858914 rs34819965 rs5760124 rs4822466 rs9612520 rs4822458 rs2858913 rs4822454 rs2739343 rs5751777 rs140264	FALSE	3.64679e-05	rs2253552 rs5760119 rs5751775 rs2739338 rs2739337 rs2739344 rs5760120 rs5751776 rs12484324 rs2858914 rs4822455 rs2858913 rs2097433 rs535034478 rs140188 rs2739343 rs5751771 rs2154601 rs140264 rs5751764 rs2739339 rs2257364 rs62241104 rs9620336 rs78331094 rs9620337 rs5751777 rs5760124 rs4822466 rs9612520 rs9612523 rs4822458	FALSE	deCODE PWMR	FALSE	TRUE
INHBC	3840	8.04415e-45	0.0403687	1.90827e-43	0.957644	0.00198754	rs548247964	FALSE	0.00104879	rs68147365 rs2122982 rs11613352 rs7974833 rs7971133 rs1106766 rs4760254 rs11609805 rs61352607 rs3809113 rs2229357 rs11172181 rs79395356 rs11172134 rs540730 rs12313306 rs473465 rs12313762 rs56205943 rs7964492 rs73119306 rs507562 rs9738646 rs2943693 rs4760355 rs2943692 rs2943691	FALSE	deCODE PWMR	FALSE	TRUE
HYAL1	3458	1.37963e-33	0.000324271	4.25242e-30	0.999493	0.000182243	rs116482870 rs13069856	FALSE	0.000225635	rs116482870 rs112824661 rs13069856 rs144406288 rs112940497 rs111844308 rs113603579 rs113275492 rs143885784 rs112415945 rs111744323 rs113953796 rs138650894	FALSE	deCODE PWMR	FALSE	TRUE
PDE5A	5801	1.71938e-119	1.17033e-09	1.46911e-110	0.999979	2.12316e-05	rs6534149 rs2389874 rs58583086 rs59867181 rs13101722 rs2389879	FALSE	1.73823e-05	rs28850368 rs7676296 rs28787668 rs34835603 rs10050092 rs7693919 rs11098534 rs3806808 rs10012252 rs2389880 rs6832740 rs6855918	FALSE	deCODE PWMR	FALSE	TRUE
B3GNT8	5454	0	8.27184e-14	0	1	6.26305e-10	rs284663	FALSE	2.06177e-07	rs284663	FALSE	deCODE PWMR	FALSE	TRUE
A4GNT	4242	1.60933e-21	5.29925e-13	3.03691e-09	1	5.61449e-11	rs185244 rs1199337 rs1199338 rs13324341 rs7632402 rs2251550 rs6809266 rs2724691 rs2622696 rs1600697 rs2724711 rs2622743 rs2622742 rs2622699 rs2346747 rs2219936 rs2724692 rs2724690 rs7613558 rs6798385 rs12695685 rs2622744 rs2347252 rs2622694 rs34905952 rs3732837 rs2279241	FALSE	4.77196e-05	rs7632402 rs2251550 rs185244 rs2622696 rs6809266 rs2724691 rs1600697 rs2724711 rs2622699 rs2622742 rs2346747 rs2622743 rs2219936 rs2724692 rs2724690 rs7613558 rs6798385 rs1199337 rs2622744 rs1199338 rs2622694 rs13324341 rs2724724 rs7432556 rs6774473 rs9864090 rs9819806 rs13059645 rs2622708 rs7430719 rs4564909 rs2724709 rs2622695 rs539905 rs6807551 rs12695685 rs2622721 rs2622722 rs2347252 rs670374…	FALSE	deCODE PWMR	FALSE	TRUE
WBP2	5569	4.39269e-08	0.00134742	2.08487e-05	0.638792	0.35984	rs2410859 rs9900122 rs1055129 rs60059537 rs78866233 rs56000661 rs3744021 rs9894244 rs9894291 rs11870078 rs7216512 rs8067076 rs9897048 rs7221792 rs3744008 rs7222755 rs7217432 rs3744006 rs7223416 rs7222757 rs7216615 rs9901840 rs3744010 rs12603812 rs11870883 rs8074963 rs2061387 rs7207180 rs17581728 rs3744009 rs9674908	FALSE	0.000754382	rs2410859 rs9900122 rs1055129 rs9894244 rs56000661 rs9894291 rs7216512 rs60059537 rs8067076 rs9897048 rs7221792 rs3744021 rs7217432 rs3744006 rs78866233 rs7223416 rs7216615 rs12603812 rs8074963 rs11870078 rs2061387 rs3744008 rs12602430 rs11870883 rs7222755 rs7222757 rs9674908 rs9901840 rs3744010 rs17581728 rs3760128 rs7207180 rs3744009 rs8081954 rs2290771 rs112267124 rs113789309 rs4572466 rs55793…	FALSE	deCODE PWMR	FALSE	FALSE
AGT	6497	7.31173e-86	0.53097	3.01769e-86	0.218641	0.250389	rs5046 rs2071405 rs11122580 rs11568018 rs2071404 rs11568016 rs5049 rs3827750 rs3789678	FALSE	0.000587742	rs2071405 rs11122580 rs11568018 rs5046 rs2071404 rs11568016 rs5049 rs3827750 rs3789678 rs11568055	FALSE	deCODE PWMR	FALSE	FALSE
SIGLEC5	6558	0	0.798461	0	0.191672	0.00986732	rs872629 rs1106476	FALSE	0.000898848	rs872629 rs1106476	FALSE	deCODE PWMR	FALSE	FALSE
5631_83_MLN_MOTI	7296	0	0.392333	0	0.600708	0.00695939	rs9394169	FALSE	0.00254475	rs1075379 rs9394169	FALSE	deCODE PWMR	FALSE	FALSE
ABO	3741	3.35304e-25	1.79345e-12	1.8696e-13	1	3.50734e-13	rs568203 rs566183 rs500428 rs537895 rs502361 rs8176734 rs8176748 rs651007 rs8176742 rs8176745 rs12554339 rs579459 rs11244052 rs62574567 rs8176740 rs2073825 rs638756 rs625593 rs11244053 rs4962116 rs624601 rs8176736 rs8176732 rs10901253 rs4962114 rs8176737 rs4962115 rs8176728 rs517414 rs12554336 rs8176727 rs12554595 rs8176718 rs8176714 rs626792 rs626035 rs547495 rs663367 rs552148 rs8176717 rs580813…	FALSE	2.60866e-05	rs630014 rs651007 rs579459 rs635634 rs600038 rs568203 rs566183 rs8176734 rs500428 rs502361 rs537895 rs559723 rs8176748 rs8176742 rs2073825 rs8176745 rs8176740 rs8176714 rs12554339 rs11244052 rs62574567 rs638756 rs625593 rs624601 rs8176736 rs8176732 rs8176737 rs11244053 rs4962116 rs10901253 rs4962114 rs4962115 rs517414 rs8176728 rs8176727 rs8176718 rs12554336 rs12554595 rs663367 rs552148 rs626035 …	FALSE	GTEx TWAS or TWMR (Artery_Aorta)	FALSE	TRUE
ADAMTSL4-AS1	2052	1.16195e-08	1.12965e-09	0.889555	0.0864348	0.0240099	rs11585169 rs6587520 rs11204680 rs12403609 rs10888388 rs9803935 rs4970924 rs12125672 rs11204679 rs11204702 rs3738484 rs11204695 rs6698495 rs2048558 rs7520022 rs11204677 rs12746899 rs11204712 rs4970918 rs3738485 rs61820165 rs12130363 rs4970923 rs11800059 rs6669122 rs11204675 rs3754209 rs1053732 rs6697620 rs1971378 rs10888385 rs10888384	FALSE	0.000107488	rs11585169 rs4970935 rs6693567 rs6587520 rs9803935 rs12125672 rs12403609 rs11204680 rs10888388 rs3738484 rs4970924 rs7364686 rs11204702 rs11204679 rs3738485 rs11204695 rs4970918 rs6698495 rs2048558 rs61820165 rs11204677 rs7520022 rs12746899 rs11204712 rs11204675 rs12130363 rs11800059 rs4970923 rs6697620 rs6669122 rs3754209 rs1053732 rs10888385 rs10888384 rs12139563 rs1971378 rs11204693 rs11204678…	FALSE	GTEx TWAS or TWMR (Artery_Aorta)	FALSE	FALSE
AIDA	2856	5.48118e-33	3.39566e-30	0.00161126	0.998193	0.000195968	rs17163363 rs35158675 rs10495198 rs17465637 rs2291834 rs17011681 rs2133189 rs2291832 rs35700460 rs17163360 rs4575092 rs28709375 rs35626308 rs17163313 rs17163358 rs1133220 rs17163345 rs2133187 rs3748626	FALSE	8.90602e-05	rs4618978 rs17163313 rs17163363 rs35158675 rs17163345 rs2291834 rs3748626 rs10495198 rs17465637 rs17011681 rs2133189 rs2291832 rs35700460 rs17163360 rs1909196 rs4846384 rs4575092 rs28709375 rs35626308 rs17163358 rs1133220 rs2133187 rs17465982 rs2378584 rs34767248 rs4846769 rs17465940 rs4846770	FALSE	GTEx TWAS or TWMR (Artery_Aorta)	FALSE	TRUE
ALDH2	1247	4.74139e-30	3.37891e-22	1.40323e-08	1	7.24252e-08	rs10774625 rs4766578 rs35350651 rs597808 rs7137828 rs3184504 rs653178 rs10774624	FALSE	9.74194e-05	rs10774625 rs4766578 rs597808 rs7137828 rs10774624 rs3184504 rs653178 rs7310615 rs641084 rs638791 rs625093 rs621899 rs583140 rs610769 rs596831 rs642536 rs848129 rs848132 rs655107 rs648997 rs595529 rs688812 rs676767 rs76122743 rs598711 rs598710 rs10774631 rs7398196 rs7953874 rs666727 rs7299849 rs55851737 rs28362508 rs616668 rs11608565 rs7134740 rs28521474 rs10774629 rs2283357 rs12306710 rs57976537…	FALSE	GTEx TWAS or TWMR (Artery_Aorta)	FALSE	TRUE
AP000350.6	3192	2.53213e-48	0.000215223	1.00453e-44	0.853526	0.146259	rs5760119 rs5751775 rs5760120	FALSE	0.00183151	rs5760119 rs5751775 rs5760120	FALSE	GTEx TWAS or TWMR (Artery_Aorta)	FALSE	TRUE
APOA1-AS	3631	1.0215e-10	3.42224e-11	0.72091	0.241444	0.0376466	rs964184	FALSE	0.000809418	rs964184 rs12284696 rs9971422 rs7112937 rs11216200 rs11216220 rs12280210 rs7931665 rs78044162 rs7946390 rs12271319 rs146056222 rs10892057 rs11216225 rs1940625 rs11216224 rs12292858 rs17120373 rs10502224 rs11604866 rs12286405 rs7948838 rs10892049 rs11216190 rs191655881 rs12420518 rs7115583 rs1729408 rs2270392 rs116582417 rs7358350 rs79870586 rs80054374 rs11216210 rs80143284 rs10892067 rs7481286 rs…	FALSE	GTEx TWAS or TWMR (Artery_Aorta)	FALSE	FALSE
ARHGAP15	2634	4.14255e-06	1.20844e-06	0.746991	0.217838	0.0351655	rs4662330 rs10928176 rs11695624 rs2381451 rs10803494 rs7349383 rs4611598 rs73003364 rs6760183 rs6430031 rs78490412 rs11898671 rs12469628	FALSE	0.000221306	rs4662330 rs13010737 rs10928176 rs11695624 rs2381451 rs10803494 rs7349383 rs4611598 rs73003364 rs7574624 rs6760183 rs6430031 rs7600333 rs4662204 rs2381435 rs78490412 rs11898671 rs12469628 rs13026403 rs1320137 rs11892116 rs72852751 rs7596264 rs10754918 rs7608439 rs6723640 rs4662328 rs2890716 rs7577593 rs16822542 rs56359133 rs2271773 rs16822547 rs16822546 rs55917155 rs6755050 rs16822543 rs72853737 …	FALSE	GTEx TWAS or TWMR (Artery_Aorta)	FALSE	FALSE
ARHGEF26-AS1	3279	2.83809e-12	2.77535e-09	0.000331056	0.322383	0.677286	rs357488 rs357487 rs357482 rs398512 rs357494 rs453699 rs447429 rs357506 rs401162 rs2596629 rs2689330 rs450115 rs407060 rs454837 rs437396 rs357480 rs357476 rs357471 rs357466 rs357465 rs365119 rs357479 rs449361 rs357477 rs1713807 rs1727945 rs1657621 rs2695845 rs1727947 rs1713810 rs242577 rs1727949 rs357468 rs357473 rs357499 rs1727948 rs1713813 rs1713822 rs1713817 rs1527800 rs1713811 rs357498 rs1632…	FALSE	0.000170687	rs357488 rs357487 rs398512 rs357482 rs357494 rs453699 rs447429 rs401162 rs357506 rs2596629 rs2689330 rs450115 rs407060 rs454837 rs357480 rs437396 rs357476 rs357471 rs357466 rs357465 rs357479 rs365119 rs357477 rs449361 rs1713807 rs1727945 rs2695845 rs1657621 rs1727949 rs1727947 rs1713810 rs1713817 rs1727948 rs357468 rs1527800 rs242577 rs1713813 rs357473 rs1713822 rs1713847 rs7647694 rs1713811 rs16…	FALSE	GTEx TWAS or TWMR (Artery_Aorta)	FALSE	FALSE
ARL3	2312	5.24616e-16	1.96071e-10	2.67564e-06	0.999997	5.37735e-07	rs999867 rs4919669 rs8354 rs11191368 rs11191375 rs10883765 rs77787671 rs10883766 rs113970872 rs11191519 rs11191517 rs11191515 rs11191416 rs12221335 rs11191514 rs113554404 rs11191505 rs74444347 rs17878846 rs11191502 rs11191499 rs12415043 rs112390216 rs17115100 rs11191379 rs11191426 rs11191474 rs11191475 rs11191454 rs7475853 rs10883815 rs10883806 rs11191522 rs11191484 rs11191521 rs11191479 rs776025…	FALSE	0.000657169	rs79780963 rs77787671 rs113970872 rs11191519 rs11191517 rs11191515 rs12221335 rs113554404 rs11191505 rs11191514 rs74444347 rs11191502 rs11191499 rs112390216 rs11191474 rs11191475 rs11191454 rs7475853 rs10883815 rs10883806 rs11191522 rs11191521 rs11191484 rs11191531 rs11191479 rs77602510 rs10509759 rs12414777 rs12221064 rs112699822 rs5011520 rs10883808 rs11191472 rs12219027 rs17115213 rs12413409 r…	FALSE	GTEx TWAS or TWMR (Artery_Aorta)	FALSE	TRUE
ARNT	1953	2.53057e-18	1.15052e-08	1.93733e-10	0.880568	0.119432	rs12725806 rs11204737 rs2089081 rs11204735 rs2039590 rs12758227 rs11204725 rs7534124 rs12568757 rs12125650 rs1136774 rs12404199 rs4970932 rs3754211 rs6587551 rs12402006 rs1081512	FALSE	0.000392949	rs12725806 rs11204737 rs2089081 rs2039590 rs11204735 rs7534124 rs11204725 rs12758227 rs12568757 rs12125650 rs1136774 rs12404199 rs11585169 rs4970932 rs3754211 rs6587551 rs12402006 rs1081512 rs12126004 rs7412746 rs10888388 rs6587520 rs11204702 rs12403609 rs11204712 rs4970924 rs12130363 rs11204695 rs11800059 rs3738484 rs7520022 rs6698495 rs2048558 rs61820165 rs3738485 rs11204680 rs12125672 rs497091…	FALSE	GTEx TWAS or TWMR (Artery_Aorta)	FALSE	TRUE
ATP1B1	3764	1.58527e-25	1.64838e-06	9.3433e-20	0.971469	0.0285296	rs7542713 rs17349222 rs7520186 rs4656178 rs35152438 rs7552323 rs67450288 rs61803316 rs12137282 rs12138150	FALSE	0.000187001	rs7542713 rs17349222 rs7520186 rs35152438 rs4656178 rs67450288 rs7552323 rs12137282 rs12138150 rs61803316 rs10081960 rs12752748 rs12728466 rs10081959 rs2179490 rs7522760 rs17345107 rs4656179 rs12086665 rs2420008 rs12731646 rs1419322 rs4656652 rs4656651 rs4656177 rs12691502 rs2420009 rs12724494 rs61803315 rs3753293 rs61806989 rs12140572 rs17349579 rs7519279 rs17349439 rs3766077 rs61806242 rs118103…	FALSE	GTEx TWAS or TWMR (Artery_Aorta)	FALSE	TRUE
ATXN1L	2552	0.00144856	0.00149175	0.456903	0.470385	0.0697724	rs8053891 rs8055242 rs28714527 rs8047643 rs16973520 rs6499553 rs1808439 rs35259348 rs28629271 rs12708921 rs12708922 rs12149877 rs9928413 rs8053217 rs35800852 rs9925462 rs12926408 rs9930930 rs34235351 rs34042070 rs11647947 rs12919947 rs11648003 rs3794695 rs2000999	FALSE	7.92027e-05	rs8053891 rs28714527 rs8055242 rs8047643 rs16973520 rs6499553 rs1808439 rs11647947 rs35259348 rs28629271 rs12708921 rs12149877 rs12708922 rs9928413 rs35800852 rs8053217 rs9925462 rs12926408 rs9930930 rs34235351 rs11648003 rs12919947 rs34042070 rs3794695 rs11647844 rs12925901 rs2000999 rs12708920 rs12448111 rs12445043 rs12927381 rs7186712 rs12149869 rs8051364 rs8046159 rs12926353 rs8051124 rs12445…	FALSE	GTEx TWAS or TWMR (Artery_Aorta)	FALSE	FALSE
BCAP29	2388	5.76096e-05	1.68534e-05	0.709049	0.207261	0.0836154	rs12112877 rs2299421 rs2520251 rs112370447 rs10234355 rs56967324 rs2894475 rs2520245 rs1015411 rs17154104 rs7806835 rs10274041 rs2066735 rs2520241 rs2395907 rs2520242 rs141541641 rs2520263 rs3801944 rs2293658 rs2520268 rs2808 rs12667527 rs4730245 rs10267907 rs10251808 rs2520261 rs2520247 rs2712215 rs2712214 rs2237673 rs2520243 rs12668402 rs28714607 rs2520265 rs7790534 rs2237676 rs10224503 rs25202…	FALSE	5.23214e-05	rs12112877 rs2299421 rs2520251 rs138371893 rs112370447 rs10234355 rs2894475 rs56967324 rs2520245 rs1015411 rs10274041 rs7806835 rs2395907 rs17154104 rs2520241 rs3801944 rs2066735 rs2520242 rs10224503 rs2293658 rs141541641 rs2520263 rs2808 rs2712224 rs2520268 rs68170813 rs12667527 rs10267907 rs4730245 rs10251808 rs2237671 rs2520261 rs2520247 rs2712215 rs4727678 rs12668402 rs2712214 rs4727679 rs223…	FALSE	GTEx TWAS or TWMR (Artery_Aorta)	FALSE	FALSE
BCAR1	3638	5.20698e-30	8.5292e-16	2.0925e-15	0.341441	0.658559	rs8046696 rs11648176 rs8046697 rs3851738 rs12449170 rs4888420 rs4888418 rs12444589 rs12448947 rs10431974 rs12927562 rs12930452 rs3863446 rs4887815 rs7203157 rs11642572 rs4888392 rs10871311 rs6564260 rs2285223 rs2285222 rs11149827 rs11149824 rs4888404 rs2113232 rs12929908 rs4887823 rs2285225 rs34296964 rs11861810 rs12051326 rs4888416 rs4888411 rs12924782 rs11862582 rs11149832 rs1549306 rs4888409 r…	FALSE	0.00017397	rs8046696 rs8046697 rs11648176 rs12449170 rs4888420 rs12927562 rs12930452 rs4888418 rs12448947 rs3851738 rs10431974 rs12444589 rs4887815 rs10871311 rs4888392 rs12929908 rs3863446 rs11861810 rs6564260 rs7203157 rs11149827 rs11642572 rs11149824 rs11149832 rs12599361 rs4887823 rs12051326 rs4888416 rs4888411 rs12924782 rs11862582 rs34296964 rs62062565 rs2285223 rs2285222 rs12445726 rs4888409 rs488840…	FALSE	GTEx TWAS or TWMR (Artery_Aorta)	FALSE	FALSE
BCL2L15	2546	2.68242e-07	9.28561e-08	0.274476	0.0937508	0.631773	rs1230666	FALSE	0.00459292	rs1230666 rs2476601 rs6679677 rs11102702 rs11552449 rs7547478 rs7513707 rs3761936 rs11102694 rs2358994 rs2358995 rs1217375 rs1970559 rs2476602 rs12144309 rs4145859 rs12122401 rs11507880 rs12041547 rs2359167 rs61817589 rs10776781 rs12117799 rs536068379 rs1230656 rs1230642 rs1230646 rs1237682 rs2243471 rs1885003 rs2358816 rs1230637 rs1217416 rs1217413 rs2476599 rs1217414 rs2636008 rs2185827 rs14739…	FALSE	GTEx TWAS or TWMR (Artery_Aorta)	FALSE	FALSE
BTBD16	3771	1.08691e-134	0.000248123	4.18815e-131	0.956	0.0437524	rs911786 rs9630109 rs9630110 rs9630083	FALSE	0.00145226	rs911786 rs9630110 rs9630083 rs911785 rs4751886 rs4751885	FALSE	GTEx TWAS or TWMR (Artery_Aorta)	FALSE	TRUE
C4orf3	4033	1.91207e-10	4.50808e-06	4.19695e-05	0.989492	0.010461	rs11731571 rs13113885 rs6820115 rs1052633 rs7665125 rs2175383 rs11732621 rs7659403 rs10518329 rs6843509 rs10032299 rs4643791 rs7692994 rs11098498 rs10003742 rs11731675 rs28439855 rs13150541 rs6822808 rs10004114 rs10213542 rs1814815 rs9307472 rs2017058 rs10015883 rs2127821 rs7661498 rs6534135 rs72920701 rs7659194 rs11098500 rs28594160 rs13134517 rs28419773 rs13149954 rs28580295 rs11737400 rs623207…	FALSE	8.73235e-06	rs11731571 rs13113885 rs6820115 rs7665125 rs1052633 rs10518329 rs7692994 rs2175383 rs11732621 rs7659403 rs6843509 rs72908412 rs10032299 rs4643791 rs72920701 rs11098498 rs75971892 rs10003742 rs11731675 rs6822808 rs28439855 rs17006113 rs13150541 rs2304799 rs9790798 rs10004114 rs10213542 rs7661498 rs1814815 rs6534135 rs9307472 rs111709748 rs2017058 rs2127821 rs6844263 rs13134517 rs10015883 rs9307477…	FALSE	GTEx TWAS or TWMR (Artery_Aorta)	FALSE	TRUE
CAMP	1322	0.000110523	4.74483e-05	0.690011	0.296198	0.0136327	rs73078367 rs73078357 rs3172494 rs7429594 rs73078304 rs9311421 rs11928691 rs9831531 rs6787500 rs73078305 rs936426 rs34082492 rs11130162 rs6806112 rs11130163 rs2361685 rs6442110 rs6442107 rs62263001 rs1045482 rs11710798 rs4858891 rs12494396 rs9839447 rs34422222 rs6796490 rs12494304 rs34687996 rs6771787 rs7636461 rs7428336 rs745116 rs12493256 rs7431293 rs11710861 rs9850672 rs6442106 rs9822496 rs983…	FALSE	0.000362849	rs3172494 rs73078357 rs73078367 rs7429594 rs6787500 rs9311421 rs6442107 rs11130162 rs11130163 rs6806112 rs62263001 rs4858891 rs6442110 rs1045482 rs34422222 rs9839447 rs11928691 rs12494396 rs7428336 rs7431293 rs6442106 rs6771787 rs35142214 rs9831531 rs6796490 rs9822496 rs936426 rs7617773 rs4858892 rs11130157 rs12494304 rs2361685 rs34687996 rs11711766 rs6771889 rs12496784 rs12493256 rs12495221 rs98…	FALSE	GTEx TWAS or TWMR (Artery_Aorta)	FALSE	FALSE
CARF	1649	1.03104e-45	2.35201e-44	0.0415912	0.948761	0.00964814	rs148812085 rs72936860 rs7591653 rs72934767 rs7603972 rs7560547 rs72934764 rs6435169 rs150788469 rs72934753 rs77268589 rs72934763 rs142603618 rs72936838 rs72936852 rs149016309 rs72936834 rs72936856 rs72936842 rs72932588 rs140168762 rs72936830 rs114395475 rs114899426 rs77931721 rs72934512 rs72934510 rs72934505 rs35212307 rs6728861 rs72932566 rs72932583 rs114527590 rs78907692 rs72926799 rs72936881 …	FALSE	3.20584e-05	rs148812085 rs72936860 rs72934767 rs7591653 rs7603972 rs72934505 rs7560547 rs72934764 rs6435169 rs150788469 rs72934753 rs77268589 rs72934763 rs72932588 rs140168762 rs142603618 rs72934512 rs72936838 rs72934510 rs72936852 rs72936834 rs72936856 rs72936842 rs72936830 rs114395475 rs114899426 rs77931721 rs72932566 rs114527590 rs78907692 rs35212307 rs72926799 rs72936881 rs6728861 rs72932583 rs140750546 …	FALSE	GTEx TWAS or TWMR (Artery_Aorta)	FALSE	TRUE
CARM1	2736	3.05124e-38	5.26832e-39	0.841295	0.145232	0.0134728	rs55997232 rs55791371 rs148898583 rs56289821 rs138294113 rs73015024 rs56125973 rs144826254 rs112032422 rs6511720 rs112898275 rs113722226 rs142130958	FALSE	0.000110967	rs1569372 rs55997232 rs55791371 rs148898583 rs56289821 rs12710260 rs1003723 rs138294113 rs144826254 rs73015024 rs56125973 rs6511720 rs112032422 rs112898275 rs113722226 rs142130958 rs12983082 rs73015013 rs73015011 rs17248819 rs112552009 rs111989435 rs12151108 rs892116 rs688 rs2738446 rs115594766 rs4804573 rs17248727 rs112107114 rs143020224 rs138175288 rs1962352 rs28786710 rs2738448 rs2738450 rs273…	FALSE	GTEx TWAS or TWMR (Artery_Aorta)	FALSE	FALSE
CCDC181	3837	1.02982e-22	1.6946e-06	6.0696e-17	0.998763	0.0012354	rs149692479 rs12240219 rs6679086 rs12021770 rs6427191 rs6690801 rs12049227 rs16862172 rs35269183 rs12023025 rs10919146 rs2235195 rs28566091 rs61806990 rs10919155 rs16862118 rs12032201 rs72702156 rs12033253 rs10489187 rs72702179 rs1400838 rs72702188 rs11800843 rs9659035 rs12030320 rs7535788 rs10919163 rs61807018 rs12026728	FALSE	0.000261578	rs149692479 rs6679086 rs12240219 rs12021770 rs16862172 rs6427191 rs6690801 rs2235195 rs12023025 rs12049227 rs35269183 rs10489187 rs10919146 rs28566091 rs61806990 rs10919155 rs16862118 rs12032201 rs72702156 rs12033253 rs72702179 rs1400838 rs72702188 rs11800843 rs9659035 rs12030320 rs7535788 rs10919163 rs12023117 rs61807018 rs12026728 rs12023892 rs12028813 rs10489188 rs11809378 rs6656923 rs13943446…	FALSE	GTEx TWAS or TWMR (Artery_Aorta)	FALSE	TRUE
CDC25A	1309	7.23095e-37	0.00020424	3.49626e-33	0.987506	0.0122898	rs9837228 rs9819094 rs9833309 rs4131361 rs9818937 rs6800492 rs9834095 rs9853804 rs35944878 rs9311421 rs9830016 rs11928691 rs6801801 rs3937 rs6775179 rs11718329 rs6442111 rs36092070 rs9862131 rs11710861 rs9850672 rs4131362 rs6794644 rs6791930 rs9847953 rs7636461 rs745116 rs13072018 rs13094727	FALSE	0.000328231	rs9311421 rs9837228 rs9819094 rs9833309 rs4131361 rs9818937 rs6800492 rs9834095 rs9853804 rs11928691 rs35944878 rs9830016 rs3937 rs6775179 rs6442111 rs36092070 rs9862131 rs6801801 rs11710861 rs9850672 rs4131362 rs7636461 rs745116 rs6794644 rs6791930 rs9847953 rs2125482 rs13072018 rs13094727 rs9831531 rs936426 rs2361685 rs11719365 rs6796343 rs17647717 rs7614532 rs11709691 rs13068265 rs77957078 rs1…	FALSE	GTEx TWAS or TWMR (Artery_Aorta)	FALSE	TRUE
CELSR2	2720	1.21206e-62	8.77293e-51	1.38159e-12	1	1.27949e-14	rs12740374 rs7528419	FALSE	0.000188055	rs12740374 rs7528419 rs660240 rs602633 rs629301 rs646776	FALSE	GTEx TWAS or TWMR (Artery_Aorta)	FALSE	TRUE
CERS2	1774	5.07819e-16	1.30587e-08	3.88772e-08	0.999741	0.000258489	rs1546376 rs6656535 rs6681742 rs2004903 rs59024312 rs11204750 rs6677420 rs6587542 rs752376 rs3849279 rs1972060 rs7528773 rs3843843 rs4970984 rs7521719 rs12409208 rs12410394 rs12096831 rs72704685 rs12090215 rs4970929 rs7556661 rs4970982 rs7556451 rs12410869 rs897815 rs12097963 rs11581757 rs2867296 rs36008098 rs2271076 rs4970930 rs9661876 rs11204739 rs4970985 rs6669855 rs4970931 rs7518156 rs1039994…	FALSE	5.31949e-05	rs11585169 rs1546376 rs12125672 rs6656535 rs59024312 rs6681742 rs6677420 rs6698495 rs11204750 rs61820165 rs12403609 rs2048558 rs11204680 rs10888388 rs4970924 rs4970918 rs2004903 rs11204679 rs11204695 rs11204702 rs3843843 rs7528773 rs11204677 rs9803935 rs7521719 rs7520022 rs12746899 rs6587542 rs3738484 rs6587520 rs12409208 rs12410394 rs11204712 rs12096831 rs4970935 rs1971378 rs72704685 rs752376 rs…	FALSE	GTEx TWAS or TWMR (Artery_Aorta)	FALSE	TRUE
COG5	2384	7.23963e-05	6.77543e-06	0.891042	0.0833398	0.0255391	rs12112877 rs2299421 rs2520251 rs112370447 rs10234355 rs56967324 rs2520245 rs1015411 rs17154104 rs2520241 rs2520242 rs2066735 rs2520263 rs141541641 rs10267907 rs12667527 rs4730245 rs10251808 rs2520261 rs2520247 rs2712215 rs2712214 rs2520268 rs2237673 rs2520243 rs2520265 rs28714607 rs2712224 rs10224503 rs2253271 rs7790534 rs2712191 rs4727681 rs2520264 rs2237671 rs4730237 rs62482543 rs2520277 rs380…	FALSE	2.9356e-05	rs12112877 rs2299421 rs2520251 rs112370447 rs10234355 rs56967324 rs2520245 rs1015411 rs17154104 rs2520241 rs10224503 rs2520242 rs2712224 rs2520263 rs2066735 rs141541641 rs10267907 rs12667527 rs4730237 rs2237671 rs4730245 rs10251808 rs4727678 rs2520261 rs4727679 rs2520247 rs2712215 rs2712214 rs1858888 rs2237673 rs2520243 rs2520265 rs2520268 rs28714607 rs2253271 rs7790534 rs2712191 rs10264412 rs624…	FALSE	GTEx TWAS or TWMR (Artery_Aorta)	FALSE	FALSE
CORO6	1664	6.12071e-06	6.45784e-07	0.792304	0.0833459	0.124343	rs11080107 rs13723 rs7220401 rs8075441 rs871014 rs3809789 rs3809790 rs9911167	FALSE	0.000793992	rs11080107 rs13723 rs8075441 rs7220401 rs871014 rs3809789 rs3760456 rs9911167 rs3809790 rs4794859 rs2289629 rs71371126 rs3794730 rs35184780 rs3098948 rs3098949 rs7213462 rs78263979 rs3098947 rs1808923 rs3110491 rs8080772 rs11868086 rs1971157 rs55797987 rs11652175 rs3110495 rs150156114 rs62068576 rs3097118 rs117494024 rs2628173 rs145600178 rs3826461 rs62068577 rs7501472 rs2617876 rs3110494 rs80784…	FALSE	GTEx TWAS or TWMR (Artery_Aorta)	FALSE	FALSE
CTD-2330K9.3	1443	8.80104e-10	1.30822e-05	6.52635e-05	0.970045	0.029877	rs2246832 rs2271961 rs6775384 rs35261698 rs9858418 rs9814873 rs10640 rs2271960 rs11130221 rs34451146 rs2247036 rs1801143 rs6779524 rs2234391 rs11719996 rs7634886 rs34196454 rs6446295 rs6809431 rs1128535 rs695238 rs7622302 rs6766131 rs6765484 rs9859153 rs9875617 rs7633271 rs13079082 rs13063621 rs9818590 rs9821311 rs2352974 rs9827021 rs60205400 rs6766836 rs7431106 rs57648519 rs13085679 rs7648987 rs…	FALSE	0.000142306	rs7642934 rs6765484 rs4688686 rs10049087 rs2240327 rs2624823 rs2624816 rs2008877 rs34831713 rs2526743 rs2526754 rs2013208 rs7623687 rs2240326 rs2301166 rs3733133 rs2353586 rs2624824 rs2245365 rs9866695 rs2856234 rs9311446 rs4688755 rs2624853 rs7609971 rs9881008 rs7428430 rs7621352 rs2353587 rs2681778 rs7613875 rs2071207 rs2526751 rs2240329 rs9861216 rs73077157 rs12485600 rs6446189 rs6772095 rs981…	FALSE	GTEx TWAS or TWMR (Artery_Aorta)	FALSE	TRUE
CTSK	2019	3.44495e-14	7.45681e-09	2.63736e-06	0.570012	0.429985	rs6587520 rs10888388 rs12403609 rs11204702 rs4970924 rs11204712 rs11204695 rs7520022 rs12130363 rs11800059 rs11204693 rs11204680 rs6694531 rs11204679 rs11585169 rs4970923 rs11204677 rs12746899 rs9803935 rs4970926 rs3754209 rs4970918 rs3738484 rs6669122	FALSE	0.00091639	rs6587520 rs10888388 rs12403609 rs11204702 rs4970924 rs11204695 rs11204712 rs7520022 rs12130363 rs11800059 rs11204693 rs6694531 rs11204680 rs4970926 rs11204679 rs9803935 rs11204677 rs11585169 rs12746899 rs4970923 rs4970918 rs12725806 rs11204737 rs2089081 rs3738484 rs2039590 rs3754209 rs7534124 rs11204725 rs11204735 rs12758227 rs61820165 rs3738485 rs6669122 rs12568757 rs6698495 rs12125650 rs121256…	FALSE	GTEx TWAS or TWMR (Artery_Aorta)	FALSE	FALSE
DAG1	1369	4.73914e-06	9.58666e-07	0.631728	0.127308	0.240958	rs7623687 rs73088122 rs73077157 rs111271782 rs6774721 rs7638643 rs73079003 rs73088161 rs9814873 rs73079014 rs10640 rs6779524 rs9858418 rs11706370 rs9878943 rs35261698 rs111533129 rs111903592 rs34759087 rs35169793 rs34484573 rs13087851 rs17080528 rs6809216 rs1987628 rs6793308 rs67485053 rs34588335 rs11716974 rs1801143 rs11715915 rs6997 rs3811699 rs11719996 rs1800668 rs11922013 rs34196454 rs1050450…	FALSE	0.000290716	rs7623687 rs73088122 rs111271782 rs73077157 rs73088161 rs7638643 rs73079003 rs6774721 rs34759087 rs73079014 rs111533129 rs34484573 rs78807522 rs34290943 rs143311886 rs73082337 rs73082363 rs73074830 rs73082357 rs73077107 rs111327216 rs9814873 rs10640 rs6779524 rs9858418 rs11706370 rs9878943 rs35261698 rs111903592 rs35169793 rs13087851 rs13064576 rs17080528 rs6809216 rs1987628 rs6793308 rs67485053 …	FALSE	GTEx TWAS or TWMR (Artery_Aorta)	FALSE	FALSE
DAGLB	3910	1.81363e-45	5.72487e-05	1.75913e-41	0.554393	0.44555	rs13235365	FALSE	0.00231249	rs4724806 rs35588250 rs3828944 rs7807755 rs12538142 rs13235365 rs12532493 rs35444732 rs12535659 rs113080138 rs71531392 rs13221129 rs3750038 rs58072643 rs3729790 rs2272157 rs71531384 rs1880118 rs11760556 rs11767078 rs34414425 rs4724802 rs11760562 rs12537894 rs2347339 rs9374 rs12537483	FALSE	GTEx TWAS or TWMR (Artery_Aorta)	FALSE	FALSE
DCLRE1B	2558	5.91095e-07	2.02433e-07	0.604833	0.206761	0.188405	rs1230666 rs11552449 rs2358994 rs11102694 rs2358995 rs3761936 rs7547478 rs11102702	FALSE	0.000622356	rs1230666 rs11552449 rs2358994 rs2358995 rs3761936 rs11102694 rs7547478 rs11102702 rs7513707 rs2476601 rs6679677 rs1217375 rs10858023 rs1970559 rs2476602 rs12144309 rs1539437 rs3789600 rs6672018 rs2884603 rs10858022 rs1217420 rs6661817 rs1217409 rs3789613 rs7523862 rs10776775 rs1217419 rs2476604 rs7524200 rs2476600 rs1217411 rs10776781 rs7555634 rs1310182 rs10745340 rs1217406 rs1217405 rs12117799…	FALSE	GTEx TWAS or TWMR (Artery_Aorta)	FALSE	FALSE
DHX36	2927	1.08713e-13	7.71035e-09	1.26811e-05	0.899191	0.100796	rs357494 rs357506 rs2596629 rs789294 rs450115 rs407060 rs2689330 rs454837 rs355778 rs355770 rs355773 rs355774 rs355788 rs437396 rs701145 rs355768 rs355765 rs355767 rs355760 rs355780 rs365119 rs449361 rs701144 rs242118 rs701147 rs442480 rs242117 rs2596630 rs355752 rs701143 rs189588 rs355784 rs701138 rs165275 rs701135 rs357488 rs789379 rs701141 rs1657621 rs355785 rs355749 rs813141 rs355747 rs355769…	FALSE	7.91848e-05	rs789294 rs355778 rs355770 rs355773 rs355788 rs355774 rs701145 rs355768 rs355765 rs355767 rs355760 rs355780 rs701144 rs242118 rs701147 rs442480 rs242117 rs2596630 rs701143 rs189588 rs355784 rs701138 rs355752 rs165275 rs701135 rs789379 rs701141 rs355785 rs813141 rs355749 rs355747 rs701133 rs355769 rs355757 rs789380 rs355753 rs1515653 rs357494 rs789301 rs1086106 rs789299 rs403132 rs701131 rs357506 …	FALSE	GTEx TWAS or TWMR (Artery_Aorta)	FALSE	TRUE
ECM1	2038	9.70671e-10	1.20381e-08	0.0745712	0.924823	0.000605977	rs11585169 rs6587520 rs10888388 rs12403609 rs11204702 rs4970924 rs11204695 rs11204712 rs11204680 rs7520022 rs12130363 rs11800059 rs11204679 rs12125672 rs4970935 rs3738484 rs6698495 rs9803935 rs2048558 rs4970918 rs11204677 rs12746899 rs61820165 rs3738485 rs4970923 rs6669122 rs1053732 rs3754209 rs11204675 rs6693567 rs1971378 rs6697620	FALSE	0.000258932	rs67807996 rs4970935 rs6693567 rs7364686 rs11585169 rs10888388 rs6587520 rs12403609 rs4970924 rs11204702 rs11204695 rs11204712 rs7520022 rs12130363 rs11800059 rs11204693 rs698915 rs1260387 rs3738484 rs12125672 rs9803935 rs4970918 rs6694531 rs3738485 rs61820165 rs11204680 rs11204679 rs4970926 rs2048558 rs11204677 rs12746899 rs6698495 rs9436117 rs11204675 rs4970923 rs7549396 rs6669122 rs6697620 rs1…	FALSE	GTEx TWAS or TWMR (Artery_Aorta)	FALSE	TRUE
EDNRA	2412	3.08139e-24	4.25917e-25	0.797699	0.110075	0.0922257	rs6841581 rs72957606 rs10305838 rs10305839 rs6841473 rs73855814	FALSE	0.000680315	rs6841581 rs72957606 rs10305838 rs10305839 rs6841473 rs13120678 rs73855814 rs1429139 rs1366691 rs12501429 rs2163012 rs12498595 rs13134510 rs6842241	FALSE	GTEx TWAS or TWMR (Artery_Aorta)	FALSE	FALSE
EFCAB5	1528	1.7471e-10	7.66707e-06	2.26178e-05	0.992557	0.00741271	rs13723 rs11080107 rs3809789 rs8075441 rs7220401 rs3809790 rs3760456 rs871014 rs4794859 rs3098948 rs9911167 rs7210991 rs17226179 rs62068625 rs62068621 rs57037139 rs55758314 rs3098947 rs1808923 rs4294865 rs12452201 rs12051834 rs7222842 rs62070263 rs1842026 rs55887213 rs58575982 rs62068629 rs4795521 rs4595850 rs12452288 rs10445400 rs9646438 rs62068617 rs8064689 rs9646436 rs9646437 rs56216220 rs5608…	FALSE	0.000249956	rs13723 rs11080107 rs8075441 rs7220401 rs3809789 rs3809790 rs871014 rs3760456 rs9911167 rs4794859 rs17226179 rs62068625 rs62068621 rs57037139 rs55758314 rs7210991 rs3098948 rs4294865 rs12452201 rs7222842 rs12051834 rs62070263 rs4795521 rs1842026 rs55887213 rs58575982 rs62068629 rs10445400 rs9646438 rs9646436 rs4595850 rs9646437 rs56216220 rs12452288 rs4794861 rs2628176 rs8064689 rs62068617 rs2628…	FALSE	GTEx TWAS or TWMR (Artery_Aorta)	FALSE	TRUE
ESYT3	1823	5.79586e-20	3.98362e-13	1.09252e-07	0.750414	0.249586	rs13324341 rs185244 rs1199337 rs1199338 rs6807945 rs12695685	FALSE	0.00196198	rs13324341 rs185244 rs1199337 rs1199338 rs6807945 rs1720819 rs12695685 rs2347252 rs1092338 rs1678440 rs1199330 rs34905952 rs2306374 rs3732837 rs9872754 rs2279241 rs13096934 rs9818870 rs13083299 rs9851766 rs2291127 rs9848655 rs9864898 rs13079209 rs13074317 rs34140440 rs2293251	FALSE	GTEx TWAS or TWMR (Artery_Aorta)	FALSE	TRUE
FAM117B	1739	4.89488e-49	8.29221e-45	1.96858e-05	0.332154	0.667827	rs148812085 rs72936860 rs7591653 rs7603972 rs7560547 rs72934764 rs6435169 rs72934767 rs150788469 rs72934753 rs77268589 rs72934763 rs142603618 rs72936838 rs72936852 rs149016309 rs72936834 rs72936856 rs72936842 rs72936830 rs114395475 rs114899426 rs140750546 rs77931721 rs72932588 rs140168762 rs35212307 rs6728861 rs72934512 rs72934510 rs72932583 rs72934505 rs72934513 rs72932590 rs114123510 rs72932574…	FALSE	0.000192685	rs148812085 rs72936860 rs7591653 rs7603972 rs7560547 rs72934764 rs72934767 rs6435169 rs150788469 rs140750546 rs72934753 rs77268589 rs72934763 rs72934505 rs142603618 rs72936838 rs72936852 rs72936834 rs72936856 rs72936842 rs72936830 rs114395475 rs114899426 rs77931721 rs72932588 rs140168762 rs35212307 rs72934512 rs72934510 rs6728861 rs72932583 rs72932566 rs72934513 rs72932590 rs114123510 rs114527590…	FALSE	GTEx TWAS or TWMR (Artery_Aorta)	FALSE	FALSE
FAM212A	1489	7.44447e-10	8.91465e-06	8.14044e-05	0.974756	0.0251534	rs6775384 rs1128535 rs695238 rs13085679 rs7648987 rs7645061 rs11130221 rs34451146 rs2234391 rs10865958 rs2271961 rs7634886 rs6446295 rs6809431 rs2246832 rs9859153 rs13063621 rs60205400 rs6766836 rs7431106 rs57648519 rs9882639 rs2271960 rs9865480 rs9871654 rs12490656 rs9814765 rs2247036 rs2352974 rs3749240 rs7634902 rs1049256 rs3749241 rs11130218 rs4855867 rs7618501 rs4855841 rs1491986 rs4855862 r…	FALSE	0.000150359	rs73077157 rs7623687 rs73088122 rs111271782 rs6774721 rs111533129 rs7638643 rs73079003 rs6775384 rs73088161 rs1128535 rs695238 rs73079014 rs13085679 rs7648987 rs7645061 rs11130221 rs34451146 rs2234391 rs7634886 rs6446295 rs10865958 rs6809431 rs2271961 rs2246832 rs9859153 rs13063621 rs60205400 rs6766836 rs7431106 rs57648519 rs9882639 rs9865480 rs2271960 rs9871654 rs12490656 rs143311886 rs9814765 r…	FALSE	GTEx TWAS or TWMR (Artery_Aorta)	FALSE	TRUE
FCF1P2	1303	9.39131e-17	0.00015861	5.87379e-13	0.99201	0.00783088	rs2125482 rs9311421 rs11928691 rs9837228 rs9819094 rs9833309 rs4131361 rs9818937 rs6800492 rs9834095 rs9853804 rs35944878 rs11710861 rs9850672 rs3937 rs6775179 rs11718329 rs7648720 rs6442111 rs36092070 rs9847953 rs34523942 rs6804986 rs6801801 rs4131362 rs13072018 rs6794644 rs13094727 rs6791930 rs35806621 rs11709691 rs13068265 rs17647717 rs13059037 rs9830016 rs13066044 rs6787500 rs35297486 rs76444…	FALSE	0.000201324	rs9311421 rs6787500 rs11130163 rs2125482 rs11130162 rs6442110 rs1045482 rs11928691 rs9846818 rs9837228 rs9819094 rs9833309 rs4131361 rs9818937 rs6800492 rs9834095 rs9853804 rs4130995 rs7644414 rs35944878 rs3937 rs11710861 rs9850672 rs6775179 rs6442111 rs6806112 rs36092070 rs9847953 rs7648720 rs34523942 rs4131362 rs6804986 rs6794644 rs6791930 rs6796490 rs7619865 rs1134867 rs6801801 rs13072018 rs13…	FALSE	GTEx TWAS or TWMR (Artery_Aorta)	FALSE	TRUE
FCHO1	3517	2.42002e-09	9.83482e-10	0.565506	0.229408	0.205086	rs10410487 rs35976034 rs10423961 rs13382133 rs28398825 rs28689805 rs2382631 rs28719946 rs28403253 rs6512220 rs28736584 rs12986046 rs12151113 rs10422213 rs4473312 rs12983897 rs12984126 rs55752165 rs12104396 rs3787026 rs12979186 rs7253117 rs12978286 rs2287860 rs4527144 rs8107550	FALSE	0.000436987	rs10410487 rs35976034 rs10423961 rs13382133 rs28689805 rs2382631 rs28398825 rs28736584 rs28719946 rs28403253 rs12986046 rs12151113 rs10422213 rs6512220 rs4473312 rs55752165 rs12983897 rs12984126 rs12104396 rs12978286 rs3787026 rs12979186 rs8107550 rs7253117 rs12971354 rs2287860 rs8112232 rs4527144 rs8111532 rs7258068 rs10425947 rs12979056 rs9630902 rs9630903 rs73015722 rs73015720 rs10414279 rs724…	FALSE	GTEx TWAS or TWMR (Artery_Aorta)	FALSE	FALSE
FER	3576	5.65836e-18	6.53036e-05	4.11902e-14	0.474328	0.525606	rs77844865 rs113792119 rs76325227 rs71592765 rs79001324 rs79243757 rs77630811 rs112472930 rs79980741 rs111636466 rs75271047 rs112828293 rs79621178 rs77606373 rs113728457 rs78492167 rs113193866 rs79536589 rs111465548 rs78633399 rs75815475 rs79409628 rs75955236 rs76112574 rs112580837 rs11954968 rs75360637 rs7701266 rs7732428 rs57207414 rs61191050 rs73220181 rs6863739 rs73220170 rs113543315 rs732201…	FALSE	0.000463401	rs77844865 rs79243757 rs111636466 rs113792119 rs75271047 rs76325227 rs71592765 rs79001324 rs77630811 rs112472930 rs79980741 rs78492167 rs113728457 rs112828293 rs79536589 rs79621178 rs77606373 rs113193866 rs111465548 rs78633399 rs75815475 rs75955236 rs79409628 rs61191050 rs73220185 rs7732428 rs57207414 rs73220181 rs6863739 rs113543315 rs73220179 rs11954968 rs7718626 rs77954590 rs76112574 rs7701266…	FALSE	GTEx TWAS or TWMR (Artery_Aorta)	FALSE	FALSE
GDPD5	2316	5.30253e-10	1.00879e-08	0.0499147	0.949611	0.000474743	rs584961 rs606452 rs659418 rs645935 rs668347 rs634552	FALSE	0.00496146	rs2508619 rs478668 rs6592609 rs2508620 rs565976 rs11236430 rs571632 rs3018101 rs693870 rs534812	FALSE	GTEx TWAS or TWMR (Artery_Aorta)	FALSE	TRUE
GGT7	1838	8.45859e-06	1.36449e-05	0.289778	0.466964	0.243236	rs66535774 rs11698996 rs6088595 rs17122844 rs7265109 rs7273470 rs61655108 rs11697978 rs59030726 rs62212084 rs62212082 rs56280929 rs56244533 rs2295096 rs12626122 rs17406518 rs11699306 rs6120747 rs13040449 rs17092456 rs867186 rs6087639 rs7265317 rs11167260 rs6120742 rs945961 rs141932846 rs6088624 rs13041059 rs8121710 rs6119530 rs11698977 rs11906148 rs6120730 rs6088619 rs117802529 rs2295353 rs119048…	FALSE	0.000234881	rs6088595 rs11698996 rs56280929 rs17406518 rs11699306 rs56244533 rs12626122 rs13040449 rs6120747 rs867186 rs7265317 rs11167260 rs945961 rs6087639 rs6120742 rs13041059 rs17092456 rs11904888 rs141932846 rs6119530 rs6120730 rs6088624 rs2295353 rs7263203 rs11907011 rs11698977 rs6088620 rs11906148 rs117802529 rs2069940 rs2295354 rs6087632 rs117249133 rs6087631 rs8121710 rs67159833 rs6088617 rs2076668 …	FALSE	GTEx TWAS or TWMR (Artery_Aorta)	FALSE	FALSE
GIGYF2	3472	5.3523e-06	8.73206e-06	0.304471	0.496333	0.199182	rs283485 rs283474 rs283476 rs283477 rs283475 rs283479 rs283468 rs283480 rs283471 rs34880628 rs12991088 rs4452130 rs13003675 rs13424351 rs35212961 rs4517962 rs6745879 rs36007169 rs6714245 rs7578299 rs6748027 rs4458205 rs35395584 rs6746294 rs983430 rs1801251 rs737028 rs7592717 rs11692545 rs10933409 rs35085837 rs6717841 rs35621474 rs7591176 rs1044480 rs13021246 rs13004406 rs283484 rs6733151 rs259211…	FALSE	9.52034e-05	rs283485 rs283474 rs283476 rs283477 rs283475 rs283479 rs283468 rs283480 rs283471 rs34880628 rs12991088 rs4452130 rs13003675 rs13424351 rs35212961 rs4517962 rs6745879 rs36007169 rs6714245 rs7578299 rs6748027 rs4458205 rs983430 rs35395584 rs6746294 rs1801251 rs737028 rs11692545 rs10933409 rs7592717 rs35085837 rs6717841 rs35621474 rs1044480 rs7591176 rs13021246 rs283484 rs13004406 rs6733151 rs259211…	FALSE	GTEx TWAS or TWMR (Artery_Aorta)	FALSE	FALSE
GOLPH3L	2083	1.44716e-09	6.98812e-09	0.11079	0.534281	0.354928	rs11585169 rs11204680 rs11204679 rs11204677 rs12746899 rs6669122 rs1971378 rs1053732 rs10888388 rs4970923 rs11204702 rs6587520 rs12403609 rs3754209 rs4970924 rs61820165 rs6698495 rs11204712 rs2048558 rs11204695 rs12130363 rs7520022 rs11800059 rs3738484 rs4970918 rs3738485	FALSE	0.000505808	rs11585169 rs6693567 rs4970935 rs11204680 rs11204679 rs11204677 rs12746899 rs6669122 rs1053732 rs1971378 rs61820165 rs4970923 rs10888388 rs6587520 rs6698495 rs3738484 rs4970918 rs11204702 rs12403609 rs2048558 rs3754209 rs4970924 rs12125672 rs3738485 rs11204712 rs9803935 rs11204695 rs12130363 rs7520022 rs11800059 rs11204675 rs10888385 rs10888384 rs12139563 rs6697620 rs11204678 rs7364686 rs11204693…	FALSE	GTEx TWAS or TWMR (Artery_Aorta)	FALSE	FALSE
GUCY1A3	3704	1.56262e-30	8.807e-17	1.77429e-14	1	2.52672e-14	rs3796587 rs7692387 rs72689147 rs2306556 rs3796581 rs56329057	FALSE	0.000926484	rs3796587 rs72689147 rs7692387 rs2306556 rs3796581 rs56329057 rs11724647 rs3796592 rs10029530 rs13126083 rs13118820 rs6536076 rs2341599 rs10029651 rs72687508 rs908585 rs13124618	FALSE	GTEx TWAS or TWMR (Artery_Aorta)	FALSE	TRUE
HECTD4	1438	4.15921e-15	1.92282e-15	0.661211	0.305613	0.0331752	rs11066188 rs17696736 rs11066320	FALSE	0.000830138	rs11066188 rs17696736 rs11066320 rs17630235 rs7953257 rs11066283 rs2272308 rs74531234 rs7970181 rs1981517 rs9971746 rs11066301 rs10849982 rs7974772 rs73424286 rs7310545 rs6489830 rs10849981 rs7965087 rs7965368 rs73421065 rs57646770 rs12423126 rs2269802 rs12296574 rs57168159 rs7973898 rs9971833 rs7970397 rs7309841 rs11066062 rs6489837 rs11066309 rs6489824 rs2269801 rs12422864 rs34028354 rs80017658…	FALSE	GTEx TWAS or TWMR (Artery_Aorta)	FALSE	FALSE
HMBS	2455	2.63767e-22	1.86607e-05	6.3382e-18	0.447302	0.552679	rs4614 rs34378932 rs1799992 rs15818 rs7127212 rs1799991 rs1168568 rs1307145 rs1799993 rs7938944 rs7952700 rs7924387	FALSE	0.00209153	rs1168568 rs1307145 rs4614 rs1799992 rs1177562 rs15818 rs7127212 rs1799991 rs1799993 rs7938944 rs7952700 rs7924387 rs1784302 rs1177563 rs4545564 rs4454730 rs1006195 rs1784461 rs1784459 rs1786684 rs1786141 rs1786685 rs1784460 rs1169326 rs1614264 rs10892327 rs2509121 rs1185460 rs1184902 rs1784305 rs1786690 rs550974 rs622478	FALSE	GTEx TWAS or TWMR (Artery_Aorta)	FALSE	FALSE
HTRA1	3575	0.000204476	5.23319e-05	0.787904	0.201629	0.0102105	rs4237541 rs2672592 rs4328161 rs4547034 rs77494534 rs4752700 rs10788274 rs61871680 rs72631113 rs11200519 rs5017040 rs28596486 rs35444643 rs6585809 rs7080859 rs1998342 rs7907130 rs911775 rs6585808 rs7086403 rs7086389 rs7090214 rs4237540	FALSE	0.000418648	rs61871680 rs10788274 rs11200519 rs4237541 rs4328161 rs4547034 rs1007865 rs7907082 rs911775 rs7086403 rs7090214 rs10749451 rs4752678 rs7076349 rs7092500 rs10749452 rs4752700 rs7076102 rs1034533 rs10788270 rs7069328 rs4751887 rs12776757 rs2672592 rs6585810 rs5017040 rs10736311 rs5017041 rs10887114 rs1998342 rs7080859 rs7898942 rs7912215 rs7086389 rs6585809 rs7907130 rs1885511 rs10788269 rs7072288 …	FALSE	GTEx TWAS or TWMR (Artery_Aorta)	FALSE	FALSE
ICA1L	1649	1.20514e-45	2.12614e-44	0.0486144	0.85748	0.093906	rs148812085 rs72936860 rs7591653 rs7603972 rs7560547 rs72934764 rs6435169 rs150788469 rs72934753 rs77268589 rs72934763 rs142603618 rs72936838 rs72936852 rs149016309 rs72936834 rs72936856 rs72936842 rs72936830 rs114395475 rs114899426 rs77931721 rs72934767 rs35212307 rs6728861 rs72932583 rs72934513 rs72932590 rs114123510 rs140750546 rs72932574 rs72932575 rs76461893 rs145538381 rs115654617 rs7293686…	FALSE	6.42415e-05	rs148812085 rs72936860 rs7591653 rs7603972 rs7560547 rs72934764 rs6435169 rs150788469 rs72934753 rs77268589 rs72934763 rs142603618 rs72936838 rs72936852 rs72936834 rs72936856 rs72936842 rs72936830 rs114395475 rs114899426 rs77931721 rs35212307 rs72934767 rs6728861 rs72932583 rs140750546 rs72934513 rs72934505 rs72932590 rs114123510 rs72932574 rs72932575 rs76461893 rs145538381 rs115654617 rs72932572…	FALSE	GTEx TWAS or TWMR (Artery_Aorta)	FALSE	TRUE
ILF3	2634	2.96012e-38	5.95645e-39	0.816173	0.164193	0.0196339	rs55997232 rs55791371 rs148898583 rs56289821 rs138294113 rs73015024 rs6511720 rs144826254 rs56125973 rs112032422 rs112898275 rs113722226 rs142130958	FALSE	0.000128818	rs55997232 rs55791371 rs1569372 rs148898583 rs56289821 rs138294113 rs12710260 rs144826254 rs1003723 rs73015024 rs6511720 rs56125973 rs112032422 rs112898275 rs113722226 rs142130958 rs73015013 rs12983082 rs892116 rs73015011 rs12151108 rs111989435 rs112552009 rs17248819 rs688 rs17248727 rs115594766 rs2738446 rs112107114 rs143020224 rs138175288 rs1962352 rs5930 rs114821903 rs28786710 rs2738448 rs2738…	FALSE	GTEx TWAS or TWMR (Artery_Aorta)	FALSE	FALSE
INPP5B	2760	8.5784e-22	6.86988e-06	1.24649e-16	0.998228	0.00176465	rs2291297 rs72661832 rs12563037 rs12728438 rs28411034 rs28420383 rs9700081 rs28625842 rs3748682 rs36084352 rs12752271 rs9729719 rs11485996 rs12751325 rs3891572 rs12729989 rs12739026	FALSE	0.00108933	rs28705798 rs12739026 rs34354043 rs34789494 rs35347111 rs28545785 rs34888189 rs28605027 rs2291297 rs35655346 rs11485595 rs72661832 rs12563037 rs28507204 rs3748682 rs9700081 rs72661887 rs12728438 rs28411034 rs28605759 rs71642619 rs28420383 rs17465651 rs34306004 rs28625842 rs11485996 rs28380108 rs11210825 rs11583126 rs11210866 rs9729719 rs12569027 rs12751325 rs12024166 rs3891572 rs11210842 rs127299…	FALSE	GTEx TWAS or TWMR (Artery_Aorta)	FALSE	TRUE
IP6K2	1262	6.69671e-08	3.12116e-05	0.0021401	0.997444	0.000384434	rs1961527 rs73078367 rs34759087 rs73078357 rs3172494 rs78807522	FALSE	0.000914512	rs1961527 rs3172494 rs73078357 rs73078367 rs34759087 rs56411893 rs78807522 rs34290943 rs73082337 rs73082363 rs73082357 rs73082331 rs57078550 rs72929172 rs12491769 rs200470784 rs11130163 rs73078304 rs6442110 rs6787500 rs1045482 rs11130162 rs9311421 rs11710798 rs9846818 rs4130995 rs62259531 rs11928691 rs13090839 rs12496747 rs35283189 rs35673421 rs11719457 rs116432667 rs73078305 rs11708022 rs1307431…	FALSE	GTEx TWAS or TWMR (Artery_Aorta)	FALSE	TRUE
KCNH4	2095	6.90251e-05	6.64091e-06	0.875699	0.0841709	0.0400549	rs12952244 rs8081327 rs9903204 rs2158067 rs35370188 rs35184688 rs731152 rs2240010 rs8070446 rs739637 rs2240009 rs11869069 rs11079034 rs1122326 rs8074708 rs7208907 rs9912088 rs12603330 rs7224737 rs8081900 rs9889640 rs9889618 rs12600570 rs9914148 rs7219220 rs9915255 rs6503687 rs35493105 rs8064376 rs2074163 rs35835702 rs8072215 rs12603327 rs7214921 rs739636 rs2074164 rs8068844 rs7211222 rs61653336 r…	FALSE	8.68763e-05	rs8081327 rs12952244 rs9903204 rs35184688 rs11869069 rs731152 rs2240010 rs8070446 rs739637 rs2240009 rs11079034 rs8074708 rs9912088 rs7208907 rs12603330 rs7224737 rs8081900 rs1122326 rs9889640 rs9889618 rs8068844 rs35370188 rs7219220 rs2158067 rs9914148 rs9915255 rs6503687 rs8064376 rs1905339 rs8074296 rs12600570 rs8072215 rs2074163 rs12603327 rs35493105 rs739636 rs7214921 rs7211222 rs646123 rs61…	FALSE	GTEx TWAS or TWMR (Artery_Aorta)	FALSE	FALSE
KCNK5	3645	6.37718e-07	1.20409e-07	0.836256	0.157884	0.00585981	rs733701 rs10947786 rs56015508 rs55856036 rs1155347 rs10456468 rs55902013	FALSE	0.00033418	rs733701 rs1155347 rs10947786 rs56015508 rs55856036 rs10456468 rs55902013 rs9394577 rs9394578 rs12211281 rs56336142 rs755852 rs12214118 rs62398607 rs10456100 rs2561396 rs6921231 rs2894421 rs9470978 rs9470977 rs9942541 rs12190363 rs13212953 rs12202900 rs1820722 rs1820721 rs13216715 rs10807202 rs10947787 rs12200013 rs10807201 rs10807200 rs6940100 rs6917162 rs2081924 rs6908859 rs9470972 rs7349859 rs…	FALSE	GTEx TWAS or TWMR (Artery_Aorta)	FALSE	FALSE
MAP1S	3565	3.00064e-09	8.21365e-10	0.701184	0.191721	0.107095	rs10410487 rs35976034 rs10423961 rs2382631 rs10422213 rs28689805 rs6512220 rs3787026 rs12984126 rs12979186 rs12104396 rs7253117 rs4527144 rs55752165 rs7258068 rs13382133 rs8111532 rs8112232 rs28398825 rs10425947 rs28719946 rs2287860 rs28403253	FALSE	0.000334404	rs10410487 rs35976034 rs2382631 rs10423961 rs10422213 rs28689805 rs3787026 rs6512220 rs12984126 rs55752165 rs12979186 rs12104396 rs7253117 rs4527144 rs7258068 rs13382133 rs8112232 rs8111532 rs28398825 rs10425947 rs28719946 rs28403253 rs8107550 rs2287860 rs12971354 rs28736584 rs10414279 rs12986046 rs12151113 rs12983897 rs9630902 rs4473312 rs9630903 rs10417684 rs7251815 rs10418413 rs6512219 rs10416…	FALSE	GTEx TWAS or TWMR (Artery_Aorta)	FALSE	FALSE
MAP3K11	1963	2.19431e-28	2.72845e-05	8.01189e-24	0.996205	0.00376745	rs1144789 rs11227241 rs2004649 rs1151490	FALSE	0.00171136	rs1144789 rs11227241 rs2004649 rs61744384 rs2306361 rs7116712 rs4930319 rs7130955 rs948494 rs11604451 rs948493 rs11604462 rs11227299 rs11227279 rs11600918 rs7123489 rs11532071 rs2306362 rs10896038 rs11227260 rs11537193 rs4014195 rs7110576 rs56686587 rs4014192 rs78412025 rs4930313	FALSE	GTEx TWAS or TWMR (Artery_Aorta)	FALSE	TRUE
2023-03-02	3413	1.33338e-97	6.73018e-15	1.9812e-83	1	6.85574e-13	rs12975669 rs34244685 rs17159303 rs34445564 rs17159302 rs3794997 rs17160520 rs3764570 rs35562870	FALSE	0.00223395	rs12975669 rs34244685 rs17160520 rs17159303 rs34445564 rs17159302 rs3794997 rs74180130 rs3764570 rs35562870	FALSE	GTEx TWAS or TWMR (Artery_Aorta)	FALSE	TRUE
MAT2A	3258	1.22538e-26	2.88493e-25	0.0202479	0.475691	0.504061	rs6743030 rs10179195 rs10176176 rs10175792 rs1078004 rs6738645 rs7605975 rs6547621 rs12473819 rs3755014 rs3755015 rs1446668 rs6731005 rs11891260	FALSE	0.00145815	rs10176176 rs6743030 rs10179195 rs10175792 rs1078004 rs7605975 rs6738645 rs6547621 rs12473819 rs1446668 rs3755014 rs3755015 rs6731005 rs1561198 rs55971080 rs11891260 rs7568458 rs2166529 rs6714157 rs6705971 rs7591175 rs2028900 rs6757263 rs6733550 rs13394343 rs6750847 rs6547629 rs2044474	FALSE	GTEx TWAS or TWMR (Artery_Aorta)	FALSE	FALSE
MIF	3394	2.99778e-141	0.000215508	1.18742e-137	0.853335	0.146449	rs5760119 rs5751775 rs5760120	FALSE	0.00183679	rs5760119 rs5751775 rs5760120	FALSE	GTEx TWAS or TWMR (Artery_Aorta)	FALSE	TRUE
MIF-AS1	3349	2.38157e-208	0.000215472	9.43526e-205	0.85336	0.146425	rs5760119 rs5751775 rs5760120	FALSE	0.00183733	rs5760119 rs5751775 rs5760120	FALSE	GTEx TWAS or TWMR (Artery_Aorta)	FALSE	TRUE
MLH3	2349	7.64356e-07	1.31352e-07	0.77196	0.132468	0.0955707	rs10131894 rs175040 rs175036 rs175016 rs175047 rs175037 rs12882664 rs91144 rs175057 rs8013780 rs12588981 rs12882111 rs4556 rs175438 rs735452 rs11629079 rs7156476 rs12894419 rs6574205 rs13712 rs1955474 rs175510 rs175015 rs175499 rs1548807 rs175080 rs175007 rs2012627 rs2080201 rs175484 rs175490 rs175045 rs175424 rs175444 rs175435 rs175457 rs175039 rs175084 rs175034 rs175071 rs7156328 rs12889472	FALSE	0.000274376	rs10131894 rs175040 rs175036 rs175016 rs175047 rs12882664 rs175037 rs91144 rs175057 rs8013780 rs12588981 rs12882111 rs4556 rs7156476 rs735452 rs175438 rs11629079 rs12894419 rs13712 rs1955474 rs6574205 rs175510 rs12894709 rs175015 rs175499 rs2012627 rs1548807 rs175080 rs56287046 rs2080201 rs12880739 rs117961929 rs175484 rs175490 rs175424 rs175457 rs175045 rs175444 rs175435 rs175084 rs175039 rs7156…	FALSE	GTEx TWAS or TWMR (Artery_Aorta)	FALSE	FALSE
MORN3	2736	0.366885	0.0595502	0.486823	0.0790021	0.00773937	rs34818942 rs2893895 rs3794205 rs34617045 rs12823779 rs11553699 rs11065577 rs57971979 rs10849880 rs61955138 rs10774594 rs2686345 rs10849877 rs4081775 rs10849891 rs10849878 rs10849879 rs140113153 rs11065551 rs11065549 rs1140886 rs61953462 rs10849873 rs79340347 rs11065563 rs59190874 rs10744764 rs12581843 rs10774596 rs11065585 rs57185007 rs10849875 rs951498 rs10849887 rs11838335 rs10849889 rs1106557…	FALSE	4.94295e-05	rs11553699 rs2893895 rs3794205 rs34617045 rs12823779 rs34818942 rs11065577 rs57971979 rs2686345 rs1140886 rs10849880 rs61955138 rs10774594 rs10849891 rs10849877 rs4081775 rs79340347 rs10849878 rs10849879 rs11065551 rs11065549 rs61953462 rs10849873 rs11065563 rs10744764 rs12581843 rs59190874 rs10774596 rs11065585 rs57185007 rs951498 rs7313601 rs10849889 rs10849875 rs59988934 rs10849887 rs61953461 …	FALSE	GTEx TWAS or TWMR (Artery_Aorta)	FALSE	FALSE
MRPS18AP1	1317	8.24502e-62	0.000149111	5.15645e-58	0.932408	0.0674424	rs11130163 rs6442110 rs1045482	FALSE	0.00993713	rs11130163 rs6442110 rs1045482 rs6787500 rs11130162 rs6796490 rs6806112	FALSE	GTEx TWAS or TWMR (Artery_Aorta)	FALSE	TRUE
MSL2	1621	3.67902e-10	8.79776e-10	0.294177	0.70347	0.00235295	rs9647335 rs711976 rs2400727 rs61791721 rs34894639 rs699165 rs6439640 rs571513 rs4678322 rs61789561 rs12637102 rs9840812 rs6779146 rs4431046 rs33999043 rs61791757 rs4678361 rs9865841 rs12630999 rs6439646 rs1154988 rs6779727 rs7644541 rs1145101 rs687339 rs13063893 rs4452981 rs645040 rs61789562 rs4452980 rs833752 rs667920 rs9854084 rs35087366 rs1070232 rs13065626 rs13081352	FALSE	9.1408e-05	rs6793835 rs6786582 rs10222451 rs6799056 rs1393786 rs28669017 rs9834966 rs13068210 rs9848926 rs67109185 rs13081671 rs12330335 rs9870122 rs6439629 rs13079205 rs34864445 rs1403763 rs28519617 rs6799320 rs13321220 rs10512990 rs35352346 rs9653930 rs6767060 rs6799517 rs12695644 rs73222236 rs28631273 rs67589653 rs10512987 rs28535121 rs6792630 rs6774226 rs6787409 rs9837224 rs3905668 rs9875207 rs9647335 r…	FALSE	GTEx TWAS or TWMR (Artery_Aorta)	FALSE	TRUE
MST1R	1443	4.05476e-07	1.07994e-05	0.0300678	0.800482	0.169439	rs9814873 rs10640 rs9858418 rs6779524 rs11715915 rs35261698 rs6997 rs11922013 rs6446272 rs9859556 rs1801143 rs11719996 rs34196454 rs7622302 rs6766131 rs7633271 rs9818590 rs71324962 rs7646366 rs9827021 rs9875617 rs13079643 rs35115732 rs6766581 rs34363169 rs6797664 rs3926569 rs9850072 rs11130203 rs9811982 rs11713474 rs9853683 rs9841110 rs12330269 rs34293138 rs9821311 rs67216675 rs11720597 rs3811697…	FALSE	0.000153384	rs7623687 rs73077157 rs7642934 rs6765484 rs4688686 rs73079003 rs73088161 rs2013208 rs7638643 rs2856234 rs2681778 rs2240329 rs73079014 rs9861216 rs9814873 rs2624816 rs9814664 rs11713562 rs2624853 rs2624825 rs9858418 rs10049087 rs10640 rs3733133 rs6446193 rs2353586 rs6779524 rs11130229 rs34831713 rs6446190 rs2526743 rs2240326 rs2245365 rs2526754 rs9866695 rs7650214 rs9311446 rs4688755 rs11925192 rs…	FALSE	GTEx TWAS or TWMR (Artery_Aorta)	FALSE	TRUE
MTAP	3004	5.04662e-282	9.80202e-271	5.14855e-12	1	3.52676e-14	rs2891168 rs4977574	FALSE	4.41839e-05	rs2891168 rs10757277 rs4977574 rs10757278 rs10757279	FALSE	GTEx TWAS or TWMR (Artery_Aorta)	FALSE	TRUE
MTF1	2731	5.5373e-06	1.20963e-06	0.804602	0.175727	0.0196648	rs28470722 rs34655914 rs35267671 rs17465420 rs28391281 rs28493395 rs28435150 rs28683126 rs28570969 rs28645205 rs11485595 rs28626364 rs28605759 rs2127645 rs67631072 rs4360494 rs28380108 rs72661887 rs28760325 rs28730330 rs17465651 rs2170169 rs871524 rs11210825 rs28428561 rs11583126 rs11210866 rs28580415	FALSE	0.000113363	rs28580415 rs28470722 rs34655914 rs35267671 rs17465420 rs3748682 rs2291297 rs28493395 rs28391281 rs28435150 rs28683126 rs28570969 rs28645205 rs11485595 rs28626364 rs28605759 rs190569784 rs2127645 rs12751325 rs9729719 rs871524 rs28625842 rs12728438 rs3891572 rs28411034 rs67631072 rs28420383 rs28380108 rs9700081 rs4360494 rs114296424 rs72661887 rs72661832 rs12563037 rs28760325 rs11485996 rs28730330…	FALSE	GTEx TWAS or TWMR (Artery_Aorta)	FALSE	FALSE
MTHFD1L	4093	4.53664e-08	0.00241144	1.43755e-05	0.763659	0.233915	rs1738582 rs1771817 rs12205234 rs1738585 rs1738586 rs1738580 rs1738584 rs1738590 rs1738591 rs9371485 rs1771816 rs1626655 rs1771821 rs803444 rs1620050 rs1771818 rs1771825 rs1622423 rs9371484 rs1621682 rs2793199 rs12191833 rs1624256 rs1771823 rs1771819 rs1738589 rs12205249 rs803460 rs803461 rs803462 rs803463	FALSE	0.000728853	rs803444 rs1738582 rs1771817 rs12205234 rs1738580 rs1738585 rs1738586 rs1738584 rs9371485 rs1738590 rs1738591 rs1771816 rs1626655 rs1771821 rs1620050 rs1771818 rs1771825 rs9371484 rs1622423 rs1621682 rs2793199 rs803463 rs1624256 rs12191833 rs1738589 rs1771823 rs1771819 rs803460 rs12205249 rs803462 rs803461 rs1738581 rs1619054 rs803465	FALSE	GTEx TWAS or TWMR (Artery_Aorta)	FALSE	TRUE
MYO1F	3555	4.48481e-17	6.68302e-15	0.00666373	0.992992	0.000344385	rs116843064	FALSE	0.000814335	rs2013694 rs3111576 rs2967776 rs2967778 rs116843064 rs2967777 rs2967767 rs28432269 rs2967772 rs113576178 rs2967594 rs11881473 rs2967773 rs2913923 rs2967771 rs2967593 rs11882393 rs2967592 rs4804311 rs1975029 rs12150986 rs12979798 rs2967774 rs73501545 rs2303687 rs2967591 rs890849 rs2396141 rs10406499 rs62117527 rs113312019 rs138785496 rs2967605 rs59372292 rs2913926 rs1808536 rs73000664 rs17160489 r…	FALSE	GTEx TWAS or TWMR (Artery_Aorta)	FALSE	TRUE
MYO9B	3259	0.0145579	0.00229872	0.786242	0.124003	0.0728984	rs7246865 rs55957788 rs56937714 rs1060367 rs3745348 rs10427132 rs10401600 rs8101673 rs10421727	FALSE	0.00050127	rs7246865 rs55957788 rs56937714 rs1060367 rs3745348 rs10427132 rs10401600 rs10421727 rs8101673 rs59243439 rs10412482 rs11666569 rs6512159 rs11669463 rs16981598 rs10408887 rs7252102 rs1379281 rs12461874 rs11086071 rs1077795 rs8100351 rs4808569 rs13346655 rs755086 rs12977269 rs4808567 rs4808566 rs62127867 rs11086052 rs1808559 rs2278997 rs4808656 rs8108205 rs11880680 rs4808570 rs7249851 rs7256027 rs…	FALSE	GTEx TWAS or TWMR (Artery_Aorta)	FALSE	FALSE
NAA25	1257	4.21153e-16	8.45555e-17	0.828537	0.166336	0.00512623	rs11065979 rs11066188	FALSE	0.000466371	rs11065979 rs11066188 rs11065991 rs17696736 rs11065987 rs3519 rs12427185 rs17630235 rs11066320 rs2272308 rs11513729 rs74531234 rs7970181 rs12579851 rs74187049 rs6489830 rs7965087 rs73421065 rs77522654 rs16941909 rs57168159 rs7973898 rs12423268 rs7310545 rs7970397 rs7309841 rs6489837 rs12423572 rs12422864 rs7959011 rs6489824 rs3741993 rs60690688 rs12424641 rs7134638 rs7295294 rs12426505 rs58047810…	FALSE	GTEx TWAS or TWMR (Artery_Aorta)	FALSE	FALSE
NBEAL1	1614	1.74595e-92	2.13051e-44	7.043e-49	0.859148	0.140852	rs72934767 rs72932588 rs140168762 rs72934512 rs72934510 rs72934505 rs72932566 rs72928608 rs114527590 rs78907692 rs72926799 rs72936881 rs114520702 rs72934711 rs72934734 rs72932784 rs9749722 rs72934706 rs72936839 rs144505847 rs72932776 rs72932767 rs72932755 rs148812085 rs72936860 rs115810193 rs72934519 rs7591653 rs72934546 rs7603972 rs142013255 rs138805020 rs7560547 rs72934550 rs72934764 rs13933338…	FALSE	0.000362149	rs72934505 rs72934514 rs72934767 rs72932588 rs140168762 rs72934512 rs72934510 rs72932566 rs114527590 rs72928608 rs78907692 rs72926799 rs72936881 rs72934706 rs72928605 rs114520702 rs115400054 rs72934711 rs72934734 rs72932784 rs9749722 rs148513392 rs72936839 rs144505847 rs72932776 rs72932767 rs72932755 rs148812085 rs72936860 rs115810193 rs72934519 rs7591653 rs7603972 rs72934546 rs142013255 rs138805…	FALSE	GTEx TWAS or TWMR (Artery_Aorta)	FALSE	TRUE
NDUFA6	2610	1.15429e-103	0.73856	4.03771e-104	0.258343	0.00309743	rs1989202 rs139043947 rs4822094	FALSE	0.000353577	rs1989202 rs139043947	FALSE	GTEx TWAS or TWMR (Artery_Aorta)	FALSE	FALSE
NECTIN2	3566	1.04595e-51	5.55021e-48	0.000188417	0.999808	3.04387e-06	rs7412	FALSE	0.00021403	rs429358 rs7412 rs56131196 rs769449	FALSE	GTEx TWAS or TWMR (Artery_Aorta)	FALSE	TRUE
NEK9	2380	1.21006e-17	9.14302e-07	1.2221e-11	0.923244	0.0767547	rs12435391 rs2268617 rs4903281 rs3742773 rs8017642 rs11845639 rs7145159 rs12589876 rs10246 rs12887934 rs7303 rs10140851 rs7156328 rs10141345 rs3742780 rs10143132 rs1047418 rs10149362 rs3742771 rs59594872 rs2024653 rs8019716 rs12589376 rs4903284 rs12889472 rs876402 rs12897094 rs1071989 rs12890371 rs4903289 rs12433849 rs4903288 rs11622696 rs910316 rs1043674 rs9805979 rs12889309 rs7147118 rs4899546 …	FALSE	0.000230726	rs12887934 rs10131894 rs12435391 rs2268617 rs4903281 rs3742773 rs8017642 rs11845639 rs175040 rs7145159 rs175036 rs12589876 rs10246 rs11546525 rs175016 rs12882111 rs7303 rs12889133 rs4026175 rs7156328 rs10140851 rs91144 rs10141345 rs3742780 rs10143132 rs12588981 rs8013780 rs175037 rs59594872 rs175047 rs1047418 rs10149362 rs3742771 rs7156586 rs8019716 rs2024653 rs12882664 rs12889472 rs4903284 rs125…	FALSE	GTEx TWAS or TWMR (Artery_Aorta)	FALSE	TRUE
NOS3	3597	1.28362e-25	1.95421e-26	0.76153	0.115691	0.122778	rs3918226	FALSE	0.00221128	rs3918226 rs117564322 rs73169674 rs73169678 rs73169672 rs6967282 rs73169671 rs1065071 rs112348182 rs78740585 rs113810201 rs61591132 rs73169679 rs73169649 rs1563636 rs111632177 rs11769516 rs73169654 rs78640108 rs10231467 rs73169651 rs73169650 rs73169652 rs887588 rs73169642 rs10233479 rs113745074 rs77761377 rs73169662 rs4725383 rs12538729 rs17173091 rs11525058 rs73169668 rs7781265 rs4148845 rs62001…	FALSE	GTEx TWAS or TWMR (Artery_Aorta)	FALSE	FALSE
NREP	3409	0.100476	0.0199757	0.726481	0.144414	0.00865268	rs74768960 rs75459491 rs10067660 rs112433751 rs4957627 rs13169766 rs1494585 rs140947637 rs62370358 rs13160727 rs75395745 rs166263 rs11241155 rs30349 rs30393 rs1379553 rs62370355 rs456493 rs13188104 rs10045865 rs256277 rs115416767 rs7712177 rs4957992 rs99379 rs4957993 rs624694 rs11749855 rs1603081 rs2017552 rs256278 rs593236 rs504582 rs13156777 rs6882073 rs67837044 rs194359 rs112316630 rs256273 rs…	FALSE	5.84799e-05	rs74768960 rs75459491 rs10067660 rs112433751 rs4957627 rs62370358 rs13169766 rs1494585 rs11749855 rs1379553 rs140947637 rs75395745 rs13160727 rs11241155 rs62370355 rs166263 rs30349 rs1379552 rs30393 rs13188104 rs115416767 rs256277 rs35776010 rs7712177 rs4957992 rs4957993 rs624694 rs99379 rs1603081 rs2017552 rs73787790 rs62372360 rs565897607 rs13156777 rs256278 rs593236 rs6882073 rs504582 rs112316…	FALSE	GTEx TWAS or TWMR (Artery_Aorta)	FALSE	FALSE
PDE5A	3630	1.89107e-14	3.72924e-08	4.3705e-07	0.861598	0.138402	rs13134800 rs11723436	FALSE	0.00117776	rs13134800 rs11723436 rs140876551 rs111346133 rs11098553 rs4608794 rs72686504 rs1847331 rs4834827 rs4834831 rs7668975 rs7669161 rs55851967 rs60513008 rs17373455 rs55897314 rs72686508 rs4833632 rs1847332 rs66504029 rs77301788 rs1847333 rs11725510 rs11724576 rs66489778 rs6812603 rs36017025 rs6855083 rs4834830 rs56273521 rs11722372 rs3956507 rs72686516 rs1393966 rs17301903 rs56177551 rs13132107 rs10…	FALSE	GTEx TWAS or TWMR (Artery_Aorta)	FALSE	TRUE
PLCE1-AS1	2135	1.06668e-07	1.50844e-08	0.871227	0.123193	0.00557933	rs3740362 rs55753709 rs4918188 rs7072574 rs35443777 rs7075045 rs1830890 rs1858610 rs7081879 rs7083628 rs1408820 rs4918182 rs61886339 rs4918184 rs1969867	FALSE	6.28877e-05	rs55753709 rs3740362 rs4918188 rs7072574 rs35443777 rs7075045 rs1830890 rs1858610 rs1223590 rs7081879 rs7083628 rs4918182 rs61886339 rs1408820 rs4918184 rs1223614 rs1969867 rs829229 rs1096044 rs1223612 rs1223585 rs7072099 rs1223616 rs7068499 rs12240281 rs1223617 rs2274225 rs1648001 rs1954345 rs1223584 rs2911858 rs1954346 rs1776865 rs1935959 rs1425300 rs11187830 rs12258052 rs1223581 rs829226 rs122…	FALSE	GTEx TWAS or TWMR (Artery_Aorta)	FALSE	FALSE
POC1B	2123	8.04256e-16	2.15598e-12	0.000372875	0.999572	5.51233e-05	rs11105313 rs2681472 rs11105354 rs4842664 rs10858909 rs3825330 rs12369195 rs3741898 rs12579302 rs4842662 rs4842675 rs3741899 rs10858906 rs11105364 rs17249754 rs2681492 rs111478946 rs73437358 rs10858903 rs11105376 rs4842661 rs11105325 rs12369685 rs11105368 rs11105319 rs11105378 rs10858902 rs12230074 rs11105318 rs11105375 rs6538195 rs10858900 rs10777184 rs10858896 rs11105312 rs10858897 rs11105353 r…	FALSE	0.000152082	rs10858909 rs3825330 rs12369195 rs3741898 rs4842662 rs3741899 rs12369685 rs10858903 rs11105319 rs10858906 rs4842661 rs10858902 rs11105318 rs11105325 rs10777184 rs10858896 rs11105312 rs10858897 rs1054807 rs10858898 rs10858894 rs10858899 rs11105314 rs11105309 rs11105316 rs11105310 rs10858890 rs10858872 rs4842488 rs10858865 rs11105302 rs10858871 rs10858877 rs10858852 rs10858878 rs11513812 rs6538190 …	FALSE	GTEx TWAS or TWMR (Artery_Aorta)	FALSE	TRUE
POC1B-AS1	2122	2.21201e-22	2.15673e-12	1.02555e-10	0.99992	8.0219e-05	rs11105313 rs11105325 rs4842664 rs10858909 rs3825330 rs12369195 rs3741898 rs4842662 rs3741899 rs10858906 rs10858903 rs4842661 rs12369685 rs11105319 rs10858902 rs11105318 rs10858900 rs10858899 rs11105314 rs11105316 rs10777184 rs10858896 rs11105312 rs10858897 rs10858898 rs10858894 rs1054807 rs11105309 rs11105310	FALSE	0.000364419	rs11105325 rs10858909 rs3825330 rs12369195 rs3741898 rs4842662 rs3741899 rs12369685 rs11105319 rs10858906 rs10858903 rs4842661 rs10858902 rs11105318 rs10858899 rs11105314 rs11105316 rs10777184 rs10858896 rs11105312 rs10858897 rs1054807 rs10858898 rs10858894 rs11105309 rs11105310 rs10858890 rs10858872 rs4842488 rs10858865 rs11105302 rs10858871 rs10858877 rs10858852 rs10858878 rs11513812 rs6538190 …	FALSE	GTEx TWAS or TWMR (Artery_Aorta)	FALSE	TRUE
PPCS	2435	0.0135335	0.00673261	0.407606	0.202034	0.370093	rs114786332 rs11210653 rs6656344 rs12405545 rs6665969 rs2152314 rs1572318 rs4584433 rs915331 rs7526123 rs59950490 rs7534105 rs2275116 rs1813507 rs2275117 rs12039696 rs12046461 rs10890198 rs6660634 rs1335577 rs12405571 rs12041177 rs6656054 rs1160468 rs4525078 rs7513968 rs6669993 rs6665722 rs61664297 rs11210649 rs12042621 rs11806264 rs11805616 rs7529295 rs11799356 rs11210663 rs4660227 rs928651 rs91…	FALSE	5.98247e-05	rs114786332 rs11210653 rs6656344 rs12405545 rs6665969 rs1572318 rs2152314 rs915331 rs4584433 rs7526123 rs59950490 rs7534105 rs2275116 rs1813507 rs2275117 rs12039696 rs12046461 rs10890198 rs6660634 rs1335577 rs12405571 rs12041177 rs6656054 rs1160468 rs4525078 rs7513968 rs6665722 rs6669993 rs11806264 rs11210649 rs61664297 rs12042621 rs7529295 rs11799356 rs11210663 rs4660227 rs928651 rs915328 rs4353…	FALSE	GTEx TWAS or TWMR (Artery_Aorta)	FALSE	FALSE
PREX1	3236	2.44077e-16	0.000477825	4.67733e-13	0.915507	0.084015	rs6095221 rs6066791 rs6125411 rs6066802 rs6095208	FALSE	0.0022511	rs6095221 rs6066791 rs6125411 rs6066802 rs6095208 rs6066781 rs6095212 rs6063292 rs6066783 rs6066800 rs6066801 rs4810836 rs35010397 rs6063306 rs4611698 rs6063304 rs56298635 rs6095246 rs4596036 rs6063305 rs6095250 rs735084 rs4810852 rs4810858 rs4810855 rs4810856 rs6019372 rs6095239 rs4810857 rs6122713 rs4810850	FALSE	GTEx TWAS or TWMR (Artery_Aorta)	FALSE	TRUE
PSRC1	2719	7.00423e-66	8.77293e-51	7.98392e-16	1	5.57372e-16	rs12740374 rs7528419	FALSE	0.000376787	rs12740374 rs7528419 rs660240 rs602633 rs629301 rs646776	FALSE	GTEx TWAS or TWMR (Artery_Aorta)	FALSE	TRUE
QTRT1	2729	3.26485e-38	3.30573e-39	0.900193	0.0911291	0.00867785	rs55997232 rs55791371 rs148898583 rs56289821 rs138294113 rs73015024 rs56125973 rs6511720 rs144826254 rs112032422 rs112898275 rs113722226 rs142130958	FALSE	0.000147179	rs1569372 rs55997232 rs12710260 rs1003723 rs55791371 rs148898583 rs56289821 rs138294113 rs12983082 rs144826254 rs73015024 rs6511720 rs56125973 rs17248819 rs112032422 rs112898275 rs113722226 rs142130958 rs892116 rs688 rs73015013 rs2738446 rs73015011 rs12151108 rs112552009 rs111989435 rs4804573 rs1962352 rs115594766 rs5930 rs17248727 rs28786710 rs2738448 rs2738450 rs2738449 rs112107114 rs138175288 …	FALSE	GTEx TWAS or TWMR (Artery_Aorta)	FALSE	FALSE
RAB20	4233	1.76108e-21	1.5032e-21	0.536389	0.457831	0.00577986	rs9515203	FALSE	0.000366271	rs11617955 rs9515203	FALSE	GTEx TWAS or TWMR (Artery_Aorta)	FALSE	FALSE
RAB5C	2192	7.0493e-05	7.33574e-06	0.892982	0.0928986	0.0140419	rs12952244 rs2158067 rs35370188 rs12600570 rs35493105 rs2074163 rs2074164 rs3744484 rs8068844 rs2074166 rs4796772 rs4796771 rs8081327 rs9903204 rs1557745 rs1557746 rs1905339 rs8074296 rs35184688 rs35835702 rs731152 rs2240010 rs8070446 rs739637 rs2240009 rs11869069 rs11079034 rs1122326 rs8074708 rs7208907 rs9912088 rs12603330 rs7224737 rs8081900 rs2074155 rs8072215 rs9889640 rs2074157 rs9889618 rs…	FALSE	8.48938e-05	rs12952244 rs8068844 rs2158067 rs1905339 rs8074296 rs35370188 rs12600570 rs2074163 rs35493105 rs2074164 rs3744484 rs2074166 rs4796772 rs4796771 rs8081327 rs9903204 rs4793090 rs646123 rs35184688 rs12938909 rs11869069 rs8072215 rs731152 rs2240010 rs8070446 rs739637 rs2240009 rs11079034 rs1557745 rs8074708 rs1557746 rs9912088 rs7208907 rs12603330 rs7224737 rs6963 rs1122326 rs8081900 rs9889640 rs9889…	FALSE	GTEx TWAS or TWMR (Artery_Aorta)	FALSE	FALSE
RBM5-AS1	1471	3.76543e-05	5.9379e-06	0.758178	0.119316	0.122463	rs73077157 rs73079003 rs73079014 rs34484573 rs73077107 rs13064576 rs9862080 rs11917431 rs9824092 rs11921590 rs1873625 rs11710037 rs9833611 rs9827708 rs6803222 rs7614725 rs9837341 rs34762726 rs6770670	FALSE	0.00165259	rs73077157 rs73079003 rs73079014 rs34484573 rs73077107 rs147997200 rs7642934 rs4688686 rs2013208 rs10049087 rs2624853 rs13064576 rs2624816 rs2240326 rs9862080 rs11917431 rs9824092 rs11921590 rs34831713 rs1873625 rs2071207 rs11710037 rs2526743 rs9833611 rs2526754 rs7428430 rs9827708 rs6803222 rs2240327 rs7614725 rs2014830 rs9837341 rs2624823 rs2301166 rs2624824 rs2008877 rs13066140 rs6765484 rs347…	FALSE	GTEx TWAS or TWMR (Artery_Aorta)	FALSE	FALSE
RBM6	1441	2.60709e-99	1.77755e-05	1.45649e-94	0.993044	0.00693832	rs2856234 rs2681778 rs2240329 rs9861216 rs9814664 rs11713562 rs2624825 rs6446193 rs11130229 rs11925192 rs7650214 rs2071206 rs66851636 rs4688756 rs6771546 rs2624843 rs11130226 rs13060128 rs55751738 rs11130233 rs2353579 rs35065728 rs7621026 rs11130228 rs12496973 rs2252833 rs2526748 rs11130227	FALSE	0.000336005	rs2856234 rs2240329 rs2681778 rs9861216 rs9814664 rs11713562 rs2624825 rs6446193 rs11130229 rs7650214 rs2071206 rs66851636 rs11925192 rs35065728 rs4688756 rs6771546 rs2624843 rs11130226 rs13060128 rs55751738 rs11130233 rs2353579 rs7621026 rs11130228 rs12496973 rs2252833 rs2526748 rs11130227 rs3733133 rs2353586 rs2624844 rs2245365 rs9866695 rs9311446 rs4688755 rs7609971 rs9881008 rs7621352 rs23535…	FALSE	GTEx TWAS or TWMR (Artery_Aorta)	FALSE	TRUE
REST	4076	3.97438e-08	4.45722e-06	0.00852749	0.956279	0.0351893	rs781663 rs17081935 rs17081933 rs58408429 rs6853156 rs6852997 rs781657 rs7687767 rs56155140 rs7658601 rs3796529 rs781656 rs57265257 rs2227901 rs6554401 rs17087335 rs72627508 rs12645070 rs66790703 rs72627509 rs59708338 rs4412049 rs72606404 rs56281640 rs62308104 rs73165969 rs55879786 rs67043033 rs58548607 rs781658	FALSE	0.000147158	rs781663 rs17081935 rs781669 rs17081933 rs58408429 rs6853156 rs6852997 rs781657 rs7687767 rs56155140 rs7658601 rs3796529 rs57265257 rs781656 rs6554401 rs17087335 rs2227901 rs72627508 rs12645070 rs59708338 rs72627509 rs66790703 rs4412049 rs62308104 rs72606404 rs56281640 rs58548607 rs73165969 rs67043033 rs55879786 rs781658 rs55762216 rs73165958 rs73165963 rs60796028 rs59713092 rs56162812 rs73165962…	FALSE	GTEx TWAS or TWMR (Artery_Aorta)	FALSE	TRUE
RHOA-IT1	1327	5.27378e-06	1.21052e-06	0.711671	0.163104	0.125219	rs73077157 rs73079003 rs34762726 rs6770670 rs11718165 rs2172252 rs9812791 rs13316695 rs9823546 rs73079014 rs9882740 rs35261698 rs11709525 rs9814873 rs10640 rs9858418 rs6779524 rs9858542 rs11130213 rs1131095 rs1801143 rs11719996 rs4283605 rs11706370 rs34196454 rs9878943 rs7622302 rs111903592 rs13064576 rs9836291 rs6766131 rs35169793 rs13087851 rs7633271 rs9818590 rs9862080 rs17080528 rs6809216 rs9…	FALSE	0.000129414	rs73077157 rs73079003 rs73079014 rs34484573 rs34759087 rs34762726 rs6770670 rs11718165 rs7623687 rs6774721 rs73088122 rs2172252 rs9812791 rs13316695 rs11709525 rs78807522 rs9823546 rs9882740 rs34290943 rs73082337 rs1131095 rs73082363 rs9858542 rs4283605 rs11130213 rs111271782 rs9836291 rs7638643 rs13085791 rs73082357 rs9852529 rs73082331 rs9822268 rs73088161 rs13064576 rs35261698 rs9862080 rs9858…	FALSE	GTEx TWAS or TWMR (Artery_Aorta)	FALSE	FALSE
RNF123	1506	1.21367e-16	8.88842e-06	1.32714e-11	0.971891	0.0280997	rs1128535 rs695238 rs2246832 rs13085679 rs7648987 rs7645061 rs10865958 rs12490656 rs6775384 rs11130221 rs34451146 rs2234391 rs7634886 rs6446295 rs6809431 rs2247036 rs9859153 rs13063621 rs60205400 rs6766836 rs7431106 rs57648519 rs9882639 rs2271961 rs9865480 rs9871654 rs9814765 rs2271960 rs3749240 rs7634902 rs1049256 rs3749241 rs11130218 rs4855867 rs7618501 rs4855841 rs1491986 rs4855862 rs11716575 …	FALSE	6.78872e-05	rs1128535 rs695238 rs2246832 rs13085679 rs7648987 rs7645061 rs10865958 rs12490656 rs6775384 rs11130221 rs34451146 rs2234391 rs7634886 rs6446295 rs6809431 rs2247036 rs9859153 rs13063621 rs60205400 rs6766836 rs7431106 rs57648519 rs2271961 rs9882639 rs9865480 rs9871654 rs2271960 rs9814765 rs3749241 rs3749240 rs7634902 rs1049256 rs4855867 rs11130218 rs4855841 rs7618501 rs4855862 rs11716575 rs1491986 …	FALSE	GTEx TWAS or TWMR (Artery_Aorta)	FALSE	TRUE
RP11-252K23.2	3396	3.18802e-56	2.48838e-15	1.28115e-41	0.999992	7.99604e-06	rs11149831	FALSE	0.000281863	rs11149831 rs166013 rs8057652 rs12935491 rs4888377 rs72787160 rs8046696 rs8046697 rs37597 rs34296964 rs11648176 rs12930452 rs8055974 rs34021527 rs9933255 rs4887825 rs4888418 rs12449170 rs4888420 rs12929908 rs12448947 rs12444589 rs11861810 rs11149832 rs11149827 rs56004344 rs12599361 rs12445726 rs12928898 rs8056141 rs7203157 rs8054194 rs10871311 rs4888392 rs12051326 rs11642572 rs11149824 rs4887823 …	FALSE	GTEx TWAS or TWMR (Artery_Aorta)	FALSE	TRUE
RP11-33B1.1	3871	1.64606e-38	2.51475e-06	3.62182e-33	0.552424	0.447574	rs7659336 rs3733519 rs2127821 rs28491261 rs28753180 rs17006190 rs28789446 rs3733520 rs13107475 rs9994810 rs7688613 rs12502423 rs10017335 rs4560394 rs12510138 rs9993199 rs3733523 rs6837828 rs6838814 rs12505953 rs28559989 rs10008459 rs10018726 rs2306455 rs10009450 rs2389803 rs28374462 rs9998585 rs28499576 rs11098525 rs11098524 rs7436506 rs7681214 rs9994730 rs7654546 rs17046118 rs11098526 rs7695996 …	FALSE	2.29567e-05	rs2127821 rs7659336 rs3733519 rs3733520 rs28753180 rs17006190 rs28789446 rs13107475 rs28491261 rs9994810 rs12502423 rs7688613 rs10018726 rs12505953 rs12510138 rs10017335 rs2389803 rs3733523 rs9993199 rs28499576 rs6837828 rs6838814 rs10008459 rs28559989 rs2306455 rs10009450 rs28374462 rs9998585 rs11098525 rs11098524 rs7436506 rs6849171 rs7654546 rs7681214 rs9994730 rs17046118 rs11098526 rs7654529 …	FALSE	GTEx TWAS or TWMR (Artery_Aorta)	FALSE	FALSE
RP11-543C4.1	3004	6.92969e-22	1.60683e-18	0.00043077	0.99885	0.00071872	rs36033161 rs35911833 rs12589575 rs11623755 rs8014986 rs12880985	FALSE	0.000236782	rs11623755 rs35911833 rs36033161 rs12589575 rs12880985 rs8014986 rs10139550 rs9788497 rs12893887 rs7342498 rs1958320 rs8003602 rs7145262 rs7158073 rs11160538 rs2400762 rs17562391 rs7140490 rs4905878	FALSE	GTEx TWAS or TWMR (Artery_Aorta)	FALSE	TRUE
RP11-548H18.2	3874	2.236e-11	3.05981e-06	4.90899e-06	0.671104	0.328888	rs2127821 rs13134665 rs7656252 rs2017057 rs11722872 rs12505469 rs10006877 rs1022145 rs6838236 rs1002152 rs878373 rs1546502 rs28753180 rs17006190 rs28789446 rs1546505 rs13107475 rs9994810 rs3733519 rs7688613 rs12502423 rs6847248 rs10017335 rs12510138 rs7659336 rs9993199 rs3733523 rs6837828 rs6838814 rs12505953 rs28559989 rs10008459 rs10018726 rs2306455 rs10009450 rs2389803 rs28374462 rs9998585 rs2…	FALSE	3.94497e-05	rs13150541 rs17006546 rs13149954 rs28580295 rs11737400 rs62320740 rs2127821 rs17006665 rs13134665 rs7656252 rs28753180 rs17006190 rs28789446 rs2017057 rs13107475 rs12502423 rs9994810 rs11722872 rs3733519 rs7688613 rs12510138 rs10017335 rs12505469 rs3733523 rs9993199 rs10006877 rs1022145 rs6837828 rs12505953 rs10018726 rs7659336 rs6838814 rs10008459 rs28559989 rs6838236 rs2306455 rs2389803 rs10009…	FALSE	GTEx TWAS or TWMR (Artery_Aorta)	FALSE	FALSE
RP11-54A4.2	2037	6.27036e-22	1.3062e-08	4.8004e-14	0.999985	1.48451e-05	rs11204664	FALSE	0.00588147	rs6693567 rs4970935 rs11204664 rs698915 rs1260387 rs7364686 rs4970996 rs9436117 rs7549396	FALSE	GTEx TWAS or TWMR (Artery_Aorta)	FALSE	TRUE
RP11-588K22.2	3753	3.13007e-30	8.807e-17	3.55407e-14	1	4.53225e-14	rs3796587 rs2306556 rs7692387 rs72689147 rs3796581 rs56329057	FALSE	0.000195896	rs3796587 rs2306556 rs7692387 rs72689147 rs3796581 rs56329057 rs11724647 rs3796592 rs10029530 rs13118820 rs13126083 rs6536076 rs2341599 rs908585 rs13124618 rs10029651 rs1400622 rs72687508 rs56256623 rs11721947	FALSE	GTEx TWAS or TWMR (Artery_Aorta)	FALSE	TRUE
RP11-950C14.10	2363	2.47933e-10	4.70146e-07	0.000250399	0.473771	0.525978	rs175040 rs175036 rs175016 rs91144 rs175015 rs175047 rs175037 rs12882664 rs10131894 rs175499 rs175057 rs175045 rs175080 rs175039 rs175034 rs8013780 rs2080201 rs12588981 rs175071 rs175484 rs175074 rs175490 rs12882111 rs175072 rs175424 rs108621 rs175042 rs175059 rs11629079 rs175065 rs175055 rs175444 rs175435 rs175457 rs175012 rs175048 rs175084 rs175049 rs175064 rs175044 rs1180603 rs175077 rs108622 …	FALSE	0.000249399	rs175040 rs175036 rs175015 rs175016 rs91144 rs10131894 rs175047 rs175037 rs12882664 rs175499 rs175045 rs175080 rs175039 rs175034 rs175071 rs2080201 rs175057 rs175484 rs175074 rs175490 rs175072 rs8013780 rs12588981 rs175424 rs108621 rs175042 rs175059 rs175065 rs175055 rs175012 rs175457 rs12882111 rs175444 rs175435 rs175048 rs175084 rs175049 rs175064 rs175044 rs11629079 rs175077 rs1180603 rs108622 …	FALSE	GTEx TWAS or TWMR (Artery_Aorta)	FALSE	FALSE
RP11-981P6.1	2137	1.3474e-20	2.15605e-12	6.24693e-09	0.999603	0.000397022	rs2681472 rs11105376 rs11105378 rs12230074 rs11105375 rs11105354 rs11105313 rs12579302 rs4842675 rs11105364 rs17249754 rs111478946 rs73437358 rs6538195 rs11105353 rs11105352 rs11105368 rs57481061 rs4842664 rs73437338 rs2681492 rs10858909 rs3825330 rs12369195 rs3741898 rs4842662	FALSE	0.000516695	rs2681472 rs11105376 rs11105378 rs12230074 rs11105354 rs11105375 rs12579302 rs4842675 rs17249754 rs11105364 rs111478946 rs73437358 rs10858909 rs3825330 rs12369195 rs3741898 rs4842662 rs3741899 rs12369685 rs11105319 rs10858906 rs10858903 rs4842661 rs11105325 rs10858902 rs11105318 rs6538195 rs10777184 rs11105368 rs11105353 rs10858896 rs11105312 rs11105352 rs2681492 rs10858897 rs10858851 rs1054807 r…	FALSE	GTEx TWAS or TWMR (Artery_Aorta)	FALSE	TRUE
RP1-253P7.4	2172	2.78585e-26	5.50979e-05	3.81784e-22	0.754595	0.24535	rs11450891 rs11340467 rs36095502 rs10538817 rs34685563 rs11078406 rs9912895 rs62064158 rs4470201 rs7214002 rs4077828 rs12600546 rs4413022 rs11656840 rs11078407 rs6502624 rs7214536 rs8068820 rs11078403 rs4077198 rs8070748 rs11869536 rs8073001 rs9890341 rs6502627 rs11657845 rs4925126 rs9904163 rs8070722 rs28428991 rs10048206 rs9905284 rs66531105 rs2350977 rs8066982 rs4257260 rs9635697 rs6502626 rs7…	FALSE	0.0001052	rs4924822 rs9915776 rs2236513 rs3183702 rs11078406 rs8076747 rs9912895 rs62064158 rs7214002 rs8073001 rs12600546 rs4470201 rs4413022 rs4077828 rs16960744 rs11656840 rs7214536 rs11078407 rs11657845 rs3744115 rs6502624 rs8070748 rs11078403 rs4925119 rs8068820 rs4077198 rs6502627 rs11869536 rs10048206 rs9905284 rs9890341 rs4925126 rs8066982 rs9904163 rs9906673 rs4257260 rs8070722 rs4343339 rs2842899…	FALSE	GTEx TWAS or TWMR (Artery_Aorta)	FALSE	TRUE
RSBN1	2579	8.36993e-07	9.96373e-08	0.856447	0.10187	0.0416826	rs1230666 rs11102702 rs11552449 rs3761936 rs11102694	FALSE	0.00057972	rs1230666 rs11102702 rs11552449 rs3761936 rs2358994 rs2358995 rs11102694 rs7547478 rs7513707 rs1217375 rs1970559 rs2476601 rs6679677 rs2476602 rs12144309 rs1539437 rs3789600 rs10858023 rs6672018 rs1217411 rs2476599 rs12117799 rs2476600 rs2884603 rs1217414 rs7555634 rs1310182 rs1217406 rs1217420 rs1217378 rs7524200 rs1217405 rs1217379 rs10858022 rs6537798 rs6661817 rs2185827 rs1217409 rs10745340 r…	FALSE	GTEx TWAS or TWMR (Artery_Aorta)	FALSE	FALSE
SF3A3	2798	2.41887e-32	2.72274e-06	3.51475e-27	0.394418	0.605579	rs4072980 rs7366048	FALSE	0.00901715	rs4072980 rs7366048 rs28428561 rs10890238 rs28493395 rs28645205 rs28435150 rs28683126 rs28570969 rs2127645 rs28626364 rs35267671 rs34655914	FALSE	GTEx TWAS or TWMR (Artery_Aorta)	FALSE	FALSE
SLC22A1	3128	1.42803e-179	2.09509e-179	0.402853	0.591019	0.00612767	rs10455872 rs55730499 rs74617384	FALSE	0.00143948	rs9295128 rs10455872 rs55730499	FALSE	GTEx TWAS or TWMR (Artery_Aorta)	FALSE	FALSE
SLC22A3	3171	1.12737e-179	2.40552e-179	0.318034	0.678599	0.00336656	rs10455872 rs55730499 rs74617384	FALSE	0.000528704	rs186696265 rs10455872 rs55730499	FALSE	GTEx TWAS or TWMR (Artery_Aorta)	FALSE	FALSE
SLK	2348	9.84123e-10	7.37872e-09	0.10022	0.751129	0.14865	rs1980653 rs4918068 rs35223321 rs34887477 rs61277100 rs34300861 rs4918067 rs2067832 rs58543155 rs9325507 rs7100920 rs3850671 rs10883942 rs11191849 rs3814220 rs10883943 rs10883940 rs11191843 rs11191847 rs11191848 rs2273698 rs11191846 rs2902639 rs10883941 rs11598018 rs12765878 rs11191865 rs10748858 rs35007589 rs11191841 rs11597399 rs34379047	FALSE	0.00266939	rs35007589 rs11597399 rs7902587 rs2995264 rs2984131 rs10786774 rs11598840 rs2475215 rs2488001 rs2487999 rs1265165 rs2475218 rs2756116 rs2488000 rs10786775 rs1977230 rs10748858 rs1980653 rs7907606 rs4918068 rs35223321 rs34887477 rs61277100 rs34300861 rs4918067 rs2067832 rs58543155 rs7100920 rs9325507 rs3850671 rs10883942 rs11191849 rs3814220 rs10883943 rs2902639 rs10883940 rs11191843 rs11191847 rs…	FALSE	GTEx TWAS or TWMR (Artery_Aorta)	FALSE	TRUE
SNF8	2752	2.34673e-17	3.94549e-10	5.93584e-08	0.997972	0.00202776	rs7221126 rs8078510 rs1973407 rs8081301 rs1962412 rs28635466 rs67174000	FALSE	0.000802798	rs7221126 rs1973407 rs8081301 rs8078510 rs1962412 rs28635466 rs67174000 rs12943523 rs9904730 rs35584414 rs4794002 rs2270576 rs55936433 rs28579683 rs7212779 rs4793993 rs9889674 rs71379317 rs12939844 rs9911030 rs61632152 rs11869991 rs28627277 rs962273 rs4643373 rs999475 rs68085814 rs11656939 rs7209449 rs11079842 rs3760451 rs1800632 rs9914918 rs112502960 rs9904288 rs55917610 rs3816272 rs4793990 rs80…	FALSE	GTEx TWAS or TWMR (Artery_Aorta)	FALSE	TRUE
SNHG18	3698	1.23552e-24	4.47646e-10	8.80694e-16	0.317722	0.682278	rs414829 rs1508798 rs56344213 rs11749803 rs414396 rs374218 rs431288 rs55713652 rs1614229 rs1398337 rs1706987 rs1334	FALSE	0.00329393	rs414829 rs1508798 rs56344213 rs11749803 rs414396 rs374218 rs431288 rs55713652 rs1398337 rs1706987 rs1614229 rs1651285	FALSE	GTEx TWAS or TWMR (Artery_Aorta)	FALSE	FALSE
SNRPC	2660	7.84539e-09	2.67175e-06	0.00165237	0.561843	0.436502	rs9296133 rs9469904 rs9689160 rs9462027 rs6457792 rs6457796 rs35285078 rs9469899 rs58338619 rs148024643 rs2744944 rs12177835 rs9469887 rs11755420 rs9469893 rs2814949 rs6940215 rs9469889 rs6900188 rs6942040 rs9469891 rs3798348 rs7769961 rs6921363 rs11759151 rs9462018 rs9462024 rs1125340 rs34141614 rs9462023 rs11757370 rs58843872 rs2395604 rs2744961 rs9469892 rs1543559 rs6905393 rs9469884 rs5867144…	FALSE	0.000247654	rs9296133 rs9469904 rs9689160 rs9462027 rs6457792 rs6457796 rs9469899 rs148024643 rs2744944 rs6940215 rs12177835 rs9469887 rs11755420 rs2814949 rs9469893 rs9469889 rs6900188 rs6942040 rs9469891 rs9462018 rs11759151 rs3798348 rs7769961 rs9462024 rs1125340 rs34141614 rs9462023 rs2395604 rs11757370 rs58843872 rs9469892 rs2744961 rs9469884 rs9462020 rs1543559 rs6905393 rs34493158 rs58671447 rs7776219…	FALSE	GTEx TWAS or TWMR (Artery_Aorta)	FALSE	FALSE
SNX27	1819	1.62854e-18	7.13827e-06	2.28132e-13	0.999954	3.91607e-05	rs3204344 rs17641780 rs6702842 rs6684548 rs6685067 rs34558780 rs6687866 rs149363579	FALSE	0.000315149	rs1521185 rs3204344 rs4845579 rs11204892 rs17641780 rs11810571 rs3811414 rs1196456 rs4504897 rs6702842 rs6684548 rs6685067 rs6687866 rs149363579 rs3790508 rs4845356 rs6694952 rs4845570 rs6587606 rs2280474 rs58983661 rs6698868 rs6659705 rs12746897 rs6681093 rs6683364 rs7542898 rs12745172 rs12733147 rs35388624 rs3790514 rs7416415 rs1054479 rs2280475 rs12145098 rs10788809 rs2280473 rs35654949 rs3828…	FALSE	GTEx TWAS or TWMR (Artery_Aorta)	FALSE	TRUE
SPC24	2708	4.91236e-39	3.12662e-38	0.135445	0.862075	0.00247969	rs55997232 rs55791371 rs148898583 rs56289821 rs138294113 rs56125973 rs73015024 rs144826254 rs112032422 rs112898275 rs113722226 rs142130958 rs6511720	FALSE	0.000582161	rs4804573 rs10469364 rs56237989 rs1569372 rs55997232 rs55791371 rs148898583 rs12710260 rs1003723 rs56289821 rs138294113 rs144826254 rs688 rs56125973 rs73015024 rs112032422 rs112898275 rs2738446 rs113722226 rs6511720 rs12983082 rs142130958 rs11668313 rs17248819 rs73015013 rs1962352 rs73015011 rs2738452 rs28786710 rs892116 rs2738450 rs2738448 rs2738449 rs9789302 rs112552009 rs9789303 rs111989435	FALSE	GTEx TWAS or TWMR (Artery_Aorta)	FALSE	TRUE
SREBF1	2178	2.95692e-06	3.98493e-05	0.0405229	0.545284	0.41415	rs35723284 rs13306736 rs11450891 rs3744115 rs4924822 rs9906673 rs7224815 rs9915248 rs9915776 rs9891957 rs1052299 rs2236513 rs8065497 rs4924821 rs12943500 rs6502618 rs8070624 rs12450799 rs3183702 rs11340467 rs8078756 rs9894257 rs1108648 rs12952723 rs4925116 rs3744113 rs8077338 rs8066560 rs7501812 rs16960744 rs4925119 rs11078399 rs12952818 rs7503747 rs1889014 rs4925120 rs36095502 rs8076747 rs990294…	FALSE	6.53522e-05	rs13306736 rs7224815 rs8065497 rs12943500 rs8070624 rs4924821 rs3744115 rs12450799 rs9906673 rs4924822 rs9915248 rs9891957 rs9915776 rs1052299 rs8077338 rs2236513 rs12952818 rs6502618 rs3183702 rs8078756 rs1108648 rs9894257 rs12952723 rs4925116 rs3744113 rs8066560 rs7501812 rs1889014 rs6502625 rs6502629 rs16960744 rs8076747 rs4925119 rs11078399 rs7503747 rs4244602 rs4925120 rs11078405 rs8078583 r…	FALSE	GTEx TWAS or TWMR (Artery_Aorta)	FALSE	FALSE
SSH2	1526	5.88575e-06	1.78876e-06	0.761965	0.231559	0.00646829	rs11080107 rs7220401 rs13723 rs9911167 rs8075441 rs3809789 rs3809790 rs3760456 rs871014	FALSE	0.000123567	rs11080107 rs7220401 rs13723 rs8075441 rs9911167 rs3809789 rs3809790 rs871014 rs3760456 rs4794859 rs8078459 rs1038088 rs2617866 rs3794730 rs71371126 rs3098949 rs2289629 rs2628173 rs2244247 rs2467334 rs2250320 rs2617876 rs2628180 rs146309981 rs2617883 rs113153446 rs2729446 rs2617884 rs2729447 rs2259857 rs2729436 rs2127001 rs2617882 rs2617877 rs112367099 rs2729440 rs1382391 rs2628167 rs1531553 rs26…	FALSE	GTEx TWAS or TWMR (Artery_Aorta)	FALSE	FALSE
SUSD2	2584	1.31619e-10	0.000250312	5.22616e-07	0.993896	0.00585351	rs117587385 rs75787092 rs117447789 rs12484557 rs12485143 rs5760233 rs5760234 rs5760220 rs5751811 rs5760229 rs5760236 rs8138799 rs17004848 rs8140812 rs5760216 rs34247969 rs5751810 rs3752497 rs176157 rs8141797 rs176159 rs76376425 rs176161	FALSE	8.75047e-05	rs4822458 rs117587385 rs75787092 rs5760119 rs5760124 rs117447789 rs5751775 rs4822466 rs4822457 rs9612520 rs5760120 rs12484557 rs5751771 rs1892713 rs12485143 rs5760233 rs5760234 rs5760112 rs5760220 rs5751811 rs5760229 rs5760236 rs1002286 rs8138799 rs17004848 rs8140812 rs5760216 rs34247969 rs4822454 rs5751764 rs5751810 rs4822455 rs3752497 rs5760097 rs4822452 rs176157 rs8141797 rs2186366 rs176159 rs…	FALSE	GTEx TWAS or TWMR (Artery_Aorta)	FALSE	TRUE
TBX20	3357	3.61493e-06	6.64151e-07	0.801399	0.147133	0.0514638	rs2215614 rs4723406 rs2109090 rs17675131 rs2191884 rs2191885 rs56834372 rs57812663 rs73099190 rs28561590 rs17674881 rs17606554 rs1833126 rs10235849 rs113169946 rs73099185 rs4723402 rs17606844 rs73099187 rs12538515 rs28628585 rs4720170 rs7797172 rs17675142 rs4723399 rs714956 rs10249005 rs17675148 rs714958 rs4723407 rs73099202 rs17606698 rs1833127 rs6963934 rs715112 rs2270223 rs6972725 rs10280486 r…	FALSE	3.80412e-05	rs80299387 rs78298775 rs2215614 rs77916032 rs2109090 rs75358821 rs4723406 rs17677441 rs79300012 rs80046350 rs76887084 rs75840690 rs17675131 rs117114301 rs2893511 rs2191884 rs2191885 rs56834372 rs57812663 rs73099190 rs17674881 rs28561590 rs17606554 rs1833126 rs10235849 rs56360371 rs113169946 rs74833927 rs73099185 rs73099187 rs17606844 rs28628585 rs4723402 rs4723399 rs77379656 rs4720170 rs12538515 …	FALSE	GTEx TWAS or TWMR (Artery_Aorta)	FALSE	FALSE
TEFM	1812	0.023336	0.281584	0.049285	0.594595	0.0512005	rs8081496 rs11654722 rs111480932 rs55661352 rs11653955 rs75606120 rs11652282 rs60890550 rs75259757 rs57005940 rs28615788 rs7503272 rs8078656 rs57670615 rs58400388 rs79139233 rs56325146 rs9894709 rs6505210 rs59923796 rs7220770 rs7218775 rs8075011 rs9910234 rs9916727 rs9916725 rs7226223 rs8075163 rs9911885 rs9890558 rs11653098 rs9889887 rs57698184 rs28710057 rs59749841 rs9910367 rs11656922 rs116562…	FALSE	0.000110288	rs8081496 rs7220770 rs8081187 rs4384651 rs2079670 rs8064846 rs7212827 rs7223703 rs12051880 rs7213974 rs111780165 rs114007697 rs112823937 rs7223535 rs73267833 rs8076697 rs111480932 rs62070595 rs62070643 rs11654722 rs62070644 rs8066173 rs55661352 rs75606120 rs11653955 rs62070652 rs11652282 rs57005940 rs60890550 rs7503272 rs75259757 rs57670615 rs56325146 rs62070626 rs28615788 rs8078656 rs11867227 rs…	FALSE	GTEx TWAS or TWMR (Artery_Aorta)	FALSE	FALSE
TGFB1	3058	7.12183e-14	9.41626e-15	0.860973	0.113785	0.025242	rs56254331 rs73045269 rs15052	FALSE	0.00065945	rs56254331 rs73045269 rs15052 rs12462166 rs1800469 rs1982072 rs12983775 rs2241715 rs4803458 rs4803459 rs1800470 rs75041078 rs4803457 rs2241712 rs11670143	FALSE	GTEx TWAS or TWMR (Artery_Aorta)	FALSE	FALSE
TMEM116	1158	1.94778e-24	5.82173e-21	0.000334457	0.99966	5.38974e-06	rs597808 rs653178	FALSE	0.000220887	rs597808 rs653178 rs7310545 rs6489824 rs7295294 rs58368428 rs3519 rs11066117 rs57439171 rs12427185 rs11066118 rs7312472 rs11066119 rs7296841 rs10849992 rs7316650 rs7313773 rs7132863 rs11066127 rs12423960 rs7952986 rs1880871 rs12312538 rs12300496 rs7316563 rs11066128 rs7314232 rs57502306 rs2272308 rs12579851 rs11066126 rs74187049 rs7134638 rs77522654 rs16941909 rs12426505 rs12423268 rs12425329 rs1…	FALSE	GTEx TWAS or TWMR (Artery_Aorta)	FALSE	TRUE
TMEM136	3044	1.1097e-09	0.0190191	1.68092e-08	0.286703	0.694278	rs1893261 rs36011588 rs12806740 rs61898351 rs11217821 rs34298380 rs3840762 rs7126413 rs7932658 rs11823300 rs7924975 rs7131046 rs7121779 rs11217841 rs11217840 rs7117321 rs4539328 rs10892566 rs7117063 rs6589811 rs7952529 rs10790378 rs4938801 rs10790380 rs10892562 rs7924963 rs10892564 rs12417581 rs10892563 rs7933086 rs1892894 rs4938805 rs4938804 rs12361632	FALSE	0.000885998	rs1893261 rs36011588 rs12806740 rs61898351 rs11217821 rs34298380 rs7126413 rs7932658 rs11823300 rs7924975 rs7131046 rs11217841 rs7121779 rs11217840 rs10892566 rs7117321 rs7117063 rs6589811 rs4539328 rs10790380 rs7952529 rs10790378 rs7924963 rs4938801 rs10892562 rs12417581 rs10892564 rs7933086 rs10892563 rs4938805 rs1892894 rs4938809 rs4938804 rs10892570 rs7118391 rs7478880 rs7948928 rs12361632 rs…	FALSE	GTEx TWAS or TWMR (Artery_Aorta)	FALSE	FALSE
TOM1L2	1981	2.1996e-08	3.99242e-05	0.000301441	0.546226	0.453432	rs9895750 rs35723284 rs12946913 rs9891957 rs2236513 rs4924822 rs9915776 rs12952723 rs9894257 rs3744115 rs4925116 rs8078756 rs9906673 rs9915248 rs3183702 rs1052299 rs6502618 rs4924823 rs8079321 rs9911281 rs11657074 rs9907246 rs8066560 rs11078400 rs16960744 rs9908299 rs9907287 rs1108648 rs12941039 rs12936037 rs4925119 rs11078399 rs35451946 rs8080061 rs9908017 rs11658309 rs3744113 rs35763683 rs75037…	FALSE	9.53983e-05	rs9895750 rs12946913 rs7214245 rs9897596 rs9891957 rs2350633 rs2236513 rs4924822 rs12952723 rs9915776 rs8078756 rs3744115 rs9894257 rs4925116 rs9906673 rs9915248 rs4924823 rs11657074 rs9907246 rs9911281 rs8079321 rs3183702 rs1052299 rs9908299 rs11078400 rs9907287 rs6502618 rs12941039 rs12936037 rs4496218 rs35451946 rs8066560 rs8080061 rs8067439 rs9908017 rs11658309 rs16960744 rs12453837 rs1108648…	FALSE	GTEx TWAS or TWMR (Artery_Aorta)	FALSE	FALSE
TOMM40	3517	4.72864e-48	7.78028e-49	0.851812	0.140137	0.00805154	rs7412	FALSE	0.000904962	rs429358 rs7412 rs56131196 rs12721051	FALSE	GTEx TWAS or TWMR (Artery_Aorta)	FALSE	FALSE
TRIM65	2982	4.15472e-09	0.000658824	1.97084e-06	0.311144	0.688195	rs3760128 rs34143128 rs8081954 rs56248937 rs4076073 rs2666003 rs9895947 rs2608880 rs2665957 rs2305913 rs9674966 rs7218498 rs2410859 rs9675156 rs56000661 rs9891076 rs2467100 rs9900122 rs3744015 rs55872768 rs4788913 rs6501843 rs9894244 rs9894291 rs7216512 rs8067076 rs7221792 rs7223416 rs8074963 rs3744006 rs12603812 rs9897048 rs7217432 rs1135640	FALSE	0.000718798	rs34143128 rs3760128 rs8081954 rs56248937 rs2410859 rs4076073 rs2666003 rs9900122 rs2608880 rs2665957 rs2305913 rs56000661 rs9895947 rs9674966 rs7218498 rs9675156 rs9891076 rs2467100 rs9894244 rs3744015 rs8067076 rs9894291 rs7216512 rs7221792 rs7223416 rs55872768 rs8074963 rs3744006 rs12603812 rs9897048 rs7217432 rs4788913 rs6501843 rs9674908 rs2061387 rs7216615 rs1135640 rs10852766 rs3682 rs9302…	FALSE	GTEx TWAS or TWMR (Artery_Aorta)	FALSE	FALSE
TUBG2	1574	2.34551e-17	0.000475024	4.93141e-14	0.998734	0.000791044	rs2292755 rs8075910 rs17671179 rs2292752 rs2010750 rs55985470 rs4792976 rs12603358 rs12602084 rs679 rs629861 rs637627 rs8079396 rs12453490 rs4793244 rs878291 rs79898468 rs1024091 rs62075854 rs608061 rs632758 rs1004295 rs7217821 rs62078362 rs615942 rs3760389 rs646174 rs2292751 rs666039 rs598126 rs8079855 rs4793056 rs4792992 rs62078364 rs113343986 rs3835175 rs4792929 rs4793253 rs4792906 rs1910563 r…	FALSE	1.85458e-05	rs646123 rs12938909 rs8068844 rs6963 rs2292755 rs8075910 rs10454087 rs665268 rs12951632 rs1905339 rs8074296 rs35635959 rs17671179 rs60929812 rs55985470 rs2010750 rs12603358 rs28671372 rs4792976 rs4796652 rs12602084 rs679 rs35733365 rs676387 rs12453490 rs62075801 rs4796662 rs12601228 rs79898468 rs12601457 rs1905338 rs7224135 rs62075854 rs2292752 rs668799 rs55674565 rs4796657 rs8079855 rs62078362 r…	FALSE	GTEx TWAS or TWMR (Artery_Aorta)	FALSE	TRUE
UBA7	1494	4.55529e-10	9.063e-06	4.98115e-05	0.991011	0.00893028	rs7642934 rs1128535 rs695238 rs2352974 rs13085679 rs7648987 rs7645061 rs10865958 rs2271961 rs2271960 rs4688686 rs7613875 rs6765484 rs11130221 rs34451146 rs2234391 rs7634886 rs6446295 rs6809431 rs2247036 rs6775384 rs9859153 rs13063621 rs2624816 rs60205400 rs6766836 rs7431106 rs57648519 rs9882639 rs2246832 rs10049087 rs34831713 rs9865480 rs2526743 rs2856234 rs2526754 rs9871654 rs2681778 rs9814765 r…	FALSE	0.000165526	rs7642934 rs74433784 rs79828036 rs62262676 rs62259945 rs4688686 rs6765484 rs114093899 rs7613875 rs10049087 rs2624816 rs34831713 rs2526743 rs2526754 rs2240327 rs2856234 rs2624823 rs2301166 rs2071207 rs2624824 rs2681778 rs2008877 rs2240329 rs9861216 rs3733133 rs2353586 rs9814664 rs11713562 rs2624825 rs6446193 rs2245365 rs9866695 rs11130229 rs6446190 rs9311446 rs4688755 rs7609971 rs7650214 rs9881008…	FALSE	GTEx TWAS or TWMR (Artery_Aorta)	FALSE	TRUE
UHRF1BP1	2618	1.30487e-50	4.08815e-06	2.74827e-45	0.860757	0.139239	rs12177835 rs9469887 rs9469893 rs9469889 rs6900188 rs6942040 rs9469891 rs3798348 rs7769961 rs11759151 rs9462018 rs9462024 rs1125340 rs7739766 rs9469862 rs34141614 rs9462023 rs11757370 rs58843872 rs2395604 rs9469892 rs1543559 rs6905393 rs9469884 rs58671447 rs9462020 rs7776219 rs1125341 rs3777752 rs34493158 rs6899938 rs9689820 rs9469886 rs4601124 rs13198620 rs2038841 rs9462021 rs9462028 rs9469869 r…	FALSE	6.21644e-05	rs191486015 rs12177835 rs9469887 rs9469893 rs9462018 rs9469889 rs6900188 rs6942040 rs9469891 rs2395604 rs9469862 rs3798348 rs11759151 rs7769961 rs9462028 rs9469867 rs9469884 rs9462024 rs1125340 rs34141614 rs9462023 rs7739766 rs34493158 rs11757370 rs9462021 rs58843872 rs9469878 rs9469902 rs9469892 rs9462026 rs9469883 rs1543559 rs6905393 rs9462020 rs58671447 rs7776219 rs9462019 rs1125341 rs9296127 …	FALSE	GTEx TWAS or TWMR (Artery_Aorta)	FALSE	TRUE
USP39	3279	1.12208e-26	3.3316e-25	0.0185409	0.549643	0.431816	rs6743030 rs10179195 rs10175792 rs1078004 rs3755014 rs3755015 rs6731005 rs6738645 rs7605975 rs6547621 rs10176176 rs12473819 rs1446668 rs1561198	FALSE	0.00134304	rs10176176 rs6743030 rs10179195 rs10175792 rs1078004 rs3755014 rs3755015 rs1561198 rs6738645 rs7605975 rs6731005 rs6547621 rs12473819 rs1446668 rs11891260 rs7568458 rs6714157 rs6705971 rs55971080 rs2166529	FALSE	GTEx TWAS or TWMR (Artery_Aorta)	FALSE	FALSE
VAMP5	3302	5.60138e-27	5.93287e-25	0.00925561	0.980315	0.0104298	rs10176176 rs6743030 rs10179195 rs10175792 rs3755014 rs3755015 rs1078004 rs6731005 rs6738645 rs7605975 rs6547621 rs12473819 rs1446668 rs1561198 rs11891260	FALSE	0.000360269	rs10176176 rs1561198 rs6743030 rs10179195 rs55971080 rs3755014 rs10175792 rs3755015 rs6731005 rs1078004 rs11891260 rs7605975 rs6738645 rs6547621 rs12473819 rs1446668 rs6714157 rs7568458 rs6705971 rs6733550 rs2232748 rs2028900 rs6547629 rs2166529 rs62166774 rs7591175 rs13406807 rs9678632 rs12463933 rs1044158 rs7607208 rs2118177 rs9752 rs2040349	FALSE	GTEx TWAS or TWMR (Artery_Aorta)	FALSE	TRUE
VCL	1830	3.83396e-07	0.0320765	3.89521e-06	0.324602	0.643317	rs7923778 rs10824133 rs11000937 rs7896842 rs7904207 rs7902395 rs10824122 rs10824085 rs4320897 rs145061509 rs10824129 rs10824082 rs7083534 rs10824083 rs112780600 rs66804664 rs7909664 rs12256105 rs11000896 rs4746177 rs12356618 rs4745740 rs7090106 rs10824084 rs11818296 rs115418388 rs11814550 rs7076721 rs10824124 rs4746179 rs11000888 rs10824098 rs10824110 rs111704178 rs10824121 rs10824132 rs10762582 …	FALSE	0.00055425	rs7923778 rs7896842 rs7902395 rs7090106 rs112780600 rs66804664 rs11818296 rs11814550 rs67017494 rs147211033 rs67672457 rs7921947 rs7079796 rs112459281 rs57496258 rs4746164 rs12571531 rs73278444 rs73278439 rs7099085 rs17742846 rs2395075 rs4746165 rs7914216 rs3812625 rs11000836 rs7914523 rs4745728 rs6480713 rs6480714 rs4745727 rs3955312 rs6480711 rs12250729 rs10762568 rs10824133 rs7904207 rs1082408…	FALSE	GTEx TWAS or TWMR (Artery_Aorta)	FALSE	FALSE
WDR12	1614	2.25675e-44	1.6106e-45	0.910353	0.0649208	0.0247264	rs148812085 rs72936860 rs7591653 rs7603972 rs7560547 rs72934764 rs6435169 rs150788469 rs72934753 rs77268589 rs72934763 rs142603618 rs72936838 rs72936852 rs149016309 rs72934767 rs72936834 rs72936856 rs72936842 rs72936830 rs114395475 rs114899426 rs77931721 rs35212307 rs6728861 rs72932583 rs140750546 rs72932588 rs140168762 rs72934513 rs72932590 rs114123510 rs72932574 rs72932575 rs76461893 rs14553838…	FALSE	4.7625e-05	rs148812085 rs72936860 rs7591653 rs7603972 rs7560547 rs72934764 rs6435169 rs150788469 rs72934753 rs77268589 rs72934763 rs142603618 rs72936838 rs72934767 rs72936852 rs72936834 rs72936856 rs72936842 rs72936830 rs114395475 rs114899426 rs77931721 rs72934505 rs140750546 rs35212307 rs6728861 rs72932583 rs72932588 rs140168762 rs72934513 rs72932590 rs114123510 rs72932574 rs72932575 rs76461893 rs145538381…	FALSE	GTEx TWAS or TWMR (Artery_Aorta)	FALSE	FALSE
XPO6	1949	0.00807692	0.00108416	0.762507	0.102098	0.126233	rs205430 rs189970 rs205426 rs205434 rs7194756 rs7189380 rs12923389 rs9927626 rs7184927 rs205440 rs28456978 rs205364 rs7200293 rs9927275 rs205387 rs205442 rs9931708 rs9932382 rs9926820 rs11074897 rs205385 rs7204453 rs205359 rs176108 rs715337 rs205366 rs205386 rs205362 rs205360 rs28470222 rs12597515 rs7498882 rs11074891 rs12149865 rs7198254 rs13336454 rs172226 rs205432 rs8051453 rs1423721 rs1210246…	FALSE	0.000104087	rs205430 rs189970 rs205426 rs205434 rs7189380 rs7194756 rs12923389 rs9927626 rs7184927 rs9932382 rs205440 rs7200293 rs28456978 rs205364 rs9927275 rs205387 rs9931708 rs205442 rs9926820 rs205432 rs11074897 rs205385 rs7204453 rs205359 rs176108 rs715337 rs205366 rs205386 rs205362 rs205360 rs28470222 rs12597515 rs11074891 rs12149865 rs7198254 rs7498882 rs13336454 rs172226 rs8051453 rs1423721 rs205435 …	FALSE	GTEx TWAS or TWMR (Artery_Aorta)	FALSE	FALSE
ZEB2	1526	1.78331e-06	3.72573e-07	0.551581	0.11457	0.333847	rs1371046 rs786260 rs9646680 rs786252 rs786228 rs786253 rs786248 rs786274 rs812530 rs2579022 rs1968526 rs786273 rs1968527 rs786218 rs786256 rs786223 rs813684 rs706627 rs786257 rs786251 rs786255 rs786229 rs786226	FALSE	0.00132564	rs1371046 rs786260 rs9646680 rs6740731 rs786252 rs786228 rs786253 rs812530 rs786274 rs786248 rs2579022 rs1968526 rs7564469 rs786273 rs786218 rs786257 rs1968527 rs813684 rs786256 rs786223 rs786251 rs786229 rs706627 rs786255 rs786226 rs786224 rs2579023 rs786227 rs786239 rs2918596 rs786242 rs786247 rs1006923	FALSE	GTEx TWAS or TWMR (Artery_Aorta)	FALSE	FALSE
ZNF589	1328	1.42318e-126	0.000159298	8.90058e-123	0.996246	0.00359439	rs11709691 rs13068265 rs13059037 rs71323391 rs936427 rs35414021 rs34885035	FALSE	0.000862136	rs11709691 rs13068265 rs13059037 rs71323391 rs936427 rs35414021 rs9311421 rs11928691 rs17647717 rs11710861 rs9850672	FALSE	GTEx TWAS or TWMR (Artery_Aorta)	FALSE	TRUE
ABO	3741	2.58726e-20	1.79344e-12	1.44262e-08	0.999999	1.25582e-06	rs635634 rs651007 rs579459	FALSE	0.000290703	rs635634 rs651007 rs579459 rs8176645 rs600038 rs630014 rs576123 rs559723 rs616154 rs495828 rs2797844 rs2073834 rs2797838 rs2519124 rs129935 rs2797843 rs2519125 rs7033553 rs2797837 rs2797835 rs7022688 rs2797839 rs7862461 rs6597603 rs2797841 rs2519117 rs2519123 rs11244020 rs9409843 rs2519122 rs2797840 rs7022409 rs2519121 rs7034230 rs11244079 rs28446901 rs7022543 rs656105 rs75444660 rs11244038 rs785…	FALSE	GTEx TWAS or TWMR (Artery_Coronary)	FALSE	TRUE
ADH1B	3742	0.00177114	0.00624266	0.122007	0.429149	0.440831	rs1826906 rs9997653 rs1442487 rs12508928 rs1442485 rs12510050 rs12502290 rs4699745 rs12502498 rs6812790 rs1579752 rs10516440 rs34361428 rs13138907 rs35864506 rs1826908 rs56912059 rs1826907 rs35111578 rs34980886 rs36076325 rs7667212 rs6532816 rs6827898 rs13121469 rs1583977 rs34192395 rs34076947 rs13110291 rs35002104 rs17028896 rs35302924 rs34750774 rs34144181 rs7667079 rs73832804	FALSE	0.00029647	rs1826906 rs9997653 rs1442487 rs1442485 rs12502290 rs4699745 rs12502498 rs12508928 rs12510050 rs6812790 rs1579752 rs10516440 rs34361428 rs13138907 rs35864506 rs1826907 rs56912059 rs35111578 rs34980886 rs13110291 rs7667212 rs36076325 rs6532816 rs6827898 rs1826908 rs13121469 rs1583977 rs34192395 rs34076947 rs35002104 rs35302924 rs34750774 rs17028896 rs34144181 rs73832804 rs7667079 rs56279505 rs7383…	FALSE	GTEx TWAS or TWMR (Artery_Coronary)	FALSE	FALSE
AIDA	2856	1.3397e-30	2.05188e-30	0.393822	0.603168	0.00300997	rs35158675 rs17163363 rs10495198 rs17011681 rs17465637 rs2291834 rs2133189 rs35700460 rs17163360 rs2291832 rs4575092 rs35626308 rs28709375 rs17163358 rs1133220 rs2133187 rs17163313	FALSE	5.71272e-05	rs4618978 rs35158675 rs17163363 rs2291834 rs17011681 rs10495198 rs17163313 rs17465637 rs2133189 rs35700460 rs17163360 rs2291832 rs4575092 rs35626308 rs28709375 rs17163358 rs17163345 rs1133220 rs3748626 rs1909196 rs2133187 rs17465982 rs4846384 rs2378584 rs34767248 rs17465940 rs4846769 rs4846770	FALSE	GTEx TWAS or TWMR (Artery_Coronary)	FALSE	FALSE
ALDH2	1247	3.11062e-22	2.50688e-23	0.920597	0.0741815	0.00522173	rs10774625 rs4766578 rs35350651 rs7137828 rs597808 rs653178	FALSE	0.000315344	rs10774625 rs4766578 rs7137828 rs597808 rs653178 rs3184504 rs10774624 rs7310615 rs641084 rs638791 rs625093 rs621899 rs610769 rs583140 rs642536 rs596831 rs848129 rs848132 rs655107 rs595529 rs688812 rs676767 rs10774629 rs598711 rs10774631 rs598710 rs7398196 rs666727 rs28362508 rs616668 rs55851737 rs2272308 rs7299849 rs11608565 rs7134740 rs28521474 rs648997 rs2283357 rs616559 rs3519 rs7970181 rs7453…	FALSE	GTEx TWAS or TWMR (Artery_Coronary)	FALSE	FALSE
AP000350.5	3297	6.37492e-157	0.000215471	2.52561e-153	0.85336	0.146424	rs5760119 rs5751775 rs5760120	FALSE	0.0018373	rs5760119 rs5751775 rs5760120	FALSE	GTEx TWAS or TWMR (Artery_Coronary)	FALSE	TRUE
AP000350.6	3188	9.07178e-25	0.000205868	3.5989e-21	0.816341	0.183453	rs5760124 rs4822466 rs34819965 rs9612520 rs34204106 rs5760119 rs5751775	FALSE	0.00105988	rs5760124 rs4822466 rs9612520 rs5760119 rs5751775 rs5760120 rs4822458	FALSE	GTEx TWAS or TWMR (Artery_Coronary)	FALSE	TRUE
AP000351.3	3048	1.71768e-25	0.000250608	6.82022e-22	0.995052	0.00469739	rs5760175 rs5751792	FALSE	0.000229326	rs5760175 rs1970980 rs7289655 rs5751792 rs9620336	FALSE	GTEx TWAS or TWMR (Artery_Coronary)	FALSE	TRUE
AP000351.4	3047	5.62659e-66	0.000250439	2.23409e-62	0.994381	0.00536851	rs5760175 rs5751792	FALSE	0.000407901	rs5760175 rs5751792	FALSE	GTEx TWAS or TWMR (Artery_Coronary)	FALSE	TRUE
APOB	2798	6.06827e-13	1.21806e-13	0.782771	0.157002	0.0602277	rs515135 rs581411 rs563290 rs541041 rs562338 rs548145	FALSE	0.000508961	rs515135 rs34468875 rs581411 rs563290 rs562338 rs541041 rs548145 rs668948 rs934197 rs7566030 rs6548011 rs1367115 rs1367117 rs6548010 rs6726115 rs62122514 rs934198 rs7590135 rs4665492 rs7575840 rs11693760 rs72782148 rs568938 rs56090741 rs11693775 rs4665176 rs78120576 rs17399144 rs6761300 rs2878956 rs17395333 rs2337383 rs2115838 rs7568899 rs62133264 rs2163203 rs2854725 rs72782173 rs62135036 rs21955…	FALSE	GTEx TWAS or TWMR (Artery_Coronary)	FALSE	FALSE
ARL3	2312	6.10837e-13	1.95027e-10	0.00311538	0.994669	0.00221601	rs77787671 rs113970872 rs11191519 rs11191517 rs11191515 rs12221335 rs11191514 rs113554404 rs11191505 rs74444347 rs11191502 rs11191499 rs11191416 rs112390216 rs11191531 rs11191474 rs11191475 rs11191454 rs7475853 rs10883815 rs10883806 rs77860422 rs12219027 rs11191484 rs11191479 rs77602510 rs11191555 rs10509759 rs12221064 rs112699822 rs5011520 rs10883808 rs11191472 rs12413409 rs17115213 rs17115100 r…	FALSE	0.00408243	rs79780963 rs77787671 rs113970872 rs11191519 rs11191517 rs11191515 rs12221335 rs11191514 rs113554404 rs11191505 rs74444347 rs11191502 rs11191499 rs12414777 rs112390216 rs11191474 rs11191475 rs11191454 rs7475853 rs11191531 rs10883815 rs10883806 rs12219027 rs11191484 rs77860422 rs11191479 rs77602510 rs10509759 rs11191416 rs12221064 rs112699822 rs5011520 rs10883808 rs11191472 rs11191555 rs12219304 r…	FALSE	GTEx TWAS or TWMR (Artery_Coronary)	FALSE	TRUE
ARNT	1953	4.30425e-11	7.91046e-09	0.00329521	0.604819	0.391885	rs6587520 rs10888388 rs11204702 rs11204712 rs12130363 rs11585169 rs11800059 rs12403609 rs4970924 rs11204695 rs7520022 rs12404199 rs11204680 rs4970932 rs11204679 rs6698495 rs3738484 rs2048558 rs9803935 rs11204678 rs11204677 rs12746899 rs4970918 rs12725806 rs61820165 rs11204737 rs2089081 rs3738485 rs12402006 rs11204735 rs2039590 rs12758227 rs11204725 rs7534124 rs11204693 rs12568757 rs1081512 rs1212…	FALSE	0.000264845	rs6587520 rs10888388 rs11585169 rs12404199 rs11204702 rs11204712 rs4970932 rs12130363 rs11800059 rs12725806 rs11204737 rs2089081 rs12402006 rs12403609 rs2039590 rs11204735 rs1081512 rs7534124 rs11204725 rs12126004 rs4970924 rs12758227 rs11204695 rs12568757 rs12125650 rs7520022 rs11204680 rs3738484 rs9803935 rs1136774 rs11204678 rs4970918 rs6698495 rs11204679 rs61820165 rs3738485 rs2048558 rs11204…	FALSE	GTEx TWAS or TWMR (Artery_Coronary)	FALSE	FALSE
ATP1B1	3764	1.97329e-11	1.66175e-06	1.16302e-05	0.979368	0.0206191	rs61803316 rs35152438 rs7552323 rs67450288 rs7542713 rs17349222 rs12138150 rs7520186 rs12137282 rs4656178 rs61803315 rs12752748 rs2179490 rs7522760 rs17345107 rs12086665 rs2420008 rs10081960 rs61806242 rs17349439 rs2157597 rs10442644 rs12144230 rs1936533 rs12122348 rs7516097 rs12117362 rs12143963 rs7519279 rs61806244 rs12145193 rs12125057 rs12730920 rs12753816 rs12730917 rs61806208 rs34975352 rs1…	FALSE	0.000125375	rs61803316 rs7552323 rs35152438 rs12138150 rs67450288 rs7542713 rs17349222 rs12137282 rs7520186 rs4656178 rs61803315 rs12752748 rs2179490 rs7522760 rs17345107 rs12086665 rs2420008 rs10081960 rs12028817 rs10442644 rs61806242 rs17349439 rs7519279 rs12144230 rs2157597 rs1936533 rs12122348 rs7516097 rs12730920 rs12117362 rs12143963 rs12730917 rs61806244 rs12145193 rs12125057 rs12753816 rs12118611 rs7…	FALSE	GTEx TWAS or TWMR (Artery_Coronary)	FALSE	TRUE
BCAP29	2388	5.42431e-05	2.22512e-05	0.667615	0.273747	0.0585616	rs12112877 rs2299421 rs2520251 rs112370447 rs10234355 rs56967324 rs2520245 rs1015411 rs17154104 rs2520241 rs2520242 rs2520263 rs141541641 rs2894475 rs2066735 rs58391518 rs2520268 rs10267907 rs12667527 rs4730245 rs7806835 rs10251808 rs2520261 rs2520247 rs2395907 rs2712215 rs2712214 rs2237673 rs62482502 rs2520243 rs10274041 rs28714607 rs2253271 rs2520265 rs7790534 rs2237676 rs2520271 rs2712191 rs47…	FALSE	7.02175e-05	rs12112877 rs138371893 rs68170813 rs2299421 rs10953541 rs34523267 rs34273277 rs7785962 rs13234124 rs35531458 rs35061190 rs10953540 rs35024078 rs2520251 rs112370447 rs10234355 rs56967324 rs2520245 rs77055501 rs1015411 rs17154104 rs2520241 rs58391518 rs2520242 rs2894475 rs2520263 rs141541641 rs2066735 rs7806835 rs10267907 rs12667527 rs2520268 rs4730245 rs62482502 rs10251808 rs2395907 rs2520261 rs10…	FALSE	GTEx TWAS or TWMR (Artery_Coronary)	FALSE	FALSE
BROX	2857	1.57447e-34	3.40162e-30	4.62835e-05	0.999947	6.80929e-06	rs17011681 rs2133189 rs35700460 rs17163360 rs4575092 rs17163363 rs35158675 rs35626308 rs17163358 rs10495198 rs17465637 rs2291834 rs2291832 rs2133187 rs28709375 rs17465982	FALSE	4.57883e-05	rs4618978 rs17011681 rs2133189 rs35700460 rs17163360 rs4575092 rs17163363 rs35626308 rs35158675 rs17163358 rs2291834 rs10495198 rs17465637 rs17163313 rs2291832 rs2133187 rs28709375 rs17465982 rs1133220 rs1909196 rs17163345 rs3748626 rs4846384 rs17465940 rs4846769 rs2378584 rs12138316 rs34767248	FALSE	GTEx TWAS or TWMR (Artery_Coronary)	FALSE	TRUE
BTBD16	3771	1.93549e-45	0.000247715	7.458e-42	0.954424	0.0453287	rs9630108 rs911786 rs9630109 rs9630110 rs9630083 rs911785	FALSE	0.0015774	rs10749451 rs1034533 rs10749452 rs9630108 rs7069328 rs4751887 rs911786 rs9630110 rs9630083 rs911785 rs5017041 rs7898942 rs11200519 rs10788269 rs4751886	FALSE	GTEx TWAS or TWMR (Artery_Coronary)	FALSE	TRUE
C4orf3	4033	1.34527e-06	2.84774e-06	0.295284	0.624913	0.079799	rs4643791 rs7665125 rs72920701 rs10003742 rs6820115 rs10518329 rs28439855 rs7661498 rs6534135 rs10004114 rs10213542 rs1814815 rs9307472 rs6843643 rs2017058 rs6844263 rs6847481 rs10015883 rs11098493 rs7692994 rs28594160 rs57842733 rs57516093 rs4637383 rs56082510 rs12648182 rs9307477 rs6843229 rs4613552 rs55661135 rs78716570 rs1480933 rs59516282 rs6844238 rs3775842 rs76541370 rs74942216 rs10034661 …	FALSE	5.61553e-05	rs6843643 rs6847481 rs6844238 rs6829757 rs58422197 rs57842733 rs56082510 rs4264818 rs4637383 rs57516093 rs78716570 rs72910582 rs62326337 rs62326339 rs4613552 rs1980029 rs10034661 rs6843571 rs56153161 rs6534133 rs74942216 rs4834754 rs72673792 rs56894567 rs67110248 rs112769034 rs925387 rs57970878 rs11098493 rs9683450 rs4513553 rs1799883 rs72910585 rs2036862 rs7656644 rs12650057 rs17049978 rs7292070…	FALSE	GTEx TWAS or TWMR (Artery_Coronary)	FALSE	FALSE
CALCRL	2468	3.54729e-11	0.00671018	4.13455e-09	0.781681	0.211609	rs8176526 rs10207431 rs62172372 rs13417165 rs10203781 rs62172472 rs7591567 rs17576323 rs17464221 rs12987470 rs2058670 rs1912848 rs1355519 rs10203398 rs11897572 rs13384908 rs10194247 rs1355520 rs11691442 rs13019491 rs4140885 rs10931289 rs11689123 rs10174735 rs17705966 rs10181823 rs6719550 rs13418253 rs2349315 rs12693471 rs3771059 rs7576066 rs8176583 rs6744012 rs8176541 rs9288140 rs10201618 rs64342…	FALSE	0.000741095	rs62172372 rs10207431 rs13417165 rs8176526 rs62172472 rs17576323 rs13384908 rs17705966 rs10203781 rs17464221 rs7591567 rs12987470 rs2058670 rs1912848 rs1355519 rs10203398 rs11897572 rs10931289 rs10194247 rs1355520 rs11691442 rs6719550 rs2349315 rs4140885 rs11689123 rs6744012 rs10174735 rs9288140 rs6434219 rs10181823 rs13418253 rs3771059 rs12693471 rs7576066 rs10931288 rs3821180 rs1398061 rs817658…	FALSE	GTEx TWAS or TWMR (Artery_Coronary)	FALSE	TRUE
CAMSAP2	3092	0.00577668	0.00231004	0.493417	0.196709	0.301787	rs11581339 rs7520407 rs12076946 rs12126676 rs10919999 rs4072554 rs4072551 rs11582610 rs12061556 rs10919997 rs4387211 rs12760355 rs35249716 rs34428088 rs10919993	FALSE	0.000406726	rs11581339 rs7520407 rs12076946 rs12126676 rs10919999 rs4072554 rs4072551 rs11582610 rs12061556 rs10919997 rs4387211 rs12760355 rs35249716 rs34428088 rs10919993 rs12082129 rs11801179 rs4311922 rs12728040 rs6661240 rs10919998 rs7551006 rs12061346 rs7533971 rs7527499 rs4265457 rs6700559 rs10494821 rs4072552 rs6656619 rs6667172 rs11588318 rs3806358 rs6700859 rs4915451 rs7550238 rs1540683 rs6427844 r…	FALSE	GTEx TWAS or TWMR (Artery_Coronary)	FALSE	FALSE
CARF	1649	6.20605e-46	2.41454e-44	0.0250347	0.974004	0.000960938	rs148812085 rs72936860 rs7591653 rs7603972 rs7560547 rs72934764 rs6435169 rs150788469 rs72934753 rs77268589 rs72934763 rs72934767 rs142603618 rs72936838 rs72936852 rs149016309 rs72936834 rs72936856 rs72936842 rs72936830 rs114395475 rs114899426 rs77931721 rs35212307 rs140750546 rs72932588 rs6728861 rs140168762 rs72932583 rs72934512 rs72934510 rs72934513 rs72932590 rs72934505 rs114123510 rs72932574…	FALSE	1.8742e-05	rs148812085 rs72936860 rs7591653 rs7603972 rs7560547 rs72934764 rs6435169 rs150788469 rs72934753 rs77268589 rs72934763 rs72934767 rs142603618 rs72936838 rs72936852 rs72936834 rs72936856 rs72936842 rs72936830 rs114395475 rs114899426 rs77931721 rs140750546 rs72934505 rs35212307 rs72932588 rs6728861 rs140168762 rs72932583 rs72934512 rs72934510 rs72934513 rs72932590 rs114123510 rs72932574 rs72932575 …	FALSE	GTEx TWAS or TWMR (Artery_Coronary)	FALSE	TRUE
CARS2	4107	1.41867e-26	3.28323e-21	4.32094e-06	0.999996	2.62047e-08	rs9515203	FALSE	0.000123869	rs9515203 rs11619113 rs11619038 rs11616893 rs4773141	FALSE	GTEx TWAS or TWMR (Artery_Coronary)	FALSE	TRUE
CCDC181	3837	5.47718e-07	1.11827e-06	0.322815	0.659053	0.0181296	rs61806987 rs61806989 rs12140572 rs17349579 rs10442644 rs7519279 rs12730920 rs10919134 rs929132 rs10919133 rs12730917 rs10800429 rs1140523 rs7413522 rs4656664 rs12118611 rs10919135 rs10800434 rs10800431 rs1856302 rs1517750 rs1517749 rs4534447 rs2090514 rs10737545 rs12145897 rs61808940 rs10919130 rs12129567 rs35271076 rs17349271 rs12125501 rs72700059 rs12129132 rs12751407 rs1011638 rs12116683 rs35…	FALSE	7.83613e-05	rs149692479 rs6679086 rs12021770 rs6427191 rs6690801 rs12049227 rs2235195 rs12240219 rs35269183 rs10919146 rs28566091 rs16862172 rs11809378 rs12023025 rs61806990 rs10919155 rs16862118 rs12032201 rs72702156 rs12033253 rs72702179 rs1400838 rs72702188 rs11800843 rs9659035 rs12030320 rs7535788 rs10919163 rs61807018 rs12026728 rs12023117 rs10489187 rs61808977 rs61808978 rs12023892 rs12028813 rs1048918…	FALSE	GTEx TWAS or TWMR (Artery_Coronary)	FALSE	FALSE
CCDC97	3172	3.06808e-14	9.56917e-15	0.370906	0.114655	0.514439	rs56254331 rs15052 rs73045269	FALSE	0.00509388	rs56254331 rs73045269 rs15052 rs1800469 rs1982072	FALSE	GTEx TWAS or TWMR (Artery_Coronary)	FALSE	FALSE
CDC25A	1299	9.32522e-15	0.000203928	4.50887e-11	0.985995	0.0138013	rs9311421 rs9837228 rs9819094 rs9833309 rs4131361 rs9818937 rs6800492 rs9834095 rs9853804 rs35944878 rs11928691 rs9831531 rs936426 rs3937 rs2361685 rs6775179 rs11718329 rs6442111 rs36092070 rs6801801 rs7636461 rs745116 rs9830016 rs11710861 rs9850672 rs2125482 rs9847953 rs9862131	FALSE	0.000259143	rs9311421 rs9837228 rs11928691 rs9819094 rs9833309 rs4131361 rs9818937 rs6800492 rs9834095 rs9853804 rs35944878 rs9831531 rs936426 rs2361685 rs3937 rs6775179 rs6442111 rs36092070 rs7636461 rs745116 rs6801801 rs9830016 rs11710861 rs9850672 rs2125482 rs9847953 rs9862131 rs4131362 rs6794644 rs6791930 rs73078367 rs11130163 rs34523942 rs6804986 rs6442110 rs6787500 rs73078357 rs1045482 rs11130162 rs680…	FALSE	GTEx TWAS or TWMR (Artery_Coronary)	FALSE	TRUE
CDH13	5780	3.12241e-11	9.91904e-12	0.732726	0.232698	0.0345759	rs7500448	FALSE	0.000729743	rs7500448 rs76899460 rs77166722 rs112132518 rs77998939 rs72792105 rs111940872 rs9936433 rs12597537 rs12934446 rs12935090 rs61088858 rs17817309 rs10514539 rs28676558 rs34854025 rs75025215 rs74977836 rs62035199 rs2317972 rs78953364 rs10492863 rs11150506 rs7193416 rs10492869 rs62035200 rs72790106 rs11644347 rs112722438 rs72807851 rs17682957 rs72794172 rs72790103 rs10514555 rs68166703 rs7202437 rs129…	FALSE	GTEx TWAS or TWMR (Artery_Coronary)	FALSE	FALSE
CERS2	1774	7.62988e-13	1.28361e-08	5.84122e-05	0.98266	0.0172813	rs12403609 rs6587520 rs10888388 rs4970924 rs11204702 rs11204695 rs7520022 rs11204712 rs12130363 rs11800059 rs11204693 rs11585169 rs6694531 rs12404199 rs4970926 rs4970932 rs12402006 rs4970923 rs12725806 rs11204737 rs2089081 rs3754211 rs6587551 rs11204735 rs2039590 rs1081512 rs12758227 rs11204725 rs7534124	FALSE	0.000105765	rs11585169 rs6587520 rs10888388 rs12403609 rs4970924 rs11204702 rs11204695 rs7520022 rs11204712 rs12130363 rs11800059 rs11204693 rs12404199 rs4970923 rs4970935 rs3738484 rs9803935 rs11204680 rs4970918 rs12125672 rs6693567 rs3738485 rs61820165 rs3754209 rs6698495 rs7556451 rs4970932 rs11204679 rs2048558 rs3754211 rs6587551 rs11204677 rs12746899 rs6694531 rs12402006 rs12725806 rs11204737 rs2089081 …	FALSE	GTEx TWAS or TWMR (Artery_Coronary)	FALSE	TRUE
CFDP1	3366	1.36667e-16	2.3486e-15	0.0549217	0.943816	0.00126179	rs9989421 rs766522 rs8046696 rs11648176 rs8046697 rs12446903 rs10431974 rs12449170 rs4888420 rs4888418 rs12444589 rs12445188 rs3784937 rs12448947 rs3851738 rs12930452 rs7199680 rs4887830 rs7203157 rs9934007 rs11642572 rs4888392 rs71394207 rs2865527 rs10871311 rs6564260 rs12445813 rs3863446 rs2285223 rs2285222 rs11149827 rs11149824 rs4888404 rs12929908 rs4888391 rs4887823 rs2285225 rs11861810 rs11…	FALSE	0.000204365	rs9989421 rs766522 rs3784937 rs4887830 rs12445188 rs7199680 rs12445813 rs12446903 rs11149816 rs4887828 rs4887827 rs9934007 rs2032926 rs2865527 rs2242405 rs11645691 rs8051785 rs889446 rs11149813 rs10781977 rs12449177 rs7192155 rs8048816 rs8046416 rs8046949 rs7201989 rs4888398 rs4888397 rs1017239 rs1862705 rs12922897 rs4888396 rs8046696 rs10871308 rs467223 rs8046697 rs3784936 rs11648176 rs10871307 …	FALSE	GTEx TWAS or TWMR (Artery_Coronary)	FALSE	TRUE
DAG1	1367	6.19289e-06	1.1556e-06	0.825513	0.154	0.020479	rs73077157 rs73079003 rs34759087 rs7623687 rs73079014 rs73088122 rs7638643 rs6774721 rs78807522 rs34290943 rs73082337 rs73082363 rs111271782 rs34484573 rs73082357 rs143311886 rs73088161 rs73074830 rs111533129 rs35261698 rs9858418 rs1801143 rs11719996 rs34196454 rs9814873 rs7622302 rs10640 rs6766131 rs7633271 rs9818590 rs9821311 rs6779524 rs9827021 rs11706370 rs9878943 rs6766581 rs34363169 rs67976…	FALSE	0.000121574	rs73077157 rs34759087 rs73079003 rs73079014 rs78807522 rs34290943 rs7638643 rs7623687 rs73082337 rs73088122 rs73082363 rs6774721 rs73082357 rs34484573 rs111271782 rs143311886 rs73088161 rs73074830 rs111533129 rs3924463 rs12489092 rs4855864 rs3870337 rs12488065 rs3870338 rs7373849 rs1568661 rs4241406 rs72624911 rs2878298 rs111327216 rs7621003 rs62261185 rs4855843 rs4855873 rs7371895 rs17595772 rs2…	FALSE	GTEx TWAS or TWMR (Artery_Coronary)	FALSE	FALSE
DCLRE1B	2557	7.60499e-09	5.38078e-07	0.00778174	0.549699	0.442518	rs11102694 rs11552449 rs7547478 rs11102702 rs2358994 rs2358995 rs3761936 rs7513707	FALSE	0.000702199	rs11102694 rs11102702 rs11552449 rs7547478 rs2358994 rs2358995 rs3761936 rs7513707 rs1230666 rs11102691 rs2476601 rs7526209 rs6679677 rs11102661 rs1217375 rs1970559 rs2476602 rs4145859 rs2797412 rs2797408 rs10858018 rs12144309 rs10858021 rs10858023 rs12565589 rs1230678 rs2359167 rs10858019 rs12041547 rs12044534 rs2359170 rs61817589 rs1230683 rs1230645 rs2636013 rs1230649 rs2636014 rs1230640 rs123…	FALSE	GTEx TWAS or TWMR (Artery_Coronary)	FALSE	FALSE
DDTL	3096	8.38069e-10	0.00024421	3.32763e-06	0.969598	0.0301547	rs5760119 rs5751775 rs5760120 rs5751771 rs11287675 rs5751764 rs4822455	FALSE	0.000288304	rs5760119 rs5751775 rs5760120 rs5751771 rs5751764 rs4822455 rs2253552 rs5760130 rs2739344 rs1970980 rs2739338 rs2858914 rs5751766 rs140264 rs2858913 rs2330634 rs2739343 rs2154601 rs78331094 rs5760124 rs7289655 rs4822466 rs4822457 rs140288 rs2018350 rs9612520	FALSE	GTEx TWAS or TWMR (Artery_Coronary)	FALSE	TRUE
DHX36	2926	7.95666e-11	5.36492e-09	0.00928125	0.625074	0.365645	rs789294 rs355778 rs355770 rs355773 rs355774 rs701145 rs355768 rs355765 rs355767 rs355760 rs355780 rs701144 rs242118 rs701147 rs442480 rs242117 rs2596630 rs701143 rs189588 rs355784 rs701138 rs165275 rs701135 rs789379 rs701141 rs355785 rs813141 rs355752 rs355769 rs701133 rs355757 rs789380 rs355749 rs355747 rs1515653 rs355788 rs1086106 rs789301 rs355753 rs789299 rs403132 rs701131 rs187357 rs357504 …	FALSE	0.000153841	rs789294 rs355778 rs355770 rs355773 rs355774 rs701145 rs355768 rs355765 rs355767 rs355760 rs355780 rs701144 rs242118 rs701147 rs442480 rs242117 rs2596630 rs701143 rs189588 rs355784 rs701138 rs165275 rs701135 rs789379 rs701141 rs355785 rs813141 rs701133 rs355769 rs355757 rs355752 rs789380 rs1515653 rs355749 rs355788 rs355747 rs789301 rs1086106 rs789299 rs403132 rs355753 rs701131 rs187357 rs357504 …	FALSE	GTEx TWAS or TWMR (Artery_Coronary)	FALSE	FALSE
DMPK	3192	3.45473e-06	1.04389e-06	0.37687	0.112856	0.510269	rs8108474 rs34633566 rs7252126 rs17571725 rs8108864 rs2341097 rs9676288 rs9807819 rs2070737 rs8109951 rs2879934 rs35302007 rs725660 rs1972423 rs36091860	FALSE	0.000757868	rs34633566 rs8108474 rs7252126 rs17571725 rs8108864 rs2341097 rs9676288 rs2070737 rs9807819 rs2879934 rs8109951 rs35302007 rs725660 rs1972423 rs36091860 rs7256524 rs36120341 rs1548029 rs7253302 rs11669073 rs344812 rs62109854 rs35114617 rs7250497 rs8102876 rs7256192 rs7258283 rs7254067 rs34600364 rs7252363 rs11083768 rs11667235 rs11671106 rs1964272 rs35446288 rs12460848 rs11672894 rs11671524	FALSE	GTEx TWAS or TWMR (Artery_Coronary)	FALSE	FALSE
EFCAB5	1524	4.70993e-06	1.89512e-06	0.609743	0.24505	0.1452	rs13723 rs11080107 rs3809789 rs871014 rs8075441 rs7220401 rs3809790	FALSE	0.00052383	rs13723 rs11080107 rs3809789 rs8075441 rs871014 rs7220401 rs3809790 rs3760456 rs9911167 rs4794859 rs71371126 rs2289629 rs3794730 rs1971157 rs62068577 rs7501472 rs1986555 rs62068583 rs62068576 rs3098948 rs55797987 rs58606097 rs3115099 rs8077464 rs7210991 rs4474741 rs3102558 rs3826461 rs3102559 rs3102556 rs3098947 rs62068617 rs4294865 rs12452201 rs62070264 rs8077572 rs7222842 rs56088359 rs12051834 …	FALSE	GTEx TWAS or TWMR (Artery_Coronary)	FALSE	FALSE
ERICH4	2742	6.94883e-14	1.26199e-14	0.840059	0.15255	0.00739107	rs56254331 rs73045269 rs15052	FALSE	0.000312328	rs56254331 rs73045269 rs1800469 rs12462166 rs1982072 rs12983775 rs15052 rs4803458 rs1800470 rs2241715 rs4803457 rs4803459 rs11670143 rs4803455 rs11083617 rs2241712 rs2317130 rs75041078 rs11083616 rs2241714	FALSE	GTEx TWAS or TWMR (Artery_Coronary)	FALSE	FALSE
ESYT3	1822	1.68756e-14	4.85083e-13	0.0318106	0.914276	0.0539136	rs185244 rs1199337 rs13324341 rs1199338 rs12695685 rs2347252 rs34905952 rs3732837 rs2279241 rs9818870	FALSE	0.000617109	rs185244 rs1679165 rs66644444 rs1199337 rs1199338 rs56236670 rs6763380 rs13324341 rs67037472 rs10935281 rs12695685 rs2347252 rs1679175 rs1720836 rs1679167 rs1679169 rs34905952 rs3884240 rs6439809 rs4678266 rs3732837 rs2279241 rs9822037 rs4678418 rs35471402 rs7626226 rs9818870 rs6807945 rs9851766 rs2306374 rs2291127 rs7645920 rs9872754 rs13085181 rs13096934 rs13083299 rs9848655 rs9864898 rs9823182…	FALSE	GTEx TWAS or TWMR (Artery_Coronary)	FALSE	TRUE
FAM117B	1739	1.29327e-44	5.27397e-45	0.520116	0.211567	0.268316	rs148812085 rs72936860 rs7591653 rs7603972 rs7560547 rs72934764 rs6435169 rs150788469 rs72934753 rs77268589 rs72934763 rs142603618 rs72936838 rs72936852 rs149016309 rs72936834 rs72936856 rs72936842 rs72936830 rs114395475 rs114899426 rs77931721 rs72934767 rs35212307 rs140750546 rs6728861 rs72932583 rs72934513 rs72932590 rs114123510 rs72932574 rs72932575 rs76461893 rs145538381 rs72932588 rs14016876…	FALSE	9.50142e-05	rs148812085 rs72936860 rs7591653 rs7603972 rs7560547 rs72934764 rs6435169 rs150788469 rs72934753 rs77268589 rs72934763 rs142603618 rs72936838 rs72936852 rs72936834 rs72936856 rs72936842 rs72936830 rs114395475 rs114899426 rs77931721 rs140750546 rs72934767 rs35212307 rs6728861 rs72932583 rs72934505 rs72934513 rs72932590 rs114123510 rs72932574 rs72932575 rs76461893 rs145538381 rs115654617 rs72932588…	FALSE	GTEx TWAS or TWMR (Artery_Coronary)	FALSE	FALSE
FAM177B	2859	2.51912e-30	4.80245e-31	0.740525	0.140937	0.118538	rs35158675 rs17163363 rs10495198 rs17465637 rs2291834 rs2291832 rs28709375 rs17011681 rs2133189 rs35700460 rs17163360 rs1133220 rs4575092 rs35626308 rs17163313 rs17163358 rs2133187 rs17163345	FALSE	0.000326324	rs35158675 rs17163363 rs17163313 rs2291834 rs10495198 rs17465637 rs2291832 rs17163345 rs28709375 rs3748626 rs4618978 rs1133220 rs17011681 rs2133189 rs35700460 rs17163360 rs4846384 rs4575092 rs35626308 rs17163358 rs2133187 rs2378584 rs34767248 rs17465982 rs1909196 rs17465940	FALSE	GTEx TWAS or TWMR (Artery_Coronary)	FALSE	FALSE
FCHO1	3517	3.35295e-09	9.03908e-10	0.783512	0.211213	0.00527526	rs10410487 rs35976034 rs10423961 rs2382631 rs28689805 rs10422213 rs6512220 rs55752165 rs12104396 rs12984126 rs12979186 rs3787026 rs13382133 rs7253117 rs4527144 rs28398825 rs7258068 rs28719946 rs28403253 rs8111532 rs8112232 rs2287860	FALSE	6.50723e-05	rs10410487 rs10414279 rs35976034 rs10423961 rs10418413 rs73015715 rs73015714 rs10416028 rs10418188 rs10412432 rs2382631 rs7251815 rs7253643 rs73013767 rs10418535 rs4344870 rs6512219 rs28689805 rs7253548 rs10402507 rs12104296 rs7254588 rs56251816 rs73015722 rs3761055 rs10422213 rs73015720 rs10417684 rs55752165 rs17710707 rs6512220 rs8101609 rs12104396 rs12984126 rs12979186 rs3787026 rs13382133 rs4…	FALSE	GTEx TWAS or TWMR (Artery_Coronary)	FALSE	FALSE
FER	3576	2.82253e-06	0.000128037	0.0205467	0.931953	0.0473692	rs112949822 rs77844865 rs113792119 rs76325227 rs71592765 rs79001324 rs79243757 rs77630811 rs112472930 rs79980741 rs111636466 rs75271047 rs112828293 rs79621178 rs77606373 rs113728457 rs78492167 rs113193866 rs79536589 rs111465548 rs78633399 rs75815475 rs79409628 rs75955236 rs78071167 rs55954478 rs75475720 rs112580837 rs75421844 rs73220188 rs77954590 rs73220189 rs11954968 rs10223256 rs7732428 rs5720…	FALSE	5.35802e-05	rs112949822 rs77844865 rs113792119 rs76325227 rs71592765 rs79243757 rs79001324 rs111636466 rs77630811 rs75271047 rs112472930 rs79980741 rs112828293 rs113728457 rs78492167 rs79621178 rs77606373 rs113193866 rs79536589 rs111465548 rs78633399 rs75815475 rs79409628 rs75955236 rs10223256 rs73220188 rs78071167 rs77954590 rs55954478 rs75475720 rs73220189 rs61191050 rs75421844 rs7732428 rs57207414 rs73220…	FALSE	GTEx TWAS or TWMR (Artery_Coronary)	FALSE	TRUE
FGD6	4084	2.21805e-12	4.45373e-13	0.808153	0.162214	0.029633	rs4762452 rs11107903 rs12817989 rs11107900 rs11107909 rs12372152 rs11107908 rs12830164 rs4762172 rs11107904 rs4762479	FALSE	0.000645418	rs4762452 rs9919687 rs7954260 rs12578168 rs7977311 rs11107903 rs4762172 rs12817989 rs11107900 rs11107909 rs12372152 rs11107908 rs11107904 rs11107893 rs12830164 rs4762479 rs11107896 rs10859837 rs6538595 rs6538596 rs34539435 rs7306300 rs6538594 rs6538592 rs6538593 rs10859839 rs11107897 rs10735328 rs11107902 rs7484972 rs7138545 rs4132527 rs12319710 rs35551524 rs11836398 rs7977572 rs7308047 rs1110790…	FALSE	GTEx TWAS or TWMR (Artery_Coronary)	FALSE	FALSE
FNDC1	3961	8.87122e-06	7.13685e-05	0.110042	0.885271	0.00460655	rs140300817 rs449789 rs516143 rs1875817 rs2221389	FALSE	0.000124107	rs449789 rs1875817 rs2221389 rs1394232 rs633880 rs824140 rs905684 rs498223 rs529273 rs2102244 rs4077944 rs2932989 rs2340804 rs594613 rs578217 rs372415 rs1394233 rs369018 rs4709297 rs1504255 rs7767146 rs534329 rs1394235 rs7766678 rs7774311 rs3861970 rs7744848 rs3899210 rs686168 rs7760427 rs1847481 rs434578 rs3913670 rs3907697 rs3900504 rs7746188 rs509833 rs875275 rs419009 rs389546 rs4104382 rs6900…	FALSE	GTEx TWAS or TWMR (Artery_Coronary)	FALSE	TRUE
GGCX	3288	5.88241e-26	5.15437e-25	0.0971998	0.851595	0.0512057	rs10176176 rs6743030 rs10179195 rs10175792 rs3755014 rs3755015 rs6731005 rs1078004 rs1446668 rs6738645 rs7605975 rs6547621 rs12473819 rs1561198	FALSE	0.000597307	rs10176176 rs6743030 rs10179195 rs10175792 rs1561198 rs3755014 rs3755015 rs6731005 rs1078004 rs1446668 rs7605975 rs6738645 rs6547621 rs12473819 rs11891260 rs6714157 rs7568458 rs13394343 rs6750847 rs2044474 rs55971080 rs17026396 rs2166529 rs59877521 rs1009 rs3731827 rs6547620 rs6739015 rs3770098 rs7591175 rs6714709 rs6735152 rs6721924 rs2886722 rs6757263 rs6705971 rs2028900 rs1562323 rs10187424 rs…	FALSE	GTEx TWAS or TWMR (Artery_Coronary)	FALSE	TRUE
GGT7	1838	2.49432e-05	3.7732e-06	0.854513	0.129231	0.0162277	rs17092456 rs6088595 rs867186 rs7265317 rs56244533 rs11167260 rs945961 rs141932846 rs11906148 rs117802529 rs11904888 rs11698996 rs7263203 rs11907011 rs78967641 rs2069940 rs117249133 rs13040449 rs2076668 rs12626122 rs13041059 rs6119530 rs6120730 rs2295353 rs17406518 rs6120742 rs6088620 rs2425024 rs2295354 rs6087632 rs6087631 rs11699306 rs6087639 rs6088617 rs2236270 rs28542147 rs6120723 rs6120727 r…	FALSE	7.80374e-05	rs17092456 rs867186 rs7265317 rs11167260 rs945961 rs6088595 rs17406518 rs11904888 rs141932846 rs7263203 rs11907011 rs11906148 rs11699306 rs117802529 rs2069940 rs117249133 rs11698996 rs56244533 rs56280929 rs13040449 rs12626122 rs13041059 rs2076668 rs6119530 rs6120730 rs2295353 rs6088620 rs6120742 rs2295354 rs6087632 rs8121710 rs6087631 rs11167258 rs6088617 rs2236270 rs6087639 rs28542147 rs6120723 …	FALSE	GTEx TWAS or TWMR (Artery_Coronary)	FALSE	FALSE
GOLPH3L	2083	9.74792e-09	1.64524e-09	0.746274	0.125699	0.128027	rs11585169 rs11204680 rs11204679 rs6698495 rs3738484 rs2048558 rs12125672 rs9803935 rs11204678 rs11204677 rs12746899 rs4970918 rs61820165 rs11204675 rs3738485 rs6669122 rs6697620 rs4970923 rs10888385 rs10888384 rs6587520 rs10888388 rs3754209 rs12139563 rs11204702 rs1053732 rs12403609 rs1971378 rs11204712 rs4970924	FALSE	0.000272019	rs11585169 rs11204678 rs11204680 rs3738484 rs12125672 rs9803935 rs11204675 rs4970918 rs6698495 rs61820165 rs11204679 rs3738485 rs2048558 rs11204677 rs12746899 rs6697620 rs6669122 rs10888385 rs10888384 rs4970935 rs12139563 rs4970923 rs6587520 rs6693567 rs10888388 rs3754209 rs11204702 rs12403609 rs1053732 rs1971378 rs11204712 rs4970924 rs12130363 rs11204695 rs11800059 rs7520022 rs11576320 rs7364686…	FALSE	GTEx TWAS or TWMR (Artery_Coronary)	FALSE	FALSE
HHIPL1	2910	4.88451e-19	9.79125e-20	0.303636	0.0595918	0.636772	rs11623755 rs36033161 rs12589575 rs8014986 rs35911833 rs12880985	FALSE	0.00471124	rs11623755 rs36033161 rs35911833 rs12589575 rs8014986 rs12880985 rs7342498 rs9788497 rs12893887 rs10139550 rs1958320 rs7140490	FALSE	GTEx TWAS or TWMR (Artery_Coronary)	FALSE	FALSE
HORMAD1	2084	3.90864e-12	1.18138e-08	0.000299235	0.90424	0.0954606	rs6587520 rs10888388 rs11204702 rs12403609 rs11204712 rs4970924 rs12130363 rs11204695 rs11800059 rs11204678 rs7520022 rs1053732 rs11585169 rs4970923 rs12125672 rs11204675 rs3754209 rs6697620 rs11204680 rs1971378 rs11204693 rs10888385 rs10888384 rs11204679 rs6698495 rs3738484 rs2048558 rs9803935 rs12139563 rs11204677 rs12746899 rs6669122 rs4970918	FALSE	0.000184708	rs11585169 rs11204678 rs12125672 rs1053732 rs6587520 rs11204675 rs10888388 rs4970923 rs11204702 rs6697620 rs12403609 rs3738484 rs11204712 rs9803935 rs4970924 rs3754209 rs11204680 rs4970918 rs12130363 rs11204695 rs3738485 rs61820165 rs10888384 rs10888385 rs11800059 rs6698495 rs7520022 rs11204679 rs2048558 rs11204677 rs1971378 rs12139563 rs12746899 rs6669122 rs11204693 rs11204684 rs6694531 rs497092…	FALSE	GTEx TWAS or TWMR (Artery_Coronary)	FALSE	TRUE
HTRA1	3575	0.000203387	4.66384e-05	0.783705	0.179638	0.0364072	rs2672592 rs4237541 rs4328161 rs72631113 rs4547034 rs77494534 rs4752700 rs61871680 rs11200519 rs10788274 rs5017040 rs6585809 rs7080859 rs7907130 rs7907082 rs7072288 rs10749451	FALSE	0.000672512	rs61871680 rs11200519 rs10788274 rs7907082 rs1007865 rs10749451 rs4237541 rs7086403 rs7090214 rs911775 rs10749452 rs4328161 rs4547034 rs1034533 rs2672592 rs4752678 rs7076349 rs7092500 rs10788270 rs7069328 rs4751887 rs7076102 rs12776757 rs4752700 rs10736311 rs5017040 rs10887114 rs6585810 rs5017041 rs7080859 rs6585809 rs7912215 rs7907130 rs1998342 rs7072288 rs7898942 rs10788265 rs7086389 rs1885511 …	FALSE	GTEx TWAS or TWMR (Artery_Coronary)	FALSE	FALSE
IL6R	2198	7.31556e-10	1.10355e-10	0.852667	0.128587	0.0187467	rs4845619 rs7549250 rs6686750 rs12118721 rs6687726 rs4845625 rs4845618 rs6694258 rs12129500 rs59632925 rs6694817 rs12117832 rs7553796 rs6689393 rs7536152 rs4845371 rs6667434 rs7526131 rs6689306 rs7549338 rs11265612 rs6427658 rs12118770	FALSE	9.37206e-05	rs4845619 rs7549250 rs12118721 rs6686750 rs6687726 rs4845618 rs4845625 rs6694258 rs59632925 rs12129500 rs12117832 rs6694817 rs12126142 rs7553796 rs4129267 rs2228145 rs6689393 rs7536152 rs4845371 rs61812598 rs6667434 rs7526131 rs6689306 rs7549338 rs11265612 rs6427658 rs12118770 rs4553185 rs4845373 rs10908838 rs12133641 rs4576655 rs4845621 rs4845620 rs7521458 rs4845622 rs4393147 rs12753254 rs127300…	FALSE	GTEx TWAS or TWMR (Artery_Coronary)	FALSE	FALSE
ILF3	2634	1.9429e-38	1.61041e-38	0.535701	0.443986	0.0203123	rs55997232 rs55791371 rs148898583 rs56289821 rs138294113 rs73015024 rs6511720 rs56125973 rs144826254 rs112032422 rs112898275 rs113722226 rs142130958	FALSE	0.000136634	rs55997232 rs55791371 rs148898583 rs1569372 rs56289821 rs138294113 rs73015024 rs12710260 rs144826254 rs1003723 rs6511720 rs56125973 rs112032422 rs112898275 rs113722226 rs142130958 rs73015013 rs73015011 rs12151108 rs12983082 rs112552009 rs111989435 rs115594766 rs17248819 rs17248727 rs892116 rs112107114 rs688 rs138175288 rs143020224 rs2738446 rs114821903 rs1962352 rs5930 rs28786710 rs2738448	FALSE	GTEx TWAS or TWMR (Artery_Coronary)	FALSE	FALSE
INPP5B	2760	5.80142e-16	6.87204e-06	8.42979e-11	0.998543	0.00144978	rs36084352 rs12752271 rs3748682 rs12728438 rs28420383 rs12751325 rs28525112 rs9700081 rs28411034 rs3891572 rs2291297 rs9729719 rs4585948 rs12742756 rs9701812 rs28625842 rs11485996 rs72661832	FALSE	0.000331904	rs3748682 rs11485595 rs72661887 rs67631072 rs28605759 rs4360494 rs28470722 rs36084352 rs12728438 rs9700081 rs12752271 rs28420383 rs12751325 rs2291297 rs28411034 rs28626364 rs3891572 rs28493395 rs34655914 rs17465420 rs35267671 rs28380108 rs9729719 rs28625842 rs11485996 rs28411352 rs17465651 rs72661832 rs12563037 rs11210825 rs28435150 rs28683126 rs28570969 rs12729989 rs12569027 rs28391281 rs2864520…	FALSE	GTEx TWAS or TWMR (Artery_Coronary)	FALSE	TRUE
IP6K2	1256	2.70202e-05	3.98858e-06	0.863499	0.127447	0.00902324	rs34759087 rs78807522 rs34290943 rs73082337 rs73082363 rs73078367 rs73082357 rs73078357 rs73082331 rs3172494	FALSE	0.000151662	rs34759087 rs73078367 rs78807522 rs34290943 rs73078357 rs73082337 rs73082363 rs3172494 rs73082357 rs73082331 rs1961527 rs11130163 rs6442110 rs6787500 rs1045482 rs11130162 rs9311421 rs11928691 rs9846818 rs4130995 rs73078304 rs2125482 rs9837228 rs9819094 rs9833309 rs4131361 rs4131362 rs7644414 rs9818937 rs6800492 rs3937 rs6794644 rs9834095 rs9853804 rs6775179 rs6791930 rs9830016 rs11710861 rs985067…	FALSE	GTEx TWAS or TWMR (Artery_Coronary)	FALSE	FALSE
LIPA	3496	2.8088e-22	4.5058e-23	0.78064	0.125039	0.0943211	rs1051338 rs1412444 rs1412445 rs1332327 rs2250644 rs2246828 rs2246941	FALSE	0.000829419	rs1051338 rs1332327 rs1412444 rs2246828 rs2250781 rs2246949 rs2250398 rs1412445 rs2250644 rs2246941 rs1332326 rs1332328 rs2246942 rs1332329	FALSE	GTEx TWAS or TWMR (Artery_Coronary)	FALSE	FALSE
MAGI3	2228	1.04284e-06	1.3688e-07	0.876568	0.115039	0.00839232	rs1230666 rs7547478 rs2358994 rs2358995	FALSE	0.000298497	rs1230666 rs1217375 rs1970559 rs2476602 rs7547478 rs2358994 rs2358995 rs6679677 rs11102694 rs1539437 rs2476601 rs6672018 rs3789600 rs12144309 rs2476600 rs1217411 rs1217414 rs7555634 rs1217409 rs1310182 rs1217406 rs2476604 rs1217419 rs1217405 rs1217420 rs1217378 rs2476599 rs6537798 rs1217379 rs2797416 rs1217404 rs12117799 rs2185827 rs1217418 rs1217417 rs2884603 rs7524200 rs2040041 rs2636000 rs4145…	FALSE	GTEx TWAS or TWMR (Artery_Coronary)	FALSE	FALSE
MAP3K11	1963	5.65288e-12	2.72239e-05	2.06398e-07	0.993988	0.00598433	rs1151490 rs1144789 rs11227241 rs2004649	FALSE	0.00153451	rs1144789 rs11227241 rs2004649 rs2306363 rs12801636 rs11537193 rs4014195 rs11227279 rs7110576 rs56686587 rs4014192 rs78412025 rs4930313 rs11604568 rs4930312 rs11227281 rs3741380 rs66864335 rs11604462 rs948494 rs11600918 rs7123489 rs4930319 rs11532071 rs10896038 rs4930295 rs11227299 rs948493 rs11604451 rs61744384 rs12225620 rs11606601 rs11227229 rs4930299 rs602922 rs77713116 rs3782086 rs2276133 rs…	FALSE	GTEx TWAS or TWMR (Artery_Coronary)	FALSE	TRUE
MAPKAPK5-AS1	1157	2.85034e-22	5.10025e-23	0.843568	0.150933	0.00549927	rs10774625 rs4766578 rs35350651 rs7137828 rs597808 rs653178	FALSE	0.000267405	rs10774625 rs4766578 rs7137828 rs597808 rs10774624 rs653178 rs3184504 rs7310615 rs641084 rs638791 rs625093 rs621899 rs610769 rs583140 rs642536 rs596831 rs848129 rs848132 rs655107 rs595529 rs688812 rs676767 rs598711 rs10774631 rs598710 rs10774629 rs3519 rs7398196 rs12427185 rs666727 rs616668 rs2272308 rs648997 rs55851737 rs7299849 rs11608565 rs7134740 rs28362508 rs28521474 rs7970181 rs616559 rs745…	FALSE	GTEx TWAS or TWMR (Artery_Coronary)	FALSE	FALSE
2023-03-02	3413	2.04429e-33	6.73018e-15	3.0375e-19	1	6.40518e-13	rs74180130 rs12975669 rs34244685 rs17159303 rs34445564 rs17159302 rs3794997 rs17160520 rs3764570	FALSE	0.00231797	rs74180130 rs12975669 rs34244685 rs12150986 rs17159303 rs34445564 rs10406499 rs17160520 rs17159302 rs3794997 rs3764570 rs35562870 rs11259979 rs2396141 rs1599870 rs12609437 rs35279560 rs17160489 rs2277987 rs12979798 rs2303110	FALSE	GTEx TWAS or TWMR (Artery_Coronary)	FALSE	TRUE
MAT2A	3254	2.84231e-26	2.29135e-25	0.0469656	0.377467	0.575567	rs10176176 rs6743030 rs10179195 rs1078004 rs10175792 rs3755014 rs3755015 rs6738645 rs7605975 rs6547621 rs12473819 rs6731005 rs1446668	FALSE	0.00348609	rs10176176 rs1561198 rs6743030 rs10179195 rs1078004 rs10175792 rs7605975 rs6738645 rs3755014 rs6547621 rs3755015 rs12473819 rs11891260 rs6731005 rs55971080 rs1446668 rs7568458 rs6714157 rs6705971 rs2166529 rs699664 rs2028900 rs7591175 rs2028898 rs3731828 rs7579147 rs1446667 rs7593969 rs7608074 rs1446669 rs6722691 rs56819945 rs11126995 rs11895401 rs11895399 rs2592551 rs6731700 rs762684	FALSE	GTEx TWAS or TWMR (Artery_Coronary)	FALSE	FALSE
MIF	3390	1.72212e-76	0.000215508	6.82133e-73	0.853335	0.146449	rs5760119 rs5751775 rs5760120	FALSE	0.00183679	rs5760119 rs5751775 rs5760120	FALSE	GTEx TWAS or TWMR (Artery_Coronary)	FALSE	TRUE
MIF-AS1	3345	2.56908e-147	0.000215472	1.01781e-143	0.85336	0.146425	rs5760119 rs5751775 rs5760120	FALSE	0.00183733	rs5760119 rs5751775 rs5760120	FALSE	GTEx TWAS or TWMR (Artery_Coronary)	FALSE	TRUE
MORF4L1	3028	1.87936e-37	2.96815e-38	0.859512	0.135737	0.00475165	rs7173743 rs4344704	FALSE	0.000273385	rs7173743 rs4243085 rs12438645 rs4344704 rs7177201 rs1814880 rs1809414 rs11072799 rs11637783 rs3743058 rs1825086 rs1383634 rs2869862 rs57708073 rs1383635 rs12901228 rs1809412 rs2219939 rs2277547 rs11856441 rs4438276 rs12232282 rs59697303 rs28580532 rs28694044 rs62012628 rs62012629 rs4132786 rs4439728 rs12903542 rs12903249 rs4420501 rs11072812 rs11632020	FALSE	GTEx TWAS or TWMR (Artery_Coronary)	FALSE	FALSE
MRPL11	1707	0.0308292	0.00218082	0.892588	0.0631182	0.011284	rs58221849 rs57004348 rs56240803 rs3814740 rs1190622 rs3016311 rs3016317 rs117329753 rs1190621 rs2016960 rs3016316 rs11537930 rs59651473 rs114393260 rs1212135 rs12575699 rs117385910 rs7950463 rs2186596	FALSE	0.000146102	rs58221849 rs57004348 rs56240803 rs3814740 rs3741194 rs79214621 rs1190622 rs3016311 rs3016317 rs1190621 rs117329753 rs2016960 rs2167457 rs3016316 rs11537930 rs74788170 rs11600959 rs59651473 rs1212135 rs117385910 rs11227610 rs78094475 rs7950463 rs114393260 rs12575699 rs77589052 rs75434281 rs150863712 rs4930184 rs7119426 rs10791895 rs2186596 rs2077432 rs7941602 rs1201342 rs7948839 rs10791891 rs7912…	FALSE	GTEx TWAS or TWMR (Artery_Coronary)	FALSE	FALSE
MTAP	3003	3.43567e-272	9.45539e-271	0.0350507	0.964635	0.000313865	rs2891168 rs4977574	FALSE	9.57219e-05	rs2891168 rs10757277 rs4977574 rs10757278 rs10757279	FALSE	GTEx TWAS or TWMR (Artery_Coronary)	FALSE	TRUE
MYO1F	3555	5.50186e-15	9.07165e-16	0.817491	0.134695	0.047814	rs116843064	FALSE	0.00085256	rs116843064 rs12150986 rs12979798 rs2967778 rs2967777 rs62117527 rs4804311 rs890849 rs2967605 rs10406499 rs2396141 rs11881473 rs2967776 rs2913923 rs1808536 rs2013694 rs2967771 rs3111576 rs73501545 rs59372292 rs17160489 rs12975669 rs34244685 rs73000664 rs17159303 rs34445564 rs2913982 rs2230876 rs17159302 rs17160520 rs3794997 rs2913980 rs35279560 rs1975029 rs113312019 rs74180130 rs3764570 rs2303110…	FALSE	GTEx TWAS or TWMR (Artery_Coronary)	FALSE	FALSE
NBEAL1	1614	2.25825e-58	1.47811e-44	9.1096e-15	0.595449	0.404551	rs72934767 rs72932588 rs140168762 rs72934512 rs72934510 rs72934505 rs148812085 rs72932566 rs114527590 rs78907692 rs115810193 rs72934519 rs72926799 rs72936881 rs72928608 rs72936860 rs72934546 rs142013255 rs114520702 rs72934550 rs72934711 rs72934734 rs139333388 rs72934537 rs7591653 rs72932784 rs9749722 rs7603972 rs72934706 rs7560547 rs72934551 rs72934764 rs6435169 rs72936839 rs150788469 rs72934753 …	FALSE	0.000232592	rs72934767 rs72934505 rs72932588 rs140168762 rs72934512 rs72934510 rs148812085 rs72932566 rs114527590 rs78907692 rs115810193 rs72934519 rs72926799 rs72936881 rs72928608 rs72934546 rs142013255 rs72936860 rs72934706 rs114520702 rs72934550 rs72934711 rs72934734 rs139333388 rs72934537 rs72932784 rs7591653 rs9749722 rs72934563 rs7603972 rs72934551 rs72936839 rs7560547 rs72934764 rs6435169 rs72934591 r…	FALSE	GTEx TWAS or TWMR (Artery_Coronary)	FALSE	FALSE
NME7	3947	2.57227e-16	9.38782e-07	1.51605e-10	0.552406	0.447593	rs1200157 rs10800423 rs10919134 rs929132 rs10919133 rs10800429 rs1140523 rs7413522 rs10919135 rs10800434 rs10800431 rs1856302 rs1517750 rs1517749 rs4534447 rs2090514 rs10737545 rs929133 rs10919130 rs1011638	FALSE	0.00116842	rs1200157 rs12028817 rs10919134 rs929132 rs10919133 rs10800429 rs1140523 rs7413522 rs10919135 rs10800434 rs10800431 rs1517749 rs1856302 rs1517750 rs4534447 rs2090514 rs1200154 rs10737545 rs10919130 rs10800423 rs1200159 rs7517394 rs1011638 rs7540067 rs929133 rs3766042 rs9887925 rs10919065 rs3766044 rs12128513 rs968304 rs12128543 rs3753292 rs2901029 rs6427178 rs10919072 rs7416619 rs10800432 rs35152…	FALSE	GTEx TWAS or TWMR (Artery_Coronary)	FALSE	FALSE
NOS3	3594	1.0574e-25	2.23621e-26	0.627319	0.132186	0.240494	rs3918226	FALSE	0.00324508	rs3918226 rs117564322 rs4725383 rs10277774 rs2888689 rs73169674 rs78017810 rs12532835 rs73169678 rs73169672 rs6967282 rs73169671 rs112348182 rs1065071 rs76405180 rs78740585 rs113810201 rs61591132 rs73169679 rs78606314 rs12374823 rs740954 rs4725375 rs73169649 rs1563636 rs111632177 rs73169654 rs73169651 rs73169662 rs73169650 rs73169652 rs73169642 rs740956 rs2191753 rs10233479 rs113745074 rs740955 r…	FALSE	GTEx TWAS or TWMR (Artery_Coronary)	FALSE	FALSE
PGF	2331	6.55457e-07	2.26572e-07	0.661977	0.228607	0.109415	rs10131894 rs175040 rs175036 rs175016 rs91144 rs175047 rs175037 rs12882664 rs12882111 rs175057 rs8013780 rs12588981 rs4556 rs2012627 rs175510 rs6574205 rs11629079 rs175438 rs735452 rs12894419 rs13712	FALSE	0.000416014	rs10131894 rs175040 rs175036 rs175016 rs91144 rs175047 rs175037 rs12882664 rs12882111 rs175057 rs8013780 rs12588981 rs2012627 rs4556 rs175510 rs6574205 rs11629079 rs735452 rs175438 rs12894419 rs12880739 rs13712 rs1955474 rs7156328 rs175015 rs10143132 rs12435391 rs1548807 rs12589876 rs10246 rs12889472 rs10149362 rs2268617 rs11622696 rs4903281 rs3742771 rs3742773 rs1043674 rs12894709 rs1047418 rs71…	FALSE	GTEx TWAS or TWMR (Artery_Coronary)	FALSE	FALSE
PHTF1	2517	4.39046e-07	4.61313e-07	0.449251	0.471877	0.0788716	rs1230666 rs4145859 rs2359167 rs12041547 rs61817589 rs1217413 rs1237682 rs2243471 rs1217416 rs1230656	FALSE	0.000438286	rs1230666 rs4145859 rs2359167 rs12041547 rs61817589 rs1217413 rs1237682 rs2243471 rs1217416 rs1230656 rs1230642 rs1230646 rs1230637 rs2884704 rs11102702 rs11552449 rs17031716 rs72687973 rs1217375 rs3761936 rs1970559 rs2476602 rs6679677 rs7547478 rs2358994 rs2358995 rs7513707 rs2476601 rs11102694 rs12144309 rs1230661 rs2358816 rs2488457 rs12117799 rs1217414 rs2476599 rs10858023 rs2185827 rs1217417…	FALSE	GTEx TWAS or TWMR (Artery_Coronary)	FALSE	FALSE
PLCE1	2501	7.17507e-08	3.47971e-08	0.586035	0.283951	0.130014	rs55753709 rs4918188 rs3740362 rs7075045 rs1830890 rs7072574 rs35443777 rs1858610 rs7083628 rs61886339 rs4918182	FALSE	0.000451833	rs55753709 rs4918188 rs3740362 rs7075045 rs1830890 rs7072574 rs35443777 rs1858610 rs61886339 rs7083628 rs4918182 rs7081879 rs4918184 rs1408820 rs12240281 rs1969867 rs7072099 rs2274225 rs12258052 rs1223590 rs11187830 rs1096044 rs829229 rs1223614 rs1223581 rs1223612 rs7068499 rs1223616 rs1223585 rs1223617 rs1648001 rs1223584 rs2911858 rs1954345 rs1223582 rs1776865 rs1954346 rs1425300 rs1935959 rs34…	FALSE	GTEx TWAS or TWMR (Artery_Coronary)	FALSE	FALSE
PROCR	2080	2.47246e-05	4.25795e-06	0.846565	0.145776	0.0076298	rs6088595 rs11698996 rs56244533 rs13040449 rs12626122 rs2076668 rs6120742 rs13041059 rs6119530 rs6087639 rs6120747 rs6120730 rs8121710 rs2295353 rs6088620 rs6088624 rs2236270 rs2295354 rs6087632 rs6087631 rs17092456 rs78517073 rs11696546 rs6088617 rs6120750 rs867186 rs11698977 rs28542147 rs6120723 rs6120727 rs35393655 rs7267403 rs6119524 rs7265317 rs11167260 rs945961 rs7262834 rs141932846 rs61195…	FALSE	4.03009e-05	rs6088595 rs11698996 rs56244533 rs12626122 rs17406518 rs11699306 rs13040449 rs56280929 rs867186 rs7265317 rs8121710 rs2076668 rs11167260 rs945961 rs13041059 rs6120742 rs6119530 rs6120730 rs2295353 rs78517073 rs6087639 rs6088620 rs11904888 rs2236270 rs141932846 rs6120747 rs2295354 rs6087632 rs17092456 rs6087631 rs7263203 rs11696546 rs11907011 rs6088624 rs11906148 rs117802529 rs6088617 rs2069940 rs…	FALSE	GTEx TWAS or TWMR (Artery_Coronary)	FALSE	FALSE
PRRC2A	10002	2.37637e-05	4.31496e-05	0.353574	0.642003	0.00435587	rs9266631 rs9266243 rs2523616 rs9266232 rs9266230 rs9266234 rs33931933 rs2395476 rs9266235 rs3128759 rs2523587 rs685031 rs2523585 rs9266241 rs74618856 rs9266250 rs9266231 rs9266242 rs2844476 rs11961408 rs2523655	FALSE	2.0473e-05	rs9266631 rs2844476 rs9266243 rs2523616 rs3128759 rs9266232 rs685031 rs9266230 rs74618856 rs9266234 rs2857702 rs11961408 rs2395476 rs2844472 rs9266235 rs3993747 rs2523587 rs2736172 rs812561 rs9266241 rs2523585 rs3091280 rs9266250 rs644045 rs2259571 rs9266248 rs2736178 rs592229 rs2507957 rs9266247 rs9266231 rs2051552 rs9266242 rs2260051 rs2844477 rs7765613 rs2260050 rs2260000 rs3128761 rs805262 rs…	FALSE	GTEx TWAS or TWMR (Artery_Coronary)	FALSE	FALSE
PSRC1	2719	5.2582e-51	2.93507e-51	0.599366	0.334427	0.0662066	rs12740374 rs7528419	FALSE	0.00143284	rs12740374 rs7528419 rs660240 rs602633 rs629301 rs646776	FALSE	GTEx TWAS or TWMR (Artery_Coronary)	FALSE	FALSE
RBM6	1439	9.26236e-37	1.77516e-05	5.17455e-32	0.991704	0.00827867	rs6765484 rs2856234 rs2681778 rs6446190 rs2240329 rs2353586 rs3733133 rs9861216 rs9814664 rs11713562 rs2624825 rs6446193 rs11130229 rs2245365 rs9866695 rs7609971 rs9311446 rs4688755 rs9881008 rs11925192 rs7650214 rs7621352 rs2353587 rs2071206 rs66851636 rs4688756 rs2526751 rs6446189 rs6772095 rs72942333 rs12485600 rs34080578 rs6771546 rs2624843 rs11130226 rs13060128 rs55751738 rs9853222 rs6792892…	FALSE	0.000745006	rs6765484 rs2856234 rs3733133 rs2353586 rs6446190 rs2681778 rs2240329 rs9861216 rs2245365 rs9814664 rs9866695 rs11713562 rs2624825 rs9311446 rs4688755 rs6446193 rs7609971 rs9881008 rs11130229 rs7621352 rs2353587 rs2526751 rs7650214 rs2071206 rs66851636 rs11925192 rs12485600 rs6446189 rs6772095 rs72942333 rs4688756 rs34080578 rs9853222 rs6792892 rs6771546 rs2624843 rs4688757 rs35065728 rs7628058 r…	FALSE	GTEx TWAS or TWMR (Artery_Coronary)	FALSE	TRUE
RHOA-IT1	1325	6.91439e-06	3.59106e-07	0.933063	0.0484226	0.0185071	rs73077157 rs34759087 rs6774721 rs73079003 rs78807522 rs34290943 rs7623687 rs73082337 rs73082363 rs73088122 rs73079014 rs34762726 rs6770670 rs73082357 rs35261698 rs9858418 rs111271782 rs9814873 rs73082331 rs11718165 rs10640 rs9823546 rs1801143 rs11719996 rs11709525 rs9882740 rs34196454 rs6779524 rs2172252 rs7622302 rs11706370 rs9812791 rs13316695 rs9878943 rs34484573 rs6766131 rs7633271 rs9818590…	FALSE	0.000112868	rs73077157 rs34759087 rs78807522 rs34290943 rs73082337 rs73082363 rs6774721 rs73079003 rs73082357 rs73082331 rs7623687 rs73088122 rs73079014 rs111271782 rs34484573 rs7638643 rs34762726 rs6770670 rs73088161 rs11709525 rs11718165 rs111533129 rs9823546 rs9882740 rs2172252 rs9812791 rs13316695 rs9858542 rs11130213 rs3197999 rs1131095 rs4283605 rs13085791 rs143311886 rs9836291 rs9822268 rs35261698 rs9…	FALSE	GTEx TWAS or TWMR (Artery_Coronary)	FALSE	FALSE
RNF123	1504	8.03552e-11	8.86461e-06	8.78683e-06	0.969282	0.0307002	rs2352974 rs2271961 rs2247036 rs1128535 rs695238 rs2271960 rs13085679 rs7648987 rs2246832 rs7645061 rs10865958 rs11130221 rs34451146 rs2234391 rs7634886 rs6446295 rs6809431 rs9859153 rs13063621 rs60205400 rs6766836 rs7431106 rs57648519 rs9882639 rs9865480 rs9871654 rs9814765 rs6775384 rs12490656 rs3749240 rs7634902 rs1049256 rs3749241 rs11130218 rs4855867 rs7618501 rs4855841 rs1491986 rs4855862 r…	FALSE	5.4953e-05	rs2352974 rs2271961 rs1128535 rs695238 rs2247036 rs2271960 rs13085679 rs7648987 rs2246832 rs7645061 rs10865958 rs11130221 rs34451146 rs2234391 rs7634886 rs6446295 rs6809431 rs9859153 rs13063621 rs60205400 rs6766836 rs7431106 rs57648519 rs9882639 rs9865480 rs9871654 rs7642934 rs9814765 rs6775384 rs12490656 rs4688686 rs3749241 rs7634902 rs3749240 rs1049256 rs4855867 rs11130218 rs7618501 rs4855841 r…	FALSE	GTEx TWAS or TWMR (Artery_Coronary)	FALSE	TRUE
RP11-252K23.2	3396	2.05436e-40	2.48839e-15	8.25574e-26	0.999994	5.76389e-06	rs11149831 rs166013	FALSE	0.000158473	rs11149831 rs166013 rs1424013 rs17696831 rs6564261 rs7195161 rs11641430 rs12918797 rs4888431 rs62060550 rs62060551 rs12446877 rs1834014 rs8046696 rs8057084 rs12918974 rs1834013 rs12932606 rs4888430 rs8046697 rs34918083 rs34539062 rs11648176 rs12449170 rs4888420 rs12930452 rs4888418 rs12448947 rs12444589 rs3851738 rs12929908 rs4888392 rs11861810 rs11149832 rs10871311 rs7203157 rs11149827 rs1244572…	FALSE	GTEx TWAS or TWMR (Artery_Coronary)	FALSE	TRUE
RP11-33B1.1	3871	1.72692e-28	2.51185e-06	3.79973e-23	0.551784	0.448214	rs2127821 rs10028669 rs28753180 rs34858317 rs17006190 rs28789446 rs13107475 rs9994810 rs7688613 rs12502423 rs3733519 rs2389802 rs10017335 rs12510138 rs9993199 rs3733523 rs6837828 rs6838814 rs12505953 rs28559989 rs10008459 rs10018726 rs2306455 rs10009450 rs2389803 rs28374462 rs9998585 rs28499576 rs11098525 rs11098524 rs3733520 rs7436506 rs7659336 rs7681214 rs9994730 rs7654546 rs17046118 rs11098526…	FALSE	3.59109e-05	rs2127821 rs10028669 rs28753180 rs17006190 rs28789446 rs13107475 rs12502423 rs9994810 rs34858317 rs7688613 rs3733519 rs3733520 rs12505953 rs12510138 rs10017335 rs3733523 rs10018726 rs9993199 rs2389803 rs6837828 rs6838814 rs28499576 rs10008459 rs28559989 rs2306455 rs10009450 rs28374462 rs9998585 rs11098525 rs11098524 rs7436506 rs7659336 rs7654546 rs7681214 rs9994730 rs17046118 rs11098526 rs6849171…	FALSE	GTEx TWAS or TWMR (Artery_Coronary)	FALSE	FALSE
RP11-54A4.2	2037	6.70192e-14	1.30619e-08	5.1308e-06	0.99998	1.52147e-05	rs11204664	FALSE	0.000979398	rs11204664 rs6693567 rs4970935 rs11585169 rs7364686 rs6587520 rs10888388 rs11204702 rs12403609 rs11204680 rs12125672 rs3738484 rs9803935 rs4970924 rs11204712 rs6698495 rs4970918 rs11204695 rs11204679 rs61820165 rs2048558 rs12130363 rs3738485 rs7520022 rs11204677 rs11800059 rs12746899 rs1040008 rs11204675 rs4970996 rs4970923 rs12143614 rs698915 rs6697620 rs6669122 rs11204678 rs1053732 rs3754209 rs…	FALSE	GTEx TWAS or TWMR (Artery_Coronary)	FALSE	TRUE
RP11-92G12.3	3047	8.91974e-18	0.00532948	7.61849e-16	0.454118	0.540552	rs4311922 rs6661240 rs10919998 rs12061346 rs7533971 rs7527499 rs6700559 rs10494821 rs4265457 rs4072552 rs6656619 rs6667172 rs6668291 rs11588318 rs3806358 rs6700859 rs7550238	FALSE	0.000636552	rs4311922 rs6661240 rs10919998 rs4265457 rs12061346 rs7533971 rs7527499 rs6700559 rs10494821 rs4072552 rs6656619 rs6667172 rs7550238 rs11588318 rs3806358 rs6700859 rs28608585 rs4447009 rs6670887 rs6427838 rs12047921 rs6688581	FALSE	GTEx TWAS or TWMR (Artery_Coronary)	FALSE	FALSE
RP11-981P6.1	2137	3.91787e-17	2.15674e-12	1.81643e-05	0.999925	5.6923e-05	rs11105313 rs2681472 rs4842664 rs11105325 rs10858909 rs3825330 rs12369195 rs3741898 rs4842662 rs3741899 rs10858906 rs11105354 rs10858903 rs4842661 rs12369685 rs11105319 rs10858902 rs11105318 rs12579302 rs4842675 rs2681492 rs11105364 rs17249754 rs10777184 rs111478946 rs73437358 rs11105378 rs10858896 rs11105376 rs11105312 rs12230074 rs10858900 rs10858897 rs11105375 rs10858899 rs11105368 rs11105314 …	FALSE	0.000176552	rs10858909 rs3825330 rs12369195 rs3741898 rs4842662 rs3741899 rs11105325 rs12369685 rs10858903 rs11105319 rs10858906 rs4842661 rs10858902 rs11105318 rs10777184 rs10858896 rs11105312 rs10858897 rs1054807 rs10858899 rs11105314 rs10858898 rs10858894 rs11105316 rs11105309 rs11105310 rs10858890 rs10858872 rs4842488 rs10858865 rs11105302 rs10858871 rs10858877 rs10858852 rs10858878 rs11513812 rs6538190 …	FALSE	GTEx TWAS or TWMR (Artery_Coronary)	FALSE	TRUE
RP1-253P7.4	2172	1.24431e-09	2.58791e-05	1.70526e-05	0.353365	0.646591	rs35763683 rs12946913 rs12453837 rs8067439 rs11654081 rs35723284 rs11656665 rs2297508 rs2236513 rs9891957 rs3744115 rs4924822 rs9894257 rs9915776 rs9915248 rs8078756 rs1052299 rs16960744 rs8066560 rs6502618 rs3183702 rs12952723 rs4925116 rs11652881 rs1108648 rs13306736 rs2350976 rs4925120 rs4925119 rs7501812 rs11078399 rs3744113 rs12450799 rs9906673 rs4924821	FALSE	0.0003848	rs12946913 rs12453837 rs11654081 rs8067439 rs2297508 rs11656665 rs11652881 rs2236513 rs2350976 rs9891957 rs3744115 rs9894257 rs4924822 rs13306736 rs9915776 rs16960744 rs8078756 rs9915248 rs8066560 rs1052299 rs6502618 rs12450799 rs12952723 rs3183702 rs4925114 rs4925116 rs1108648 rs7501812 rs4925120 rs4924821 rs4925119 rs11078399 rs3744113 rs9906673 rs7503747 rs11657423 rs9902941 rs1889018 rs129467…	FALSE	GTEx TWAS or TWMR (Artery_Coronary)	FALSE	FALSE
RP1-283K11.3	2585	3.36076e-27	6.36555e-24	0.000316281	0.598259	0.401425	rs2327426 rs2327429 rs12194592	FALSE	0.00496629	rs2327429 rs2327426 rs12194592 rs12202017 rs9285476 rs7769954 rs1535616 rs7752775 rs10457618 rs1967917 rs12207772 rs34523729 rs12192720 rs7769943 rs6569913 rs17062991 rs1832181 rs12524865 rs13218281 rs2105092	FALSE	GTEx TWAS or TWMR (Artery_Coronary)	FALSE	FALSE
RSBN1	2578	8.0884e-07	1.58543e-07	0.827639	0.162208	0.010152	rs1230666 rs11102702 rs11552449 rs3761936 rs7513707 rs7547478 rs11102694 rs2358994	FALSE	0.000206488	rs1230666 rs12144309 rs1217375 rs1970559 rs2476602 rs11102702 rs12117799 rs11552449 rs3761936 rs2185827 rs2476599 rs1217417 rs7513707 rs1217414 rs7547478 rs2358994 rs2358995 rs11102694 rs2040041 rs2636000 rs2476601 rs6679677 rs147210238 rs1539437 rs7515189 rs6672018 rs3789600 rs116182134 rs4145859 rs10858023 rs11588901 rs1217411 rs2476600 rs1777239 rs10858015 rs1217194 rs11102678 rs11102667 rs121…	FALSE	GTEx TWAS or TWMR (Artery_Coronary)	FALSE	FALSE
SLC22A1	3127	3.09021e-179	4.24159e-180	0.87176	0.11964	0.00860056	rs10455872 rs55730499 rs74617384	FALSE	0.000619063	rs9295128 rs10455872 rs55730499 rs74617384	FALSE	GTEx TWAS or TWMR (Artery_Coronary)	FALSE	FALSE
SLC2A12	2926	5.75955e-24	4.80979e-24	0.542031	0.452639	0.00533003	rs2327426 rs2327429 rs12194592 rs12202017 rs1535616 rs7752775 rs9285476 rs10457618 rs7769943 rs12207772 rs34523729 rs12192720 rs7769954 rs17062991 rs1832181 rs13218281	FALSE	0.00134007	rs2811688 rs2492304 rs2811682 rs2627234 rs1872230 rs2811680 rs2811683 rs2811687 rs965652 rs2811689 rs2327429	FALSE	GTEx TWAS or TWMR (Artery_Coronary)	FALSE	FALSE
SNF8	2752	2.66943e-10	1.1952e-10	0.675209	0.30227	0.0225206	rs112502960 rs62076439 rs9889262 rs12940887 rs34666276 rs2898883 rs16948048 rs4444384 rs12952581 rs12185242 rs7213090 rs28618326 rs35587648 rs28483960 rs2960171 rs6504608 rs12943264 rs17709919 rs4514717 rs9909827 rs7207729 rs35073649 rs12951873 rs7225787 rs2960170 rs9895986 rs67726002 rs12948660 rs12937634 rs8067459 rs28397663 rs12937404	FALSE	0.000171912	rs35895680 rs4643373 rs112502960 rs68085814 rs62076439 rs9889262 rs12940887 rs34666276 rs3816272 rs8068981 rs12942084 rs1523136 rs729003 rs4794020 rs11655950 rs4073893 rs9899931 rs9912906 rs940088 rs4794019 rs9899580 rs56015440 rs9916472 rs11655587 rs16948048 rs1962412 rs12952581 rs7221126 rs35587648 rs6504608 rs1800632 rs7207729 rs35073649 rs9904730 rs1973407 rs4444384 rs8081301 rs28635466 rs129…	FALSE	GTEx TWAS or TWMR (Artery_Coronary)	FALSE	FALSE
SNRPC	2660	1.86347e-06	2.18452e-06	0.39248	0.459803	0.147713	rs9469899 rs2744944 rs9296133 rs9469904 rs9689160 rs9462027 rs2814949 rs6457792 rs2744961 rs2263329 rs6457796 rs35285078 rs12177835 rs9469887 rs9469893 rs9366862 rs9469889 rs9296128 rs6900188 rs6942040 rs9469891 rs7741398 rs58338619 rs6921363 rs3798348 rs10738078 rs7769961 rs11759151 rs9462018 rs9462024 rs1125340 rs10807141 rs34141614 rs9462023 rs11757370 rs112283401 rs2814994 rs58843872 rs117554…	FALSE	7.03292e-05	rs9469899 rs2744944 rs9296133 rs9469904 rs9689160 rs9462027 rs2814949 rs6457792 rs2744961 rs12201824 rs72894025 rs2263329 rs6457796 rs12177835 rs9469887 rs12215331 rs9469893 rs9366862 rs12208743 rs9469889 rs6900188 rs6942040 rs9469891 rs112283401 rs7741398 rs6934662 rs9462018 rs11759151 rs3798348 rs10738078 rs7769961 rs9296128 rs9462024 rs1125340 rs10807141 rs34141614 rs9462023 rs2395604 rs117573…	FALSE	GTEx TWAS or TWMR (Artery_Coronary)	FALSE	FALSE
SREBF1	2178	5.98531e-05	1.12933e-05	0.820252	0.154718	0.0249584	rs35723284 rs4924822 rs9915776 rs12952818 rs3744115 rs9891957 rs2236513 rs9906673 rs13306736 rs12450799 rs3183702 rs9915248 rs12952723 rs1052299 rs4925116 rs8078756 rs6502618 rs9894257 rs1108648 rs4924821 rs11078399 rs3744113 rs8066560 rs35763683 rs7501812 rs4925119 rs16960744 rs9902941 rs7503747 rs11657423 rs3818717 rs12938501 rs1889014 rs11656665 rs8067439 rs1889018 rs4925120 rs941448 rs1165713…	FALSE	3.39873e-05	rs12952818 rs4924822 rs13306736 rs9915776 rs12450799 rs9891957 rs3744115 rs9906673 rs2236513 rs9915248 rs3183702 rs12952723 rs1052299 rs8078756 rs4925116 rs6502618 rs4924821 rs941448 rs9913096 rs9900803 rs9894257 rs11656775 rs1108648 rs3818717 rs11078399 rs1242515 rs7214245 rs72827413 rs7501812 rs9897596 rs1242490 rs3744113 rs12950562 rs8066560 rs12943202 rs1242518 rs12602348 rs2955351 rs9900673 …	FALSE	GTEx TWAS or TWMR (Artery_Coronary)	FALSE	FALSE
TARID	2806	9.59666e-36	1.06259e-23	9.03142e-13	1	3.96913e-07	rs2327426 rs12194592 rs2327429 rs12202017 rs7769954 rs7769943 rs10457618 rs12207772 rs34523729 rs12192720 rs17062991	FALSE	0.00942372	rs2327426 rs2327429 rs12194592 rs12202017 rs7769954 rs7769943 rs10457618 rs12207772 rs34523729 rs12192720 rs17062991 rs1832181 rs13218281 rs2105092 rs1967917 rs1535616 rs7752775	FALSE	GTEx TWAS or TWMR (Artery_Coronary)	FALSE	TRUE
TBX20	3353	1.57395e-06	9.29748e-07	0.348932	0.205225	0.445841	rs2215614 rs4723406 rs2109090 rs17675131 rs2191884 rs2191885 rs56834372 rs57812663 rs17674881 rs73099190 rs17606554 rs1833126 rs113169946 rs28561590 rs10235849 rs4723399 rs73099185 rs4723402 rs17606844 rs73099187 rs28628585 rs4720170 rs17675142 rs714956 rs17675148 rs714958 rs4723407 rs17606698 rs1833127 rs715112 rs2270223 rs12538515 rs6972725 rs10280486 rs4723405 rs1346021 rs6976630 rs10263165 rs…	FALSE	0.000115639	rs2215614 rs2109090 rs4723406 rs17675131 rs2191884 rs2191885 rs56834372 rs57812663 rs17674881 rs17606554 rs1833126 rs73099190 rs113169946 rs28561590 rs4723399 rs10235849 rs73099185 rs73099187 rs17606844 rs28628585 rs4723402 rs4720170 rs17675142 rs714956 rs714958 rs17675148 rs4723407 rs17606698 rs1833127 rs715112 rs2270223 rs6972725 rs10280486 rs4723405 rs1346021 rs6976630 rs10263165 rs10255047 rs…	FALSE	GTEx TWAS or TWMR (Artery_Coronary)	FALSE	FALSE
TIMP2	4387	0.0182471	0.00889424	0.4836	0.235215	0.254044	rs8075861 rs8066695 rs12942140 rs12941476 rs12943621 rs7405712 rs7212662 rs12939930	FALSE	0.000880542	rs8075861 rs8066695 rs12941476 rs12942140 rs12943621 rs7405712 rs7212662 rs12939930 rs8080283 rs8065768 rs4789929 rs9915681 rs62074411 rs6501270 rs6501269 rs4789932 rs9894526 rs7211674 rs2612782 rs1675264 rs8179093 rs55750021 rs8179091 rs4789857 rs12941365 rs2707030 rs12452379 rs8079665 rs4789864 rs35198972 rs7213976 rs2889529 rs1531798 rs9903872 rs9898050 rs62075567 rs2612783 rs6416835 rs7220336…	FALSE	GTEx TWAS or TWMR (Artery_Coronary)	FALSE	FALSE
TMEM116	1158	4.86192e-27	5.82371e-21	8.34849e-07	0.999999	1.16609e-07	rs597808 rs653178	FALSE	0.000261945	rs597808 rs653178 rs7310545 rs6489824 rs7295294 rs58368428 rs11066117 rs57439171 rs11066118 rs7312472 rs11066119 rs7296841 rs10849992 rs7316650 rs7313773 rs7132863 rs11066127 rs12423960 rs7952986 rs1880871 rs12312538 rs12300496 rs7316563 rs11066128 rs57502306 rs7314232 rs2272308 rs11066120 rs11066126 rs12425329 rs7970181 rs12319718 rs74531234 rs6489830 rs7965087 rs73421065 rs12424641 rs7970397 rs…	FALSE	GTEx TWAS or TWMR (Artery_Coronary)	FALSE	TRUE
TOM1L2	1981	3.6269e-05	2.27626e-05	0.497042	0.311563	0.191337	rs2236513 rs4924822 rs9915776 rs3183702 rs35723284 rs11450891 rs9895750 rs16960744 rs12450799 rs3744115 rs9894257 rs12952723 rs11340467 rs9915248 rs4924823 rs4925116 rs8079321 rs9911281 rs1052299 rs4925120 rs11078400 rs6502618 rs9907287 rs9906673 rs35451946 rs8066560 rs8080061 rs9908017 rs13306736 rs9891957 rs11658309 rs1108648 rs11078399 rs35763683 rs4925119 rs9895335 rs1889014 rs3744113 rs80787…	FALSE	4.82366e-05	rs2236513 rs4924822 rs9915776 rs3183702 rs9895750 rs4924823 rs9911281 rs8079321 rs11078400 rs9907287 rs12450799 rs16960744 rs35451946 rs8080061 rs9908017 rs11658309 rs9897596 rs3744115 rs9894257 rs9895335 rs4925120 rs12952723 rs9915248 rs4925116 rs13306736 rs1052299 rs1889014 rs6502618 rs9906673 rs8066560 rs7214245 rs12952818 rs9891957 rs11078399 rs1108648 rs4496218 rs12946913 rs4925119 rs8076747…	FALSE	GTEx TWAS or TWMR (Artery_Coronary)	FALSE	FALSE
TRIM65	2982	9.53418e-10	0.00169632	4.52265e-07	0.804282	0.194021	rs2666005 rs2608881 rs55805916 rs55956362	FALSE	0.00150049	rs2666005 rs2608881 rs55805916 rs55956362 rs7370 rs2410859 rs9900122 rs56000661 rs9674908 rs3744010 rs3760128 rs9894244 rs8067076 rs9894291 rs7216512 rs7221792 rs34143128 rs1463486 rs8074963 rs3744006 rs7223416 rs9897048 rs7217432 rs12603812 rs2290771 rs9895947 rs113789309 rs7216615 rs2608882 rs55793071 rs1046446 rs59126276 rs2061387 rs59867239 rs936395 rs2467099 rs8081954 rs112253169 rs1135889 r…	FALSE	GTEx TWAS or TWMR (Artery_Coronary)	FALSE	TRUE
TTLL6	2711	2.12231e-09	1.40811e-09	0.59879	0.397277	0.00393289	rs34666276 rs2960171 rs2960170 rs2960169 rs2240301 rs4794036 rs28397663 rs12940278 rs62076398 rs9899665 rs11655587 rs1010322 rs850521 rs1962412 rs2906101 rs4643373 rs11655466 rs34338189 rs7225606 rs68085814 rs4794034 rs57345398 rs3816272 rs8068981 rs7221126 rs7406234 rs2107634 rs1124881 rs12942084 rs1523136 rs1973407 rs4794031 rs8081301 rs729003	FALSE	0.00011832	rs34666276 rs4643373 rs68085814 rs3816272 rs8068981 rs12942084 rs1523136 rs729003 rs4794020 rs11655950 rs4073893 rs9912906 rs940088 rs4794019 rs9899580 rs56015440 rs9916472 rs11655587 rs35895680 rs2960171 rs9899931 rs2960170 rs1962412 rs1973407 rs8081301 rs7221126 rs2960169 rs2240301 rs28397663 rs35584414 rs1800632 rs12940898 rs4794036 rs9904730 rs28635466 rs67174000 rs11657238 rs9906944 rs285287…	FALSE	GTEx TWAS or TWMR (Artery_Coronary)	FALSE	FALSE
TUBG2	1573	1.08707e-06	0.000471398	0.00228557	0.9911	0.00614223	rs28671372 rs55674565 rs12150483 rs2301647 rs62075807 rs62075806 rs62075809 rs62075803 rs72823081 rs12451403 rs4796663 rs62075805 rs72826906 rs8068844 rs8080310 rs8075855 rs8069972 rs743592 rs1905339 rs8074296 rs12453975 rs8073150 rs646123 rs12938909 rs4796652 rs12451036 rs12603201 rs4796662 rs62075801 rs1905338 rs4796657 rs7224135 rs8064765 rs6963 rs12601228 rs8065702 rs10454087 rs11656652 rs665…	FALSE	7.41897e-05	rs8068844 rs1905339 rs8074296 rs4796652 rs28671372 rs7224135 rs1905338 rs646123 rs12938909 rs4796657 rs62075801 rs4793090 rs4796662 rs8065702 rs12601228 rs11656652 rs12603201 rs55674565 rs11079045 rs2128785 rs8082535 rs6963 rs10454087 rs2301647 rs62075807 rs665268 rs12951632 rs62075806 rs62075809 rs62075803 rs35635959 rs72823081 rs8072755 rs12451403 rs60929812 rs62076368 rs4796663 rs668799 rs6763…	FALSE	GTEx TWAS or TWMR (Artery_Coronary)	FALSE	TRUE
UFL1	3324	0.000158748	5.72365e-05	0.459134	0.164789	0.375861	rs2971606 rs2971608 rs2971609 rs2971603 rs2983896 rs2983897 rs9486719 rs11153071 rs12525695 rs12197411 rs3798294 rs9285393 rs9373978 rs3906199 rs11153067 rs12204068 rs2145535 rs12530462 rs9386648 rs4486027 rs3849198 rs12204342 rs2064947 rs3798293 rs3798296 rs6568392 rs6923212 rs13202675 rs10872018 rs12208124 rs10457174 rs4346856 rs2273622 rs11751075 rs11759769 rs12527021 rs13210597 rs11153064 rs1…	FALSE	0.000208501	rs2971606 rs2971608 rs2971609 rs2971603 rs2983896 rs2983897 rs9486719 rs11153071 rs9285393 rs12525695 rs12197411 rs3798294 rs4486027 rs9373978 rs3906199 rs11153067 rs12204068 rs2145535 rs3798293 rs12530462 rs9386648 rs6568392 rs3849198 rs12204342 rs2064947 rs3798296 rs4346856 rs6923212 rs11751075 rs10457174 rs11759769 rs13202675 rs10872018 rs12208124 rs4265039 rs2273622 rs12527021 rs13210597 rs11…	FALSE	GTEx TWAS or TWMR (Artery_Coronary)	FALSE	FALSE
UHRF1BP1	2618	6.68391e-41	4.03815e-06	1.40775e-35	0.850204	0.149792	rs11755420 rs12177835 rs9469887 rs9469893 rs9469889 rs6900188 rs6942040 rs9469891 rs3798348 rs7769961 rs11759151 rs9462018 rs9462024 rs1125340 rs34141614 rs9462023 rs11757370 rs58843872 rs2395604 rs9469892 rs1543559 rs6905393 rs9469884 rs58671447 rs9462020 rs9366862 rs7776219 rs1125341 rs3777752 rs34493158 rs6899938 rs9689820 rs9469886 rs4601124 rs9462021 rs9462028 rs9469869 rs9469878 rs9469902 r…	FALSE	8.71689e-05	rs11755420 rs12177835 rs9469887 rs9469893 rs9462018 rs9469889 rs191486015 rs6900188 rs6942040 rs9469891 rs3798348 rs2395604 rs11759151 rs7769961 rs9462024 rs1125340 rs9366862 rs9462028 rs9469884 rs34141614 rs9462023 rs11757370 rs34493158 rs58843872 rs6925764 rs9462021 rs9469892 rs9469878 rs1543559 rs9469902 rs6905393 rs9462020 rs9462026 rs9469883 rs7741398 rs58671447 rs7776219 rs1125341 rs3777752…	FALSE	GTEx TWAS or TWMR (Artery_Coronary)	FALSE	TRUE
USP39	3275	2.48066e-25	3.54053e-25	0.409899	0.585019	0.00508235	rs10176176 rs6743030 rs10179195 rs1078004 rs10175792 rs3755014 rs3755015 rs6738645 rs7605975 rs6547621 rs12473819 rs6731005 rs1446668 rs1561198	FALSE	0.000146165	rs10176176 rs1561198 rs6743030 rs10179195 rs1078004 rs10175792 rs7605975 rs6738645 rs6547621 rs12473819 rs3755014 rs3755015 rs11891260 rs6731005 rs1446668 rs55971080 rs7568458 rs7591175 rs2166529 rs6714157 rs6705971 rs2028900 rs1009 rs3731827 rs3770098 rs6757263 rs13394343 rs6750847 rs1562323 rs2044474 rs17026396 rs59877521 rs6547620 rs6739015 rs10187424 rs2366639 rs6714709 rs6547624 rs1972297 rs…	FALSE	GTEx TWAS or TWMR (Artery_Coronary)	FALSE	FALSE
WNT16	3115	0.760883	0.18299	0.0418646	0.0100599	0.00420204	rs17508510 rs13246689 rs6466766 rs11766764 rs10953924 rs10953925 rs12706311 rs2110280 rs11771487 rs10268570 rs2192289 rs2402554 rs2721349 rs6962260 rs9690143 rs9641653 rs2215788 rs9690141 rs117311916 rs2538491 rs6970001 rs2721374 rs2538492 rs2721375 rs7806509 rs5887009 rs74731839 rs118042752 rs73438262 rs11287934 rs77346968 rs3993708 rs13240092 rs117983436 rs117286611 rs143468968 rs146584880 rs73…	FALSE	7.55835e-05	rs13246689 rs6466766 rs11766764 rs17508510 rs10953924 rs10953925 rs2110280 rs12706311 rs10268570 rs2192289 rs2402554 rs2721349 rs6962260 rs9690143 rs11771487 rs9641653 rs2215788 rs9690141 rs2538491 rs6970001 rs2721374 rs2538492 rs2721375 rs7806509 rs73438262 rs74731839 rs3993708 rs117311916 rs1803389 rs2896300 rs17143305 rs13238085 rs11762452 rs71571022 rs2707471 rs2707468 rs12668590 rs2707460 rs…	FALSE	GTEx TWAS or TWMR (Artery_Coronary)	FALSE	FALSE
WWP2	2217	0.0730445	0.0797109	0.396013	0.432117	0.0191147	rs62053262 rs181501802 rs77870048 rs62052481 rs2270840 rs1983015 rs904804 rs2291961 rs2102066 rs904807 rs4985461 rs1052429 rs8052727 rs904805 rs904803 rs904806 rs3748388 rs7186104 rs11864678 rs7184994 rs10048088 rs4985381 rs3762178 rs9302605 rs4081753 rs1566452 rs8047818 rs10048090 rs7206222 rs8048678 rs10048129 rs2270841 rs12932286 rs8048590 rs4985463 rs8049004 rs12932078 rs7191829 rs2270842 rs3…	FALSE	0.000128585	rs62053262 rs181501802 rs77870048 rs62052481 rs2270840 rs1983015 rs904804 rs4985461 rs2291961 rs2102066 rs904807 rs1052429 rs8052727 rs3748388 rs904805 rs904806 rs904803 rs8047818 rs11864678 rs7184994 rs10048088 rs4985381 rs1566452 rs9302605 rs10048090 rs7206222 rs3762178 rs8048678 rs10048129 rs7186104 rs2270841 rs4081753 rs12932286 rs8048590 rs4985463 rs8049004 rs12932078 rs2270842 rs3762177 rs1…	FALSE	GTEx TWAS or TWMR (Artery_Coronary)	FALSE	FALSE
XPO6	1949	0.00780154	0.0014197	0.73651	0.133787	0.120482	rs111806192 rs8061272 rs4788046 rs4332752 rs8059307 rs4534849 rs3922800 rs9929981 rs11862841 rs205440 rs9930465 rs8055846 rs205441 rs205442 rs11074900 rs8054903 rs7194674 rs7194756 rs11862057 rs7189380 rs28678875 rs35344868 rs205430 rs12923389 rs28456978 rs7200293 rs9927626 rs205364 rs7184927 rs9927275 rs205387 rs4371160 rs12922344 rs205385 rs169524 rs9931708 rs205359 rs176108 rs13338487 rs715337…	FALSE	4.86151e-05	rs111806192 rs8061272 rs4788046 rs4332752 rs8059307 rs4534849 rs7194674 rs3922800 rs35344868 rs11862841 rs9929981 rs8055846 rs9930465 rs205430 rs205440 rs4371160 rs205441 rs205442 rs11074900 rs8054903 rs28678875 rs7194756 rs11862057 rs11865651 rs7189380 rs9673197 rs12922344 rs13338487 rs7200293 rs12923389 rs28456978 rs9927626 rs205364 rs4453501 rs7184927 rs9927275 rs205387 rs169524 rs205385 rs993…	FALSE	GTEx TWAS or TWMR (Artery_Coronary)	FALSE	FALSE
ZNF589	1320	6.00809e-37	0.000159658	3.75747e-33	0.9985	0.00133993	rs35285112 rs11709691 rs13068265 rs13059037 rs13097450 rs3731555 rs3731497 rs3731489 rs3731487 rs17647717 rs6796343 rs71323391 rs11719365 rs7647817 rs936427 rs17786132 rs36020562 rs3731515 rs13087929 rs3729577 rs3731513 rs3731534 rs36064160 rs79310258 rs34728236 rs35414021 rs11715799 rs34885035 rs13072018 rs13094727 rs35974605 rs34762142 rs9311421 rs140011703 rs13070210 rs11928691 rs3731545 rs779…	FALSE	9.61311e-05	rs13097450 rs11709691 rs13068265 rs13059037 rs3731555 rs3731497 rs17647717 rs9311421 rs3731489 rs3731487 rs11719365 rs6796343 rs71323391 rs7647817 rs936427 rs17786132 rs36020562 rs36064160 rs11928691 rs3731534 rs3731515 rs13087929 rs3729577 rs3731513 rs13072018 rs79310258 rs13094727 rs34728236 rs35414021 rs9831531 rs936426 rs11715799 rs13070210 rs35297486 rs2361685 rs13066044 rs11715776 rs7795707…	FALSE	GTEx TWAS or TWMR (Artery_Coronary)	FALSE	TRUE
ZNF652	2236	2.04519e-10	6.34847e-11	0.517312	0.159933	0.322755	rs4444384 rs112502960 rs62076439 rs9889262 rs12185242 rs12940887 rs7213090 rs28618326 rs28483960 rs2960171 rs12943264 rs67726002 rs34666276 rs17709919 rs4514717 rs12937634 rs9909827 rs12952581 rs8067459 rs12951873 rs7225787 rs2960170 rs9895986 rs12937404 rs16948048 rs12150526 rs12948660 rs2898883 rs2960169 rs2240301 rs2960164 rs34255993 rs2906093 rs8081878	FALSE	0.000343411	rs112502960 rs62076439 rs9889262 rs12940887 rs34666276 rs12952581 rs16948048 rs4444384 rs12185242 rs7213090 rs28618326 rs28483960 rs12937634 rs12943264 rs2960171 rs17709919 rs4514717 rs9909827 rs8067459 rs12951873 rs12948660 rs12937404 rs7225787 rs9895986 rs2960170 rs12150526 rs35587648 rs6504608 rs7207729 rs2960169 rs35073649 rs2240301 rs2960164 rs34255993 rs4643373 rs2906093 rs68085814 rs808187…	FALSE	GTEx TWAS or TWMR (Artery_Coronary)	FALSE	FALSE
ABO	3740	3.49513e-23	1.79307e-12	1.94884e-11	0.99979	0.000209738	rs651007 rs579459 rs600038	FALSE	0.00314361	rs651007 rs579459 rs600038 rs635634 rs495828 rs8176645	FALSE	GTEx TWAS or TWMR (Liver)	FALSE	TRUE
ADH1B	3741	0.0105622	0.00254265	0.727586	0.174983	0.0843253	rs12508928 rs12510050 rs6812790 rs1579752 rs10516440 rs34361428 rs13138907 rs35864506 rs56912059 rs1826907 rs35111578 rs34980886 rs36076325 rs7667212 rs6532816 rs6827898 rs13121469 rs1583977 rs34192395 rs34076947 rs13110291 rs35002104 rs35302924 rs34750774 rs34144181 rs7667079 rs145452708 rs141973904 rs138495951	FALSE	9.38457e-05	rs12508928 rs12510050 rs6812790 rs1579752 rs10516440 rs34361428 rs13138907 rs35864506 rs1826907 rs56912059 rs35111578 rs34980886 rs13110291 rs7667212 rs36076325 rs6532816 rs6827898 rs13121469 rs1583977 rs34192395 rs34076947 rs35002104 rs35302924 rs145452708 rs141973904 rs34750774 rs34144181 rs138495951 rs7667079 rs1229984 rs36041917 rs56899508 rs4699748 rs62305782 rs34576135 rs1826908 rs73832804 …	FALSE	GTEx TWAS or TWMR (Liver)	FALSE	FALSE
AP000350.6	3192	1.38688e-58	0.000215223	5.50193e-55	0.853529	0.146256	rs5760119 rs5751775 rs5760120	FALSE	0.00183204	rs5760119 rs5751775 rs5760120	FALSE	GTEx TWAS or TWMR (Liver)	FALSE	TRUE
AP000351.4	3048	2.58452e-41	0.000247607	1.02621e-37	0.983115	0.0166373	rs5751792	FALSE	0.0038789	rs1970980	FALSE	GTEx TWAS or TWMR (Liver)	FALSE	TRUE
APEH	1503	2.24059e-07	8.89094e-06	0.0245008	0.972217	0.00327356	rs73077157 rs73079003 rs73079014 rs7638643 rs34484573 rs7623687 rs73088122 rs6774721 rs111271782 rs143311886 rs73074830 rs73088161 rs35261698 rs9858418 rs111533129 rs1801143 rs11719996 rs34196454 rs7622302 rs6766131 rs7633271 rs9818590 rs9821311 rs9827021 rs9814873 rs6766581 rs34363169 rs6797664 rs9875617 rs3926569 rs9850072 rs10640 rs13079082 rs6779524 rs9853683 rs9841110 rs12330269 rs11706370 r…	FALSE	0.000374011	rs73077157 rs73079003 rs73079014 rs34484573 rs7638643 rs7623687 rs73088122 rs6774721 rs143311886 rs111271782 rs73074830 rs73088161 rs111533129 rs62261251 rs111327216 rs7642934 rs62262670 rs74433784 rs4688686 rs41290716 rs78804971 rs73077107 rs62262683 rs62262682 rs62262676 rs76424424 rs113115750 rs138757207 rs62259945 rs62262727 rs114093899 rs147997200 rs62259941 rs10049087 rs2013208 rs2624816 rs…	FALSE	GTEx TWAS or TWMR (Liver)	FALSE	TRUE
ATXN2-AS	1315	2.33366e-22	1.00484e-22	0.690655	0.297363	0.011982	rs10774625 rs4766578 rs35350651 rs7137828 rs597808 rs653178	FALSE	0.000296242	rs10774625 rs4766578 rs7137828 rs641084 rs597808 rs638791 rs625093 rs621899 rs653178 rs3184504 rs610769 rs583140 rs642536 rs596831 rs848129 rs848132 rs655107 rs10774624 rs7398196 rs595529 rs688812 rs676767 rs7310615 rs28362508 rs598711 rs598710 rs10774631 rs55851737 rs7299849 rs11608565 rs7134740 rs28521474 rs666727 rs616668 rs2283357 rs10774629 rs2339816 rs616559 rs10849962 rs7973120 rs12580300 …	FALSE	GTEx TWAS or TWMR (Liver)	FALSE	FALSE
ATXN7L2	2550	1.30581e-65	8.77293e-51	1.48846e-15	1	6.23199e-13	rs12740374 rs7528419	FALSE	0.00219274	rs12740374 rs7528419 rs660240 rs646776 rs629301	FALSE	GTEx TWAS or TWMR (Liver)	FALSE	TRUE
BCAM	3553	4.42575e-48	1.0621e-48	0.79725	0.191302	0.0114477	rs7412	FALSE	0.000503513	rs7412 rs429358 rs56131196	FALSE	GTEx TWAS or TWMR (Liver)	FALSE	FALSE
BROX	2856	6.5353e-31	2.73928e-30	0.192113	0.805238	0.00264888	rs17163363 rs35158675 rs10495198 rs17011681 rs17465637 rs2291834 rs2133189 rs35700460 rs17163360 rs2291832 rs4575092 rs35626308 rs28709375 rs17163358 rs1133220 rs2133187 rs17465982	FALSE	5.55142e-05	rs4618978 rs17163363 rs35158675 rs2291834 rs10495198 rs17011681 rs17465637 rs2133189 rs17163313 rs35700460 rs17163360 rs2291832 rs4575092 rs35626308 rs28709375 rs17163358 rs1133220 rs17163345 rs3748626 rs2133187 rs1909196 rs17465982 rs4846384 rs2378584 rs17465940 rs34767248 rs4846769	FALSE	GTEx TWAS or TWMR (Liver)	FALSE	TRUE
CARF	1649	2.07818e-44	2.5565e-45	0.838321	0.10301	0.0586688	rs148812085 rs72936860 rs7591653 rs72934767 rs7603972 rs7560547 rs72934764 rs6435169 rs150788469 rs72934753 rs77268589 rs72934763 rs142603618 rs72936838 rs72936852 rs149016309 rs72936834 rs72936856 rs72936842 rs72936830 rs114395475 rs72932588 rs114899426 rs140168762 rs77931721 rs72934512 rs72934510 rs72934505 rs35212307 rs6728861 rs72932566 rs72932583 rs114527590 rs78907692 rs115810193 rs72934519…	FALSE	5.87587e-05	rs148812085 rs72936860 rs72934767 rs7591653 rs72934505 rs7603972 rs7560547 rs72934764 rs6435169 rs150788469 rs72934753 rs77268589 rs72934763 rs72932588 rs140168762 rs72934512 rs72934510 rs142603618 rs72936838 rs72936852 rs72936834 rs72936856 rs72936842 rs72936830 rs114395475 rs114899426 rs77931721 rs72932566 rs114527590 rs78907692 rs115810193 rs72934519 rs72926799 rs72936881 rs35212307 rs72928608…	FALSE	GTEx TWAS or TWMR (Liver)	FALSE	FALSE
CCDC92	3149	1.35934e-09	0.000202544	2.58188e-06	0.383471	0.616324	rs1054852 rs12301673 rs4765541 rs7311969 rs7133378 rs12833624 rs7958691 rs4765562 rs11835839 rs34878139 rs11057408 rs11833002 rs7973683 rs6488912 rs34114498 rs7966192 rs35099862 rs12317176 rs12303671 rs10846579 rs11057412 rs10846580 rs71458830 rs952632 rs12303933 rs4930726 rs12827409 rs11057393 rs7132655 rs12809473 rs7978610 rs11837287 rs11057394 rs75989601 rs12809125 rs4765219 rs7135314 rs493070…	FALSE	0.000470898	rs1054852 rs12301673 rs12833624 rs4765541 rs7311969 rs7133378 rs7958691 rs11835839 rs11057408 rs34878139 rs4765562 rs11833002 rs6488912 rs7973683 rs35099862 rs71458830 rs12303933 rs12827409 rs7966192 rs12809473 rs34114498 rs12317176 rs10846579 rs12303671 rs952632 rs7132655 rs11057393 rs4930726 rs10846580 rs7978610 rs11837287 rs7135314 rs75989601 rs4765219 rs12310367 rs4930723 rs12316080 rs1105739…	FALSE	GTEx TWAS or TWMR (Liver)	FALSE	FALSE
CCDC97	3172	2.99779e-14	5.4824e-15	0.362409	0.065133	0.572458	rs56254331 rs15052 rs73045269	FALSE	0.00679855	rs56254331 rs73045269 rs15052	FALSE	GTEx TWAS or TWMR (Liver)	FALSE	FALSE
CETP	3494	3.32936e-06	2.629e-06	0.364813	0.287376	0.347805	rs12446515 rs36229491 rs12149545 rs17231506 rs56228609 rs56156922 rs3764261	FALSE	0.00158891	rs12446515 rs12149545 rs17231506 rs56228609 rs56156922 rs3764261 rs183130 rs247617 rs9939224 rs247616 rs72786786 rs12923459 rs173539 rs289713 rs12720922	FALSE	GTEx TWAS or TWMR (Liver)	FALSE	FALSE
CFDP1	3366	6.54368e-16	1.80924e-15	0.262967	0.72705	0.00998287	rs8046696 rs11648176 rs8046697 rs12449170 rs4888420 rs4888418 rs12444589 rs10431974 rs12448947 rs3851738 rs12930452 rs7203157 rs11642572 rs4888392 rs4887815 rs71394207 rs10871311 rs6564260 rs3863446 rs2285223 rs2285222 rs11149827 rs11149824 rs4888404 rs4888391 rs12929908 rs4887823 rs2285225 rs11861810 rs12051326 rs4888411 rs12924782 rs11862582 rs11149832 rs1549306 rs4888409 rs12599361 rs4146809 r…	FALSE	3.99627e-05	rs467223 rs247438 rs247437 rs468079 rs4887827 rs455407 rs247423 rs247425 rs62062595 rs247431 rs9989421 rs766522 rs247424 rs4887828 rs7202284 rs247450 rs2242405 rs42472 rs3851735 rs4887814 rs1895489 rs4888375 rs8048677 rs247443 rs1074961 rs8049611 rs4887830 rs2059257 rs467780 rs6564256 rs247434 rs185052 rs8046184 rs4888394 rs8054586 rs3851736 rs12446903 rs4888393 rs4888395 rs4888374 rs11149812 rs8…	FALSE	GTEx TWAS or TWMR (Liver)	FALSE	TRUE
CTSK	2019	1.86946e-17	4.43493e-09	1.4312e-09	0.338202	0.661798	rs6587520 rs10888388 rs11204702 rs11204712 rs12130363 rs11800059 rs12403609 rs4970924 rs11204695 rs7520022 rs4970926 rs11204693 rs12725806 rs11204737	FALSE	0.00108117	rs6587520 rs10888388 rs11204702 rs11204712 rs12130363 rs11800059 rs12403609 rs4970924 rs11204695 rs7520022 rs12725806 rs11204737 rs2089081 rs2039590 rs11204735 rs7534124 rs11204725 rs12758227 rs4970926 rs12568757 rs11204693 rs12125650 rs1136774 rs6694531 rs11585169 rs12404199 rs12402006 rs11576320 rs11204752 rs7412746 rs4970932 rs11204680 rs11204675 rs6698495 rs3754211 rs6587551 rs2048558 rs11204…	FALSE	GTEx TWAS or TWMR (Liver)	FALSE	FALSE
CTSS	2082	3.94381e-23	1.30599e-08	3.01927e-15	0.999833	0.000166849	rs1546376 rs6656535 rs6681742 rs11204750 rs12409208 rs12410394 rs12096831 rs2272214 rs7528773 rs34985895 rs2124952 rs3843843 rs7521719 rs4970982 rs897815 rs12097963 rs11204739 rs6669855 rs8444 rs72704685 rs10399947 rs12090215 rs4970929 rs7556661 rs4970928 rs11581757 rs59024312 rs2867296 rs4970930 rs10888397 rs11204742 rs6677420 rs12059949 rs2280627 rs3849279 rs1972060 rs4970986 rs2864871 rs124108…	FALSE	2.74802e-05	rs1546376 rs6656535 rs6681742 rs11204750 rs12409208 rs12410394 rs12096831 rs2272214 rs3843843 rs7528773 rs34985895 rs2124952 rs4970982 rs7521719 rs897815 rs12097963 rs8444 rs11204739 rs72704685 rs12090215 rs6669855 rs7556661 rs4970929 rs10399947 rs4970928 rs11581757 rs59024312 rs2867296 rs4970930 rs10888397 rs11204742 rs6677420 rs12059949 rs6587520 rs10888388 rs2280627 rs11204702 rs3849279 rs1972…	FALSE	GTEx TWAS or TWMR (Liver)	FALSE	TRUE
DAGLB	3910	1.71594e-11	3.39115e-05	1.66437e-07	0.32758	0.672386	rs13235365 rs7797644 rs4724806 rs3828944 rs7807755 rs12538142 rs12537483 rs1055428 rs836545 rs35444732 rs113080138 rs836546 rs12537894 rs12535659 rs13221129	FALSE	0.00252105	rs4724806 rs3828944 rs7807755 rs12538142 rs12537483 rs35588250 rs113080138 rs836545 rs13235365 rs11760556 rs12532493 rs35444732 rs11767078 rs12537894 rs11760562 rs12535659 rs836546 rs10951983 rs1055428 rs13221129 rs71531392 rs58072643 rs3750038 rs2272157 rs1123675	FALSE	GTEx TWAS or TWMR (Liver)	FALSE	FALSE
DCLRE1B	2557	7.56193e-07	1.62326e-07	0.773768	0.165979	0.060252	rs1230666 rs11102702 rs11552449 rs3761936 rs7547478 rs2358994 rs2358995 rs11102694	FALSE	0.000445707	rs1230666 rs11102702 rs11552449 rs3761936 rs7547478 rs2358994 rs7513707 rs2358995 rs11102694 rs1217375 rs1970559 rs2476602 rs12144309 rs1217414 rs2476601 rs4145859 rs6679677 rs2359167 rs2476599 rs2185827 rs12041547 rs61817589 rs1217417 rs12117799 rs1230656 rs1230642 rs1230646 rs1230637 rs1217413 rs1237682 rs2243471 rs1217416 rs2040041 rs2636000 rs1539437 rs6672018 rs3789600 rs10858023 rs2884704 r…	FALSE	GTEx TWAS or TWMR (Liver)	FALSE	FALSE
DDT	3051	2.57144e-93	0.000215063	1.02101e-89	0.853638	0.146147	rs5760119 rs5751775 rs5760120	FALSE	0.00183636	rs5760119 rs5751775 rs5760120	FALSE	GTEx TWAS or TWMR (Liver)	FALSE	TRUE
DDTL	3097	4.64628e-122	0.000215064	1.84485e-118	0.853638	0.146147	rs5760119 rs5751775 rs5760120	FALSE	0.00183594	rs5760119 rs5751775 rs5760120	FALSE	GTEx TWAS or TWMR (Liver)	FALSE	TRUE
DHX36	2927	1.22441e-09	4.18777e-09	0.142824	0.487754	0.369422	rs357494 rs357506 rs2596629 rs789294 rs2689330 rs355778 rs355770 rs437396 rs450115 rs355752 rs407060 rs355773 rs355774 rs365119 rs701145 rs454837 rs449361 rs355768 rs355765 rs355767 rs355760 rs355780 rs355749 rs701144 rs242118 rs355747 rs701147 rs442480 rs242117 rs2596630 rs701143 rs189588 rs355784 rs701138 rs165275 rs701135 rs453699 rs355753 rs357482 rs789379 rs701141 rs355785 rs813141 rs187357 …	FALSE	0.000102599	rs789294 rs355778 rs355770 rs355773 rs355752 rs355774 rs701145 rs355768 rs355765 rs355767 rs355760 rs355780 rs355749 rs701144 rs242118 rs355747 rs701147 rs442480 rs242117 rs2596630 rs701143 rs189588 rs355784 rs701138 rs165275 rs701135 rs355753 rs789379 rs701141 rs355785 rs813141 rs701133 rs187357 rs355769 rs355757 rs357504 rs357494 rs789380 rs357506 rs1515653 rs2596629 rs355788 rs789301 rs1086106…	FALSE	GTEx TWAS or TWMR (Liver)	FALSE	FALSE
DNAH10OS	3133	0.000386236	9.88796e-05	0.733602	0.187651	0.0782611	rs7133378 rs12301673 rs11057408 rs35099862 rs71458830 rs952632 rs12303933 rs12827409 rs12809473 rs7978610 rs11837287 rs11057393 rs7132655 rs75989601 rs4765541 rs7311969 rs7135314 rs12833624 rs4765219 rs12310367 rs11057413 rs4930723 rs12316080 rs7975482 rs7307277 rs7312404 rs4765127 rs12311848 rs11057409 rs4765562 rs7958691 rs4930724 rs4930707 rs11835839 rs7131882 rs34878139 rs7305864 rs4405410 rs…	FALSE	8.16279e-05	rs12827974 rs10773049 rs7133378 rs12301673 rs12813142 rs11057408 rs825452 rs35099862 rs71458830 rs12303933 rs12827409 rs12809473 rs952632 rs7978610 rs11837287 rs7132655 rs11057393 rs7135314 rs75989601 rs4930724 rs4765541 rs12833624 rs7311969 rs12310367 rs7975482 rs4765219 rs4930723 rs12316080 rs7312404 rs7307277 rs12311848 rs11057409 rs4765127 rs7958691 rs4765562 rs11835839 rs4930707 rs34878139 r…	FALSE	GTEx TWAS or TWMR (Liver)	FALSE	FALSE
DXO	5617	1.84715e-06	0.00251357	0.000646611	0.879661	0.117177	rs6941112 rs3128761 rs3130682 rs3130683 rs3128759 rs2523655 rs6449 rs685031 rs3130681 rs9267551 rs3115669 rs2857600 rs644045 rs3117181 rs3130071 rs3134954 rs9267658 rs12524149	FALSE	0.000503131	rs6941112 rs6449 rs3128761 rs2523655 rs3130682 rs3130683 rs3128759 rs685031 rs12524149 rs2734325 rs3130681 rs3115669 rs9267551 rs2857600 rs1738434 rs3130071 rs2854435 rs3117181 rs644045 rs2228628 rs3134954 rs9267658 rs2736192 rs9267802 rs3130283 rs2857606 rs3096695 rs9267654 rs3117189 rs9267659 rs3093977 rs2280774 rs3130285 rs3093982 rs2736177 rs3117182 rs2857597 rs9267576 rs1048709 rs3130287 rs3…	FALSE	GTEx TWAS or TWMR (Liver)	FALSE	TRUE
EDEM2	2045	2.09522e-05	6.57685e-06	0.717405	0.225077	0.0574905	rs56244533 rs2076668 rs6120742 rs6087639 rs6120747 rs13040449 rs6088624 rs2236270 rs11696546 rs6120750 rs11698977 rs35393655 rs11698996 rs13041059 rs6119530 rs6120730 rs2295353 rs6088595 rs6088620 rs2295354 rs6087632 rs6087631 rs2425024 rs6088617 rs28542147 rs6120723 rs6120727 rs6058209 rs7267403 rs6119524 rs7262834 rs12626122 rs6120724 rs10048849 rs6088607 rs6119534 rs6119522 rs6119512 rs6087625…	FALSE	7.93819e-05	rs56244533 rs2076668 rs17406518 rs11699306 rs6120742 rs13040449 rs6087639 rs56280929 rs6120747 rs6088595 rs2236270 rs11698996 rs11696546 rs6088624 rs6120750 rs35393655 rs11698977 rs13041059 rs6119530 rs6120730 rs2295353 rs6088620 rs6058220 rs2295354 rs6087632 rs6087631 rs12626122 rs6088617 rs28542147 rs6120723 rs6120727 rs7267403 rs6119524 rs7262834 rs6120724 rs10048849 rs6119534 rs6088607 rs6119…	FALSE	GTEx TWAS or TWMR (Liver)	FALSE	FALSE
FAM117B	1739	1.78757e-44	4.67831e-45	0.718911	0.187962	0.0931267	rs148812085 rs72936860 rs7591653 rs7603972 rs7560547 rs72934764 rs6435169 rs150788469 rs72934753 rs77268589 rs72934763 rs142603618 rs72936838 rs72936852 rs149016309 rs72936834 rs72936856 rs72936842 rs72936830 rs114395475 rs114899426 rs77931721 rs140750546 rs35212307 rs72934767 rs6728861 rs72932583 rs72934513 rs72932590 rs114123510 rs72932574 rs72932575 rs76461893 rs72932572 rs145538381 rs11565461…	FALSE	6.16712e-05	rs148812085 rs72936860 rs7591653 rs7603972 rs7560547 rs72934764 rs6435169 rs150788469 rs72934753 rs77268589 rs72934763 rs142603618 rs72936838 rs140750546 rs72936852 rs72936834 rs72936856 rs72936842 rs72936830 rs114395475 rs114899426 rs77931721 rs35212307 rs6728861 rs72932572 rs72932583 rs72934767 rs72934513 rs72932590 rs114123510 rs72932574 rs72932575 rs76461893 rs145538381 rs115654617 rs72936869…	FALSE	GTEx TWAS or TWMR (Liver)	FALSE	FALSE
FCHO1	3517	1.86307e-09	9.79655e-10	0.435359	0.228251	0.33639	rs10410487 rs6512220 rs12984126 rs35976034 rs2382631 rs3787026 rs12104396 rs10423961 rs10422213 rs7253117 rs2287860 rs12979186 rs28689805 rs13382133 rs4527144 rs7258068 rs8111532 rs8112232 rs28398825 rs10425947 rs28719946 rs28403253 rs28736584 rs8107550 rs12986046 rs55752165	FALSE	0.000374802	rs10410487 rs12984126 rs6512220 rs2382631 rs35976034 rs10423961 rs10422213 rs3787026 rs12104396 rs2287860 rs7253117 rs28689805 rs73015722 rs12979186 rs10414279 rs73015720 rs13382133 rs28736584 rs4527144 rs7258068 rs28398825 rs8112232 rs8111532 rs28719946 rs28403253 rs10425947 rs17710707 rs55752165 rs7251815 rs8107550 rs6512219 rs12986046 rs12971354 rs12151113 rs4473312 rs10418413 rs12983897 rs104…	FALSE	GTEx TWAS or TWMR (Liver)	FALSE	FALSE
FES	3213	3.4338e-27	4.48004e-28	0.587975	0.0760405	0.335985	rs7183988 rs7177338 rs11539637 rs1894401 rs8039305	FALSE	0.000806024	rs7183988 rs7177338 rs11539637 rs1894400 rs2521501 rs10744971 rs7497304 rs4932373 rs1894401 rs8039305 rs2521498 rs35346340 rs2071384 rs4932179 rs6224 rs2071382 rs1573644 rs4932374 rs17514846 rs2521499 rs4533264 rs4548831 rs4932376 rs2677738 rs11638635 rs2071410 rs2677739 rs12909124	FALSE	GTEx TWAS or TWMR (Liver)	FALSE	FALSE
FGD6	4093	1.11577e-12	3.18241e-13	0.406532	0.114995	0.478472	rs11107903 rs12817989 rs11107900 rs11107909 rs12372152 rs11107908 rs12830164 rs11107904 rs4762479	FALSE	0.000621336	rs11107903 rs12817989 rs11107900 rs11107909 rs12372152 rs11107908 rs11107904 rs12830164 rs4762479 rs11107896 rs34539435 rs4762452 rs10859839 rs35551524 rs71458574 rs11107892 rs12369441 rs9919687 rs7954260 rs7397212 rs12578168 rs4762172 rs10859825 rs11107880 rs933899 rs2033089 rs10859841 rs2033088 rs4077235 rs11107912 rs12228622 rs11107876 rs7977311 rs12817128 rs11107928 rs12372256 rs10859837 rs12…	FALSE	GTEx TWAS or TWMR (Liver)	FALSE	FALSE
FURIN	3224	4.86546e-27	7.72795e-28	0.83312	0.132258	0.0346224	rs7183988 rs7177338 rs2521501 rs11539637 rs8039305 rs6224 rs1894401	FALSE	0.00147607	rs2521501 rs10744971 rs1894400 rs7497304 rs4932373 rs2521498 rs35346340 rs7183988 rs7177338 rs11539637 rs8039305 rs2071384 rs4932179 rs6227 rs6224 rs8032315 rs1894401 rs8027450 rs2071410 rs1573644 rs1029420 rs4932374 rs4533264 rs4548831 rs2677738	FALSE	GTEx TWAS or TWMR (Liver)	FALSE	FALSE
GGCX	3292	3.54125e-25	1.02952e-25	0.585148	0.169625	0.245227	rs10176176 rs6743030 rs10179195 rs7568458 rs6738645 rs7605975 rs6547621 rs1078004 rs10175792 rs3755014 rs3755015 rs12473819 rs6731005 rs1446668 rs1561198	FALSE	0.000673794	rs7568458 rs10176176 rs1561198 rs6743030 rs7605975 rs10179195 rs6738645 rs6547621 rs11891260 rs1078004 rs10175792 rs3755014 rs3755015 rs12473819 rs6731005 rs55971080 rs1446668 rs6714157 rs7591175 rs2166529 rs6705971 rs6757263 rs1009 rs3731827 rs3770098 rs10187424 rs1562323 rs6547624 rs13394343 rs6750847 rs10198569 rs2044474 rs35215812 rs17026396 rs59877521 rs2366639 rs6547620 rs2028900 rs1972297 …	FALSE	GTEx TWAS or TWMR (Liver)	FALSE	FALSE
GIGYF2	3467	1.07878e-06	9.89888e-06	0.0613676	0.562355	0.376267	rs4452130 rs983430 rs13003675 rs12472839 rs36007169 rs7557607 rs35212961 rs6745879 rs6748027 rs6746294 rs1801251 rs283485 rs737028 rs7592717 rs35853577 rs10933409 rs35085837 rs7578299 rs6717841 rs35621474 rs7591176 rs35395584 rs13021246 rs13004406 rs6733151 rs2012221 rs13008942 rs11692545 rs283472 rs71421663 rs1446308 rs283474 rs12474040 rs13424351 rs12478564 rs13024793 rs283477 rs12990821 rs4517…	FALSE	0.000141462	rs7557607 rs35853577 rs283472 rs983430 rs4452130 rs1515961 rs6437071 rs12472839 rs13003675 rs283473 rs13029336 rs36007169 rs35212961 rs6745879 rs6748027 rs6746294 rs1801251 rs737028 rs283485 rs10933409 rs7592717 rs35085837 rs6717841 rs7578299 rs35621474 rs2012221 rs7591176 rs13021246 rs35395584 rs13004406 rs6733151 rs4144796 rs13008942 rs11692545 rs71421663 rs1446308 rs13024793 rs12474040 rs28347…	FALSE	GTEx TWAS or TWMR (Liver)	FALSE	FALSE
GTF2IP12	3871	6.85276e-26	2.72876e-06	1.50781e-20	0.599606	0.400391	rs11728616 rs79026312 rs4596225 rs6829903 rs10034450 rs35111518 rs3822195 rs6833334 rs59732491 rs3822194 rs13140409 rs2127821 rs11723090 rs13140391 rs3775843 rs9884402 rs6534139 rs11731756 rs3822192 rs1480939 rs3775845 rs2170276 rs13128602 rs3775844 rs9995026 rs2306457 rs3822190 rs3822191 rs6858777 rs12498539 rs1010740 rs28718422 rs3775841 rs6853998 rs3775854 rs11736416 rs7678400 rs11737395 rs110…	FALSE	1.84179e-05	rs11728616 rs79026312 rs35111518 rs4596225 rs6833334 rs6829903 rs10034450 rs3822195 rs55825515 rs2127821 rs59732491 rs3822194 rs13140409 rs11723090 rs13140391 rs11737395 rs3775843 rs9884402 rs11731756 rs6534139 rs3822192 rs1480939 rs3775845 rs2170276 rs13128602 rs3775844 rs9995026 rs2306457 rs6858777 rs12498539 rs1010740 rs6853998 rs28718422 rs3775854 rs11736416 rs7678400 rs17050695 rs3822190 rs1…	FALSE	GTEx TWAS or TWMR (Liver)	FALSE	FALSE
HHIPL1	2910	1.3553e-18	2.23112e-19	0.842493	0.138655	0.0188515	rs36033161 rs35911833 rs12589575 rs8014986 rs11623755 rs12880985	FALSE	0.00127296	rs10139550 rs2400762 rs7342498 rs7145262 rs7158073 rs11623755 rs4905878 rs28391527 rs17562391 rs10145905 rs4990377 rs36033161 rs10139462 rs12432679 rs11160538 rs35911833 rs12589575 rs12880985 rs8014986 rs7146731 rs4624107 rs12436072 rs34668196 rs12431602 rs2895811 rs7140490 rs8003602	FALSE	GTEx TWAS or TWMR (Liver)	FALSE	FALSE
IP6K2	1262	2.87525e-05	1.47561e-06	0.918857	0.0470886	0.0340243	rs34759087 rs78807522 rs34290943 rs73082337 rs73082363 rs73082357 rs73082331 rs73078367 rs73078357	FALSE	0.000496146	rs34759087 rs78807522 rs34290943 rs73082337 rs73082363 rs73078367 rs3172494 rs73082357 rs73082331 rs73078357 rs1961527 rs11130163 rs6442110 rs6787500 rs1045482 rs11130162 rs9311421 rs9846818 rs11928691 rs4130995 rs7644414 rs73078304 rs187979386 rs11710798 rs4131362 rs9837228 rs9819094 rs6794644 rs9833309 rs7619865 rs2125482 rs4131361 rs3937 rs6791930 rs9830016 rs9818937 rs6775179 rs6800492 rs7307…	FALSE	GTEx TWAS or TWMR (Liver)	FALSE	FALSE
KB-226F1.2	3094	2.52843e-99	0.000215064	1.00394e-95	0.853638	0.146147	rs5760119 rs5751775 rs5760120	FALSE	0.00183597	rs5760119 rs5751775 rs5760120	FALSE	GTEx TWAS or TWMR (Liver)	FALSE	TRUE
LIPA	3537	1.63118e-22	6.17609e-23	0.453348	0.170898	0.375754	rs1051338 rs1412444 rs1412445 rs2250644 rs1332327 rs2246941 rs1332328 rs2246828	FALSE	0.00669353	rs2250781 rs2250398 rs2246949 rs1332326 rs1051338 rs2243548 rs1332327 rs1412444 rs1412445 rs2246828 rs2246941 rs1332328 rs2250644	FALSE	GTEx TWAS or TWMR (Liver)	FALSE	FALSE
LPA	3484	6.853e-184	3.54409e-179	1.93326e-05	0.9998	0.000181065	rs10455872 rs74617384	FALSE	0.000479791	rs186696265 rs10455872 rs74617384	FALSE	GTEx TWAS or TWMR (Liver)	FALSE	TRUE
MAP3K11	1963	2.3249e-05	3.88803e-06	0.848869	0.141942	0.00916247	rs2306363 rs12801636 rs66864335 rs4930295 rs4930299 rs642803 rs3782086	FALSE	0.000182777	rs2306363 rs3741380 rs12801636 rs66864335 rs642803 rs644740 rs557675 rs4930295 rs11606601 rs11227229 rs2276133 rs1144789 rs11537193 rs4014195 rs7110576 rs56686587 rs4014192 rs78412025 rs4930313 rs11604568 rs4930312 rs11227281 rs11227279 rs2306361 rs4930319 rs4930299 rs11604462 rs11227241 rs948494 rs2004649 rs3814707 rs948493 rs11600918 rs7123489 rs11604451 rs11532071 rs10896038 rs6591188 rs112272…	FALSE	GTEx TWAS or TWMR (Liver)	FALSE	FALSE
MIF	3394	2.81163e-52	0.000215508	1.11369e-48	0.853335	0.146449	rs5760119 rs5751775 rs5760120	FALSE	0.00183679	rs5760119 rs5751775 rs5760120	FALSE	GTEx TWAS or TWMR (Liver)	FALSE	TRUE
MIF-AS1	3349	5.28742e-77	0.000215472	2.09476e-73	0.85336	0.146425	rs5760119 rs5751775 rs5760120	FALSE	0.00183733	rs5760119 rs5751775 rs5760120	FALSE	GTEx TWAS or TWMR (Liver)	FALSE	TRUE
MRAS	1833	3.62104e-13	1.54278e-13	0.682566	0.290762	0.0266718	rs185244 rs1199338 rs1199337 rs13324341 rs12695685 rs2347252 rs34905952 rs3732837 rs2279241 rs2306374 rs9818870 rs9851766	FALSE	0.000231746	rs185244 rs1199337 rs1199338 rs13324341 rs12695685 rs56236670 rs2347252 rs34905952 rs10935281 rs3732837 rs2306374 rs67037472 rs2279241 rs6763380 rs9818870 rs9851766 rs9872754 rs2291127 rs13096934 rs13083299 rs66644444 rs4678418 rs9848655 rs9864898 rs1679165 rs1679169 rs13085181 rs6807945 rs3884240 rs6439809 rs9822037 rs35471402 rs1720836 rs1679175 rs4678266 rs7626226 rs2293251 rs7645920 rs9823182…	FALSE	GTEx TWAS or TWMR (Liver)	FALSE	FALSE
MST1R	1443	1.16277e-05	1.74449e-06	0.862244	0.129344	0.00839792	rs73077157 rs7623687 rs73079003 rs9814873 rs10640 rs7638643 rs6779524 rs73079014 rs35261698 rs9858418 rs1801143 rs11719996 rs34196454 rs11715915 rs6997 rs11922013 rs7622302 rs6766131 rs7633271 rs9818590 rs9821311 rs6446272 rs73088161 rs9827021 rs9859556 rs6766581 rs34363169 rs6797664 rs3926569 rs9850072 rs71324962 rs7646366 rs9853683 rs9841110 rs12330269 rs13079643 rs34484573 rs67216675 rs3511573…	FALSE	9.2254e-05	rs73077157 rs7623687 rs7642934 rs73079003 rs7638643 rs73079014 rs4688686 rs7428430 rs7613875 rs73088161 rs2013208 rs143311886 rs10049087 rs2240326 rs2624853 rs34484573 rs2624816 rs34831713 rs73074830 rs2071207 rs2526743 rs2526754 rs2240327 rs2624823 rs2301166 rs2008877 rs2624824 rs6765484 rs2856234 rs3733133 rs2353586 rs2681778 rs6446190 rs2240329 rs9861216 rs2245365 rs9866695 rs9814664 rs1171356…	FALSE	GTEx TWAS or TWMR (Liver)	FALSE	FALSE
MTAP	3004	5.68074e-271	4.08787e-271	0.579548	0.417037	0.00341519	rs2891168 rs4977574	FALSE	0.000157563	rs2891168 rs10757277 rs4977574 rs10757278 rs10757279	FALSE	GTEx TWAS or TWMR (Liver)	FALSE	FALSE
MTF1	2729	5.82427e-06	7.52916e-07	0.846301	0.109314	0.0443783	rs34655914 rs35267671 rs17465420 rs28493395 rs28435150 rs28683126 rs28570969 rs28645205 rs28626364 rs2127645 rs28470722 rs67631072 rs28391281 rs28760325 rs28730330 rs4360494 rs28605759 rs2170169 rs11485595	FALSE	0.000148364	rs34655914 rs35267671 rs17465420 rs28493395 rs28435150 rs28683126 rs28570969 rs28645205 rs28626364 rs2127645 rs28470722 rs67631072 rs28760325 rs28730330 rs28391281 rs28580415 rs2170169 rs4360494 rs28605759 rs28380108 rs11485595 rs114296424 rs871524 rs28428561 rs28611172 rs72661887 rs17531077 rs28545785 rs35347111 rs12739026 rs7555461 rs34789494 rs28705798 rs34354043 rs28605027 rs17465651 rs407298…	FALSE	GTEx TWAS or TWMR (Liver)	FALSE	FALSE
MXRA7	3875	2.53165e-18	0.219922	3.71826e-18	0.322086	0.457991	rs9303003 rs71383083 rs4789349 rs9910175 rs35088455 rs9915664 rs1005645 rs9900949 rs9892353 rs28648517 rs62085145 rs113656186 rs28572313	FALSE	0.0019953	rs720782 rs2286589 rs2286590 rs8067445 rs35504735 rs7219390 rs9303003 rs71383083 rs4789349 rs9910175 rs35088455 rs9915664 rs9909380 rs1005645 rs9900949 rs9892353 rs28648517 rs62085145 rs113656186 rs62085155 rs28572313	FALSE	GTEx TWAS or TWMR (Liver)	FALSE	FALSE
MYO1F	3552	4.26643e-15	2.33134e-15	0.633925	0.346361	0.0197139	rs116843064	FALSE	0.000331512	rs116843064 rs12150986 rs2967778 rs2967777 rs2230876 rs12979798 rs2013694 rs3111576 rs2396141 rs10406499 rs890849 rs62117527 rs11881473 rs2913923 rs1599870 rs2967771 rs17160489 rs2913967 rs2967605 rs59372292 rs2967607 rs2967612 rs2967608 rs2967610 rs11670119 rs2913972 rs12975669 rs34244685 rs11670118 rs2913968 rs73000664 rs2913969 rs17159303 rs34445564 rs2913973 rs17159302 rs17160520 rs3794997 rs…	FALSE	GTEx TWAS or TWMR (Liver)	FALSE	FALSE
N4BP2L2-IT2	2516	0.00297099	0.00130149	0.44687	0.195051	0.353806	rs7991314 rs7998440 rs7328733 rs7328939 rs9315167 rs9591012 rs9595624 rs11839309 rs9595595 rs8000071 rs9591001 rs2239748 rs35555940 rs9337 rs35193668 rs772646 rs34916533 rs4941612 rs9595795 rs7318297 rs12323101 rs9595877 rs11305595 rs497255 rs2761365 rs9595902 rs2761366 rs9595903 rs10083285 rs12323094 rs499966 rs7994229 rs9595905 rs2010997 rs9591165 rs2022381 rs7332115 rs9595630 rs9595617	FALSE	0.000243855	rs7991314 rs7998440 rs7328733 rs7328939 rs9315167 rs9591012 rs9595624 rs11839309 rs9595595 rs8000071 rs9591001 rs2239748 rs772646 rs35555940 rs9337 rs35193668 rs34916533 rs497255 rs4941612 rs9595795 rs7318297 rs2761365 rs12323101 rs2761366 rs9595877 rs9595902 rs499966 rs10083285 rs9595903 rs12323094 rs2010997 rs7994229 rs2022381 rs9595905 rs9591165 rs7332115 rs9595630 rs9595617 rs7335710 rs118405…	FALSE	GTEx TWAS or TWMR (Liver)	FALSE	FALSE
NAA25	1257	8.01264e-17	4.27718e-16	0.157633	0.841452	0.000914972	rs11065979 rs11066188	FALSE	0.000335382	rs11065979 rs11066188 rs2272308 rs74531234 rs7970181 rs6489830 rs7965087 rs73421065 rs57168159 rs7973898 rs7970397 rs7309841 rs6489837 rs12422864 rs7959011 rs12424641 rs60690688 rs58047810 rs6489836 rs7310545 rs11065991 rs1859246 rs7958596 rs12302278 rs57196059 rs11066260 rs6489824 rs28551113 rs9705607 rs12322102 rs57253991 rs7965261 rs11066264 rs7295294 rs10161290 rs3519 rs2285809 rs61712778 rs7…	FALSE	GTEx TWAS or TWMR (Liver)	FALSE	TRUE
NCK1	2193	2.53196e-09	7.44384e-10	0.76698	0.225473	0.00754673	rs711976 rs6439640 rs571513 rs12637102 rs699165 rs33999043 rs6779727 rs12630999 rs6439646 rs7644541 rs2343681 rs80201571 rs4452981 rs13063893 rs6414337 rs71630059 rs4452980 rs833752 rs16844241 rs9854084 rs4678271 rs1070232 rs13065626 rs35923792 rs9867368 rs7621025 rs34498968 rs34281413 rs2043365 rs698270 rs1070230 rs12635723 rs62410363 rs62410438 rs13077864 rs6789488 rs34613715	FALSE	5.11708e-05	rs711976 rs2343681 rs80201571 rs6439640 rs4678271 rs71630059 rs6414337 rs16844241 rs699165 rs571513 rs33999043 rs12637102 rs2043365 rs7631541 rs62410438 rs4678447 rs13077864 rs3932048 rs12629000 rs6779727 rs2176270 rs7644541 rs1965107 rs4678275 rs1406539 rs62410363 rs12630999 rs6439646 rs9877786 rs9845460 rs13063893 rs9809184 rs9868120 rs9812319 rs55993001 rs4452981 rs28396702 rs9860801 rs4452980…	FALSE	GTEx TWAS or TWMR (Liver)	FALSE	FALSE
NME7	3947	2.89651e-12	1.43324e-06	1.70715e-06	0.844417	0.15558	rs10919095 rs1080266 rs10800423 rs929133 rs10919134 rs929132 rs10919133 rs10800429 rs1140523 rs7413522 rs10919135 rs10800434 rs10800431 rs1856302 rs1517750 rs1517749 rs4534447 rs2090514 rs7526721 rs10737545 rs10919130 rs1011638 rs9887925 rs12085114 rs61806987 rs10800432 rs10919144 rs34089647 rs34599560 rs12065226 rs12066375 rs34332810 rs35658009 rs6427180 rs6688038 rs3753297 rs7552484 rs12082618 …	FALSE	0.000136103	rs10919095 rs1080266 rs10919134 rs929132 rs10919133 rs10800429 rs1140523 rs7413522 rs10919135 rs10800434 rs10800423 rs10800431 rs1517749 rs1856302 rs1517750 rs4534447 rs2090514 rs10737545 rs10919130 rs1011638 rs929133 rs61806987 rs9887925 rs7526721 rs10800432 rs10919144 rs12085114 rs34599560 rs12065226 rs12066375 rs6427180 rs7552484 rs1320968 rs2420010 rs10800407 rs12082618 rs1358712 rs9887854 rs…	FALSE	GTEx TWAS or TWMR (Liver)	FALSE	TRUE
PCCB	1644	4.2674e-10	4.07141e-10	0.342915	0.326505	0.33058	rs9647335 rs2400727 rs61791721 rs34894639 rs4678322 rs61789561 rs4431046 rs711976 rs9840812 rs6779146 rs1154988 rs6439640 rs61791757 rs571513 rs699165 rs4678361 rs12637102 rs645040 rs33999043 rs687339 rs7644541	FALSE	0.000457881	rs9647335 rs34894639 rs4678322 rs61791721 rs4431046 rs61789561 rs9840812 rs711976 rs6779146 rs6439640 rs4678361 rs61791757 rs1154988 rs699165 rs571513 rs12637102 rs645040 rs33999043 rs6787409 rs687339 rs7644541 rs667920 rs6779727 rs13088093 rs10512987 rs73222236 rs1145101 rs6774226 rs9837224 rs9875207 rs12630999 rs9865841 rs6439646 rs698270 rs6784219 rs6774621 rs61789562 rs113021516 rs833752 rs44…	FALSE	GTEx TWAS or TWMR (Liver)	FALSE	FALSE
POC1B	2123	1.59617e-12	2.06876e-13	0.740029	0.0955844	0.164387	rs2681472 rs11105354 rs12579302 rs4842675 rs11105364 rs17249754 rs111478946 rs73437358 rs11105378 rs11105376 rs12230074 rs11105375 rs11105368 rs2681492 rs6538195	FALSE	0.000599233	rs2681472 rs11105354 rs12579302 rs4842675 rs17249754 rs11105364 rs111478946 rs73437358 rs11105378 rs11105376 rs12230074 rs11105375 rs11105368 rs2681492 rs6538195 rs11105353 rs11105352 rs12812760 rs35274227 rs34217226 rs57481061 rs73437338 rs11612498 rs10858909 rs3825330 rs12369195 rs3741898 rs4842662 rs3741899 rs11105319 rs4842676 rs11105325 rs12369685 rs10858903 rs4842661 rs10858906 rs10858902 r…	FALSE	GTEx TWAS or TWMR (Liver)	FALSE	FALSE
POC1B-AS1	2122	6.17509e-13	1.52948e-12	0.286294	0.709102	0.00460351	rs2681472 rs11105354 rs2681492 rs12579302 rs4842675 rs11105364 rs17249754 rs111478946 rs73437358 rs11105378 rs11105376 rs12230074 rs11105375 rs11105368 rs6538195	FALSE	0.000125962	rs10858909 rs3825330 rs12369195 rs3741898 rs4842662 rs3741899 rs11105325 rs12369685 rs10858903 rs4842661 rs10858906 rs11105319 rs10858902 rs11105318 rs10777184 rs10858896 rs11105312 rs10858897 rs1054807 rs10858899 rs11105314 rs10858898 rs10858894 rs2681472 rs11105316 rs11105309 rs11105310 rs10858890 rs10858872 rs4842488 rs10858865 rs10858871 rs10858877 rs10858852 rs10858878 rs11513812 rs6538190 r…	FALSE	GTEx TWAS or TWMR (Liver)	FALSE	TRUE
PROCR	2080	4.86564e-08	2.91288e-05	0.00166598	0.997361	0.000944034	rs6120849 rs6120848 rs112928119 rs6088732 rs6060266 rs6060276 rs6058194 rs6088737 rs17406518 rs6058195 rs6088743 rs6087681 rs6087682 rs11696967 rs11699306 rs6060278 rs56244533 rs56280929 rs6058193 rs6060270 rs6088738 rs6088739 rs6088740 rs6088741 rs76223987 rs6088742 rs2076668 rs6088735 rs8121710 rs6060273 rs6088733 rs13040631 rs6120742 rs6087639 rs13040449 rs6120747 rs2236270 rs11698996 rs608862…	FALSE	0.00014171	rs17406518 rs11699306 rs56280929 rs76223987 rs8121710 rs867186 rs7265317 rs11167260 rs6088595 rs945961 rs56244533 rs11904888 rs141932846 rs11698996 rs7263203 rs11907011 rs11906148 rs117802529 rs2069940 rs11167258 rs117249133 rs35291022 rs75287019 rs80170004 rs55696836 rs34174778 rs55641088 rs17310467 rs78517073 rs2076668 rs79197732 rs13040449 rs17092456 rs17401737 rs55909363 rs55921558 rs77437249…	FALSE	GTEx TWAS or TWMR (Liver)	FALSE	TRUE
PSMD4	1634	1.42981e-06	4.98928e-07	0.737809	0.257447	0.00474271	rs3754211 rs6587551 rs12404199 rs35309985 rs71090108 rs12725806 rs11204737 rs2089081 rs12402006 rs4970932 rs11204735 rs2039590 rs12758227 rs11204725 rs7534124 rs12568757 rs12125650 rs1081512 rs12126004 rs1136774 rs11204752	FALSE	7.28851e-05	rs12035531 rs2280474 rs3790508 rs3754211 rs6587551 rs12404199 rs35309985 rs12725806 rs11204737 rs2089081 rs12145098 rs12402006 rs4970932 rs1196467 rs11204735 rs2039590 rs7534124 rs11204725 rs12758227 rs12568757 rs4636463 rs12125650 rs3811405 rs13376155 rs1081512 rs12126004 rs61815078 rs11586446 rs1136774 rs11204752 rs6587606 rs11576810 rs1970568 rs11587006 rs6698868 rs1196358 rs7412746 rs12130368…	FALSE	GTEx TWAS or TWMR (Liver)	FALSE	FALSE
QPCTL	3150	3.36016e-06	3.97233e-06	0.37189	0.439265	0.188838	rs8108474 rs8108864 rs34633566 rs17571725 rs9676288 rs8109951 rs7252126 rs2070737 rs2341097 rs35302007 rs4802262 rs725660 rs2879934 rs9807819 rs1972423 rs36091860	FALSE	0.000518684	rs8108474 rs8108864 rs34633566 rs17571725 rs9676288 rs8109951 rs2070737 rs7252126 rs4802262 rs2341097 rs35302007 rs725660 rs9807819 rs2879934 rs1972423 rs36091860 rs7256524 rs36120341 rs7253302 rs11670562 rs1964272 rs1548029 rs11673093 rs12976641 rs11673000 rs12977058 rs145605569 rs4803843 rs73036517 rs74444983 rs11669910 rs143273199 rs1029846 rs35114617 rs11666251 rs7256192 rs8102876 rs11669915 …	FALSE	GTEx TWAS or TWMR (Liver)	FALSE	FALSE
RAI1	2307	9.5783e-07	3.57876e-05	0.0131265	0.489454	0.497383	rs9911672 rs10401011 rs8073683 rs12936277 rs12952237 rs8073975 rs7222423 rs7223430 rs7212538 rs8068296 rs11655881 rs4496218 rs2350633 rs1869771 rs117908897 rs6502613	FALSE	0.00148629	rs9911672 rs10401011 rs12936277 rs8073683 rs8073975 rs7222423 rs7223430 rs12952237 rs7212538 rs8068296 rs11655881 rs4496218 rs1869771 rs9913096 rs117908897 rs2350633 rs897457 rs12942708 rs11650499 rs12943416 rs9891340 rs12945496 rs12602348 rs9900673 rs7225934 rs12951347 rs4925096 rs4925092 rs9904468 rs9897044 rs12941301 rs4925095 rs4925094 rs4925093 rs7224619 rs4924807 rs113347218 rs58251514 rs11…	FALSE	GTEx TWAS or TWMR (Liver)	FALSE	FALSE
RBM6	1441	9.96572e-20	1.77287e-05	5.5675e-15	0.990423	0.00955912	rs1317154 rs9821675 rs9843653 rs6765484 rs2856234 rs2681778 rs6446187 rs6446190 rs2240329 rs2353586 rs3733133 rs9861216 rs9814664 rs11713562 rs2624825 rs6446193 rs11130229 rs2245365 rs9866695 rs7609971 rs9311446 rs4688755 rs9881008 rs11925192 rs7650214 rs7621352 rs2353587 rs2071206 rs66851636 rs4688756 rs2526751 rs6446189 rs6772095 rs72942333 rs12485600 rs34080578 rs6771546 rs2624843 rs11130226 r…	FALSE	0.000168378	rs6765484 rs1317154 rs9821675 rs10049087 rs2624816 rs2856234 rs3733133 rs2681778 rs2353586 rs6446190 rs34831713 rs2240329 rs2526743 rs2526754 rs2240327 rs9861216 rs2245365 rs2624823 rs9814664 rs9866695 rs11713562 rs2624825 rs9311446 rs4688755 rs6446193 rs7609971 rs2301166 rs2008877 rs9881008 rs11130229 rs7621352 rs2353587 rs2624824 rs2526751 rs9843653 rs7650214 rs2071206 rs11925192 rs66851636 rs1…	FALSE	GTEx TWAS or TWMR (Liver)	FALSE	TRUE
RP11-258F1.2	1646	4.17113e-20	4.46951e-05	5.71585e-16	0.611697	0.388258	rs12952818 rs854810 rs854766 rs2230316 rs712265 rs854765 rs72827413 rs854764 rs854813 rs12943202 rs12950562 rs854762 rs2955351 rs4925138	FALSE	0.0014542	rs12952818 rs854810 rs854766 rs2230316 rs712265 rs854765 rs72827413 rs854764 rs854813 rs2955351 rs12943202 rs12950562 rs854762 rs2955360 rs4925138 rs12943914	FALSE	GTEx TWAS or TWMR (Liver)	FALSE	FALSE
RP11-33B1.1	3871	3.49162e-24	3.18865e-06	7.68257e-19	0.700998	0.298999	rs3733520 rs2127821 rs28753180 rs17006190 rs28789446 rs13107475 rs9994810 rs7688613 rs12502423 rs10017335 rs12510138 rs9993199 rs3733523 rs6837828 rs6838814 rs12505953 rs28559989 rs10008459 rs10018726 rs2306455 rs10009450 rs2389803 rs28374462 rs9998585 rs28499576 rs11098525 rs11098524 rs7436506 rs7659336 rs7681214 rs9994730 rs7654546 rs17046118 rs11098526 rs7654529 rs28587142 rs17046116 rs2846155…	FALSE	3.12205e-05	rs3733520 rs2127821 rs6820115 rs7665125 rs10518329 rs28753180 rs17006190 rs28789446 rs13107475 rs9994810 rs12502423 rs7688613 rs10018726 rs12510138 rs10017335 rs12505953 rs3733523 rs9993199 rs2389803 rs6837828 rs28499576 rs6838814 rs10008459 rs28559989 rs2306455 rs10009450 rs28374462 rs9998585 rs11098525 rs11098524 rs7436506 rs7659336 rs7654546 rs7681214 rs9994730 rs17046118 rs6849171 rs11098526 …	FALSE	GTEx TWAS or TWMR (Liver)	FALSE	TRUE
RP11-548H18.2	3874	7.81227e-11	2.45005e-06	1.71513e-05	0.536965	0.463015	rs6820115 rs7692994 rs7665125 rs10518329 rs2127821 rs28594160 rs34858317 rs28753180 rs17006190 rs28789446 rs13107475 rs9994810 rs7688613 rs12502423 rs10017335 rs12510138 rs9993199 rs3733523 rs6837828 rs6846966 rs6838814 rs12505953 rs28559989 rs10008459 rs10018726 rs2306455 rs10009450 rs28488261 rs2389803 rs28374462 rs10029303 rs9998585 rs28499576 rs13105020 rs11098525 rs11098524 rs7436506 rs11098…	FALSE	5.48044e-05	rs6820115 rs7692994 rs1980029 rs7665125 rs10518329 rs4264818 rs72910582 rs62326337 rs2127821 rs6844238 rs56153161 rs6829757 rs28594160 rs57842733 rs7671600 rs56082510 rs4637383 rs72673792 rs62326339 rs57516093 rs6843643 rs56894567 rs34858317 rs67110248 rs4613552 rs6847481 rs28753180 rs17006190 rs28789446 rs10034661 rs13107475 rs57970878 rs9994810 rs12502423 rs7688613 rs925387 rs13150541 rs6534133…	FALSE	GTEx TWAS or TWMR (Liver)	FALSE	FALSE
RP1-81D8.3	3486	7.52408e-182	3.53711e-179	0.00212257	0.997832	4.56888e-05	rs10455872 rs55730499 rs74617384	FALSE	0.00020968	rs186696265 rs10455872 rs55730499 rs74617384	FALSE	GTEx TWAS or TWMR (Liver)	FALSE	TRUE
SLC22A3	3171	1.30018e-185	3.54479e-179	3.66787e-07	0.999999	1.03013e-06	rs55730499 rs10455872	FALSE	0.000318971	rs55730499 rs10455872 rs186696265 rs74617384	FALSE	GTEx TWAS or TWMR (Liver)	FALSE	TRUE
SNRPC	2660	1.35817e-07	3.18876e-06	0.0286053	0.671007	0.300385	rs9469899 rs2744944 rs9296128 rs2814949 rs2744961 rs2263329 rs12177835 rs9469887 rs9366862 rs9469893 rs9469889 rs7741398 rs6900188 rs6942040 rs10738078 rs9469891 rs10807141 rs3798348 rs7769961 rs11759151 rs9462018 rs9462024 rs1125340 rs34141614 rs9462023 rs11755420 rs11757370 rs58843872 rs2744973 rs2395604 rs6921363 rs112283401 rs6925764 rs7739766 rs9469862 rs9469892 rs1543559 rs9366863 rs6905393…	FALSE	0.000148949	rs9469899 rs2744944 rs9296128 rs2814949 rs2744961 rs2263329 rs12177835 rs9469887 rs9366862 rs9469893 rs2744973 rs9469889 rs7741398 rs10738078 rs6900188 rs6942040 rs9469891 rs10807141 rs9462018 rs11759151 rs112283401 rs3798348 rs7769961 rs6925764 rs9462024 rs1125340 rs34141614 rs9462023 rs11755420 rs2395604 rs11757370 rs58843872 rs9469892 rs9348950 rs9366863 rs9469884 rs7739766 rs9469862 rs9462020…	FALSE	GTEx TWAS or TWMR (Liver)	FALSE	FALSE
STN1	2355	6.57133e-09	3.20625e-09	0.669205	0.326506	0.00428836	rs2067831 rs4918072 rs35041090 rs12571879 rs3850670 rs17573075 rs61861158 rs4918069 rs4918065 rs1980653 rs7907606 rs11813268 rs4918068 rs2902638 rs35223321 rs11191865 rs34887477 rs61277100 rs34300861 rs4918067 rs2067832 rs58543155 rs9325507 rs3850671 rs10883942 rs11191849 rs3814220 rs2488002 rs10883943 rs35007589 rs10883940 rs11191843 rs11597399 rs11191847 rs11191848 rs10748858 rs2273698 rs111918…	FALSE	0.000243415	rs35007589 rs11597399 rs7907606 rs11813268 rs2488002 rs7902587 rs2475215 rs2995264 rs2488001 rs2487999 rs2984131 rs1265165 rs2475218 rs2756116 rs10786774 rs2488000 rs10786775 rs4387287 rs11598840 rs1977230 rs4918072 rs2067831 rs35041090 rs11591710 rs3850670 rs12571879 rs1265164 rs17573075 rs61861158 rs35623220 rs4918065 rs9419958 rs4918069 rs10748858 rs9420907 rs2902638 rs61861137 rs34547036 rs61…	FALSE	GTEx TWAS or TWMR (Liver)	FALSE	FALSE
TCF21	2807	4.88194e-24	3.08043e-24	0.45944	0.289397	0.251163	rs2327426 rs12194592 rs2327429 rs10457618 rs12207772 rs7769943 rs34523729 rs12192720 rs7769954 rs17062991 rs1832181 rs13218281 rs12202017 rs2105092 rs1535616 rs9285476	FALSE	0.000917019	rs2327426 rs2327429 rs12194592 rs10457618 rs7769943 rs12207772 rs34523729 rs12192720 rs7769954 rs17062991 rs12202017 rs1832181 rs13218281 rs2105092 rs1535616 rs7752775 rs1967917 rs12524865 rs2492304 rs9285476 rs2811688 rs2811680	FALSE	GTEx TWAS or TWMR (Liver)	FALSE	FALSE
TMEM116	1158	4.10154e-34	5.82371e-21	7.04283e-14	1	6.2697e-15	rs597808 rs653178 rs2272308 rs74531234 rs57168159 rs7973898 rs6489830 rs7965087 rs6489837 rs73421065 rs7970397 rs7309841 rs12422864 rs7970181 rs7959011 rs12424641 rs60690688 rs6489836 rs58047810 rs57196059 rs10539639 rs1859246 rs11066260 rs28551113 rs7958596 rs7310545 rs12322102 rs57253991 rs7965261 rs11066264 rs12302278 rs10161290 rs2285809 rs60569935 rs61712778 rs7314031 rs9705607 rs7296050 rs7…	FALSE	0.000148407	rs2272308 rs7970181 rs12424641 rs74531234 rs6489830 rs7965087 rs73421065 rs7958596 rs7970397 rs7309841 rs57168159 rs7973898 rs6489837 rs12422864 rs7959011 rs60690688 rs60505450 rs58047810 rs7310545 rs6489836 rs1859246 rs12579954 rs12302278 rs7295294 rs6489824 rs60569935 rs57196059 rs11066260 rs9705607 rs28551113 rs12322102 rs57253991 rs7965261 rs11066264 rs10161290 rs58368428 rs2285809 rs61712778…	FALSE	GTEx TWAS or TWMR (Liver)	FALSE	TRUE
UBA7	1494	1.43593e-06	7.48655e-06	0.157017	0.818597	0.0243767	rs2271961 rs2247036 rs2271960 rs1128535 rs7623687 rs695238 rs73088122 rs2352974 rs13085679 rs7648987 rs7645061 rs2246832 rs7642934 rs10865958 rs6775384 rs11130221 rs34451146 rs2234391 rs111271782 rs7634886 rs6446295 rs6809431 rs9859153 rs13063621 rs60205400 rs6766836 rs7431106 rs57648519 rs73088161 rs9882639 rs9865480 rs9871654 rs73077157 rs9814765 rs7638643 rs73079003 rs111533129 rs10049087 rs26…	FALSE	0.000172596	rs7642934 rs2014830 rs10049087 rs2624816 rs7623687 rs4688686 rs73088122 rs34831713 rs2526743 rs2240327 rs2526754 rs2624823 rs2008877 rs2301166 rs2624824 rs2013208 rs111271782 rs2271961 rs73088161 rs2240326 rs2624853 rs73077157 rs2271960 rs2247036 rs7638643 rs2071207 rs73079003 rs111533129 rs6774721 rs73079014 rs7613875 rs1128535 rs695238 rs13085679 rs7648987 rs73077175 rs143311886 rs7645061 rs235…	FALSE	GTEx TWAS or TWMR (Liver)	FALSE	TRUE
UBE2Z	2739	1.44621e-12	4.01772e-10	0.00358648	0.996364	4.97128e-05	rs112502960 rs62076439 rs9889262 rs12940887 rs34666276 rs2898883 rs16948048 rs4444384 rs12185242 rs7213090 rs28618326 rs28483960 rs67726002 rs12943264 rs12950328 rs17709919 rs2960171 rs12937634 rs12940898 rs2112617 rs602051 rs9904645 rs12952581 rs1008834 rs4514717 rs9909827 rs8067459 rs12948439 rs12951873 rs12937404 rs2960170 rs9895986 rs7225787 rs12150526 rs12948660 rs318096 rs519537 rs318095 rs…	FALSE	4.40693e-05	rs112502960 rs12940898 rs62076439 rs9889262 rs12940887 rs34666276 rs602051 rs1008834 rs12950328 rs16948048 rs9904645 rs4643373 rs12948439 rs2112617 rs11657238 rs68085814 rs28528789 rs318096 rs519537 rs318095 rs832410 rs903567 rs55819356 rs62075820 rs9902131 rs9912829 rs2546491 rs62075818 rs2643361 rs3816272 rs4294857 rs8068981 rs12952581 rs12942084 rs1523136 rs34899772 rs999474 rs729003 rs9894220…	FALSE	GTEx TWAS or TWMR (Liver)	FALSE	TRUE
UHRF1BP1	2618	1.20287e-22	4.42601e-06	2.53346e-17	0.932059	0.0679369	rs11755393 rs6939600 rs2814978 rs12177835 rs2814979 rs2814972 rs205260 rs9469887 rs9366862 rs9469893 rs205258 rs9469889 rs7741398 rs6900188 rs6942040 rs205286 rs10738078 rs9469891 rs1201874 rs188190 rs10807141 rs3798348 rs7769961 rs11759151 rs9462018 rs9462024 rs1125340 rs34141614 rs9462023 rs11755420 rs11757370 rs412392 rs58843872 rs2395604 rs6921363 rs112283401 rs7739766 rs9469862 rs9469892 rs1…	FALSE	0.00012121	rs11755393 rs6939600 rs12177835 rs2814978 rs9469887 rs9366862 rs2814979 rs2814972 rs9469893 rs112283401 rs9469889 rs7741398 rs205258 rs9462018 rs205286 rs6900188 rs10738078 rs6942040 rs9469891 rs10807141 rs3798348 rs7769961 rs11759151 rs2395604 rs9462024 rs1125340 rs1201874 rs34141614 rs9462023 rs6925764 rs188190 rs11755420 rs11757370 rs58843872 rs9469884 rs9469862 rs9348950 rs9462028 rs9469892 r…	FALSE	GTEx TWAS or TWMR (Liver)	FALSE	TRUE
UMPS	3658	1.17994e-09	1.09449e-08	0.0943806	0.875397	0.0302221	rs56210800 rs17282064 rs17843768 rs17282078 rs17282057 rs62265615 rs4678145	FALSE	0.000157144	rs17282064 rs17843768 rs17282078 rs17282057 rs62265615 rs4678145 rs62265630 rs956457 rs1875364 rs1808092 rs4678140 rs2010098 rs2088842 rs2713645 rs2713656 rs2713642 rs7427631 rs13082230 rs12054256 rs6784606 rs965063 rs12487316 rs10934680 rs10470317 rs6805932 rs333338 rs3772800 rs7626419 rs7628897 rs17233461 rs7629317 rs7648525 rs7373759 rs71618091 rs17227052 rs4678130 rs6438851 rs55892553 rs15132…	FALSE	GTEx TWAS or TWMR (Liver)	FALSE	TRUE
YIPF2	2731	2.81284e-38	7.65615e-39	0.775563	0.21107	0.0133665	rs55997232 rs55791371 rs148898583 rs56289821 rs138294113 rs73015024 rs56125973 rs144826254 rs112032422 rs112898275 rs6511720 rs113722226 rs142130958	FALSE	0.000151447	rs1569372 rs55997232 rs55791371 rs148898583 rs12710260 rs1003723 rs56289821 rs138294113 rs144826254 rs73015024 rs56125973 rs112032422 rs112898275 rs6511720 rs113722226 rs12983082 rs142130958 rs17248819 rs688 rs73015013 rs2738446 rs73015011 rs112552009 rs892116 rs28786710 rs2738450 rs2738448 rs111989435 rs12151108 rs2738449 rs2738452 rs1962352 rs115594766 rs5925 rs34554139 rs9789302 rs9789303 rs27…	FALSE	GTEx TWAS or TWMR (Liver)	FALSE	FALSE
ZKSCAN1	1683	0.074699	0.0176362	0.673631	0.158892	0.0751416	rs59261051 rs1534310 rs6953441 rs10281368 rs6465762 rs2070215 rs13223792 rs6974305 rs1060544 rs59986769 rs4134903 rs12705071 rs4424195 rs4729576 rs12705070 rs6465761 rs35991721 rs1880949 rs34031156 rs6950205 rs10228764 rs13232115 rs11771139 rs34256128 rs11505847 rs2293479 rs34213597 rs6946168 rs10267212 rs6465760 rs10267231	FALSE	0.000114906	rs59261051 rs1534310 rs6953441 rs10281368 rs2070215 rs6465762 rs13223792 rs6974305 rs1060544 rs4134903 rs12705071 rs4424195 rs4729576 rs12705070 rs6465761 rs35991721 rs1880949 rs34031156 rs6950205 rs10228764 rs11771139 rs13232115 rs11505847 rs2293479 rs34213597 rs6946168 rs6465760 rs10267212 rs10267231 rs12705067 rs6946204 rs10275052 rs1987580 rs1076237 rs34130487 rs1865472 rs79595953 rs2572000 r…	FALSE	GTEx TWAS or TWMR (Liver)	FALSE	FALSE
ZNF589	1328	1.50558e-20	0.000155331	9.41594e-17	0.971384	0.0284608	rs5848850 rs9846818 rs4130995 rs11130163 rs6442110 rs6787500 rs1045482 rs11130162 rs7619865 rs1134867	FALSE	0.00172522	rs11130163 rs9846818 rs6442110 rs6787500 rs4130995 rs1045482 rs11130162 rs7619865 rs1134867 rs6806112 rs6796490 rs11713476 rs9311421 rs13070210 rs13066044 rs11715776 rs11706221 rs13060020 rs4420898 rs11716848 rs4392440 rs71323395 rs11928691 rs7644414 rs11707997 rs79089926 rs71323396 rs34076262 rs13071960 rs13090538 rs34749846 rs13061269 rs13082859 rs4541431 rs11717716 rs13066758 rs4511915 rs46198…	FALSE	GTEx TWAS or TWMR (Liver)	FALSE	TRUE
ALDH2	1247	1.16076e-24	3.36605e-22	0.00343529	0.996192	0.000372736	rs10774625 rs4766578 rs35350651 rs7137828 rs597808 rs10774624	FALSE	0.000203167	rs10774625 rs4766578 rs2238151 rs7137828 rs10774624 rs597808 rs610303 rs10744777 rs847892 rs3184504 rs653178 rs4767293 rs7310615 rs11066085 rs641084 rs638791 rs625093 rs621899 rs610769 rs583140 rs642536 rs596831 rs848129 rs848132 rs655107 rs595529 rs688812 rs676767 rs648997 rs11065979 rs598711 rs10774629 rs10774631 rs598710 rs7398196 rs666727 rs616668 rs7299849 rs55851737 rs2272308 rs678436 rs116…	FALSE	GTEx TWAS or TWMR (Whole_Blood)	FALSE	TRUE
AP000350.5	3301	3.47982e-210	0.000215471	1.37863e-206	0.85336	0.146424	rs5760119 rs5751775 rs5760120	FALSE	0.0018373	rs5760119 rs5751775 rs5760120	FALSE	GTEx TWAS or TWMR (Whole_Blood)	FALSE	TRUE
DDT	3051	6.91574e-87	0.000215064	2.74596e-83	0.853638	0.146147	rs5760119 rs5751775 rs5760120	FALSE	0.00183595	rs5760119 rs5751775 rs5760120	FALSE	GTEx TWAS or TWMR (Whole_Blood)	FALSE	TRUE
ADAMTS7	3028	1.72423e-37	4.47183e-38	0.788564	0.204502	0.00693461	rs7173743 rs4344704	FALSE	0.000656733	rs4243085 rs12438645 rs7173743 rs62012628 rs7177201 rs3743058 rs57708073 rs2869862 rs4344704 rs2277547 rs1814880 rs1809414 rs11072799 rs59697303 rs1809412 rs62012629 rs1825086 rs1383634 rs11637783 rs11856441 rs1383635 rs12901228 rs2219939 rs2929155 rs4438276 rs12232282 rs28580532	FALSE	GTEx TWAS or TWMR (Whole_Blood)	FALSE	FALSE
AP000350.6	3192	9.67709e-101	0.000215225	3.83903e-97	0.853535	0.14625	rs5760119 rs5751775 rs5760120	FALSE	0.00182996	rs5760119 rs5751775 rs5760120	FALSE	GTEx TWAS or TWMR (Whole_Blood)	FALSE	TRUE
ARNT	1953	2.31979e-35	1.30621e-08	1.77597e-27	1	3.46718e-10	rs1811698	FALSE	0.00050753	rs12404199 rs12402006 rs4970932 rs12725806 rs11204737 rs2089081 rs7534124 rs11204725 rs2039590 rs11204735 rs12568757 rs12758227 rs12125650 rs12126004 rs1136774 rs3754211 rs6587551 rs1081512 rs11204752 rs7412746 rs1811698 rs6587520 rs10888388 rs11204702 rs11204712 rs12130363 rs11800059 rs12403609 rs3738484 rs34002273 rs4970924	FALSE	GTEx TWAS or TWMR (Whole_Blood)	FALSE	TRUE
AS3MT	2354	5.21989e-39	1.96029e-10	2.66282e-29	1	1.38396e-07	rs7085104 rs11191424 rs11191419 rs12241517 rs7096169	FALSE	7.07664e-06	rs79780963 rs7085104 rs11191424 rs11191419 rs12241517 rs7096169 rs10786717 rs10883785 rs10786712 rs743572 rs12265066 rs7096183 rs7092690 rs3781286 rs6163 rs4919689 rs2150927 rs77787671 rs113970872 rs11191519 rs11191517 rs3740397 rs11191515 rs12221335 rs113554404 rs11191514 rs11191505 rs74444347 rs11191502 rs11191499 rs12414777 rs112390216 rs11191474 rs11191475 rs11191454 rs7475853 rs10883815 rs10…	FALSE	GTEx TWAS or TWMR (Whole_Blood)	FALSE	TRUE
BCAR1	3638	8.77529e-19	2.48371e-15	0.000352647	0.998112	0.00153539	rs8046696 rs11648176 rs10431974 rs8046697 rs12449170 rs4888420 rs3851738 rs4888418 rs12444589 rs12448947 rs12930452 rs7203157 rs71394207 rs3863446 rs11642572 rs4888391 rs10871311 rs6564260 rs2285223 rs11149827 rs2285222 rs11149824 rs4888404 rs12929908 rs4887815 rs4887823 rs4888392 rs4888416 rs2285225 rs11861810 rs12051326 rs4888411 rs12924782 rs11862582 rs11149832 rs4888409 rs12599361 rs12051136 …	FALSE	0.000276434	rs56787417 rs55993634 rs9940370 rs7202844 rs61634868 rs7202858 rs60470336 rs66881382 rs2870463 rs28595463 rs6564237 rs67478528 rs6564232 rs72802375 rs7197389 rs6564233 rs8063014 rs6564234 rs72802372 rs6564235 rs66473537 rs60879082 rs6564236 rs9936550 rs73605136 rs73605139 rs3743614 rs111869668 rs72802352 rs72802357 rs8046145 rs111852127 rs7202877 rs3826110 rs8053595 rs7197746 rs9921586 rs28439846…	FALSE	GTEx TWAS or TWMR (Whole_Blood)	FALSE	TRUE
BCKDHA	2861	4.77746e-33	8.27184e-14	5.77557e-20	1	5.05985e-10	rs3826713 rs13345590 rs1077856 rs11083618 rs3745292 rs10417997 rs8103531 rs4605279 rs62117462 rs878082 rs8105833 rs58057017 rs3745290 rs284661 rs1043413 rs2241709 rs2241708 rs284657 rs11670757 rs10586347 rs4802118 rs4674 rs3816037 rs284658 rs2288871 rs2317131 rs1967333 rs3214613 rs10422956 rs284662 rs7247332 rs11667908 rs10417311 rs10853751 rs12709849 rs3810175 rs2569400 rs7258973 rs11668924 rs28…	FALSE	7.94316e-08	rs56254331 rs13345590 rs3745292 rs1077856 rs4605279 rs8103531 rs3826713 rs73045269 rs3745290 rs12462166 rs1800469 rs2317131 rs1982072 rs62117462 rs878082 rs8105833 rs12983775 rs11083618 rs10417997 rs1800470 rs75041078 rs15052 rs7247332 rs4803457 rs4803455 rs2241709 rs2241708 rs7255918 rs284657 rs11667908 rs11670757 rs8105450 rs4802118 rs10422956 rs4803458 rs1043413 rs4803459 rs284658 rs11670143 r…	FALSE	GTEx TWAS or TWMR (Whole_Blood)	FALSE	TRUE
BROX	2857	3.89427e-32	3.36248e-30	0.0114477	0.988442	0.000110611	rs35158675 rs17163363 rs10495198 rs17465637 rs2291834 rs17011681 rs2291832 rs2133189 rs35700460 rs17163360 rs4575092 rs28709375 rs35626308 rs1133220 rs17163358 rs2133187 rs17465982	FALSE	6.94593e-05	rs35158675 rs17163363 rs2291834 rs10495198 rs17465637 rs2291832 rs17011681 rs2133189 rs28709375 rs4618978 rs35700460 rs17163360 rs17163313 rs1133220 rs4575092 rs35626308 rs17163358 rs17163345 rs2133187 rs3748626 rs17465982 rs4846384 rs1909196 rs17465940 rs2378584 rs34767248 rs4846769	FALSE	GTEx TWAS or TWMR (Whole_Blood)	FALSE	TRUE
C4orf3	4033	1.91258e-37	2.74161e-06	4.19807e-32	0.600978	0.399019	rs2127821 rs28491261 rs7659336 rs13107475 rs9994810 rs10018726 rs2389803 rs28499576 rs140816585 rs6849171 rs10014748 rs10028423 rs7677836 rs4507344 rs28753180 rs11098508 rs2389802 rs9994889 rs17006190 rs138611376 rs10016060 rs28789446 rs114019672 rs9996677 rs59394118 rs10005644 rs10440402 rs12498908 rs28668716 rs12506452 rs10027976 rs28793658 rs10015702 rs10010801 rs7688613 rs12502423 rs10016448 …	FALSE	9.62281e-06	rs201916895 rs6820115 rs202019903 rs7665125 rs2127821 rs7659336 rs13107475 rs9994810 rs10518329 rs28491261 rs10018726 rs2389803 rs28499576 rs6849171 rs2389802 rs4507344 rs140816585 rs28753180 rs17006190 rs28789446 rs12502423 rs10028423 rs10014748 rs7688613 rs12505953 rs12510138 rs10017335 rs3733523 rs9993199 rs6837828 rs6838814 rs10008459 rs28559989 rs2306455 rs11098513 rs10009450 rs7677836 rs283…	FALSE	GTEx TWAS or TWMR (Whole_Blood)	FALSE	FALSE
CAMK1D	3769	8.27784e-22	3.88778e-05	2.12831e-17	0.999584	0.000377022	rs11257655 rs10906111 rs11257657 rs4747971 rs11257658 rs7100710 rs11257659 rs10795945	FALSE	0.000325142	rs11257655 rs11593567 rs36062557 rs4747972 rs7072473 rs11594076 rs17566555 rs2001546 rs7100710 rs11257658 rs11599700 rs12098287 rs11257659 rs7090277 rs7068966 rs36042706 rs11257613 rs4511202 rs11257619 rs11257621 rs11257627 rs12773913 rs4750193 rs12783654 rs12241367 rs11257657 rs61848342 rs10906111 rs4747971 rs2399797 rs12413792 rs57062879 rs11817797 rs4469792 rs12767576 rs10795945 rs4545446 rs12…	FALSE	GTEx TWAS or TWMR (Whole_Blood)	FALSE	TRUE
CARF	1649	3.76468e-46	8.74517e-45	0.0151864	0.351506	0.633308	rs148812085 rs72936860 rs7591653 rs7603972 rs7560547 rs72934764 rs6435169 rs150788469 rs72934753 rs77268589 rs72934763 rs142603618 rs72936838 rs72936852 rs149016309 rs72934767 rs72936834 rs72936856 rs72936842 rs72936830 rs114395475 rs114899426 rs77931721 rs35212307 rs6728861 rs72932583 rs72932588 rs72934513 rs72932590 rs114123510 rs72932574 rs72932575 rs76461893 rs140750546 rs145538381 rs72934512…	FALSE	0.000151218	rs148812085 rs72936860 rs7591653 rs7603972 rs7560547 rs72934764 rs6435169 rs150788469 rs72934753 rs77268589 rs72934763 rs142603618 rs72936838 rs72936852 rs72934767 rs72936834 rs72936856 rs72936842 rs72936830 rs114395475 rs114899426 rs77931721 rs35212307 rs6728861 rs72932583 rs72932588 rs140750546 rs72934513 rs72932590 rs114123510 rs72932574 rs72932575 rs76461893 rs145538381 rs72934512 rs115654617…	FALSE	GTEx TWAS or TWMR (Whole_Blood)	FALSE	FALSE
CCDC92	3150	7.43433e-15	0.000523838	1.41205e-11	0.994948	0.00452815	rs3768	FALSE	0.000280958	rs1996698 rs3768 rs12422529 rs10773049 rs825458 rs2460761 rs825459 rs851132 rs1686755 rs2451322 rs825456 rs825463 rs1716407 rs1716394 rs825452 rs1716393 rs2451321 rs1686726 rs863750 rs902167 rs1387669 rs825453 rs825455 rs825485 rs825482 rs825484 rs825481 rs825486 rs825477 rs825473 rs825475 rs825474 rs825461 rs825476 rs825467 rs825483 rs825465 rs844085 rs12301673 rs7133378 rs4765127 rs12827974 rs1…	FALSE	GTEx TWAS or TWMR (Whole_Blood)	FALSE	TRUE
CCDC97	3172	5.75495e-14	2.1046e-14	0.695728	0.254329	0.0499433	rs8109627 rs12980839 rs56254331 rs73045269	FALSE	0.000234754	rs56254331 rs73045269 rs12462166 rs1800469 rs1982072 rs12983775 rs15052 rs2241715 rs4803458 rs4803459 rs1800470 rs4803457 rs75041078 rs2317130 rs2241712 rs11670143 rs2241714 rs11083617 rs1549933 rs9797885	FALSE	GTEx TWAS or TWMR (Whole_Blood)	FALSE	FALSE
CELSR2	2720	1.34227e-54	8.77157e-51	0.000153001	0.999845	1.7205e-06	rs12740374 rs7528419	FALSE	0.000176305	rs12740374 rs7528419 rs660240 rs602633 rs629301 rs646776	FALSE	GTEx TWAS or TWMR (Whole_Blood)	FALSE	TRUE
CENPW	1266	9.24059e-05	8.79122e-05	0.213839	0.202273	0.583707	rs35510806 rs34719908 rs35634111 rs67126256 rs4897178 rs9388487 rs2027299 rs4895807 rs9388486 rs34279746 rs9491624 rs9398803 rs6919397 rs35640641 rs2326387 rs1591805 rs9388489 rs9398804 rs10717620 rs17754780 rs35797339 rs576049 rs9401876 rs9388490 rs1361262 rs6907898 rs2045258 rs7750293 rs34588961 rs9375435 rs11307281 rs9388503 rs4473871 rs5879812 rs9398805 rs1490384 rs11154367 rs1578060 rs456532…	FALSE	0.000325052	rs4897178 rs2027299 rs4895807 rs9388486 rs9491624 rs6919397 rs9398803 rs9398804 rs2326387 rs9388489 rs17754780 rs1591805 rs9401876 rs9388490 rs576049 rs1361262 rs6907898 rs2045258 rs9375435 rs7750293 rs9388503 rs4473871 rs9398805 rs1578060 rs1490384 rs4565329 rs9321065 rs9401881 rs9385400 rs2039735 rs1538171 rs1538170 rs2184968 rs9401882 rs1101562 rs4897181 rs4897182 rs1538172 rs4316017 rs9375439…	FALSE	GTEx TWAS or TWMR (Whole_Blood)	FALSE	FALSE
CFDP1	3366	2.06887e-33	2.48785e-15	8.31407e-19	0.999775	0.000224491	rs9934007 rs3784937 rs12445188 rs7199680 rs11645691 rs889446 rs12445813 rs11149816 rs11149813 rs12449177 rs2032926	FALSE	0.000435984	rs9934007 rs3784937 rs12445188 rs7199680 rs12445813 rs11149816 rs11149813 rs889446 rs12449177 rs11645691 rs10781977 rs2032926 rs1862705 rs467223 rs8054586 rs7192155 rs2865527 rs8049611 rs2059257 rs8055609 rs247437 rs4888394 rs468079 rs8046184 rs8051785 rs4888393 rs9989421 rs4888395 rs3851735 rs766522 rs7202284 rs8048677 rs1074961 rs4993971 rs247431 rs8046949 rs1017239 rs247425 rs6564256 rs1244690…	FALSE	GTEx TWAS or TWMR (Whole_Blood)	FALSE	TRUE
COG5	2384	8.16824e-77	3.19089e-05	1.00533e-72	0.391512	0.608456	rs1858888 rs4730237 rs2712224 rs2237671 rs4727678 rs4727679 rs11535285 rs10264412 rs34325395 rs17154091 rs2712195 rs2712196 rs2520250 rs62483725	FALSE	0.00173919	rs1858888 rs4730237 rs2712224 rs2237671 rs4727678 rs4727679 rs10264412 rs11535285 rs34325395 rs2712195 rs2712196 rs17154091 rs2520250 rs62483725 rs2520256 rs2237678 rs2237668	FALSE	GTEx TWAS or TWMR (Whole_Blood)	FALSE	FALSE
CORO6	1664	5.7407e-07	2.31194e-06	0.0743114	0.298018	0.627668	rs11080107 rs13723 rs7220401 rs3809789 rs3809790 rs871014 rs8075441	FALSE	0.00132132	rs11080107 rs13723 rs7220401 rs3809789 rs871014 rs3809790 rs8075441 rs9911167 rs4794859 rs3760456 rs3826461 rs55797987 rs28497167 rs3110491 rs3098948 rs55644350 rs62068577 rs11080105 rs3098947 rs894606 rs1808923 rs2278217 rs62068576 rs3110495 rs3098949 rs2303623 rs2292973 rs58606097 rs3115099 rs8077464 rs7501472 rs3110493 rs3102558 rs3102559 rs1986555 rs3102556 rs62068583 rs3115089 rs2628170 rs23…	FALSE	GTEx TWAS or TWMR (Whole_Blood)	FALSE	FALSE
CTC-510F12.2	2763	5.12783e-54	3.62684e-38	1.41386e-16	1	1.24774e-18	rs55997232 rs55791371 rs148898583 rs56289821 rs138294113 rs73015024 rs56125973 rs144826254 rs6511720 rs112032422 rs112898275 rs113722226 rs142130958	FALSE	4.03798e-05	rs12460558 rs74179970 rs74179971 rs145836988 rs12978807 rs74180172 rs35824347 rs12972345 rs147762096 rs12971719 rs34305812 rs17678527 rs12984774 rs12985316 rs12461546 rs12974711 rs74180173 rs12983605 rs34797640 rs12980879 rs12461028 rs17616620 rs35545871 rs111831594 rs75299466 rs36104620 rs12979384 rs34307310 rs12459892 rs12982466 rs77377417 rs74179973 rs74179972 rs34333186 rs144081203 rs1569372 …	FALSE	GTEx TWAS or TWMR (Whole_Blood)	FALSE	TRUE
CTSK	2019	1.044e-58	1.1543e-08	7.99258e-51	0.883469	0.116531	rs12725806 rs11204737 rs2089081 rs11204735 rs2039590 rs12758227 rs11204725 rs7534124 rs12568757 rs12125650	FALSE	0.000994443	rs11204735 rs12725806 rs11204737 rs2089081 rs12758227 rs2039590 rs12568757 rs7534124 rs11204725 rs12125650 rs1136774	FALSE	GTEx TWAS or TWMR (Whole_Blood)	FALSE	TRUE
DAG1	1369	8.32213e-07	5.86019e-06	0.110934	0.780949	0.10811	rs9821311 rs9814873 rs35261698 rs10640 rs6779524 rs13087851 rs11706370 rs17080528 rs1801143 rs6809216 rs9878943 rs1987628 rs11719996 rs67485053 rs34196454 rs34588335 rs111903592 rs9858418 rs4563439 rs3811699 rs35169793 rs7622302 rs1800668 rs1050450 rs6766131 rs6793308 rs7633271 rs9818590 rs11716974 rs4625 rs11715915 rs6997 rs9827021 rs11922013 rs6446264 rs6766581 rs34363169 rs6797664 rs6446272 rs…	FALSE	0.000104263	rs4563439 rs7373849 rs2878298 rs7621003 rs17595772 rs4855843 rs4855873 rs4459909 rs7643586 rs4855877 rs1464566 rs55957735 rs3924463 rs17650792 rs11130196 rs11130192 rs6797765 rs6784820 rs34759087 rs62259939 rs1464567 rs2117939 rs62261185 rs7371895 rs12489092 rs4855864 rs3870337 rs6446274 rs6773518 rs12488065 rs3870338 rs7645445 rs1568662 rs885592 rs4855861 rs4855859 rs11130202 rs7637999 rs7643845…	FALSE	GTEx TWAS or TWMR (Whole_Blood)	FALSE	TRUE
DAGLB	3910	3.67725e-152	5.72531e-05	3.56675e-148	0.554436	0.445507	rs13235365	FALSE	0.00499821	rs7807755 rs4724806 rs3828944 rs113080138 rs12537894 rs13235365 rs12538142 rs35588250 rs11760556 rs11767078 rs11760562 rs3729790 rs35444732 rs9374 rs2347339 rs12537483 rs34414425 rs4724802 rs3750038 rs12535659	FALSE	GTEx TWAS or TWMR (Whole_Blood)	FALSE	FALSE
DHX36	2927	1.07964e-09	4.29807e-09	0.125937	0.500613	0.37345	rs357506 rs2596629 rs357494 rs2689330 rs437396 rs365119 rs449361 rs407060 rs789294 rs355752 rs450115 rs454837 rs453699 rs355778 rs355770 rs355749 rs355747 rs357482 rs187357 rs355773 rs357504 rs357488 rs701145 rs355768 rs355767 rs355760 rs355780 rs355753 rs398512 rs242118 rs701144 rs242577 rs701147 rs442480 rs242117 rs2596630 rs355774 rs357499 rs355765 rs189588 rs701143 rs355784 rs1657621 rs701138…	FALSE	6.61233e-05	rs355752 rs789294 rs355749 rs187357 rs355778 rs355770 rs357504 rs355747 rs355773 rs701145 rs355768 rs357506 rs2596629 rs355767 rs355760 rs355753 rs355780 rs242118 rs701144 rs357494 rs701147 rs442480 rs242117 rs2596630 rs2689330 rs189588 rs355774 rs701143 rs355784 rs355765 rs701138 rs165275 rs701135 rs789379 rs701141 rs355785 rs437396 rs813141 rs365119 rs355769 rs701133 rs355757 rs449361 rs789380 …	FALSE	GTEx TWAS or TWMR (Whole_Blood)	FALSE	FALSE
EIF6	2219	6.18949e-30	3.68791e-05	1.56486e-25	0.932261	0.0677016	rs3752316 rs111916968	FALSE	0.00199781	rs3752316 rs6058220 rs111916968 rs2275274 rs17406518 rs11699306	FALSE	GTEx TWAS or TWMR (Whole_Blood)	FALSE	TRUE
FAM177B	2859	2.25667e-45	3.4018e-30	6.63375e-16	1	6.01393e-11	rs17163363 rs17011681 rs17163360 rs10495198 rs4575092 rs17465637 rs2291834 rs2133189 rs35700460 rs2291832 rs35158675 rs17163358 rs28709375 rs35626308 rs1133220 rs17465982	FALSE	0.000112336	rs4618978 rs1909196 rs17163363 rs17011681 rs2291834 rs17163360 rs10495198 rs35158675 rs17465637 rs4575092 rs2133189 rs35700460 rs2291832 rs17163358 rs28709375 rs35626308 rs1133220 rs17163313 rs2133187 rs17465982 rs17163345 rs3748626 rs4846384 rs17465940 rs2378584 rs34767248 rs4846769 rs12138316 rs4846770 rs17163301 rs61825253	FALSE	GTEx TWAS or TWMR (Whole_Blood)	FALSE	TRUE
FDX1	2731	2.79769e-06	0.0134858	0.000202192	0.974614	0.0116953	rs10488763 rs1443120 rs201514225 rs7128618 rs11537141 rs139615895 rs73562011 rs80185550 rs75953465 rs73559998 rs11530530 rs11532011 rs11537139 rs11530531 rs3759019 rs11213380 rs78039311 rs12221736 rs73562014 rs12575797 rs111470520 rs7934248 rs11213386 rs12225049 rs7106274 rs141079249 rs112671974 rs59355054 rs1573558	FALSE	0.00249883	rs10488763 rs1443120 rs7128618 rs11537141 rs139615895 rs73562011 rs80185550 rs75953465 rs73559998 rs11530530 rs11532011 rs11537139 rs11530531 rs3759019 rs11213380 rs78039311 rs12221736 rs73562014 rs12575797 rs111470520 rs7934248 rs11213386 rs12225049 rs7106274 rs59355054 rs112671974 rs1573558 rs2852998 rs2585792 rs2724417 rs10891098 rs1838058 rs2051465 rs2846734 rs2724424 rs140671971 rs150933930 …	FALSE	GTEx TWAS or TWMR (Whole_Blood)	FALSE	TRUE
FLT1	2798	1.52565e-08	1.06461e-07	0.120733	0.842408	0.0368595	rs17086617 rs2296284 rs9508026 rs9319429 rs9508027 rs9513107 rs9513105 rs9508025 rs9513097 rs8002951 rs1555641 rs9513106 rs9508029 rs9513095 rs9319428 rs7983774 rs7992068 rs2296285 rs7330091 rs9513116 rs1924981 rs9513110 rs9508036 rs79926887 rs142496561 rs3751398 rs663137	FALSE	0.00044228	rs79926887 rs142496561 rs3751398 rs77902220 rs663137 rs685983 rs666332 rs677538 rs17552180 rs687741 rs677600 rs673603 rs685598 rs111736570 rs17086617 rs675923 rs588907 rs73455458 rs73455454 rs73455452 rs2256449 rs674547 rs589809 rs677186 rs11839312 rs78469550 rs641167 rs79034368 rs17086701 rs1160997 rs677228 rs78845408 rs75249425 rs665429 rs2296284 rs4771248 rs116892862 rs7328306 rs77176061 rs732…	FALSE	GTEx TWAS or TWMR (Whole_Blood)	FALSE	TRUE
GALNT4	2121	2.80759e-16	2.15633e-12	0.000130168	0.999735	0.000134393	rs2681472 rs11105313 rs11105354 rs12579302 rs4842675 rs11105364 rs17249754 rs111478946 rs73437358 rs11105368 rs11105378 rs2681492 rs11105376 rs12230074 rs11105375 rs6538195 rs11105353 rs11105352 rs4842664 rs11105325 rs12369195 rs3741898 rs4842662 rs3741899 rs10858906 rs10858909 rs3825330 rs10858903 rs11105312 rs10777184 rs11105318 rs10858902 rs10858896 rs4842661 rs11105319 rs12369685 rs10858894 r…	FALSE	0.000132149	rs12369195 rs3741898 rs11105325 rs4842662 rs11105312 rs3741899 rs10858909 rs3825330 rs10777184 rs10858903 rs10858906 rs10858896 rs11105318 rs10858902 rs12369685 rs11105319 rs1054807 rs4842661 rs10858894 rs11105309 rs10858899 rs11105314 rs11105310 rs10858890 rs10858872 rs4842488 rs11105316 rs10858865 rs11105302 rs10858871 rs10858877 rs10858852 rs10858878 rs11513812 rs6538190 rs3803128 rs10858867 r…	FALSE	GTEx TWAS or TWMR (Whole_Blood)	FALSE	TRUE
GIT1	1681	1.01249e-20	7.71472e-06	1.31063e-15	0.998633	0.00135876	rs55644350 rs3826461 rs894606 rs2278217 rs11080105 rs28497167 rs62068577	FALSE	0.00090579	rs3826461 rs55644350 rs894606 rs2278217 rs11080105 rs28497167 rs62068577 rs62068576 rs72624990 rs7220401 rs11080107 rs3809789 rs2292973 rs2303623 rs3809790 rs13723 rs4794859 rs3098944 rs871014 rs9911167 rs8075441 rs3760456 rs3110491 rs3098948 rs9646436 rs9646438 rs35184780 rs9646437 rs3098947 rs56216220 rs59420007 rs7501472 rs1808923 rs2628170 rs1986555 rs62068583 rs2617881 rs7210991 rs55797987 r…	FALSE	GTEx TWAS or TWMR (Whole_Blood)	FALSE	TRUE
GNGT2	2490	2.93036e-11	2.51693e-10	0.0741208	0.636056	0.289823	rs4444384 rs12185242 rs12943264 rs7213090 rs28618326 rs28483960 rs2960171 rs4514717 rs2960170 rs9895986 rs17709919 rs9909827 rs7225787 rs12951873 rs12948660 rs2240301 rs112502960 rs2960169 rs2960164 rs62076439 rs9889262 rs12940887 rs34666276 rs34255993 rs2906093 rs747039 rs8081878 rs67726002 rs12937634 rs4794036	FALSE	0.000163234	rs4444384 rs112502960 rs62076439 rs9889262 rs12185242 rs12943264 rs7213090 rs12940887 rs28618326 rs28483960 rs2960171 rs4514717 rs9895986 rs34666276 rs2960170 rs17709919 rs9909827 rs7225787 rs12951873 rs12948660 rs2240301 rs2960169 rs2960164 rs16948048 rs2906093 rs12937634 rs34255993 rs35587648 rs747039 rs35073649 rs6504608 rs8067459 rs8081878 rs1962412 rs4794036 rs12937404 rs4643373 rs7207729 rs…	FALSE	GTEx TWAS or TWMR (Whole_Blood)	FALSE	FALSE
GOLPH3L	2083	9.73838e-16	1.306e-08	7.45543e-08	0.999835	0.000164852	rs1546376 rs6656535 rs6677420 rs6681742 rs11204750 rs7528773 rs3843843 rs7521719 rs2272214 rs2124952 rs8444 rs72704685 rs34985895 rs12090215 rs4970929 rs12409208 rs7556661 rs12410394 rs12096831 rs11581757 rs2867296 rs4970930 rs59024312 rs10888397 rs4970982 rs11204742 rs897815 rs12097963 rs11204739 rs12067685 rs4970928 rs11583707 rs4970988 rs111609078 rs3768005 rs112718432 rs72704603 rs6672754 rs1…	FALSE	2.94103e-05	rs6693567 rs4970935 rs1546376 rs6656535 rs6677420 rs6681742 rs11204750 rs7528773 rs3843843 rs7521719 rs11585169 rs2272214 rs8444 rs72704685 rs2124952 rs12090215 rs34985895 rs7556661 rs12409208 rs4970929 rs12410394 rs11581757 rs2867296 rs12096831 rs4970930 rs10305667 rs7364686 rs59024312 rs10888397 rs11204742 rs12067685 rs4970982 rs897815 rs12097963 rs11583707 rs4970988 rs11204739 rs4970928 rs1157…	FALSE	GTEx TWAS or TWMR (Whole_Blood)	FALSE	TRUE
HORMAD1	2084	4.13216e-10	1.25699e-08	0.0316347	0.962305	0.00606067	rs6587520 rs10888388 rs12403609 rs11204702 rs4970924 rs11204695 rs11204712 rs7520022 rs12130363 rs11800059 rs11585169 rs11204693 rs6694531 rs4970926 rs11204680 rs71090108 rs11204679 rs4970923 rs12125672 rs12746899 rs6698495 rs2048558 rs11204677 rs6669122 rs3754209 rs4970918 rs61820165 rs11204675 rs1053732 rs3738484 rs9803935 rs3738485 rs6697620 rs1971378 rs10888385 rs12139563 rs10888384 rs1120467…	FALSE	5.94692e-05	rs11576320 rs6693567 rs4970935 rs11585169 rs7364686 rs6587520 rs10888388 rs12403609 rs11204702 rs4970924 rs11204712 rs11204695 rs10305667 rs7520022 rs12130363 rs11800059 rs12143614 rs1546376 rs6656535 rs12125672 rs11204693 rs6681742 rs11204680 rs11204750 rs3738484 rs9803935 rs4451553 rs4970918 rs11204679 rs2272214 rs6698495 rs61820165 rs2048558 rs34985895 rs11204677 rs8444 rs12746899 rs3738485 rs…	FALSE	GTEx TWAS or TWMR (Whole_Blood)	FALSE	TRUE
HP	2492	1.26453e-18	0.00196838	4.08935e-16	0.635829	0.362203	rs8062041 rs2854956 rs6499560 rs12325142 rs2074626 rs2074627 rs7197869 rs7197453 rs2072142 rs1050362 rs6499559 rs12448315 rs5472 rs9941087 rs12708928	FALSE	0.000814707	rs6499560 rs2854956 rs12325142 rs2074626 rs8062041 rs11642993 rs2074627 rs7197869 rs7197453 rs2278027 rs2072142 rs1050362 rs12448315 rs6499559 rs7201491 rs7185407 rs7185215 rs1035560 rs1035559 rs9941087 rs12708928 rs2240243 rs3213420 rs11864453 rs11648003 rs7192730 rs7190995 rs9926156 rs2241412 rs6416742 rs12445586	FALSE	GTEx TWAS or TWMR (Whole_Blood)	FALSE	FALSE
ICA1L	1649	8.60119e-45	1.13454e-44	0.346965	0.45727	0.195766	rs148812085 rs72936860 rs7591653 rs7603972 rs7560547 rs72934764 rs6435169 rs150788469 rs72934753 rs77268589 rs72934763 rs142603618 rs72936838 rs72936852 rs149016309 rs72934767 rs72936834 rs72936856 rs72936842 rs72936830 rs114395475 rs114899426 rs77931721 rs35212307 rs6728861 rs72932583 rs140750546 rs72932588 rs140168762 rs72934513 rs72932590 rs114123510 rs72932574 rs72932575 rs76461893 rs14553838…	FALSE	6.96617e-05	rs148812085 rs72936860 rs7591653 rs7603972 rs7560547 rs72934764 rs6435169 rs150788469 rs72934753 rs77268589 rs72934763 rs142603618 rs72936838 rs72936852 rs72934767 rs72936834 rs72936856 rs72936842 rs72936830 rs114395475 rs114899426 rs77931721 rs35212307 rs140750546 rs6728861 rs72932583 rs72934505 rs72932588 rs140168762 rs72934513 rs72932590 rs114123510 rs72932574 rs72932575 rs76461893 rs145538381…	FALSE	GTEx TWAS or TWMR (Whole_Blood)	FALSE	FALSE
IL20RB	2380	5.37544e-12	4.27218e-09	0.00125373	0.99641	0.00233649	rs80201571 rs71630059 rs6414337 rs62410363 rs16844241 rs62410438 rs1965107 rs13077864 rs2043365 rs4678271 rs12629000 rs2176270 rs4678275 rs2343681 rs9845460 rs7610507	FALSE	7.02519e-05	rs80201571 rs71630059 rs62410363 rs6414337 rs16844241 rs711976 rs62410438 rs1965107 rs2043365 rs13077864 rs4678271 rs12629000 rs2343681 rs6439640 rs2176270 rs699165 rs4678275 rs12637102 rs9845460 rs7631541 rs4678447 rs1406539 rs13063893 rs12630999 rs6439646 rs13065626 rs4452981 rs4452980 rs34281413 rs34498968 rs833752 rs9854084 rs13069695 rs9682783 rs35849216 rs34613715 rs1070232 rs34738913 rs117…	FALSE	GTEx TWAS or TWMR (Whole_Blood)	FALSE	TRUE
INPP5B	2760	1.11348e-94	6.87481e-06	1.61795e-89	0.998946	0.00104674	rs36084352 rs12752271	FALSE	0.00166119	rs3748682 rs36084352 rs12752271	FALSE	GTEx TWAS or TWMR (Whole_Blood)	FALSE	TRUE
KANK2	2764	1.09842e-54	3.62684e-38	3.02858e-17	1	3.33784e-19	rs55997232 rs55791371 rs148898583 rs56289821 rs138294113 rs73015024 rs56125973 rs144826254 rs112032422 rs6511720 rs112898275 rs113722226 rs142130958	FALSE	5.47405e-05	rs147762096 rs12971719 rs12978807 rs145836988 rs12972345 rs74180172 rs34305812 rs17678527 rs12984774 rs12985316 rs12461546 rs12974711 rs12979384 rs12983605 rs34797640 rs12980879 rs17616620 rs36104620 rs74180173 rs12461028 rs35545871 rs75299466 rs34307310 rs12459892 rs111831594 rs12982466 rs77377417 rs1569372 rs144081203 rs74179973 rs74179972 rs55997232 rs12710260 rs35312489 rs1003723 rs55791371 r…	FALSE	GTEx TWAS or TWMR (Whole_Blood)	FALSE	TRUE
KCNK7	1953	1.61339e-06	1.81811e-05	0.058908	0.663273	0.277799	rs2306363 rs66864335 rs12801636 rs4930295	FALSE	0.00172382	rs2306363 rs66864335 rs12801636 rs4930295 rs12419237 rs11606601 rs11227229 rs3741380 rs7941126 rs948578 rs4930299 rs12790427 rs2276133 rs1078457 rs12421691 rs12419110 rs35927673 rs36028748 rs1962691 rs749112 rs7101916 rs4930158 rs6591182 rs3814707 rs56115979 rs7122098 rs36113281 rs12794436 rs7951057 rs9787873 rs7122081 rs35092037 rs12418630 rs76397528 rs12417989 rs7119750 rs7107503 rs12418683 rs3…	FALSE	GTEx TWAS or TWMR (Whole_Blood)	FALSE	FALSE
LPL	4020	6.21958e-29	3.09368e-11	2.01016e-18	0.999875	0.000124768	rs79445051 rs80026582 rs115849089	FALSE	0.000249798	rs79445051 rs115849089 rs78299715 rs9644568 rs76722925 rs4128744 rs66778572 rs6993414 rs74983646 rs10106652 rs10104610 rs28675909 rs6999158 rs66462329 rs11991231 rs15285 rs142117848 rs77219697 rs17091891 rs79198716 rs74615535 rs76737188 rs7007609 rs7016880 rs112994260 rs12678604 rs7007797 rs75675187 rs7004149 rs263 rs11989309 rs6983430 rs10096633 rs75082673 rs78300069 rs7004158 rs13702 rs74511360…	FALSE	GTEx TWAS or TWMR (Whole_Blood)	FALSE	TRUE
MAP3K11	1963	6.16602e-42	2.72558e-05	2.25134e-37	0.995156	0.00481693	rs11227241 rs2004649 rs1151490	FALSE	0.00298454	rs11227241 rs2004649 rs1144789 rs746429 rs11568300 rs10896028 rs2306362 rs61744384 rs10791822 rs7947604	FALSE	GTEx TWAS or TWMR (Whole_Blood)	FALSE	TRUE
MAPKAPK5	1158	7.96604e-23	2.57212e-22	0.235757	0.761222	0.00302041	rs10774625 rs4766578 rs35350651 rs7137828 rs597808 rs653178	FALSE	0.000233407	rs10774625 rs4766578 rs7137828 rs597808 rs3184504 rs653178 rs10774624 rs2272308 rs7310615 rs7970181 rs74531234 rs6489830 rs7965087 rs73421065 rs7970397 rs7309841 rs57168159 rs7973898 rs3519 rs60690688 rs6489837 rs12422864 rs7959011 rs7310545 rs12427185 rs12424641 rs6489824 rs58047810 rs7295294 rs6489836 rs77422707 rs58368428 rs7958596 rs57502306 rs1859246 rs12302278 rs57196059 rs11066260 rs605054…	FALSE	GTEx TWAS or TWMR (Whole_Blood)	FALSE	TRUE
MAPKAPK5-AS1	1157	1.96216e-28	3.37891e-22	5.80708e-07	0.999999	1.4e-08	rs10774625 rs4766578 rs35350651 rs7137828 rs597808 rs3184504	FALSE	4.272e-05	rs10774625 rs4766578 rs7137828 rs3519 rs597808 rs12427185 rs3184504 rs653178 rs2272308 rs10774624 rs12579851 rs74187049 rs77522654 rs7310545 rs16941909 rs12423268 rs7970181 rs6489824 rs74531234 rs7295294 rs641084 rs6489830 rs58368428 rs7965087 rs12424641 rs73421065 rs12423572 rs57168159 rs7973898 rs7970397 rs7309841 rs6489837 rs11066117 rs3741993 rs57439171 rs11066118 rs12422864 rs58249241 rs7959…	FALSE	GTEx TWAS or TWMR (Whole_Blood)	FALSE	TRUE
2023-03-02	3413	6.79205e-43	6.73018e-15	1.00919e-28	1	7.02032e-13	rs17160489 rs12975669 rs34244685 rs11259979 rs17159303 rs34445564 rs17159302 rs3794997 rs17160520 rs74180130	FALSE	0.00833381	rs17160489 rs12975669 rs34244685 rs11259979 rs74180130 rs17159303 rs17160520 rs34445564 rs17159302 rs3794997 rs3764570 rs35562870	FALSE	GTEx TWAS or TWMR (Whole_Blood)	FALSE	TRUE
MAT2A	3258	1.25524e-33	6.05187e-25	2.07414e-09	0.999999	1.12008e-06	rs6743030 rs10179195 rs10176176 rs10175792 rs3755014 rs3755015 rs1078004 rs6731005 rs1446668 rs6738645 rs7605975 rs6547621 rs12473819 rs6714157	FALSE	0.000180812	rs10176176 rs28404046 rs6743030 rs10179195 rs1561198 rs10175792 rs1078004 rs7605975 rs3755014 rs3755015 rs6738645 rs6547621 rs6731005 rs1446668 rs111680529 rs12473819 rs7579665 rs11891260 rs55971080 rs7568458 rs72844420 rs72844419 rs6714157 rs2044475 rs2028900 rs6705971 rs7591175 rs2166529 rs6729475 rs56819945 rs115669754 rs7593195 rs112147438 rs11890182 rs72844410 rs56015515 rs142825030 rs699664…	FALSE	GTEx TWAS or TWMR (Whole_Blood)	FALSE	TRUE
MCL1	2056	5.22914e-19	1.30585e-08	4.00328e-11	0.999718	0.000282213	rs4970966 rs11204701 rs12131809 rs11204682 rs6665912	FALSE	0.000489851	rs4970966 rs11204751 rs11204701 rs12131809 rs6665912 rs12410006 rs11204682 rs11204744 rs10888399 rs10847 rs34372981 rs2292166 rs11204724 rs6693567 rs4970935 rs6678834 rs7364686 rs11585169 rs61817641 rs6587520 rs10888388 rs11204702 rs12143614 rs12403609 rs11204712 rs4970924 rs12130363 rs11204695 rs11800059 rs7520022 rs12125672 rs11204680 rs9803935 rs3738484 rs4970996 rs6698495 rs4970918 rs11204679…	FALSE	GTEx TWAS or TWMR (Whole_Blood)	FALSE	TRUE
MIF	3394	6.19652e-96	0.000215508	2.45444e-92	0.853335	0.146449	rs5760119 rs5751775 rs5760120	FALSE	0.00183679	rs5760119 rs5751775 rs5760120	FALSE	GTEx TWAS or TWMR (Whole_Blood)	FALSE	TRUE
MIF-AS1	3349	6.03029e-160	0.000215472	2.38907e-156	0.85336	0.146425	rs5760119 rs5751775 rs5760120	FALSE	0.00183733	rs5760119 rs5751775 rs5760120	FALSE	GTEx TWAS or TWMR (Whole_Blood)	FALSE	TRUE
MLH3	2349	4.08193e-09	3.09182e-07	0.00412254	0.310888	0.684989	rs10131894 rs175040 rs175036 rs175016 rs91144 rs175047 rs175037 rs175015 rs175057 rs8013780 rs12588981 rs12882664 rs12882111 rs6574205 rs4556 rs175045 rs175071 rs175039 rs175499 rs175074 rs735452 rs175048 rs175034 rs175072 rs175080 rs175007 rs175438 rs2080201 rs7156476 rs175510 rs108621 rs175042 rs175059 rs12894419 rs175484 rs175065 rs175055 rs175490 rs175012 rs175424 rs11629079 rs13712 rs1955474…	FALSE	0.000540358	rs10131894 rs175040 rs175036 rs175016 rs91144 rs175047 rs175037 rs175015 rs175057 rs8013780 rs12588981 rs12882664 rs12882111 rs6574205 rs175071 rs175045 rs175074 rs175048 rs175039 rs175072 rs4556 rs175034 rs175499 rs7156476 rs175080 rs735452 rs2080201 rs108621 rs175042 rs175059 rs175065 rs175055 rs175012 rs175510 rs175484 rs175438 rs175490 rs175049 rs175064 rs175044 rs175424 rs12894419 rs175077 r…	FALSE	GTEx TWAS or TWMR (Whole_Blood)	FALSE	FALSE
MON1A	1447	1.14067e-09	1.73576e-05	6.57027e-05	0.9998	0.000117329	rs2352974 rs2247036 rs2271961 rs2271960 rs1128535 rs695238 rs13085679 rs7648987 rs7645061 rs2246832 rs10865958 rs11130221 rs34451146 rs7634886 rs6446295 rs2234391 rs6809431 rs9859153 rs13063621 rs60205400 rs6766836 rs7431106 rs57648519 rs9882639 rs6775384 rs9865480 rs9871654 rs9814765 rs71324996 rs12490656 rs12496226 rs13316065 rs3749240 rs9819511 rs7634902 rs1049256 rs3749241 rs62260717 rs111302…	FALSE	3.48946e-05	rs2352974 rs7642934 rs2856234 rs2247036 rs7613875 rs2681778 rs6765484 rs4688686 rs2240329 rs9861216 rs9814664 rs73077157 rs11713562 rs3733133 rs2271961 rs2353586 rs2624825 rs6446193 rs6446190 rs11130229 rs2245365 rs9866695 rs9311446 rs4688755 rs7650214 rs7609971 rs2071206 rs66851636 rs11925192 rs2271960 rs9881008 rs2013208 rs7621352 rs2353587 rs4688756 rs2526751 rs1128535 rs695238 rs6771546 rs644…	FALSE	GTEx TWAS or TWMR (Whole_Blood)	FALSE	TRUE
MORF4L1	3029	8.21309e-38	1.35887e-37	0.375619	0.621462	0.00291915	rs7173743 rs4344704	FALSE	0.000225148	rs7173743 rs4243085 rs4344704 rs12438645 rs11637783 rs1814880 rs1809414 rs7177201 rs11072799 rs1825086 rs1383634 rs1383635 rs12901228 rs4438276 rs3743058 rs57708073 rs1809412 rs12232282 rs2219939 rs11856441 rs28580532 rs2869862 rs28694044 rs2277547 rs12903542 rs12903249 rs4132786 rs4439728 rs4420501 rs11072812 rs5029904 rs62012628 rs11632020 rs59697303	FALSE	GTEx TWAS or TWMR (Whole_Blood)	FALSE	FALSE
MRPS6	2302	4.22256e-42	8.79313e-40	0.00467144	0.972744	0.0225848	rs28451064	FALSE	0.00195233	rs28451064 rs9305545 rs9976596 rs9980618 rs9977093 rs9977419 rs60687229 rs762158 rs9982601	FALSE	GTEx TWAS or TWMR (Whole_Blood)	FALSE	TRUE
MTAP	3004	1.54897e-272	9.64481e-271	0.0158026	0.98396	0.000237096	rs2891168 rs4977574	FALSE	0.000157102	rs2891168 rs10757277 rs4977574 rs10757278 rs10757279	FALSE	GTEx TWAS or TWMR (Whole_Blood)	FALSE	TRUE
MYO9B	3259	0.000157977	0.00589363	0.00853203	0.316966	0.668451	rs56937714 rs1060367 rs3745348 rs55957788 rs10427132 rs10401600 rs7246865 rs10412482 rs10421727 rs8101673 rs11666569	FALSE	0.00111291	rs56937714 rs1060367 rs3745348 rs55957788 rs10427132 rs10401600 rs7246865 rs10412482 rs10421727 rs8101673 rs8106184 rs12461129 rs11666569 rs59243439 rs11669463 rs16981598 rs6512159 rs10424674 rs10408887 rs7252102 rs1379281 rs12461874 rs12459625 rs10423719 rs13346655 rs113073049 rs10469470 rs76678407 rs7249698 rs11086052 rs2278997 rs10401771 rs17454516 rs77491415 rs78090584	FALSE	GTEx TWAS or TWMR (Whole_Blood)	FALSE	FALSE
NAA25	1257	7.34892e-17	4.33963e-16	0.144576	0.853736	0.00168812	rs11065979 rs11066188	FALSE	0.00029955	rs11065979 rs11066188 rs2272308 rs74531234 rs7970181 rs7310545 rs6489830 rs7965087 rs6489824 rs73421065 rs7295294 rs57168159 rs7973898 rs7970397 rs7309841 rs6489837 rs12422864 rs58368428 rs7959011 rs12424641 rs11066117 rs57439171 rs11066118 rs11065991 rs7134638 rs11066119 rs7312472 rs58047810 rs7296841 rs10849992 rs7316650 rs7313773 rs7132863 rs11066127 rs12423960 rs12426505 rs6489836 rs7952986 r…	FALSE	GTEx TWAS or TWMR (Whole_Blood)	FALSE	TRUE
NDUFA6	2610	5.34007e-49	0.738934	1.86796e-49	0.258474	0.002592	rs117518412 rs117529804 rs4822099 rs1989202	FALSE	0.000209626	rs117518412 rs139043947 rs117529804 rs4822099 rs1989202	FALSE	GTEx TWAS or TWMR (Whole_Blood)	FALSE	FALSE
NEK9	2380	1.02455e-11	8.32732e-07	1.03474e-05	0.840698	0.159291	rs11622696 rs175016 rs175040 rs175036 rs91144 rs3742771 rs175047 rs12882664 rs1047418 rs175015 rs12889472 rs175037 rs1043674 rs2024653 rs12589376 rs4903284 rs876402 rs12435391 rs12589815 rs12897094 rs1071989 rs12890371 rs4903289 rs12433849 rs4903288 rs910316 rs9805979 rs12889309 rs7147118 rs2268617 rs4903281 rs4899546 rs10131894 rs175057 rs7156328 rs10146482 rs4903275 rs10142626 rs3742773 rs10142…	FALSE	0.000103508	rs175016 rs11622696 rs10131894 rs175040 rs175036 rs91144 rs175047 rs12882664 rs3742771 rs175037 rs175015 rs1047418 rs12889472 rs2024653 rs1043674 rs4903284 rs12589376 rs876402 rs12897094 rs12589815 rs1071989 rs12435391 rs12890371 rs12433849 rs175057 rs4903289 rs4903288 rs910316 rs12889309 rs9805979 rs7147118 rs4899546 rs10146482 rs2268617 rs10142626 rs10142865 rs4903281 rs4903275 rs28626045 rs490…	FALSE	GTEx TWAS or TWMR (Whole_Blood)	FALSE	TRUE
NME7	3947	2.70233e-14	1.48724e-06	1.59271e-08	0.876306	0.123693	rs10919095 rs1080266 rs12085114 rs7547686 rs34599560 rs3766077 rs12065226 rs61808872 rs11810319 rs10800418 rs12066375 rs12080100 rs4656661 rs12140995 rs61808871 rs10800413 rs4656668 rs10919099 rs10919101 rs4656665 rs10919134 rs6427180 rs929132 rs10919133 rs10800429 rs1140523 rs6688038 rs7413522 rs10919135 rs10800434 rs10800431 rs1517750 rs1517749 rs3753297 rs4534447 rs2090514 rs10737545 rs6688139…	FALSE	0.000111909	rs10919095 rs1080266 rs10919134 rs929132 rs10919133 rs10800429 rs1140523 rs7413522 rs10919135 rs10800434 rs10800431 rs1517749 rs1517750 rs4534447 rs2090514 rs10737545 rs12085114 rs10919130 rs61806987 rs1011638 rs1856302 rs7547686 rs9887925 rs3766077 rs61808872 rs34599560 rs11810319 rs12080100 rs12065226 rs4656661 rs12140995 rs61808871 rs10800413 rs4656668 rs10919099 rs12066375 rs10919101 rs642718…	FALSE	GTEx TWAS or TWMR (Whole_Blood)	FALSE	TRUE
PDCD11	2398	3.19287e-11	1.69292e-10	0.158289	0.839277	0.0024334	rs77787671 rs113970872 rs11191519 rs11191517 rs11191515 rs12221335 rs11191514 rs113554404 rs11191505 rs74444347 rs11191502 rs11191499 rs12219304 rs112390216 rs12414777 rs77420391 rs12220375 rs79780963 rs11191522 rs11191474 rs11191475 rs11191531 rs11191454 rs7475853 rs11191521 rs10883815 rs11191587 rs11191593 rs10883806 rs79237883 rs112913898 rs12219027 rs11191484 rs10883835 rs11191479 rs77602510 …	FALSE	7.37559e-05	rs79780963 rs2067831 rs35041090 rs17573075 rs4918065 rs2902638 rs4918069 rs1980653 rs4918068 rs12414777 rs34887477 rs61277100 rs34300861 rs4918067 rs2067832 rs58543155 rs35223321 rs77787671 rs9325507 rs113970872 rs11191519 rs11191515 rs10883942 rs11191517 rs11191849 rs3814220 rs10883943 rs10883940 rs11191843 rs11191847 rs11191848 rs2273698 rs12221335 rs11191846 rs11191514 rs10883941 rs113554404 r…	FALSE	GTEx TWAS or TWMR (Whole_Blood)	FALSE	TRUE
PLPP3	3516	4.45949e-40	1.03475e-32	4.30955e-08	0.999963	3.65661e-05	rs56170783 rs17114046 rs9970807 rs72664332 rs72664335 rs72664355 rs56348932 rs2404715 rs56186267 rs72664354 rs72664341 rs55869368	FALSE	0.00103723	rs56170783 rs17114046 rs9970807 rs72664332 rs72664335 rs72664355 rs56348932 rs2404715 rs56186267 rs72664341 rs55869368 rs72664353 rs72664324 rs72664318 rs56322312	FALSE	GTEx TWAS or TWMR (Whole_Blood)	FALSE	TRUE
POLG2	1495	1.54272e-07	7.12692e-07	0.177742	0.821115	0.00114126	rs11079536 rs1962147 rs1122800 rs8070460 rs1867624 rs4968720 rs6504213 rs6504214 rs9902260 rs8076821 rs4968721 rs1050382 rs8080754 rs34228997 rs9303469 rs9303470 rs12452448 rs2070783 rs7216375 rs1108592 rs12936766 rs9897901 rs2070784 rs6504218	FALSE	0.000199255	rs112872951 rs11656232 rs72844239 rs11079536 rs146056709 rs1962147 rs1991401 rs17650301 rs1122800 rs1867624 rs4968720 rs8070460 rs6504213 rs6504214 rs72844235 rs12945965 rs8080754 rs4968721 rs72844234 rs9902260 rs8076821 rs1050382 rs8080651 rs9892887 rs4246421 rs34228997 rs1867625 rs9303469 rs9303470 rs2070783 rs12452448 rs6504215 rs4791276 rs7216375 rs1108592 rs9897901 rs12936766 rs2070784 rs650…	FALSE	GTEx TWAS or TWMR (Whole_Blood)	FALSE	TRUE
PPP2R3A	1788	1.2073e-09	5.07779e-10	0.699583	0.294226	0.0061911	rs9647335 rs61791721 rs2400727 rs34894639 rs571513 rs4678322 rs9865841 rs61789561 rs9840812 rs6779146 rs4431046 rs33999043 rs61791757 rs4678361 rs7644541 rs1154988 rs6779727 rs687339 rs61789562 rs1145101 rs667920 rs35087366 rs645040	FALSE	7.32753e-05	rs6767060 rs10512990 rs6799056 rs6793835 rs9647335 rs67109185 rs13081671 rs9870122 rs6786582 rs67589653 rs28535121 rs10222451 rs6792630 rs9834966 rs1393786 rs28669017 rs13068210 rs9848926 rs6799320 rs35352346 rs12330335 rs13082532 rs6439629 rs13079205 rs6769762 rs28519617 rs9653930 rs12695644 rs34864445 rs13321220 rs34894639 rs61791721 rs571513 rs9881400 rs1393787 rs28631273 rs61789562 rs4678322 …	FALSE	GTEx TWAS or TWMR (Whole_Blood)	FALSE	FALSE
PTPN11	1429	4.6818e-15	1.57656e-15	0.74429	0.250623	0.00508748	rs11066188 rs17696736 rs11066320	FALSE	0.000401826	rs11066188 rs17696736 rs3519 rs12427185 rs17630235 rs11066320 rs12579851 rs74187049 rs77522654 rs16941909 rs12423268 rs12423572 rs3741993 rs12579336 rs11066308 rs57866673 rs77176084 rs12422941 rs75645582 rs79540372 rs12579123 rs58249241 rs60082293 rs58116261 rs74237641 rs2293432 rs76296879 rs78866396 rs12580428 rs12423190 rs7953257 rs74636821 rs7972486 rs60808588 rs79271898 rs60998439 rs4357753 r…	FALSE	GTEx TWAS or TWMR (Whole_Blood)	FALSE	FALSE
RAB11B	3428	4.63723e-15	1.28692e-15	0.689021	0.190976	0.120003	rs116843064	FALSE	0.00148341	rs116843064 rs12979798 rs2396141 rs10406499 rs62117527 rs12150986 rs35279560 rs74351035 rs2967605 rs12975669 rs34244685 rs17159303 rs34445564 rs17159302 rs17160520 rs3794997 rs2230876 rs74180130 rs890849 rs3764570 rs12609437 rs59372292 rs73000664 rs2913967 rs2967612 rs2913968 rs2967607 rs11259985 rs2967610 rs2913972 rs2967608 rs35562870 rs11670119 rs11670118 rs11666117 rs2081197 rs2913973 rs11259…	FALSE	GTEx TWAS or TWMR (Whole_Blood)	FALSE	FALSE
RBM6	1441	1.48009e-196	1.77398e-05	8.26873e-192	0.991044	0.00893834	rs6446190 rs2856234 rs2681778 rs2240329 rs9861216 rs9814664 rs11713562 rs2624825 rs6446193 rs11130229 rs11925192 rs7650214 rs2071206 rs66851636 rs4688756 rs6771546 rs2624843 rs11130226 rs55751738 rs11130233 rs35065728 rs7621026 rs11130228 rs12496973 rs2252833	FALSE	0.00374286	rs7613875 rs6446190 rs2856234 rs2240329 rs9861216 rs9814664 rs11713562 rs2624825 rs6446193 rs2681778 rs7650214 rs2071206 rs66851636 rs11130229 rs35065728 rs11925192 rs4688756 rs6771546 rs2624843 rs11130226 rs55751738 rs11130233 rs7621026 rs2526748 rs11130228 rs12496973 rs2252833 rs11130227 rs2624844 rs6765484 rs3733133 rs2353586 rs2245365 rs9866695 rs9810125 rs9311446 rs4688755	FALSE	GTEx TWAS or TWMR (Whole_Blood)	FALSE	TRUE
RNF123	1506	8.33483e-06	7.2503e-07	0.911412	0.0792632	0.00931552	rs7623687 rs73077157 rs73088122 rs6774721 rs111271782 rs73079003 rs7638643 rs73079014 rs9814873 rs35261698 rs10640 rs6779524 rs73088161 rs9858418 rs1801143 rs11706370 rs11719996 rs34196454 rs111533129 rs9878943 rs111903592 rs7622302 rs35169793 rs13087851 rs6766131 rs17080528 rs7633271 rs9818590 rs6809216 rs1987628 rs6793308 rs67485053 rs9821311 rs34588335 rs9827021 rs11716974 rs11715915 rs6997 rs…	FALSE	7.2527e-05	rs73077157 rs7623687 rs73088122 rs111271782 rs6774721 rs73079003 rs7638643 rs73079014 rs73088161 rs111533129 rs34484573 rs143311886 rs73074830 rs7642934 rs1128535 rs695238 rs4688686 rs13085679 rs7648987 rs2246832 rs10865958 rs7645061 rs2271961 rs6775384 rs2234391 rs11130221 rs34451146 rs2013208 rs2352974 rs7634886 rs6446295 rs2271960 rs111327216 rs6809431 rs10049087 rs9859153 rs13063621 rs2681780…	FALSE	GTEx TWAS or TWMR (Whole_Blood)	FALSE	FALSE
RP11-186N15.3	3691	1.53292e-10	2.60658e-05	3.94129e-06	0.669515	0.330455	rs36042706 rs11593567 rs4747972 rs4469792 rs36062557 rs11594076 rs7072473 rs11599700 rs11257619 rs4750193 rs2399797 rs4511202 rs17566555 rs11257627 rs12783654 rs11257621 rs12241367 rs11817797 rs12767576 rs4545446 rs12098287 rs2001546	FALSE	0.00101316	rs36042706 rs11593567 rs4747972 rs4469792 rs36062557 rs11594076 rs7072473 rs11599700 rs17566555 rs11257619 rs4750193 rs2399797 rs4511202 rs12783654 rs11257627 rs2001546 rs11257621 rs12241367 rs61848342 rs11817797 rs12767576 rs4545446 rs2399796 rs12098287 rs11257613 rs11819728 rs7897432 rs7068966 rs57062879 rs7090277 rs11593214 rs2271804 rs7916879 rs4478891	FALSE	GTEx TWAS or TWMR (Whole_Blood)	FALSE	FALSE
RP11-33B1.1	3871	1.52618e-95	2.38255e-06	3.35804e-90	0.523277	0.476721	rs7659336 rs4079144 rs2127821 rs11935596 rs28753180 rs17006190 rs28789446 rs7688613 rs12502423 rs10017335 rs12510138 rs9993199 rs3733523 rs6837828 rs6838814 rs12505953 rs28559989 rs10008459 rs2306455 rs10009450 rs28374462 rs9998585 rs11098525 rs11098524 rs7436506 rs7681214 rs9994730 rs7654546 rs17046118 rs11098526 rs7654529 rs28587142 rs17046116 rs28461559 rs7654587 rs10031665 rs13145352 rs100314…	FALSE	6.04345e-05	rs7659336 rs2127821 rs11935596 rs4079144 rs12502423 rs28753180 rs17006190 rs28789446 rs12505953 rs7688613 rs12510138 rs10017335 rs3733523 rs9993199 rs6837828 rs6838814 rs10008459 rs28559989 rs2306455 rs10009450 rs28374462 rs9998585 rs11098525 rs11098524 rs7436506 rs7654546 rs7681214 rs9994730 rs17046118 rs11098526 rs7654529 rs28587142 rs17046116 rs28461559 rs7654587 rs10031665 rs13145352 rs100314…	FALSE	GTEx TWAS or TWMR (Whole_Blood)	FALSE	FALSE
RP11-54A4.2	2037	4.25673e-11	1.30186e-08	0.00325883	0.996669	7.25517e-05	rs11204664 rs11585169 rs11204680 rs9803935 rs3738484 rs6587520 rs6698495 rs2048558 rs12125672 rs4970918 rs11204679 rs61820165 rs10888388 rs3738485 rs11204677 rs12403609 rs12746899 rs11204702 rs4970924 rs11204695 rs11204712 rs7520022 rs12130363 rs6669122 rs11800059 rs1971378 rs4970923 rs1053732 rs3754209	FALSE	0.000825537	rs11204664 rs6693567 rs4970935 rs7364686 rs11585169 rs4970996 rs6587520 rs10888388 rs12125672 rs9803935 rs12403609 rs3738484 rs11204680 rs11204702 rs4970918 rs4970924 rs6698495 rs61820165 rs698915 rs11204712 rs3738485 rs2048558 rs11204679 rs11204695 rs11204677 rs12130363 rs7520022 rs12746899 rs11800059 rs12143614 rs4970923 rs11204675 rs6669122 rs9436117 rs1053732 rs3754209 rs6697620 rs1260387 rs1…	FALSE	GTEx TWAS or TWMR (Whole_Blood)	FALSE	TRUE
RPSAP22	3215	1.33397e-48	6.05188e-25	2.20423e-24	1	6.44066e-16	rs72844420 rs72844419 rs28404046	FALSE	8.03125e-05	rs72844420 rs72844419 rs28404046 rs111680529 rs6729475 rs2044475 rs115669754 rs142825030 rs11890182 rs7579665 rs7593195 rs112147438 rs72844410 rs56015515 rs2044476 rs10176176 rs140242727 rs56819945 rs3731828 rs7579147 rs7593969 rs139082193 rs7608074 rs1561198 rs6731700 rs6750610 rs6743030 rs2028898 rs10179195 rs1446667 rs1078004 rs10175792 rs7605975 rs6738645 rs6547621 rs3755014 rs3755015	FALSE	GTEx TWAS or TWMR (Whole_Blood)	FALSE	TRUE
SARS	2737	7.6754e-51	1.0182e-51	0.874896	0.116043	0.00906087	rs12740374 rs7528419	FALSE	0.000521782	rs12740374 rs7528419 rs660240 rs602633 rs629301 rs646776	FALSE	GTEx TWAS or TWMR (Whole_Blood)	FALSE	FALSE
SH2B3	1304	2.88923e-22	3.03147e-23	0.855076	0.0896068	0.0553176	rs10774625 rs4766578 rs35350651 rs7137828 rs597808 rs3184504	FALSE	0.00105253	rs10774625 rs4766578 rs597808 rs7137828 rs3184504 rs653178 rs10774624 rs7310615 rs641084 rs648997 rs638791 rs625093 rs621899 rs610769 rs583140 rs642536 rs596831 rs848129 rs848132 rs655107 rs595529 rs688812 rs676767 rs7398196 rs598711 rs678436 rs10774631 rs598710 rs10774629 rs28362508 rs55851737 rs7299849 rs11608565 rs7134740 rs28521474 rs666727 rs2283357 rs616668 rs629404 rs2339816 rs593226 rs616…	FALSE	GTEx TWAS or TWMR (Whole_Blood)	FALSE	FALSE
SLC22A1	3128	3.22723e-195	3.5448e-179	9.10415e-17	1	9.5364e-19	rs10455872 rs55730499 rs74617384	FALSE	0.000797866	rs9295128	FALSE	GTEx TWAS or TWMR (Whole_Blood)	FALSE	TRUE
SMAD7	3026	2.92255e-05	5.23348e-06	0.835372	0.149562	0.0150317	rs9945890 rs7229491 rs7229520 rs357870 rs736839 rs833509 rs2337154	FALSE	0.000197492	rs9945890 rs7229491 rs7229520 rs357870 rs736839 rs833509 rs2337154 rs2337157 rs866245 rs2584768 rs698615 rs698614 rs72917756 rs12964476 rs2337155 rs895666 rs10853573 rs1530330 rs7233311 rs2878901 rs76802843 rs9953366 rs183952928 rs11874619 rs187769990 rs2848878 rs75864278 rs2337153 rs111689594 rs77427836 rs79508828 rs12456845 rs1319951 rs73439668 rs73439684 rs78967714 rs201249538 rs1317694 rs7553…	FALSE	GTEx TWAS or TWMR (Whole_Blood)	FALSE	FALSE
SMARCA4	2738	7.3844e-39	2.87331e-38	0.203604	0.792228	0.0041672	rs55997232 rs55791371 rs148898583 rs56289821 rs138294113 rs73015024 rs56125973 rs144826254 rs112032422 rs112898275 rs6511720 rs113722226 rs142130958	FALSE	7.35168e-05	rs1569372 rs55997232 rs55791371 rs12710260 rs148898583 rs1003723 rs56289821 rs138294113 rs144826254 rs73015024 rs56125973 rs6511720 rs112032422 rs112898275 rs12983082 rs688 rs113722226 rs142130958 rs2738446 rs17248819 rs73015013 rs892116 rs1962352 rs73015011 rs12151108 rs4804573 rs112552009 rs28786710 rs2738450 rs2738448 rs2738449 rs111989435 rs2738452 rs5925 rs34554139 rs115594766 rs9789302 rs97…	FALSE	GTEx TWAS or TWMR (Whole_Blood)	FALSE	TRUE
SSH2	1526	5.3295e-19	7.69997e-06	6.89953e-14	0.996826	0.00316636	rs59420007 rs4474741 rs17226179 rs62068617 rs7210991 rs4795521 rs8064689 rs4294865 rs12452201 rs12051834 rs58606097 rs7222842 rs3115099 rs2729450 rs62068620 rs62070263 rs1842026 rs62068625 rs62068621 rs57037139 rs55758314 rs55887213 rs58575982 rs62068629 rs8077464 rs4595850 rs12452288 rs2259855 rs880749 rs3102558 rs2729449 rs3102556 rs3102559 rs12602426 rs2617875 rs56088359 rs62070264 rs2321331 r…	FALSE	3.20536e-05	rs59420007 rs11080107 rs17226179 rs4474741 rs62068617 rs7210991 rs4795521 rs8064689 rs62068625 rs4294865 rs12452201 rs2628173 rs7222842 rs62068621 rs12051834 rs62068620 rs62070263 rs1842026 rs2729450 rs57037139 rs55887213 rs55758314 rs58575982 rs62068629 rs4595850 rs58606097 rs3115099 rs2729449 rs11080108 rs12452288 rs2259855 rs880749 rs12602426 rs8077464 rs2617875 rs62070264 rs56088359 rs3102558…	FALSE	GTEx TWAS or TWMR (Whole_Blood)	FALSE	TRUE
TAF1A	2699	3.04853e-37	3.4018e-30	8.96152e-08	0.999998	1.7078e-06	rs17163363 rs35158675 rs10495198 rs17465637 rs2291834 rs2291832 rs28709375 rs17011681 rs17163360 rs1133220 rs4575092 rs2133189 rs35700460 rs17163358 rs35626308	FALSE	0.00045945	rs4618978 rs1909196 rs17163363 rs35158675 rs2291834 rs10495198 rs17465637 rs2291832 rs17011681 rs28709375 rs17163360 rs1133220 rs4575092 rs2133189 rs35700460 rs3002128 rs3002124 rs34851670 rs17163358 rs35626308 rs17163313 rs11485179 rs4846766 rs17465982 rs2133187 rs17163345 rs3748626 rs4846384 rs17465940 rs17163217 rs2378584 rs34767248 rs2936036	FALSE	GTEx TWAS or TWMR (Whole_Blood)	FALSE	TRUE
TDRKH-AS1	1976	4.67539e-06	4.83445e-07	0.654326	0.0671015	0.278568	rs11204892 rs11810571 rs1521185 rs4845579 rs12238987 rs3811414 rs1196456 rs4504897 rs4845570 rs6681093	FALSE	0.00106058	rs11204892 rs11810571 rs1521185 rs4845579 rs1196456 rs3811414 rs4504897 rs4845570 rs6681093 rs6694952 rs4845356 rs6659705 rs6683364 rs7542898 rs3790514 rs7416415 rs1054479 rs10788809 rs4845575 rs4618976 rs6673002 rs11204884 rs3811415 rs58983661 rs11585294 rs11586946 rs12746897 rs12733147 rs35388624 rs12745172 rs6673917 rs35654949 rs2280473 rs3828056 rs2280475 rs6676545 rs56130043 rs34660868 rs127…	FALSE	GTEx TWAS or TWMR (Whole_Blood)	FALSE	FALSE
THOC5	2649	6.6141e-20	0.028	6.98217e-19	0.294226	0.677774	rs5763300 rs460428 rs5763301 rs468692 rs468475 rs2262240 rs10427559 rs10427614 rs2302141 rs695525 rs695816 rs457335 rs425992 rs469295 rs459351 rs433194 rs467912 rs459450 rs5763349 rs468356 rs467902 rs457295 rs5763306 rs5763303 rs462444 rs74395461 rs467555 rs695780 rs5752940 rs2240637 rs468019 rs468224	FALSE	0.00156297	rs5763300 rs460428 rs5763301 rs468692 rs2302141 rs468475 rs462444 rs459351 rs10427559 rs10427614 rs2262240 rs457335 rs695525 rs467912 rs695816 rs457295 rs425992 rs468356 rs467902 rs468224 rs5763349 rs5763306 rs469295 rs5763303 rs74395461 rs467555 rs433194 rs469363 rs5752940 rs459450 rs2240637 rs469230 rs468019 rs112883011 rs469565 rs469253 rs460994 rs695780 rs5763297 rs11704049 rs456285 rs2188120…	FALSE	GTEx TWAS or TWMR (Whole_Blood)	FALSE	FALSE
TMED1	2776	5.31027e-47	3.62684e-38	1.46416e-09	1	3.10903e-11	rs55997232 rs55791371 rs148898583 rs56289821 rs138294113 rs73015024 rs56125973 rs144826254 rs6511720 rs112032422 rs112898275 rs113722226 rs142130958	FALSE	3.1761e-05	rs55997232 rs55791371 rs148898583 rs1569372 rs56289821 rs138294113 rs73015024 rs12710260 rs144826254 rs1003723 rs6511720 rs56125973 rs112032422 rs112898275 rs113722226 rs142130958 rs73015013 rs73015011 rs12151108 rs12983082 rs112552009 rs111989435 rs17248819 rs115594766 rs17248727 rs892116 rs112107114 rs138175288 rs688 rs143020224 rs2738446 rs4804573 rs114821903 rs1962352 rs5930 rs28786710 rs2738…	FALSE	GTEx TWAS or TWMR (Whole_Blood)	FALSE	TRUE
TMEM116	1158	1.7834e-30	5.82371e-21	3.06231e-10	1	5.07536e-12	rs597808 rs653178	FALSE	6.87519e-05	rs597808 rs2272308 rs653178 rs7970181 rs7310545 rs74531234 rs12424641 rs6489824 rs7295294 rs6489830 rs7965087 rs73421065 rs7970397 rs7309841 rs58368428 rs57168159 rs7973898 rs6489837 rs12422864 rs7959011 rs7958596 rs11066117 rs7312472 rs57439171 rs60505450 rs11066118 rs60690688 rs7134638 rs11066119 rs7296841 rs10849992 rs7316650 rs7313773 rs7132863 rs11066127 rs12423960 rs58047810 rs12426505 rs79…	FALSE	GTEx TWAS or TWMR (Whole_Blood)	FALSE	TRUE
TMEM150A	3279	2.62685e-27	6.01095e-25	0.00434055	0.993232	0.00242785	rs10176176 rs6743030 rs10179195 rs10175792 rs12473819 rs1078004 rs3755014 rs3755015 rs6731005 rs1446668 rs6738645 rs7605975 rs6547621 rs11891260 rs1561198	FALSE	0.000137104	rs10176176 rs6743030 rs10179195 rs2028898 rs12473819 rs10175792 rs115669754 rs1561198 rs1078004 rs11891260 rs3755014 rs3755015 rs7605975 rs55971080 rs3731828 rs6731005 rs6738645 rs6547621 rs1446668 rs11890182 rs2592551 rs2044476 rs762684 rs67988001 rs6729475 rs111680529 rs7568458 rs28404046 rs2289972 rs7591175 rs56819945 rs142825030 rs3755008 rs1446667 rs6714157 rs6731700 rs7579147 rs7579665 rs75…	FALSE	GTEx TWAS or TWMR (Whole_Blood)	FALSE	TRUE
UBA7	1494	2.66306e-69	8.61303e-06	2.91203e-64	0.941709	0.0582824	rs2246832 rs7645061 rs1128535 rs695238 rs13085679 rs7648987 rs10865958 rs2234391 rs11130221 rs34451146 rs7634886 rs6446295	FALSE	0.00030695	rs2246832 rs7645061 rs1128535 rs695238 rs13085679 rs7648987 rs10865958 rs2234391 rs11130221 rs34451146 rs7634886 rs6446295 rs6809431 rs9859153 rs13063621 rs60205400 rs6766836 rs7431106 rs57648519 rs9882639 rs9865480 rs6775384 rs9871654 rs9814765 rs6802890 rs12490656 rs3749241 rs3749240 rs4855867 rs4855841 rs4855862 rs11716575 rs7634902 rs1049256 rs11709680 rs11130218 rs2271961 rs1491986 rs7618501…	FALSE	GTEx TWAS or TWMR (Whole_Blood)	FALSE	TRUE
UBE2Z	2739	4.16368e-50	4.03231e-10	1.03256e-40	0.999981	1.88535e-05	rs2112617 rs318096 rs519537 rs318095 rs832410 rs903567 rs55819356 rs62075820 rs9902131 rs9912829 rs2546491 rs62075818 rs2643361 rs4294857 rs62075850 rs4793995 rs34899772 rs2411374 rs17708633 rs57901004 rs4793992 rs1994970 rs62075852 rs15563 rs12601672 rs4793996 rs4793998 rs2270574 rs2898705 rs12950328 rs17635252 rs9904645 rs1008834 rs4794000 rs12948439 rs12601858 rs602051 rs77877201 rs28517720 rs…	FALSE	0.000352042	rs12940898 rs11657238 rs28528789 rs999474 rs9894220 rs9894239 rs1058018 rs2112617 rs318096 rs519537 rs318095 rs832410 rs903567 rs55819356 rs62075820 rs9902131 rs9912829 rs2546491 rs12950328 rs62075818 rs12948439 rs2643361 rs1008834 rs4294857 rs62075850 rs4793995 rs9904645 rs602051 rs34899772 rs17708633 rs57901004 rs4793992 rs1994970 rs2411374 rs62075852 rs15563 rs12601672 rs4793996 rs4793998 rs22…	FALSE	GTEx TWAS or TWMR (Whole_Blood)	FALSE	TRUE
UHRF1BP1	2618	1.14953e-99	4.11183e-06	2.42111e-94	0.865754	0.134242	rs4259246 rs9469887 rs9469893 rs9469889 rs6900188 rs6942040 rs9469891 rs3798348 rs7769961 rs11759151 rs9462018 rs9462024 rs1125340 rs34141614 rs9462023 rs11755420 rs11757370 rs58843872 rs2395604 rs9469892 rs1543559 rs6905393 rs9469884 rs58671447 rs9462020 rs7776219 rs1125341 rs3777752 rs34493158 rs6899938 rs9689820 rs9469886 rs9462030 rs4601124 rs9462021 rs9462028 rs9469878 rs9469902 rs9462026 rs…	FALSE	0.000427142	rs191486015 rs4259246 rs9462018 rs9469887 rs9469893 rs9462028 rs9469889 rs2395604 rs6900188 rs6942040 rs9469884 rs9469891 rs9462021 rs3798348 rs7769961 rs9469878 rs9469902 rs9462024 rs9469883 rs1125340 rs9462026 rs34141614 rs9462023 rs34493158 rs11755420 rs11757370 rs9462019 rs58843872 rs9469879 rs11759151 rs112327514 rs1543559 rs6905393 rs9469882 rs58671447 rs7752060 rs7776219 rs1125341 rs946990…	FALSE	GTEx TWAS or TWMR (Whole_Blood)	FALSE	TRUE
