# Supplementary material for: Instrumental variable and colocalization analyses identify endotrophin and HTRA1 as potential therapeutic targets for coronary artery disease
Source: iScience. 2024 May 24;27(7):110104. doi: 10.1016/j.isci.2024.110104 (PMC11233907; doi:10.1016/j.isci.2024.110104)
Supplement: Table S9. Evidence for 136 unique gene/proteins with both Cis-IV and colocalization evidence, related to Figures 2 and 3 [file mmc10.xlsx]

## Sheet: S9
Table S9: Evidence for 136 Unique Gene/Proteins with both Cis-IV and Colocalization Evidence
*Top 2 candidates using 500KB PoPs score
gene/protein	Colocalization by Coloc (Tissue)	Colocalization by eCAVIAR (Tissue)	TWAS (Tissue)	PWAS (Tissue)	TWMR (Tissue)	PWMR (Tissue)	# of instruments in TWAS (Artery Aorta)	# of instruments in TWAS (Artery Coronary)	# of instruments in TWAS (Liver)	# of instruments in TWAS (Whole Blood)	# of instruments in PWAS (Plasma Protein)	# of instruments in TWMR (Artery Aorta)	# of instruments in TWMR (Artery Coronary)	# of instruments in TWMR (Liver)	# of instruments in TWMR (Whole Blood)	# of instruments in PWMR (Plasma Protein)	Nominated by Aragam et al. (Nat Genetics 2022)*	Nominated by Hao et al. (Circulation: Genomic and Precision Medicine 2022)	Nominated by Li et al. (Basic Res Cardiol 2022)
AAGAB	Whole Blood	NA	Whole Blood	NA	NA	NA	14	NA	NA	10	NA	NA	NA	NA	NA	NA	FALSE	FALSE	FALSE
ADAMTS7	Artery Aorta, Artery Coronary	Artery Aorta	Artery Aorta, Artery Coronary, Whole Blood	NA	Artery Aorta	NA	20	17	7	12	NA	1	NA	NA	NA	NA	FALSE	FALSE	TRUE
ADAMTSL4	NA	Artery Aorta	Artery Coronary	NA	Artery Aorta	NA	6	9	NA	29	NA	2	NA	NA	1	NA	FALSE	FALSE	FALSE
ADH1B	Plasma Protein (deCODE)	Plasma Protein (deCODE)	NA	NA	NA	Plasma Protein	NA	NA	NA	NA	NA	1	NA	NA	NA	1	FALSE	FALSE	FALSE
ANGPTL4	Plasma Protein (deCODE)	Plasma Protein (deCODE)	NA	NA	NA	Plasma Protein	NA	NA	NA	NA	NA	NA	NA	NA	NA	1	TRUE	FALSE	FALSE
APOB	Plasma Protein (deCODE)	NA	NA	NA	NA	Plasma Protein	NA	NA	NA	NA	NA	NA	NA	NA	NA	1	TRUE	FALSE	FALSE
APOF	Plasma Protein (deCODE)	NA	NA	NA	NA	Plasma Protein	NA	NA	NA	NA	NA	NA	NA	NA	NA	11	FALSE	FALSE	FALSE
ARHGAP42	Artery Aorta, Artery Coronary	Artery Aorta, Artery Coronary	Artery Aorta, Artery Coronary	NA	Artery Aorta, Artery Coronary	NA	12	6	NA	8	NA	2	1	NA	NA	NA	TRUE	FALSE	TRUE
ARHGEF26	Artery Aorta, Artery Coronary	NA	Artery Coronary, Artery Aorta	NA	Artery Aorta	NA	13	8	NA	NA	NA	1	NA	NA	NA	NA	TRUE	TRUE	FALSE
ARVCF	Artery Aorta	Artery Aorta	Artery Aorta, Artery Coronary	NA	Artery Aorta	NA	4	4	NA	24	NA	1	NA	NA	2	NA	FALSE	TRUE	FALSE
ATG9B	Artery Aorta	Artery Aorta	Artery Aorta	NA	NA	NA	5	NA	NA	32	NA	NA	NA	NA	NA	NA	FALSE	FALSE	FALSE
ATP2B1	Artery Aorta	NA	Artery Aorta	NA	NA	NA	4	NA	NA	NA	NA	NA	NA	NA	NA	NA	TRUE	TRUE	TRUE
BAG2	NA	Artery Aorta	Artery Aorta	NA	NA	NA	5	NA	NA	10	NA	NA	NA	NA	NA	NA	FALSE	FALSE	FALSE
BET1L	Artery Aorta	NA	Artery Aorta	NA	NA	NA	3	25	7	21	NA	NA	NA	NA	2	5	FALSE	FALSE	FALSE
BMP1	Artery Aorta, Artery Coronary	NA	Artery Aorta, Artery Coronary	NA	Artery Aorta	NA	58	37	NA	7	21	1	NA	NA	2	4	TRUE	TRUE	FALSE
BSND	NA	Whole Blood	Whole Blood	NA	Whole Blood	NA	NA	NA	NA	9	NA	NA	NA	NA	1	NA	FALSE	FALSE	FALSE
C1R	Plasma Protein (ARIC)	NA	NA	Plasma Protein	NA	NA	8	NA	NA	25	25	NA	NA	NA	NA	NA	FALSE	FALSE	FALSE
C1S	Plasma Protein (ARIC)	NA	NA	Plasma Protein	NA	NA	NA	NA	NA	NA	54	NA	NA	NA	NA	NA	TRUE	FALSE	FALSE
C6orf106	Whole Blood	NA	NA	NA	Whole Blood	NA	NA	NA	NA	NA	NA	NA	NA	NA	1	NA	FALSE	TRUE	FALSE
C9orf72	Artery Coronary	Artery Coronary	Artery Coronary	NA	NA	NA	17	7	17	42	NA	2	NA	NA	1	NA	FALSE	FALSE	FALSE
CABIN1	Whole Blood	NA	Whole Blood	NA	Whole Blood	NA	14	1	10	3	NA	NA	NA	NA	1	NA	TRUE	FALSE	FALSE
CADM4	Whole Blood	Whole Blood	Whole Blood	NA	NA	NA	NA	NA	NA	1	NA	NA	NA	NA	NA	NA	FALSE	FALSE	FALSE
CALCRL	Artery Aorta	Artery Aorta	Artery Aorta, Artery Coronary	NA	Artery Aorta	NA	6	4	NA	4	NA	1	1	NA	1	NA	FALSE	TRUE	FALSE
CAMK1D	Artery Aorta, Artery Coronary	NA	Artery Aorta, Artery Coronary, Whole Blood	NA	NA	NA	4	8	NA	10	NA	NA	NA	NA	1	NA	TRUE	TRUE	FALSE
CDH13	Artery Aorta	Artery Aorta	Artery Aorta, Artery Coronary	NA	Artery Aorta	NA	8	2	NA	4	NA	1	NA	NA	NA	NA	TRUE	TRUE	TRUE
CELSR2	Liver	Liver	Liver, Whole Blood	NA	Liver, Artery Aorta, Whole Blood	NA	11	18	4	10	NA	1	NA	1	1	NA	FALSE	TRUE	TRUE
CETP	Artery Aorta, Artery Coronary	Artery Aorta	Artery Aorta, Artery Coronary, Liver	NA	NA	NA	2	2	6	NA	NA	NA	NA	NA	NA	NA	TRUE	FALSE	FALSE
CHP1	Whole Blood	NA	NA	NA	Whole Blood	NA	12	9	8	10	NA	NA	NA	NA	1	NA	FALSE	FALSE	FALSE
COL6A3	Plasma Protein (ARIC), Plasma Protein (deCODE)	Plasma Protein (ARIC), Plasma Protein (deCODE)	NA	Plasma Protein	NA	Plasma Protein	29	NA	NA	NA	39	NA	NA	NA	NA	1	FALSE	FALSE	FALSE
CSK	Plasma Protein (ARIC)	Plasma Protein (ARIC)	NA	Plasma Protein	NA	NA	9	5	NA	7	14	NA	NA	NA	NA	NA	FALSE	FALSE	FALSE
DAGLB	Artery Coronary	Artery Coronary	Whole Blood, Liver	NA	Artery Coronary, Liver, Artery Aorta, Whole Blood	NA	29	17	11	27	NA	2	1	1	4	NA	FALSE	FALSE	FALSE
DDX59	Artery Coronary, Liver, Whole Blood	Artery Coronary, Liver	Liver	NA	Artery Coronary, Whole Blood, Liver	NA	8	9	2	8	NA	2	1	1	1	NA	FALSE	FALSE	FALSE
DGKQ	Artery Aorta	Artery Aorta, Whole Blood	Artery Aorta, Whole Blood, Artery Coronary	NA	NA	NA	25	17	18	37	NA	2	1	1	8	NA	FALSE	FALSE	FALSE
DHX58	Artery Aorta, Artery Coronary, Whole Blood	NA	NA	NA	Artery Aorta, Artery Coronary, Whole Blood	NA	46	28	NA	48	NA	1	1	NA	2	13	FALSE	TRUE	FALSE
DMPK	Artery Aorta	NA	Artery Coronary, Artery Aorta	NA	Artery Aorta	NA	5	8	16	48	NA	1	NA	NA	1	NA	FALSE	TRUE	FALSE
DMWD	Artery Aorta	NA	NA	NA	Artery Aorta	NA	24	12	6	39	NA	1	NA	NA	NA	NA	FALSE	TRUE	FALSE
DNAH10OS	Artery Aorta, Artery Coronary	NA	Artery Coronary, Artery Aorta, Liver	NA	Artery Aorta	NA	15	16	16	NA	NA	1	NA	NA	NA	NA	FALSE	FALSE	FALSE
DOCK9-AS2	Artery Aorta	NA	NA	NA	Artery Aorta	NA	NA	NA	NA	NA	NA	2	NA	NA	NA	NA	FALSE	FALSE	FALSE
EIF2B2	Artery Aorta, Artery Coronary, Liver, Whole Blood	NA	Liver, Whole Blood, Artery Coronary, Artery Aorta	NA	Artery Aorta, Whole Blood	NA	12	8	12	19	NA	1	NA	NA	1	NA	TRUE	TRUE	FALSE
EIF2S2P3	Whole Blood	NA	NA	NA	Whole Blood	NA	NA	NA	NA	NA	NA	NA	NA	NA	1	NA	FALSE	FALSE	FALSE
FCHO1	Whole Blood	NA	Whole Blood, Liver, Artery Coronary, Artery Aorta	NA	Whole Blood	NA	6	4	2	30	NA	NA	NA	NA	2	NA	FALSE	TRUE	TRUE
FER	Plasma Protein (ARIC)	NA	Artery Aorta, Artery Coronary	Plasma Protein	NA	NA	8	8	NA	NA	50	NA	NA	NA	NA	NA	TRUE	FALSE	FALSE
FES	Artery Coronary	Artery Aorta, Whole Blood	Whole Blood, Liver, Artery Coronary, Artery Aorta	NA	Whole Blood, Artery Aorta	NA	16	9	8	37	NA	1	NA	NA	2	NA	TRUE	TRUE	TRUE
FGD6	NA	Artery Aorta	Artery Coronary, Artery Aorta, Liver	NA	Artery Aorta	NA	12	6	7	22	NA	1	NA	NA	NA	NA	TRUE	FALSE	TRUE
FHL3	Artery Aorta, Artery Coronary	Artery Aorta, Whole Blood	Artery Aorta, Artery Coronary, Whole Blood	NA	Artery Aorta, Artery Coronary	NA	19	16	27	20	NA	1	1	NA	5	NA	TRUE	TRUE	FALSE
FHL5	Artery Aorta	NA	NA	NA	Artery Aorta	NA	12	13	NA	NA	NA	1	NA	NA	NA	NA	TRUE	TRUE	FALSE
FIGN	Artery Aorta	NA	Artery Aorta	NA	Artery Aorta	NA	5	6	15	NA	NA	1	NA	1	NA	NA	TRUE	FALSE	TRUE
FN1	Plasma Protein (ARIC)	Plasma Protein (ARIC)	NA	Plasma Protein	NA	NA	NA	NA	NA	NA	13	NA	NA	NA	NA	NA	TRUE	FALSE	FALSE
FURIN	Artery Aorta	NA	Liver, Artery Aorta	NA	NA	NA	7	NA	2	4	NA	NA	NA	NA	NA	NA	TRUE	TRUE	TRUE
GFPT1	Whole Blood	NA	NA	NA	Whole Blood	NA	15	10	NA	14	NA	1	NA	NA	2	NA	FALSE	FALSE	FALSE
GGCX	Artery Aorta, Whole Blood	Artery Aorta, Whole Blood	Liver, Whole Blood, Artery Aorta, Artery Coronary	NA	Whole Blood, Artery Aorta	NA	24	18	7	15	NA	2	NA	NA	3	NA	TRUE	TRUE	TRUE
GNGT2	Artery Aorta	NA	Artery Aorta, Whole Blood	NA	NA	NA	11	NA	NA	9	NA	NA	NA	NA	NA	NA	FALSE	FALSE	FALSE
GTF2IP12	Artery Aorta, Artery Coronary	NA	NA	NA	Liver, Artery Coronary, Artery Aorta	NA	NA	NA	NA	NA	NA	2	1	1	4	NA	FALSE	FALSE	FALSE
HAUS6	Artery Aorta	Artery Aorta	NA	NA	Artery Aorta	NA	15	6	4	20	NA	1	NA	NA	NA	NA	FALSE	TRUE	FALSE
HGFAC	Plasma Protein (ARIC)	Plasma Protein (ARIC)	NA	Plasma Protein	NA	NA	10	4	NA	NA	70	NA	NA	NA	NA	NA	FALSE	FALSE	FALSE
HHIPL1	Artery Aorta	Artery Aorta	Artery Aorta, Artery Coronary, Liver	NA	Artery Aorta	NA	17	3	5	NA	NA	2	NA	NA	NA	NA	FALSE	TRUE	TRUE
HMBS	Artery Coronary, Liver, Whole Blood	NA	Artery Coronary, Artery Aorta, Liver, Whole Blood	NA	Liver, Artery Aorta, Artery Coronary	NA	34	21	16	15	26	1	1	1	NA	1	FALSE	FALSE	FALSE
HTRA1	Plasma Protein (deCODE)	Plasma Protein (ARIC), Plasma Protein (deCODE)	Artery Coronary, Artery Aorta	Plasma Protein	NA	Plasma Protein	18	13	NA	NA	52	NA	NA	NA	NA	7	TRUE	FALSE	FALSE
IL6R	Whole Blood	Plasma Protein (ARIC), Plasma Protein (deCODE)	Whole Blood, Artery Coronary	Plasma Protein	Whole Blood	Plasma Protein	22	3	NA	8	37	NA	NA	NA	1	97	TRUE	TRUE	FALSE
INHBC	Plasma Protein (ARIC)	Plasma Protein (ARIC)	NA	Plasma Protein	NA	NA	NA	NA	NA	NA	41	NA	NA	NA	NA	NA	FALSE	FALSE	FALSE
IP6K2	NA	Whole Blood	Artery Aorta, Artery Coronary, Liver, Whole Blood	NA	NA	NA	10	6	9	39	NA	NA	NA	NA	1	NA	FALSE	FALSE	FALSE
ITIH3	NA	Plasma Protein (ARIC)	NA	Plasma Protein	NA	NA	NA	NA	NA	18	46	NA	NA	NA	NA	NA	FALSE	FALSE	FALSE
KCNE2	Artery Aorta	Artery Aorta	Artery Aorta	NA	NA	NA	18	8	NA	NA	NA	NA	NA	NA	NA	NA	FALSE	TRUE	TRUE
KIAA1462	NA	Artery Aorta	NA	NA	Artery Aorta	NA	NA	NA	NA	NA	NA	2	NA	NA	NA	NA	TRUE	TRUE	FALSE
KLF2	Whole Blood	Whole Blood	Whole Blood	NA	NA	NA	17	NA	NA	9	NA	NA	NA	NA	NA	NA	FALSE	FALSE	FALSE
KLHL35	NA	Artery Aorta, Whole Blood	Whole Blood, Artery Aorta	NA	Whole Blood, Artery Aorta	NA	2	4	NA	7	NA	1	NA	NA	1	NA	FALSE	FALSE	FALSE
LINC00310	Artery Aorta	Artery Aorta	Artery Aorta	NA	Artery Aorta	NA	2	NA	NA	27	NA	1	NA	NA	NA	NA	FALSE	TRUE	TRUE
LINC00881	Artery Aorta, Artery Coronary	Artery Aorta, Artery Coronary	Artery Coronary, Artery Aorta	NA	Artery Aorta	NA	5	3	NA	NA	NA	1	NA	NA	NA	NA	FALSE	FALSE	FALSE
LIPA	Artery Aorta, Whole Blood	Artery Aorta, Whole Blood	Whole Blood, Liver, Artery Aorta, Artery Coronary	NA	Whole Blood	NA	16	2	3	19	NA	NA	NA	NA	2	NA	TRUE	TRUE	TRUE
LIPC	Liver	Liver	Liver	NA	NA	NA	2	2	10	26	NA	NA	NA	NA	3	NA	TRUE	FALSE	FALSE
LMAN1	Artery Aorta, Artery Coronary, Whole Blood	NA	Artery Coronary, Whole Blood, Artery Aorta	NA	Whole Blood	NA	7	4	NA	6	NA	NA	NA	NA	1	NA	TRUE	FALSE	FALSE
LOX	Whole Blood	NA	Whole Blood	NA	NA	NA	NA	9	9	4	NA	NA	NA	NA	NA	NA	TRUE	FALSE	FALSE
LOXL4	Whole Blood	NA	Whole Blood	NA	Whole Blood	NA	2	NA	NA	6	NA	NA	NA	NA	1	NA	TRUE	FALSE	FALSE
LRP1	Artery Aorta	Artery Aorta	Artery Aorta	NA	Artery Aorta	NA	7	17	NA	12	NA	1	NA	NA	NA	NA	FALSE	TRUE	FALSE
MAN2A2	NA	Artery Aorta	Artery Aorta	NA	NA	NA	5	NA	NA	16	NA	NA	NA	NA	1	NA	FALSE	FALSE	TRUE
MAP1S	Whole Blood	NA	Whole Blood, Artery Aorta	NA	Whole Blood	NA	3	NA	NA	5	NA	NA	NA	NA	1	NA	TRUE	TRUE	FALSE
MFGE8	Artery Aorta	NA	NA	NA	Artery Aorta	NA	42	NA	4	17	29	1	NA	NA	3	20	TRUE	TRUE	FALSE
MIA3	Artery Aorta	NA	Artery Aorta	NA	NA	NA	18	NA	NA	NA	NA	NA	NA	NA	NA	NA	TRUE	TRUE	TRUE
MORF4L1	Artery Aorta	Artery Aorta	Artery Aorta, Artery Coronary, Whole Blood	NA	Artery Aorta	NA	9	14	6	2	NA	1	NA	NA	NA	NA	FALSE	FALSE	FALSE
MRAS	Artery Aorta, Artery Coronary	Artery Aorta	Artery Coronary, Artery Aorta, Liver	NA	Artery Coronary, Artery Aorta	NA	19	3	3	NA	NA	5	1	NA	NA	NA	TRUE	TRUE	TRUE
MRPS6	Artery Aorta	Artery Aorta	Artery Aorta, Whole Blood	NA	Artery Aorta, Whole Blood	NA	13	NA	7	19	NA	1	NA	NA	1	NA	FALSE	TRUE	TRUE
MSL2	Liver	NA	Liver, Artery Aorta	NA	NA	NA	5	NA	10	7	NA	NA	NA	NA	NA	NA	FALSE	FALSE	FALSE
MST1	Liver	NA	NA	Plasma Protein	Liver	NA	17	13	6	16	64	NA	NA	1	NA	29	FALSE	FALSE	FALSE
N4BP2L2	Artery Aorta	NA	Artery Aorta	NA	NA	NA	4	NA	11	22	NA	NA	NA	NA	NA	NA	FALSE	TRUE	FALSE
NT5C2	Whole Blood	Whole Blood	Whole Blood	NA	Whole Blood	NA	17	NA	NA	12	NA	NA	NA	NA	2	8	FALSE	TRUE	FALSE
NUDT5	Whole Blood	NA	Whole Blood	Plasma Protein	NA	NA	8	7	NA	2	5	NA	NA	NA	NA	1	FALSE	FALSE	FALSE
PCSK9	Plasma Protein (ARIC), Plasma Protein (deCODE)	Plasma Protein (ARIC), Plasma Protein (deCODE), Whole Blood	Whole Blood	Plasma Protein	Whole Blood	Plasma Protein	10	18	1	19	37	NA	NA	NA	2	12	TRUE	FALSE	TRUE
PDGFD	Artery Aorta	NA	Artery Aorta	NA	NA	NA	9	NA	5	NA	149	NA	NA	NA	NA	35	TRUE	TRUE	TRUE
PECAM1	Whole Blood	NA	NA	NA	Whole Blood	NA	NA	NA	NA	NA	NA	NA	NA	NA	1	NA	FALSE	FALSE	FALSE
PHACTR1	Artery Aorta, Artery Coronary	Artery Aorta, Artery Coronary	Artery Coronary, Artery Aorta	NA	Artery Aorta, Artery Coronary	NA	23	7	15	10	NA	1	1	NA	2	NA	TRUE	TRUE	TRUE
PHYHIP	Artery Aorta	NA	Artery Aorta	NA	NA	NA	24	7	NA	NA	NA	NA	NA	NA	NA	NA	FALSE	FALSE	FALSE
POC1B	Whole Blood	NA	Whole Blood, Artery Aorta, Liver	NA	Whole Blood, Artery Aorta	NA	6	NA	6	16	NA	1	NA	NA	1	NA	FALSE	TRUE	FALSE
PPCS	Plasma Protein (ARIC), Plasma Protein (deCODE)	NA	Artery Aorta	Plasma Protein	NA	Plasma Protein	4	20	NA	NA	11	NA	NA	NA	NA	2	FALSE	FALSE	FALSE
PRKAR1A	Artery Aorta, Artery Coronary	NA	Artery Coronary, Artery Aorta	NA	Artery Aorta	NA	13	9	13	11	NA	2	NA	NA	1	NA	FALSE	FALSE	FALSE
PRKD2	Artery Aorta, Artery Coronary, Liver, Whole Blood	Artery Aorta, Artery Coronary, Whole Blood	Whole Blood, Artery Coronary, Artery Aorta, Liver	NA	Whole Blood	NA	25	7	5	25	NA	1	1	NA	4	NA	FALSE	FALSE	FALSE
PRPSAP2	Plasma Protein (deCODE)	NA	NA	NA	NA	Plasma Protein	NA	NA	NA	NA	NA	1	1	1	NA	1	FALSE	FALSE	FALSE
PSRC1	Liver, Whole Blood	Liver, Whole Blood	Liver, Whole Blood, Artery Aorta, Artery Coronary	NA	Liver, Whole Blood	NA	17	13	7	14	NA	2	NA	1	1	NA	FALSE	TRUE	TRUE
RAB23	NA	Artery Aorta	Artery Aorta	NA	Artery Aorta	NA	3	NA	NA	19	NA	1	NA	NA	1	NA	TRUE	FALSE	FALSE
RDX	Whole Blood	Whole Blood	Whole Blood	NA	NA	NA	27	NA	1	16	46	NA	NA	NA	1	NA	TRUE	FALSE	FALSE
RGS19	Liver	Liver	Artery Aorta, Liver	NA	Liver	NA	9	2	7	NA	NA	1	NA	1	NA	NA	FALSE	FALSE	TRUE
RIN1	Whole Blood	Whole Blood	Whole Blood	NA	NA	NA	NA	NA	NA	16	NA	NA	NA	NA	6	NA	FALSE	FALSE	FALSE
RNF114	Artery Aorta, Artery Coronary	Artery Aorta	NA	NA	Artery Aorta, Artery Coronary	NA	6	5	7	7	NA	1	1	1	NA	NA	FALSE	FALSE	FALSE
ROGDI	Whole Blood	Whole Blood	NA	NA	Whole Blood	NA	3	3	NA	4	NA	NA	NA	NA	2	NA	FALSE	FALSE	FALSE
RP11-110I1.14	Artery Coronary, Whole Blood	NA	NA	NA	Artery Coronary, Whole Blood	NA	NA	NA	NA	NA	NA	NA	1	NA	1	NA	FALSE	FALSE	FALSE
RP11-378J18.8	Artery Aorta, Artery Coronary	Artery Aorta	NA	NA	Artery Coronary, Artery Aorta	NA	NA	NA	NA	NA	NA	1	1	NA	NA	NA	FALSE	FALSE	FALSE
RRBP1	Liver	NA	Liver	NA	NA	NA	NA	NA	29	13	NA	NA	NA	NA	1	NA	TRUE	FALSE	FALSE
RRP1B	Whole Blood	NA	NA	NA	Whole Blood	NA	NA	NA	NA	13	NA	NA	NA	NA	1	NA	TRUE	FALSE	FALSE
SCARB1	NA	Whole Blood	Whole Blood	NA	Whole Blood	NA	32	4	NA	13	NA	NA	NA	NA	1	NA	TRUE	FALSE	FALSE
SEMA5A	Artery Aorta, Artery Coronary	NA	Artery Aorta, Artery Coronary	NA	Artery Aorta, Artery Coronary	NA	34	4	13	NA	103	2	1	NA	NA	101	TRUE	TRUE	FALSE
SF3A3	Artery Coronary, Liver	Whole Blood	Whole Blood, Artery Coronary, Liver, Artery Aorta	NA	Whole Blood, Artery Coronary, Artery Aorta	NA	20	13	2	16	NA	2	1	NA	3	NA	FALSE	TRUE	FALSE
SHANK3	NA	Plasma Protein (deCODE)	NA	NA	NA	Plasma Protein	NA	NA	NA	NA	NA	NA	NA	NA	NA	44	FALSE	FALSE	FALSE
SHROOM3	Liver	NA	Liver	NA	NA	NA	5	NA	8	NA	NA	NA	NA	NA	NA	NA	TRUE	FALSE	FALSE
SIPA1	Whole Blood	Whole Blood	Whole Blood	NA	Whole Blood	NA	5	NA	NA	29	NA	NA	NA	NA	1	NA	TRUE	FALSE	FALSE
SLC37A4	Artery Aorta	NA	NA	NA	Artery Aorta	NA	23	16	1	13	NA	1	NA	NA	NA	NA	FALSE	FALSE	FALSE
SLC5A3	Artery Aorta	Artery Aorta	Artery Aorta	NA	Artery Aorta	NA	25	NA	NA	NA	NA	1	NA	NA	NA	NA	TRUE	TRUE	TRUE
SNHG18	Liver	NA	Liver	NA	Liver, Artery Aorta	NA	37	12	16	NA	NA	3	1	2	NA	NA	FALSE	FALSE	FALSE
SNRPC	Whole Blood	NA	Artery Coronary, Whole Blood, Artery Aorta, Liver	NA	NA	NA	17	10	17	6	NA	NA	NA	NA	NA	NA	FALSE	FALSE	FALSE
SORBS2	Artery Aorta	NA	Artery Aorta	NA	Artery Aorta	NA	19	NA	NA	NA	NA	1	NA	NA	NA	NA	FALSE	FALSE	FALSE
SORT1	Liver	Liver	Liver	NA	Liver	NA	5	NA	3	NA	NA	NA	NA	1	NA	NA	TRUE	TRUE	TRUE
SREBF1	Whole Blood	NA	Whole Blood, Artery Aorta, Artery Coronary	NA	Whole Blood	NA	14	9	4	6	NA	NA	NA	NA	1	NA	TRUE	FALSE	FALSE
STN1	Whole Blood	NA	Whole Blood, Liver	NA	Whole Blood	NA	NA	NA	9	21	NA	NA	NA	NA	1	NA	FALSE	FALSE	FALSE
SUSD2	Liver	NA	Artery Aorta, Liver	NA	NA	NA	6	5	9	14	NA	1	NA	1	2	NA	FALSE	TRUE	FALSE
TCEA2	Artery Aorta	Artery Aorta	NA	NA	Artery Aorta	NA	10	2	NA	NA	NA	1	NA	NA	NA	4	FALSE	FALSE	FALSE
TCF21	Artery Aorta, Artery Coronary	Artery Aorta	Artery Coronary, Artery Aorta, Liver	NA	Artery Aorta	NA	13	23	12	NA	NA	1	NA	NA	NA	NA	TRUE	FALSE	TRUE
TDRKH-AS1	Artery Aorta, Artery Coronary	NA	Artery Aorta, Whole Blood, Artery Coronary	NA	NA	NA	7	8	NA	7	NA	NA	NA	NA	NA	NA	FALSE	FALSE	FALSE
TGFB1	Artery Coronary, Liver	Artery Coronary, Liver	Artery Aorta, Artery Coronary, Liver	NA	Liver	NA	1	1	6	NA	NA	NA	NA	1	NA	NA	TRUE	TRUE	TRUE
THOC5	NA	Artery Aorta	Artery Aorta, Whole Blood, Artery Coronary	NA	Artery Aorta	NA	22	15	NA	8	NA	6	1	NA	1	NA	FALSE	TRUE	FALSE
TMEM106B	Whole Blood	Whole Blood	Whole Blood	NA	Whole Blood	NA	10	NA	NA	33	NA	NA	NA	NA	1	2	FALSE	FALSE	FALSE
TMEM133	Artery Aorta, Artery Coronary	Artery Aorta, Artery Coronary	NA	NA	Artery Aorta, Artery Coronary	NA	NA	NA	NA	NA	NA	2	1	NA	NA	NA	FALSE	TRUE	TRUE
TULP1	Artery Coronary	NA	Artery Coronary	NA	NA	NA	NA	14	NA	NA	NA	NA	NA	NA	NA	NA	FALSE	FALSE	FALSE
TWIST1	Artery Aorta	Artery Aorta	Artery Aorta	NA	NA	NA	6	NA	NA	NA	NA	NA	NA	NA	NA	NA	TRUE	TRUE	TRUE
UTP11	Artery Aorta, Artery Coronary, Whole Blood	Artery Aorta	Artery Aorta, Artery Coronary, Whole Blood	NA	Artery Aorta, Whole Blood	NA	13	11	NA	34	NA	1	NA	NA	1	NA	FALSE	FALSE	FALSE
WWP2	Artery Aorta	Artery Aorta	Artery Aorta, Artery Coronary	NA	Artery Aorta	NA	13	17	NA	16	NA	1	NA	NA	1	NA	FALSE	FALSE	TRUE
XPO6	Whole Blood	NA	Whole Blood, Artery Coronary, Artery Aorta	NA	Whole Blood	NA	12	10	NA	8	NA	NA	NA	NA	1	NA	FALSE	FALSE	FALSE
ZNF827	Artery Aorta	Artery Aorta	Artery Aorta	NA	Artery Aorta	NA	13	NA	NA	NA	NA	1	NA	NA	NA	NA	TRUE	FALSE	FALSE
ZPR1	Artery Aorta, Whole Blood	Artery Aorta, Whole Blood	Artery Aorta, Whole Blood	NA	NA	NA	9	NA	NA	15	NA	NA	NA	NA	NA	NA	FALSE	FALSE	FALSE
