# Supplementary material for: Instrumental variable and colocalization analyses identify endotrophin and HTRA1 as potential therapeutic targets for coronary artery disease
Source: iScience. 2024 May 24;27(7):110104. doi: 10.1016/j.isci.2024.110104 (PMC11233907; doi:10.1016/j.isci.2024.110104)
Supplement: Table S10. Phenome-wide MR for significant TWMR/PWMR hits, related to Figure 4 [file mmc11.xlsx]

## Sheet: S10
Table S10: Phenome-Wide MR for Significant TWMR/PWMR Hits
Phe	id.exposure	outcome	b	se	pval	tissue	Phenotype.Description	Phenotype.Category
411.4	ADAMTS7	PheCode_411.4_SAIGE_MACge20	-0.192121	0.0300189	1.55377e-10	Artery_Aorta	Coronary atherosclerosis	circulatory system
411	ADAMTS7	PheCode_411_SAIGE_MACge20	-0.146547	0.0245337	2.32497e-09	Artery_Aorta	Ischemic Heart Disease	circulatory system
411.3	ADAMTS7	PheCode_411.3_SAIGE_MACge20	-0.188301	0.0327479	8.92434e-09	Artery_Aorta	Angina pectoris	circulatory system
411.8	ADAMTS7	PheCode_411.8_SAIGE_MACge20	-0.189119	0.0341124	2.95639e-08	Artery_Aorta	\Other chronic ischemic heart disease, unspecified\""	circulatory system
411.2	ADAMTS7	PheCode_411.2_SAIGE_MACge20	-0.178203	0.037933	2.62925e-06	Artery_Aorta	Myocardial infarction	circulatory system
401	ADH1B	PheCode_401_SAIGE_MACge20	0.237437	0.049562	1.66202e-06	Plasma (deCODE)	Hypertension	circulatory system
401.1	ADH1B	PheCode_401.1_SAIGE_MACge20	0.235131	0.0497925	2.33282e-06	Plasma (deCODE)	Essential hypertension	circulatory system
272	ADH1B	PheCode_272_SAIGE_MACge20	0.292762	0.0647764	6.19645e-06	Plasma (deCODE)	Disorders of lipoid metabolism	endocrine/metabolic
272.1	ADH1B	PheCode_272.1_SAIGE_MACge20	0.292762	0.0647764	6.19645e-06	Plasma (deCODE)	Hyperlipidemia	endocrine/metabolic
272.11	ADH1B	PheCode_272.11_SAIGE_MACge20	0.292762	0.0666206	1.11047e-05	Plasma (deCODE)	Hypercholesterolemia	endocrine/metabolic
317	ADH1B	PheCode_317_SAIGE_MACge20	0.841402	0.10627	2.42196e-15	Plasma (deCODE)	Alcohol-related disorders	mental disorders
317.1	ADH1B	PheCode_317.1_SAIGE_MACge20	0.608575	0.122407	6.63507e-07	Plasma (deCODE)	Alcoholism	mental disorders
317.11	ADH1B	PheCode_317.11_SAIGE_MACge20	2.09313	0.433379	1.36679e-06	Plasma (deCODE)	Alcoholic liver damage	mental disorders
411.4	ANGPTL4	PheCode_411.4_SAIGE_MACge20	0.657071	0.125156	1.52099e-07	Plasma (deCODE)	Coronary atherosclerosis	circulatory system
411	ANGPTL4	PheCode_411_SAIGE_MACge20	0.506884	0.102003	6.71863e-07	Plasma (deCODE)	Ischemic Heart Disease	circulatory system
411.2	ANGPTL4	PheCode_411.2_SAIGE_MACge20	0.694618	0.156758	9.37372e-06	Plasma (deCODE)	Myocardial infarction	circulatory system
272.11	ANGPTL4	PheCode_272.11_SAIGE_MACge20	0.463079	0.0985607	2.62191e-06	Plasma (deCODE)	Hypercholesterolemia	endocrine/metabolic
272.1	ANGPTL4	PheCode_272.1_SAIGE_MACge20	0.447434	0.0954318	2.75182e-06	Plasma (deCODE)	Hyperlipidemia	endocrine/metabolic
272	ANGPTL4	PheCode_272_SAIGE_MACge20	0.444305	0.0954318	3.22823e-06	Plasma (deCODE)	Disorders of lipoid metabolism	endocrine/metabolic
715.2	ANGPTL4	PheCode_715.2_SAIGE_MACge20	-3.1602	0.704005	7.15956e-06	Plasma (deCODE)	Ankylosing spondylitis	musculoskeletal
272	APOB	PheCode_272_SAIGE_MACge20	1.24714	0.124714	1.52397e-23	Plasma (deCODE)	Disorders of lipoid metabolism	endocrine/metabolic
272.1	APOB	PheCode_272.1_SAIGE_MACge20	1.24714	0.124714	1.52397e-23	Plasma (deCODE)	Hyperlipidemia	endocrine/metabolic
272.11	APOB	PheCode_272.11_SAIGE_MACge20	1.29291	0.129291	1.52397e-23	Plasma (deCODE)	Hypercholesterolemia	endocrine/metabolic
401.1	ARHGAP42	PheCode_401.1_SAIGE_MACge20	-0.112574	0.0122882	5.13417e-20	Artery_Aorta	Essential hypertension	circulatory system
401	ARHGAP42	PheCode_401_SAIGE_MACge20	-0.11198	0.012271	7.13311e-20	Artery_Aorta	Hypertension	circulatory system
401.1	ARHGAP42	PheCode_401.1_SAIGE_MACge20	-0.102467	0.0123692	1.18999e-16	Artery_Coronary	Essential hypertension	circulatory system
401	ARHGAP42	PheCode_401_SAIGE_MACge20	-0.102293	0.0123518	1.21439e-16	Artery_Coronary	Hypertension	circulatory system
411	ARHGAP42	PheCode_411_SAIGE_MACge20	-0.100266	0.0171617	5.14394e-09	Artery_Aorta	Ischemic Heart Disease	circulatory system
411.4	ARHGAP42	PheCode_411.4_SAIGE_MACge20	-0.106499	0.0209148	3.54229e-07	Artery_Aorta	Coronary atherosclerosis	circulatory system
411.2	ARHGAP42	PheCode_411.2_SAIGE_MACge20	-0.12083	0.0265133	5.18087e-06	Artery_Aorta	Myocardial infarction	circulatory system
411	ARHGAP42	PheCode_411_SAIGE_MACge20	-0.0697613	0.0172577	5.29207e-05	Artery_Coronary	Ischemic Heart Disease	circulatory system
411.4	ARHGEF26	PheCode_411.4_SAIGE_MACge20	0.209493	0.0401768	1.84527e-07	Artery_Aorta	Coronary atherosclerosis	circulatory system
411	ARHGEF26	PheCode_411_SAIGE_MACge20	0.166186	0.0328719	4.2914e-07	Artery_Aorta	Ischemic Heart Disease	circulatory system
411.8	ARHGEF26	PheCode_411.8_SAIGE_MACge20	0.192535	0.0456554	2.47417e-05	Artery_Aorta	\Other chronic ischemic heart disease, unspecified\""	circulatory system
411.4	ARVCF	PheCode_411.4_SAIGE_MACge20	-0.0992305	0.0230459	1.66395e-05	Artery_Aorta	Coronary atherosclerosis	circulatory system
411.2	BMP1	PheCode_411.2_SAIGE_MACge20	-0.27766	0.0618907	7.24702e-06	Artery_Aorta	Myocardial infarction	circulatory system
411.4	BMP1	PheCode_411.4_SAIGE_MACge20	-0.218313	0.0489615	8.23912e-06	Artery_Aorta	Coronary atherosclerosis	circulatory system
411	BSND	PheCode_411_SAIGE_MACge20	0.12551	0.0289424	1.44744e-05	Whole_Blood	Ischemic Heart Disease	circulatory system
272.1	BSND	PheCode_272.1_SAIGE_MACge20	0.200092	0.0271057	1.56011e-13	Whole_Blood	Hyperlipidemia	endocrine/metabolic
272	BSND	PheCode_272_SAIGE_MACge20	0.199258	0.0271057	1.96539e-13	Whole_Blood	Disorders of lipoid metabolism	endocrine/metabolic
272.11	BSND	PheCode_272.11_SAIGE_MACge20	0.198423	0.0278293	1.00369e-12	Whole_Blood	Hypercholesterolemia	endocrine/metabolic
401	C6orf106	PheCode_401_SAIGE_MACge20	0.217382	0.0360492	1.63807e-09	Whole_Blood	Hypertension	circulatory system
401.1	C6orf106	PheCode_401.1_SAIGE_MACge20	0.217382	0.0360855	1.70057e-09	Whole_Blood	Essential hypertension	circulatory system
411.4	C6orf106	PheCode_411.4_SAIGE_MACge20	0.287669	0.0615917	3.00338e-06	Whole_Blood	Coronary atherosclerosis	circulatory system
411	C6orf106	PheCode_411_SAIGE_MACge20	0.21702	0.0503602	1.63733e-05	Whole_Blood	Ischemic Heart Disease	circulatory system
418	C6orf106	PheCode_418_SAIGE_MACge20	0.195644	0.0481864	4.90411e-05	Whole_Blood	Nonspecific chest pain	circulatory system
562.1	C6orf106	PheCode_562.1_SAIGE_MACge20	0.21231	0.0525341	5.31377e-05	Whole_Blood	Diverticulosis	digestive
562	C6orf106	PheCode_562_SAIGE_MACge20	0.211948	0.0528964	6.15341e-05	Whole_Blood	Diverticulosis and diverticulitis	digestive
596.5	C6orf106	PheCode_596.5_SAIGE_MACge20	0.793446	0.197818	6.04649e-05	Whole_Blood	Functional disorders of bladder	genitourinary
773	C6orf106	PheCode_773_SAIGE_MACge20	0.413026	0.10217	5.28723e-05	Whole_Blood	Pain in limb	symptoms
369	CABIN1	PheCode_369_SAIGE_MACge20	2.42678	0.565829	1.79569e-05	Whole_Blood	Infection of the eye	sense organs
411	CDH13	PheCode_411_SAIGE_MACge20	0.143892	0.0233459	7.11717e-10	Artery_Aorta	Ischemic Heart Disease	circulatory system
411.4	CDH13	PheCode_411.4_SAIGE_MACge20	0.169931	0.028509	2.51267e-09	Artery_Aorta	Coronary atherosclerosis	circulatory system
411.3	CDH13	PheCode_411.3_SAIGE_MACge20	0.166564	0.0309783	7.58164e-08	Artery_Aorta	Angina pectoris	circulatory system
411.8	CDH13	PheCode_411.8_SAIGE_MACge20	0.160054	0.0323251	7.36857e-07	Artery_Aorta	\Other chronic ischemic heart disease, unspecified\""	circulatory system
411.1	CDH13	PheCode_411.1_SAIGE_MACge20	0.22897	0.0523039	1.19948e-05	Artery_Aorta	Unstable angina (intermediate coronary syndrome)	circulatory system
411.4	CELSR2	PheCode_411.4_SAIGE_MACge20	-0.131565	0.0127695	6.8276e-25	Liver	Coronary atherosclerosis	circulatory system
411	CELSR2	PheCode_411_SAIGE_MACge20	-0.106412	0.0104478	2.3092e-24	Liver	Ischemic Heart Disease	circulatory system
411.3	CELSR2	PheCode_411.3_SAIGE_MACge20	-0.119956	0.0139304	7.23558e-18	Liver	Angina pectoris	circulatory system
411.8	CELSR2	PheCode_411.8_SAIGE_MACge20	-0.112217	0.0145108	1.04767e-14	Liver	\Other chronic ischemic heart disease, unspecified\""	circulatory system
411.2	CELSR2	PheCode_411.2_SAIGE_MACge20	-0.112217	0.0160586	2.78928e-12	Liver	Myocardial infarction	circulatory system
411.1	CELSR2	PheCode_411.1_SAIGE_MACge20	-0.10738	0.0234107	4.50141e-06	Liver	Unstable angina (intermediate coronary syndrome)	circulatory system
272	CELSR2	PheCode_272_SAIGE_MACge20	-0.148977	0.0097706	1.70993e-52	Liver	Disorders of lipoid metabolism	endocrine/metabolic
272.1	CELSR2	PheCode_272.1_SAIGE_MACge20	-0.14801	0.0097706	7.74981e-52	Liver	Hyperlipidemia	endocrine/metabolic
272.11	CELSR2	PheCode_272.11_SAIGE_MACge20	-0.146075	0.0101576	6.81502e-47	Liver	Hypercholesterolemia	endocrine/metabolic
411.4	CHP1	PheCode_411.4_SAIGE_MACge20	-0.493758	0.0934583	1.26956e-07	Whole_Blood	Coronary atherosclerosis	circulatory system
401.1	CHP1	PheCode_401.1_SAIGE_MACge20	-0.264661	0.0549171	1.44079e-06	Whole_Blood	Essential hypertension	circulatory system
401	CHP1	PheCode_401_SAIGE_MACge20	-0.26218	0.0548344	1.74168e-06	Whole_Blood	Hypertension	circulatory system
411	CHP1	PheCode_411_SAIGE_MACge20	-0.363909	0.0765862	2.01793e-06	Whole_Blood	Ischemic Heart Disease	circulatory system
411.3	CHP1	PheCode_411.3_SAIGE_MACge20	-0.417668	0.101729	4.03108e-05	Whole_Blood	Angina pectoris	circulatory system
574	DAGLB	PheCode_574_SAIGE_MACge20	0.117499	0.0226358	2.09348e-07	Artery_Coronary	Cholelithiasis and cholecystitis	digestive
574.1	DAGLB	PheCode_574.1_SAIGE_MACge20	0.108341	0.0243637	8.71555e-06	Artery_Coronary	Cholelithiasis	digestive
574	DMPK	PheCode_574_SAIGE_MACge20	-0.26075	0.0598686	1.32841e-05	Artery_Aorta	Cholelithiasis and cholecystitis	digestive
574.1	DMPK	PheCode_574.1_SAIGE_MACge20	-0.267677	0.0648164	3.63125e-05	Artery_Aorta	Cholelithiasis	digestive
208	DMPK	PheCode_208_SAIGE_MACge20	-0.23898	0.054426	1.12878e-05	Artery_Aorta	Benign neoplasm of colon	neoplasms
574	DMWD	PheCode_574_SAIGE_MACge20	-0.163399	0.0363771	7.06226e-06	Artery_Aorta	Cholelithiasis and cholecystitis	digestive
574.1	DMWD	PheCode_574.1_SAIGE_MACge20	-0.170555	0.0390606	1.26304e-05	Artery_Aorta	Cholelithiasis	digestive
208	DMWD	PheCode_208_SAIGE_MACge20	-0.141036	0.032799	1.70798e-05	Artery_Aorta	Benign neoplasm of colon	neoplasms
427.2	DNAH10OS	PheCode_427.2_SAIGE_MACge20	-0.204075	0.0478243	1.97963e-05	Artery_Aorta	Atrial fibrillation and flutter	circulatory system
550.1	DNAH10OS	PheCode_550.1_SAIGE_MACge20	0.204805	0.045999	8.49233e-06	Artery_Aorta	Inguinal hernia	digestive
706.2	EIF2B2	PheCode_706.2_SAIGE_MACge20	-0.252111	0.0422471	2.40868e-09	Artery_Aorta	Sebaceous cyst	dermatologic
706	EIF2B2	PheCode_706_SAIGE_MACge20	-0.246076	0.0419728	4.55277e-09	Artery_Aorta	Diseases of sebaceous glands	dermatologic
706.2	EIF2B2	PheCode_706.2_SAIGE_MACge20	-0.321081	0.0574292	2.25884e-08	Whole_Blood	Sebaceous cyst	dermatologic
706	EIF2B2	PheCode_706_SAIGE_MACge20	-0.313996	0.0570563	3.72815e-08	Whole_Blood	Diseases of sebaceous glands	dermatologic
250.2	EIF2S2P3	PheCode_250.2_SAIGE_MACge20	-0.227781	0.0269803	3.1068e-17	Whole_Blood	Type 2 diabetes	endocrine/metabolic
250	EIF2S2P3	PheCode_250_SAIGE_MACge20	-0.217992	0.026264	1.04111e-16	Whole_Blood	Diabetes mellitus	endocrine/metabolic
411.2	FCHO1	PheCode_411.2_SAIGE_MACge20	-0.283398	0.0529013	8.45591e-08	Whole_Blood	Myocardial infarction	circulatory system
411.4	FCHO1	PheCode_411.4_SAIGE_MACge20	-0.203238	0.0418948	1.22748e-06	Whole_Blood	Coronary atherosclerosis	circulatory system
411	FCHO1	PheCode_411_SAIGE_MACge20	-0.159085	0.0341843	3.25945e-06	Whole_Blood	Ischemic Heart Disease	circulatory system
272	FCHO1	PheCode_272_SAIGE_MACge20	-0.15788	0.0318512	7.16674e-07	Whole_Blood	Disorders of lipoid metabolism	endocrine/metabolic
272.1	FCHO1	PheCode_272.1_SAIGE_MACge20	-0.157065	0.0318512	8.17172e-07	Whole_Blood	Hyperlipidemia	endocrine/metabolic
272.11	FCHO1	PheCode_272.11_SAIGE_MACge20	-0.159905	0.0328753	1.15034e-06	Whole_Blood	Hypercholesterolemia	endocrine/metabolic
401	FES	PheCode_401_SAIGE_MACge20	-0.332928	0.0352671	3.72141e-21	Whole_Blood	Hypertension	circulatory system
401.1	FES	PheCode_401.1_SAIGE_MACge20	-0.33328	0.0353651	4.34212e-21	Whole_Blood	Essential hypertension	circulatory system
401.1	FES	PheCode_401.1_SAIGE_MACge20	-0.2068	0.0221734	1.09424e-20	Artery_Aorta	Essential hypertension	circulatory system
401	FES	PheCode_401_SAIGE_MACge20	-0.206475	0.0221409	1.10448e-20	Artery_Aorta	Hypertension	circulatory system
411	FES	PheCode_411_SAIGE_MACge20	-0.265237	0.0309713	1.09073e-17	Artery_Aorta	Ischemic Heart Disease	circulatory system
411.4	FES	PheCode_411.4_SAIGE_MACge20	-0.513838	0.0602742	1.52799e-17	Whole_Blood	Coronary atherosclerosis	circulatory system
411.4	FES	PheCode_411.4_SAIGE_MACge20	-0.312635	0.0379837	1.86015e-16	Artery_Aorta	Coronary atherosclerosis	circulatory system
411	FES	PheCode_411_SAIGE_MACge20	-0.38444	0.04924	5.83477e-15	Whole_Blood	Ischemic Heart Disease	circulatory system
411.3	FES	PheCode_411.3_SAIGE_MACge20	-0.270756	0.0412302	5.13635e-11	Artery_Aorta	Angina pectoris	circulatory system
411.8	FES	PheCode_411.8_SAIGE_MACge20	-0.437205	0.0682901	1.53172e-10	Whole_Blood	\Other chronic ischemic heart disease, unspecified\""	circulatory system
411.2	FES	PheCode_411.2_SAIGE_MACge20	-0.307441	0.0480477	1.56758e-10	Artery_Aorta	Myocardial infarction	circulatory system
411.8	FES	PheCode_411.8_SAIGE_MACge20	-0.275301	0.043178	1.81844e-10	Artery_Aorta	\Other chronic ischemic heart disease, unspecified\""	circulatory system
411.2	FES	PheCode_411.2_SAIGE_MACge20	-0.461873	0.0761076	1.28956e-09	Whole_Blood	Myocardial infarction	circulatory system
411.3	FES	PheCode_411.3_SAIGE_MACge20	-0.388222	0.065526	3.12886e-09	Whole_Blood	Angina pectoris	circulatory system
411.1	FES	PheCode_411.1_SAIGE_MACge20	-0.297701	0.0697991	1.99798e-05	Artery_Aorta	Unstable angina (intermediate coronary syndrome)	circulatory system
272	FES	PheCode_272_SAIGE_MACge20	-0.295165	0.0459431	1.32242e-10	Whole_Blood	Disorders of lipoid metabolism	endocrine/metabolic
272.1	FES	PheCode_272.1_SAIGE_MACge20	-0.293747	0.0459722	1.66254e-10	Whole_Blood	Hyperlipidemia	endocrine/metabolic
272.11	FES	PheCode_272.11_SAIGE_MACge20	-0.279081	0.0474754	4.14186e-09	Whole_Blood	Hypercholesterolemia	endocrine/metabolic
272.1	FES	PheCode_272.1_SAIGE_MACge20	-0.144793	0.0288611	5.25193e-07	Artery_Aorta	Hyperlipidemia	endocrine/metabolic
272	FES	PheCode_272_SAIGE_MACge20	-0.144143	0.0288611	5.90264e-07	Artery_Aorta	Disorders of lipoid metabolism	endocrine/metabolic
272.11	FES	PheCode_272.11_SAIGE_MACge20	-0.134728	0.0298026	6.16363e-06	Artery_Aorta	Hypercholesterolemia	endocrine/metabolic
411.4	FGD6	PheCode_411.4_SAIGE_MACge20	0.121211	0.0301266	5.73659e-05	Artery_Aorta	Coronary atherosclerosis	circulatory system
411.4	FIGN	PheCode_411.4_SAIGE_MACge20	0.227135	0.0436669	1.97633e-07	Artery_Aorta	Coronary atherosclerosis	circulatory system
411	FIGN	PheCode_411_SAIGE_MACge20	0.160789	0.0355428	6.07364e-06	Artery_Aorta	Ischemic Heart Disease	circulatory system
401	FIGN	PheCode_401_SAIGE_MACge20	0.111706	0.0255231	1.20513e-05	Artery_Aorta	Hypertension	circulatory system
401.1	FIGN	PheCode_401.1_SAIGE_MACge20	0.111367	0.025557	1.31487e-05	Artery_Aorta	Essential hypertension	circulatory system
738	GFPT1	PheCode_738_SAIGE_MACge20	0.702395	0.163202	1.67855e-05	Whole_Blood	Other acquired musculoskeletal deformity	musculoskeletal
738.4	GFPT1	PheCode_738.4_SAIGE_MACge20	0.786205	0.183545	1.84029e-05	Whole_Blood	Acquired spondylolisthesis	musculoskeletal
411.4	GGCX	PheCode_411.4_SAIGE_MACge20	0.17306	0.0245264	1.71298e-12	Whole_Blood	Coronary atherosclerosis	circulatory system
411.4	GGCX	PheCode_411.4_SAIGE_MACge20	0.173294	0.0249333	3.64462e-12	Artery_Aorta	Coronary atherosclerosis	circulatory system
411	GGCX	PheCode_411_SAIGE_MACge20	0.115196	0.0203599	1.53157e-08	Artery_Aorta	Ischemic Heart Disease	circulatory system
411.3	GGCX	PheCode_411.3_SAIGE_MACge20	0.149897	0.0265621	1.66841e-08	Whole_Blood	Angina pectoris	circulatory system
411.3	GGCX	PheCode_411.3_SAIGE_MACge20	0.153486	0.027203	1.67857e-08	Artery_Aorta	Angina pectoris	circulatory system
411	GGCX	PheCode_411_SAIGE_MACge20	0.111733	0.0199884	2.27223e-08	Whole_Blood	Ischemic Heart Disease	circulatory system
411.8	GGCX	PheCode_411.8_SAIGE_MACge20	0.1431	0.0276837	2.3523e-07	Whole_Blood	\Other chronic ischemic heart disease, unspecified\""	circulatory system
411.8	GGCX	PheCode_411.8_SAIGE_MACge20	0.144392	0.0283545	3.53602e-07	Artery_Aorta	\Other chronic ischemic heart disease, unspecified\""	circulatory system
411.2	GGCX	PheCode_411.2_SAIGE_MACge20	0.137136	0.0315054	1.34425e-05	Artery_Aorta	Myocardial infarction	circulatory system
411.2	GGCX	PheCode_411.2_SAIGE_MACge20	0.126338	0.0309956	4.58176e-05	Whole_Blood	Myocardial infarction	circulatory system
411.4	HHIPL1	PheCode_411.4_SAIGE_MACge20	-0.163116	0.02901	1.87932e-08	Artery_Aorta	Coronary atherosclerosis	circulatory system
411	HHIPL1	PheCode_411_SAIGE_MACge20	-0.118633	0.0237088	5.62268e-07	Artery_Aorta	Ischemic Heart Disease	circulatory system
411.2	HHIPL1	PheCode_411.2_SAIGE_MACge20	-0.151965	0.0365585	3.22806e-05	Artery_Aorta	Myocardial infarction	circulatory system
411	HMBS	PheCode_411_SAIGE_MACge20	0.166654	0.0335144	6.60548e-07	Artery_Coronary	Ischemic Heart Disease	circulatory system
411.4	HMBS	PheCode_411.4_SAIGE_MACge20	0.203729	0.041113	7.21976e-07	Artery_Coronary	Coronary atherosclerosis	circulatory system
411	HMBS	PheCode_411_SAIGE_MACge20	0.100023	0.0216995	4.03714e-06	Liver	Ischemic Heart Disease	circulatory system
411.4	HMBS	PheCode_411.4_SAIGE_MACge20	0.121746	0.0264978	4.33591e-06	Liver	Coronary atherosclerosis	circulatory system
411.3	HMBS	PheCode_411.3_SAIGE_MACge20	0.202628	0.0447838	6.05127e-06	Artery_Coronary	Angina pectoris	circulatory system
411.3	HMBS	PheCode_411.3_SAIGE_MACge20	0.125805	0.0288849	1.32841e-05	Liver	Angina pectoris	circulatory system
411.8	HMBS	PheCode_411.8_SAIGE_MACge20	0.202995	0.0466192	1.33474e-05	Artery_Coronary	\Other chronic ischemic heart disease, unspecified\""	circulatory system
411.8	HMBS	PheCode_411.8_SAIGE_MACge20	0.130579	0.0300785	1.41662e-05	Liver	\Other chronic ischemic heart disease, unspecified\""	circulatory system
411.3	HTRA1	PheCode_411.3_SAIGE_MACge20	-0.364523	0.0850749	1.82958e-05	Plasma (deCODE)	Angina pectoris	circulatory system
939	IL6R	PheCode_939_SAIGE_MACge20	0.108003	0.0263395	4.12385e-05	Plasma (deCODE)	Atopic/contact dermatitis due to other or unspecified	dermatologic
411.4	KIAA1462	PheCode_411.4_SAIGE_MACge20	0.0980695	0.0232149	2.3956e-05	Artery_Aorta	Coronary atherosclerosis	circulatory system
411.4	LINC00310	PheCode_411.4_SAIGE_MACge20	0.446157	0.0643982	4.26516e-12	Artery_Aorta	Coronary atherosclerosis	circulatory system
411	LINC00310	PheCode_411_SAIGE_MACge20	0.338827	0.0526129	1.19474e-10	Artery_Aorta	Ischemic Heart Disease	circulatory system
411.8	LINC00310	PheCode_411.8_SAIGE_MACge20	0.446157	0.0728163	8.94572e-10	Artery_Aorta	\Other chronic ischemic heart disease, unspecified\""	circulatory system
411.3	LINC00310	PheCode_411.3_SAIGE_MACge20	0.39144	0.0698699	2.11392e-08	Artery_Aorta	Angina pectoris	circulatory system
411.2	LINC00310	PheCode_411.2_SAIGE_MACge20	0.416273	0.0812343	2.98562e-07	Artery_Aorta	Myocardial infarction	circulatory system
411.2	LIPA	PheCode_411.2_SAIGE_MACge20	0.135945	0.0274089	7.05398e-07	Whole_Blood	Myocardial infarction	circulatory system
411.4	LIPA	PheCode_411.4_SAIGE_MACge20	0.0980821	0.0217699	6.6247e-06	Whole_Blood	Coronary atherosclerosis	circulatory system
411	LIPA	PheCode_411_SAIGE_MACge20	0.0760763	0.0177201	1.76108e-05	Whole_Blood	Ischemic Heart Disease	circulatory system
351	LOXL4	PheCode_351_SAIGE_MACge20	-0.209764	0.0450958	3.29505e-06	Whole_Blood	Other peripheral nerve disorders	neurological
411.2	MAP1S	PheCode_411.2_SAIGE_MACge20	-0.712653	0.133144	8.67387e-08	Whole_Blood	Myocardial infarction	circulatory system
411.4	MAP1S	PheCode_411.4_SAIGE_MACge20	-0.528743	0.105365	5.21628e-07	Whole_Blood	Coronary atherosclerosis	circulatory system
411	MAP1S	PheCode_411_SAIGE_MACge20	-0.408051	0.0863038	2.26653e-06	Whole_Blood	Ischemic Heart Disease	circulatory system
411.3	MAP1S	PheCode_411.3_SAIGE_MACge20	-0.463608	0.114944	5.49912e-05	Whole_Blood	Angina pectoris	circulatory system
272	MAP1S	PheCode_272_SAIGE_MACge20	-0.36399	0.0803651	5.9207e-06	Whole_Blood	Disorders of lipoid metabolism	endocrine/metabolic
272.1	MAP1S	PheCode_272.1_SAIGE_MACge20	-0.362074	0.0804608	6.79535e-06	Whole_Blood	Hyperlipidemia	endocrine/metabolic
272.11	MAP1S	PheCode_272.11_SAIGE_MACge20	-0.363032	0.0829513	1.20631e-05	Whole_Blood	Hypercholesterolemia	endocrine/metabolic
411.4	MFGE8	PheCode_411.4_SAIGE_MACge20	0.177581	0.043179	3.91099e-05	Artery_Aorta	Coronary atherosclerosis	circulatory system
411.4	MORF4L1	PheCode_411.4_SAIGE_MACge20	-0.452444	0.070594	1.4639e-10	Artery_Aorta	Coronary atherosclerosis	circulatory system
411	MORF4L1	PheCode_411_SAIGE_MACge20	-0.353612	0.0576946	8.84152e-10	Artery_Aorta	Ischemic Heart Disease	circulatory system
411.3	MORF4L1	PheCode_411.3_SAIGE_MACge20	-0.45822	0.0770117	2.68142e-09	Artery_Aorta	Angina pectoris	circulatory system
411.8	MORF4L1	PheCode_411.8_SAIGE_MACge20	-0.444743	0.0802205	2.95639e-08	Artery_Aorta	\Other chronic ischemic heart disease, unspecified\""	circulatory system
411.2	MORF4L1	PheCode_411.2_SAIGE_MACge20	-0.437041	0.0892052	9.61882e-07	Artery_Aorta	Myocardial infarction	circulatory system
401.1	MRAS	PheCode_401.1_SAIGE_MACge20	0.0402176	0.00837006	1.54803e-06	Artery_Aorta	Essential hypertension	circulatory system
401	MRAS	PheCode_401_SAIGE_MACge20	0.0399832	0.00836045	1.732e-06	Artery_Aorta	Hypertension	circulatory system
411.4	MRAS	PheCode_411.4_SAIGE_MACge20	0.0679158	0.0156778	1.47777e-05	Artery_Aorta	Coronary atherosclerosis	circulatory system
401.1	MRAS	PheCode_401.1_SAIGE_MACge20	0.0822766	0.0194351	2.30175e-05	Artery_Coronary	Essential hypertension	circulatory system
401	MRAS	PheCode_401_SAIGE_MACge20	0.0816094	0.0193906	2.56826e-05	Artery_Coronary	Hypertension	circulatory system
411.4	MRAS	PheCode_411.4_SAIGE_MACge20	0.139425	0.033133	2.5758e-05	Artery_Coronary	Coronary atherosclerosis	circulatory system
272.11	MRAS	PheCode_272.11_SAIGE_MACge20	0.121636	0.0260172	2.93648e-06	Artery_Coronary	Hypercholesterolemia	endocrine/metabolic
272.1	MRAS	PheCode_272.1_SAIGE_MACge20	0.105625	0.0253501	3.09086e-05	Artery_Coronary	Hyperlipidemia	endocrine/metabolic
272	MRAS	PheCode_272_SAIGE_MACge20	0.104069	0.0253501	4.03855e-05	Artery_Coronary	Disorders of lipoid metabolism	endocrine/metabolic
411.4	MRPS6	PheCode_411.4_SAIGE_MACge20	0.570548	0.0717507	1.8381e-15	Artery_Aorta	Coronary atherosclerosis	circulatory system
411	MRPS6	PheCode_411_SAIGE_MACge20	0.4452	0.0583515	2.35429e-14	Artery_Aorta	Ischemic Heart Disease	circulatory system
411.8	MRPS6	PheCode_411.8_SAIGE_MACge20	0.553259	0.0812599	9.86143e-12	Artery_Aorta	\Other chronic ischemic heart disease, unspecified\""	circulatory system
411.2	MRPS6	PheCode_411.2_SAIGE_MACge20	0.579193	0.0903368	1.44111e-10	Artery_Aorta	Myocardial infarction	circulatory system
411.3	MRPS6	PheCode_411.3_SAIGE_MACge20	0.471134	0.077802	1.39934e-09	Artery_Aorta	Angina pectoris	circulatory system
401	MST1	PheCode_401_SAIGE_MACge20	0.10386	0.0197993	1.55763e-07	Liver	Hypertension	circulatory system
401.1	MST1	PheCode_401.1_SAIGE_MACge20	0.101949	0.019973	3.31937e-07	Liver	Essential hypertension	circulatory system
401.1	NT5C2	PheCode_401.1_SAIGE_MACge20	-0.423599	0.0518555	3.11399e-16	Whole_Blood	Essential hypertension	circulatory system
401	NT5C2	PheCode_401_SAIGE_MACge20	-0.422995	0.0518555	3.42932e-16	Whole_Blood	Hypertension	circulatory system
411	NT5C2	PheCode_411_SAIGE_MACge20	-0.458954	0.0722241	2.09002e-10	Whole_Blood	Ischemic Heart Disease	circulatory system
411.1	NT5C2	PheCode_411.1_SAIGE_MACge20	-0.931076	0.16278	1.06629e-08	Whole_Blood	Unstable angina (intermediate coronary syndrome)	circulatory system
411.3	NT5C2	PheCode_411.3_SAIGE_MACge20	-0.487677	0.0960588	3.83722e-07	Whole_Blood	Angina pectoris	circulatory system
418	NT5C2	PheCode_418_SAIGE_MACge20	-0.343135	0.0691549	6.98311e-07	Whole_Blood	Nonspecific chest pain	circulatory system
411.4	NT5C2	PheCode_411.4_SAIGE_MACge20	-0.410222	0.0884064	3.48104e-06	Whole_Blood	Coronary atherosclerosis	circulatory system
411.2	NT5C2	PheCode_411.2_SAIGE_MACge20	-0.497957	0.111166	7.48505e-06	Whole_Blood	Myocardial infarction	circulatory system
530.11	NT5C2	PheCode_530.11_SAIGE_MACge20	-0.489085	0.0991283	8.06202e-07	Whole_Blood	GERD	digestive
561	NT5C2	PheCode_561_SAIGE_MACge20	-0.378808	0.0923527	4.10023e-05	Whole_Blood	Symptoms involving digestive system	digestive
610	NT5C2	PheCode_610_SAIGE_MACge20	0.984489	0.199726	8.25675e-07	Whole_Blood	Benign mammary dysplasias	genitourinary
610.8	NT5C2	PheCode_610.8_SAIGE_MACge20	1.82068	0.436186	2.99186e-05	Whole_Blood	Other specified benign mammary dysplasias	genitourinary
300	NT5C2	PheCode_300_SAIGE_MACge20	-0.662867	0.140262	2.29078e-06	Whole_Blood	Anxiety disorders	mental disorders
735.3	NT5C2	PheCode_735.3_SAIGE_MACge20	0.578206	0.144208	6.08438e-05	Whole_Blood	Hallux valgus (Bunion)	musculoskeletal
785	NT5C2	PheCode_785_SAIGE_MACge20	-0.296341	0.0590691	5.25246e-07	Whole_Blood	Abdominal pain	symptoms
760	NT5C2	PheCode_760_SAIGE_MACge20	-0.539816	0.110727	1.08706e-06	Whole_Blood	Back pain	symptoms
764	NT5C2	PheCode_764_SAIGE_MACge20	-0.947634	0.236518	6.15992e-05	Whole_Blood	Sciatica	symptoms
411	PCSK9	PheCode_411_SAIGE_MACge20	0.226731	0.0334605	1.23e-11	Plasma (deCODE)	Ischemic Heart Disease	circulatory system
411.8	PCSK9	PheCode_411.8_SAIGE_MACge20	0.24781	0.0415333	2.42e-09	Plasma (deCODE)	\Other chronic ischemic heart disease, unspecified\""	circulatory system
411.2	PCSK9	PheCode_411.2_SAIGE_MACge20	0.259283	0.0490338	1.24e-07	Plasma (deCODE)	Myocardial infarction	circulatory system
411.4	PCSK9	PheCode_411.4_SAIGE_MACge20	0.258326	0.05287	1.03e-06	Plasma (deCODE)	Coronary atherosclerosis	circulatory system
411.3	PCSK9	PheCode_411.3_SAIGE_MACge20	0.26766	0.0573698	3.08e-06	Plasma (deCODE)	Angina pectoris	circulatory system
272	PCSK9	PheCode_272_SAIGE_MACge20	0.335319	0.048436	4.42e-12	Plasma (deCODE)	Disorders of lipoid metabolism	endocrine/metabolic
272.11	PCSK9	PheCode_272.11_SAIGE_MACge20	0.327275	0.0474567	5.34e-12	Plasma (deCODE)	Hypercholesterolemia	endocrine/metabolic
272.1	PCSK9	PheCode_272.1_SAIGE_MACge20	0.335227	0.0489835	7.72e-12	Plasma (deCODE)	Hyperlipidemia	endocrine/metabolic
272	PCSK9	PheCode_272_SAIGE_MACge20	0.24326	0.0488753	6.4521e-07	Whole_Blood	Disorders of lipoid metabolism	endocrine/metabolic
272.1	PCSK9	PheCode_272.1_SAIGE_MACge20	0.241587	0.0488753	7.69601e-07	Whole_Blood	Hyperlipidemia	endocrine/metabolic
272.11	PCSK9	PheCode_272.11_SAIGE_MACge20	0.247166	0.0504375	9.56211e-07	Whole_Blood	Hypercholesterolemia	endocrine/metabolic
411.4	PHACTR1	PheCode_411.4_SAIGE_MACge20	-0.420056	0.0420056	1.52397e-23	Artery_Aorta	Coronary atherosclerosis	circulatory system
411.4	PHACTR1	PheCode_411.4_SAIGE_MACge20	-0.288971	0.0288971	1.52397e-23	Artery_Coronary	Coronary atherosclerosis	circulatory system
411	PHACTR1	PheCode_411_SAIGE_MACge20	-0.302364	0.034437	1.63156e-18	Artery_Aorta	Ischemic Heart Disease	circulatory system
411	PHACTR1	PheCode_411_SAIGE_MACge20	-0.208007	0.0236904	1.63156e-18	Artery_Coronary	Ischemic Heart Disease	circulatory system
411.2	PHACTR1	PheCode_411.2_SAIGE_MACge20	-0.309798	0.0367071	3.18109e-17	Artery_Coronary	Myocardial infarction	circulatory system
411.2	PHACTR1	PheCode_411.2_SAIGE_MACge20	-0.45033	0.0533584	3.18109e-17	Artery_Aorta	Myocardial infarction	circulatory system
411.8	PHACTR1	PheCode_411.8_SAIGE_MACge20	-0.34664	0.0480604	5.48941e-13	Artery_Aorta	\Other chronic ischemic heart disease, unspecified\""	circulatory system
411.8	PHACTR1	PheCode_411.8_SAIGE_MACge20	-0.238466	0.0330624	5.48941e-13	Artery_Coronary	\Other chronic ischemic heart disease, unspecified\""	circulatory system
411.3	PHACTR1	PheCode_411.3_SAIGE_MACge20	-0.298202	0.0457898	7.39611e-11	Artery_Aorta	Angina pectoris	circulatory system
411.3	PHACTR1	PheCode_411.3_SAIGE_MACge20	-0.205143	0.0315004	7.39611e-11	Artery_Coronary	Angina pectoris	circulatory system
411.1	PHACTR1	PheCode_411.1_SAIGE_MACge20	-0.328021	0.0533685	7.92905e-10	Artery_Coronary	Unstable angina (intermediate coronary syndrome)	circulatory system
411.1	PHACTR1	PheCode_411.1_SAIGE_MACge20	-0.47682	0.0775778	7.92905e-10	Artery_Aorta	Unstable angina (intermediate coronary syndrome)	circulatory system
401	POC1B	PheCode_401_SAIGE_MACge20	0.365437	0.0596094	8.75834e-10	Whole_Blood	Hypertension	circulatory system
401.1	POC1B	PheCode_401.1_SAIGE_MACge20	0.363353	0.0596788	1.13991e-09	Whole_Blood	Essential hypertension	circulatory system
411.4	PSRC1	PheCode_411.4_SAIGE_MACge20	-0.110362	0.0107116	6.8276e-25	Liver	Coronary atherosclerosis	circulatory system
411.4	PSRC1	PheCode_411.4_SAIGE_MACge20	-0.471688	0.0457814	6.8276e-25	Whole_Blood	Coronary atherosclerosis	circulatory system
411	PSRC1	PheCode_411_SAIGE_MACge20	-0.0892634	0.00876404	2.3092e-24	Liver	Ischemic Heart Disease	circulatory system
411	PSRC1	PheCode_411_SAIGE_MACge20	-0.381512	0.0374575	2.3092e-24	Whole_Blood	Ischemic Heart Disease	circulatory system
411.3	PSRC1	PheCode_411.3_SAIGE_MACge20	-0.430068	0.0499434	7.23558e-18	Whole_Blood	Angina pectoris	circulatory system
411.3	PSRC1	PheCode_411.3_SAIGE_MACge20	-0.100624	0.0116854	7.23558e-18	Liver	Angina pectoris	circulatory system
411.8	PSRC1	PheCode_411.8_SAIGE_MACge20	-0.402322	0.0520244	1.04767e-14	Whole_Blood	\Other chronic ischemic heart disease, unspecified\""	circulatory system
411.8	PSRC1	PheCode_411.8_SAIGE_MACge20	-0.0941323	0.0121723	1.04767e-14	Liver	\Other chronic ischemic heart disease, unspecified\""	circulatory system
411.2	PSRC1	PheCode_411.2_SAIGE_MACge20	-0.402322	0.0575736	2.78928e-12	Whole_Blood	Myocardial infarction	circulatory system
411.2	PSRC1	PheCode_411.2_SAIGE_MACge20	-0.0941323	0.0134707	2.78928e-12	Liver	Myocardial infarction	circulatory system
411.1	PSRC1	PheCode_411.1_SAIGE_MACge20	-0.0900749	0.0196379	4.50141e-06	Liver	Unstable angina (intermediate coronary syndrome)	circulatory system
411.1	PSRC1	PheCode_411.1_SAIGE_MACge20	-0.38498	0.0839326	4.50141e-06	Whole_Blood	Unstable angina (intermediate coronary syndrome)	circulatory system
272	PSRC1	PheCode_272_SAIGE_MACge20	-0.534117	0.0350297	1.70993e-52	Whole_Blood	Disorders of lipoid metabolism	endocrine/metabolic
272	PSRC1	PheCode_272_SAIGE_MACge20	-0.124969	0.008196	1.70993e-52	Liver	Disorders of lipoid metabolism	endocrine/metabolic
272.1	PSRC1	PheCode_272.1_SAIGE_MACge20	-0.530648	0.0350297	7.74981e-52	Whole_Blood	Hyperlipidemia	endocrine/metabolic
272.1	PSRC1	PheCode_272.1_SAIGE_MACge20	-0.124157	0.008196	7.74981e-52	Liver	Hyperlipidemia	endocrine/metabolic
272.11	PSRC1	PheCode_272.11_SAIGE_MACge20	-0.523712	0.0364171	6.81502e-47	Whole_Blood	Hypercholesterolemia	endocrine/metabolic
272.11	PSRC1	PheCode_272.11_SAIGE_MACge20	-0.122534	0.0085206	6.81502e-47	Liver	Hypercholesterolemia	endocrine/metabolic
411.4	RAB23	PheCode_411.4_SAIGE_MACge20	-0.278758	0.069537	6.10353e-05	Artery_Aorta	Coronary atherosclerosis	circulatory system
411.4	RGS19	PheCode_411.4_SAIGE_MACge20	-0.143499	0.0325734	1.05586e-05	Liver	Coronary atherosclerosis	circulatory system
411.4	RP11-378J18.8	PheCode_411.4_SAIGE_MACge20	-0.182909	0.0241353	3.4954e-14	Artery_Coronary	Coronary atherosclerosis	circulatory system
411.4	RP11-378J18.8	PheCode_411.4_SAIGE_MACge20	-0.13081	0.0175477	9.01782e-14	Artery_Aorta	Coronary atherosclerosis	circulatory system
411.2	RP11-378J18.8	PheCode_411.2_SAIGE_MACge20	-0.215422	0.0305181	1.67918e-12	Artery_Coronary	Myocardial infarction	circulatory system
411.2	RP11-378J18.8	PheCode_411.2_SAIGE_MACge20	-0.153724	0.0221885	4.26516e-12	Artery_Aorta	Myocardial infarction	circulatory system
411	RP11-378J18.8	PheCode_411_SAIGE_MACge20	-0.131447	0.019767	2.93395e-11	Artery_Coronary	Ischemic Heart Disease	circulatory system
411	RP11-378J18.8	PheCode_411_SAIGE_MACge20	-0.0952798	0.0143717	3.36445e-11	Artery_Aorta	Ischemic Heart Disease	circulatory system
411.8	RP11-378J18.8	PheCode_411.8_SAIGE_MACge20	-0.123559	0.0200131	6.66202e-10	Artery_Aorta	\Other chronic ischemic heart disease, unspecified\""	circulatory system
411.8	RP11-378J18.8	PheCode_411.8_SAIGE_MACge20	-0.168947	0.0275262	8.37347e-10	Artery_Coronary	\Other chronic ischemic heart disease, unspecified\""	circulatory system
411.3	RP11-378J18.8	PheCode_411.3_SAIGE_MACge20	-0.0849832	0.019143	9.02126e-06	Artery_Aorta	Angina pectoris	circulatory system
411.3	RP11-378J18.8	PheCode_411.3_SAIGE_MACge20	-0.115291	0.0263294	1.19341e-05	Artery_Coronary	Angina pectoris	circulatory system
401	RRP1B	PheCode_401_SAIGE_MACge20	-0.30824	0.0676675	5.23321e-06	Whole_Blood	Hypertension	circulatory system
401.1	RRP1B	PheCode_401.1_SAIGE_MACge20	-0.307202	0.0677713	5.81725e-06	Whole_Blood	Essential hypertension	circulatory system
411.4	SEMA5A	PheCode_411.4_SAIGE_MACge20	0.10123	0.0198083	3.21342e-07	Artery_Aorta	Coronary atherosclerosis	circulatory system
411	SEMA5A	PheCode_411_SAIGE_MACge20	0.0783729	0.0161477	1.21294e-06	Artery_Aorta	Ischemic Heart Disease	circulatory system
411.4	SEMA5A	PheCode_411.4_SAIGE_MACge20	0.131375	0.0280242	2.76025e-06	Artery_Coronary	Coronary atherosclerosis	circulatory system
411	SEMA5A	PheCode_411_SAIGE_MACge20	0.100851	0.0228478	1.01449e-05	Artery_Coronary	Ischemic Heart Disease	circulatory system
411.2	SEMA5A	PheCode_411.2_SAIGE_MACge20	0.142799	0.0353426	5.33592e-05	Artery_Coronary	Myocardial infarction	circulatory system
401.1	SIPA1	PheCode_401.1_SAIGE_MACge20	0.484292	0.0721286	1.8899e-11	Whole_Blood	Essential hypertension	circulatory system
401	SIPA1	PheCode_401_SAIGE_MACge20	0.483355	0.0720349	1.94607e-11	Whole_Blood	Hypertension	circulatory system
411	SLC37A4	PheCode_411_SAIGE_MACge20	0.158754	0.0338971	2.82147e-06	Artery_Aorta	Ischemic Heart Disease	circulatory system
411.4	SLC37A4	PheCode_411.4_SAIGE_MACge20	0.193169	0.0414462	3.15114e-06	Artery_Aorta	Coronary atherosclerosis	circulatory system
411.3	SLC37A4	PheCode_411.3_SAIGE_MACge20	0.20131	0.0451468	8.23366e-06	Artery_Aorta	Angina pectoris	circulatory system
411.8	SLC37A4	PheCode_411.8_SAIGE_MACge20	0.19909	0.0469971	2.27314e-05	Artery_Aorta	\Other chronic ischemic heart disease, unspecified\""	circulatory system
411.4	SLC5A3	PheCode_411.4_SAIGE_MACge20	0.607879	0.0764453	1.8381e-15	Artery_Aorta	Coronary atherosclerosis	circulatory system
411	SLC5A3	PheCode_411_SAIGE_MACge20	0.474329	0.0621694	2.35429e-14	Artery_Aorta	Ischemic Heart Disease	circulatory system
411.8	SLC5A3	PheCode_411.8_SAIGE_MACge20	0.589458	0.0865766	9.86143e-12	Artery_Aorta	\Other chronic ischemic heart disease, unspecified\""	circulatory system
411.2	SLC5A3	PheCode_411.2_SAIGE_MACge20	0.617089	0.0962474	1.44111e-10	Artery_Aorta	Myocardial infarction	circulatory system
411.3	SLC5A3	PheCode_411.3_SAIGE_MACge20	0.50196	0.0828925	1.39934e-09	Artery_Aorta	Angina pectoris	circulatory system
411.4	SORT1	PheCode_411.4_SAIGE_MACge20	-0.106303	0.0103177	6.8276e-25	Liver	Coronary atherosclerosis	circulatory system
411	SORT1	PheCode_411_SAIGE_MACge20	-0.0859805	0.00844173	2.3092e-24	Liver	Ischemic Heart Disease	circulatory system
411.3	SORT1	PheCode_411.3_SAIGE_MACge20	-0.0969235	0.0112556	7.23558e-18	Liver	Angina pectoris	circulatory system
411.8	SORT1	PheCode_411.8_SAIGE_MACge20	-0.0906704	0.0117246	1.04767e-14	Liver	\Other chronic ischemic heart disease, unspecified\""	circulatory system
411.2	SORT1	PheCode_411.2_SAIGE_MACge20	-0.0906704	0.0129752	2.78928e-12	Liver	Myocardial infarction	circulatory system
411.1	SORT1	PheCode_411.1_SAIGE_MACge20	-0.0867622	0.0189157	4.50141e-06	Liver	Unstable angina (intermediate coronary syndrome)	circulatory system
272	SORT1	PheCode_272_SAIGE_MACge20	-0.120373	0.00789458	1.70993e-52	Liver	Disorders of lipoid metabolism	endocrine/metabolic
272.1	SORT1	PheCode_272.1_SAIGE_MACge20	-0.119591	0.00789458	7.74981e-52	Liver	Hyperlipidemia	endocrine/metabolic
272.11	SORT1	PheCode_272.11_SAIGE_MACge20	-0.118028	0.00820723	6.81502e-47	Liver	Hypercholesterolemia	endocrine/metabolic
704	STN1	PheCode_704_SAIGE_MACge20	-0.434417	0.104878	3.44092e-05	Whole_Blood	Diseases of hair and hair follicles	dermatologic
562.1	STN1	PheCode_562.1_SAIGE_MACge20	-0.208158	0.0499366	3.06687e-05	Whole_Blood	Diverticulosis	digestive
562	STN1	PheCode_562_SAIGE_MACge20	-0.207626	0.0499366	3.21352e-05	Whole_Blood	Diverticulosis and diverticulitis	digestive
218	STN1	PheCode_218_SAIGE_MACge20	-0.306083	0.0760746	5.73507e-05	Whole_Blood	Benign neoplasm of uterus	neoplasms
411.4	TCEA2	PheCode_411.4_SAIGE_MACge20	0.253872	0.0576273	1.05586e-05	Artery_Aorta	Coronary atherosclerosis	circulatory system
401	TCF21	PheCode_401_SAIGE_MACge20	-0.118738	0.0192607	7.05844e-10	Artery_Aorta	Hypertension	circulatory system
401.1	TCF21	PheCode_401.1_SAIGE_MACge20	-0.118464	0.0192881	8.1569e-10	Artery_Aorta	Essential hypertension	circulatory system
411.4	TCF21	PheCode_411.4_SAIGE_MACge20	-0.201088	0.0328308	9.06836e-10	Artery_Aorta	Coronary atherosclerosis	circulatory system
411	TCF21	PheCode_411_SAIGE_MACge20	-0.163333	0.0268939	1.25351e-09	Artery_Aorta	Ischemic Heart Disease	circulatory system
411.2	TCF21	PheCode_411.2_SAIGE_MACge20	-0.232004	0.0415856	2.41978e-08	Artery_Aorta	Myocardial infarction	circulatory system
411.8	TCF21	PheCode_411.8_SAIGE_MACge20	-0.195343	0.0372082	1.52099e-07	Artery_Aorta	\Other chronic ischemic heart disease, unspecified\""	circulatory system
411.3	TCF21	PheCode_411.3_SAIGE_MACge20	-0.165248	0.0358402	4.0134e-06	Artery_Aorta	Angina pectoris	circulatory system
596	TCF21	PheCode_596_SAIGE_MACge20	-0.190418	0.0437743	1.36138e-05	Artery_Aorta	Other disorders of bladder	genitourinary
594	TCF21	PheCode_594_SAIGE_MACge20	-0.228174	0.05335	1.89494e-05	Artery_Aorta	Urinary calculus	genitourinary
593	TGFB1	PheCode_593_SAIGE_MACge20	-0.236327	0.0296377	1.53798e-15	Liver	Hematuria	genitourinary
411.4	THOC5	PheCode_411.4_SAIGE_MACge20	-0.0454105	0.0112792	5.67203e-05	Artery_Aorta	Coronary atherosclerosis	circulatory system
496	THOC5	PheCode_496_SAIGE_MACge20	-0.0580315	0.0133742	1.43092e-05	Artery_Aorta	Chronic airway obstruction	respiratory
401.1	TMEM133	PheCode_401.1_SAIGE_MACge20	-0.0965571	0.0109286	9.9878e-19	Artery_Aorta	Essential hypertension	circulatory system
401	TMEM133	PheCode_401_SAIGE_MACge20	-0.0959476	0.0109177	1.51885e-18	Artery_Aorta	Hypertension	circulatory system
401.1	TMEM133	PheCode_401.1_SAIGE_MACge20	-0.0925012	0.0106074	2.7711e-18	Artery_Coronary	Essential hypertension	circulatory system
401	TMEM133	PheCode_401_SAIGE_MACge20	-0.0922061	0.0105926	3.18317e-18	Artery_Coronary	Hypertension	circulatory system
411	TMEM133	PheCode_411_SAIGE_MACge20	-0.0918039	0.015259	1.78349e-09	Artery_Aorta	Ischemic Heart Disease	circulatory system
411.4	TMEM133	PheCode_411.4_SAIGE_MACge20	-0.0934752	0.0186013	5.02891e-07	Artery_Aorta	Coronary atherosclerosis	circulatory system
411	TMEM133	PheCode_411_SAIGE_MACge20	-0.0696341	0.014753	2.35845e-06	Artery_Coronary	Ischemic Heart Disease	circulatory system
411.2	TMEM133	PheCode_411.2_SAIGE_MACge20	-0.1091	0.0235721	3.68581e-06	Artery_Aorta	Myocardial infarction	circulatory system
411.4	TMEM133	PheCode_411.4_SAIGE_MACge20	-0.0778957	0.0181462	1.76527e-05	Artery_Coronary	Coronary atherosclerosis	circulatory system
411.4	WWP2	PheCode_411.4_SAIGE_MACge20	0.236299	0.0379	4.52304e-10	Artery_Aorta	Coronary atherosclerosis	circulatory system
411.2	WWP2	PheCode_411.2_SAIGE_MACge20	0.268522	0.0477202	1.8336e-08	Artery_Aorta	Myocardial infarction	circulatory system
411	WWP2	PheCode_411_SAIGE_MACge20	0.133954	0.0306882	1.27123e-05	Artery_Aorta	Ischemic Heart Disease	circulatory system
