# Supplementary material for: Instrumental variable and colocalization analyses identify endotrophin and HTRA1 as potential therapeutic targets for coronary artery disease
Source: iScience. 2024 May 24;27(7):110104. doi: 10.1016/j.isci.2024.110104 (PMC11233907; doi:10.1016/j.isci.2024.110104)
Supplement: Table S11. Drugbank query results for top MR hits, related to Figure 4 [file mmc12.xlsx]

## Sheet: S11
Table S11: Drugbank Query Results for Top MR Hits
Name	Gene Name	GenBank Protein ID	GenBank Gene ID	UniProt ID	Uniprot Title	PDB ID	GeneCard ID	GenAtlas ID	HGNC ID	Species	Drug IDs
Alcohol dehydrogenase 1B	ADH1B	178098	M24317	P00325	ADH1B_HUMAN	1DEH; 1HDX; 1HDY; 1HDZ; 1HSZ; 1HTB; 1U3U; 1U3V; 3HUD	ADH1B	HGNC:250	Humans	DB00157; DB01213; DB02481; DB02721; DB03461; DB03703; DB04105; DB09462	P00325
Apolipoprotein B-100	APOB			P04114	APOB_HUMAN			HGNC:603	Humans	DB14533; DB14548	P04114
Plasma membrane calcium-transporting ATPase 1	ATP2B1			P20020	AT2B1_HUMAN	6A69		HGNC:814	Humans	DB01159	P20020
Complement C1r subcomponent	C1R	29539	X04701	P00736	C1R_HUMAN	1APQ; 1GPZ; 1MD7; 1MD8; 2QY0	C1R	HGNC:1246	Humans	DB00110; DB00111; DB01593; DB06404; DB09228; DB14487; DB14533; DB14548	P00736
Complement C1s subcomponent	C1S	763110	X06596	P09871	C1S_HUMAN	1ELV; 1NZI; 4J1Y; 4LMF; 4LOR; 4LOS; 4LOT	C1S	HGNC:1247	Humans	DB01593; DB02371; DB06404; DB09130; DB09228; DB14487; DB14533; DB14548	P09871
Calcitonin gene-related peptide type 1 receptor	CALCRL			Q16602	CALRL_HUMAN	3AQF; 3N7P; 3N7R; 3N7S; 4RWF; 4RWG		HGNC:16709	Humans	DB04869; DB12228; DB12457; DB14039; DB15328; DB15688; DB16098	Q16602
Calcium/calmodulin-dependent protein kinase type 1D	CAMK1D	23491810	AB081726	Q8IU85	KCC1D_HUMAN	2JC6		HGNC:19341	Humans	DB08454; DB12010	Q8IU85
Cholesteryl ester transfer protein	CETP		M83573	P11597	CETP_HUMAN	2OBD; 4EWS; 4F2A	CETP	HGNC:1869	Humans	DB06281	P11597
Calcineurin B homologous protein 1	CHP1			Q99653	CHP1_HUMAN	2e+30		HGNC:17433	Humans	DB11093; DB11348; DB14481	Q99653
Tyrosine-protein kinase CSK	CSK	30315	X60114	P41240	CSK_HUMAN	1BYG; 1CSK; 3D7T; 3D7U; 3EAC; 3EAZ	CSK	HGNC:2444	Humans	DB01254; DB02010; DB05075; DB12010	P41240
Diacylglycerol kinase theta	DGKQ			P52824	DGKQ_HUMAN			HGNC:2856	Humans	DB14001	P52824
Myotonin-protein kinase	DMPK		M87312	Q09013	DMPK_HUMAN	1WT6; 2VD5		HGNC:2933	Humans	DB01946	Q09013
Tyrosine-protein kinase Fer	FER			P16591	FER_HUMAN	2KK6		HGNC:3655	Humans	DB12010	P16591
Tyrosine-protein kinase Fes/Fps	FES			P07332	FES_HUMAN	1WQU; 2DCR; 3BKB; 3CBL; 3CD3; 4DYL; 4E93		HGNC:3657	Humans	DB12010	P07332
Fibronectin	FN1	12053817	AJ276395	P02751	FINC_HUMAN	1E88; 1E8B; 1FBR; 1FNA; 1FNF; 1FNH; 1J8K; 1O9A; 1OWW; 1Q38; 1QGB; 1QO6; 1TTF; 1TTG; 2CG6; 2CG7; 2CK2; 2CKU; 2EC3; 2FN2; 2FNB; 2GEE; 2H41; 2H45; 2HA1; 2N1K; 2OCF; 2RKY; 2RKZ; 2RL0; 3CAL; 3EJH; 3GXE; 3M7P; 3MQL; 3R8Q; 3T1W; 3ZRZ; 4GH7; 4JE4; 4JEG; 4LXO; 4MMX; 4MMY; 4MMZ; 4PZ5	FN1	HGNC:3778	Humans	DB01593; DB06245; DB08888; DB14487; DB14533; DB14548	P02751
Furin	FURIN		X17094	P09958	FURIN_HUMAN	4OMC; 4OMD; 4RYD	FURIN	HGNC:8568	Humans	DB03600	P09958
Vitamin K-dependent gamma-carboxylase	GGCX	184028	M81592	P38435	VKGC_HUMAN		GGCX	HGNC:4247	Humans	DB00036; DB00100; DB00142; DB00170; DB01022; DB01125; DB09332; DB13152	P38435
Interleukin-6 receptor subunit alpha	IL6R		X12830	P08887	IL6RA_HUMAN	1N26; 1N2Q; 1P9M; 2ARW	IL6R	HGNC:6019	Humans	DB06273; DB11767; DB15762	P08887
Inter-alpha-trypsin inhibitor heavy chain H3	ITIH3			Q06033	ITIH3_HUMAN			HGNC:6168	Humans	DB01593; DB14487; DB14533; DB14548	Q06033
Potassium voltage-gated channel subfamily E member 2	KCNE2			Q9Y6J6	KCNE2_HUMAN	2M0Q		HGNC:6242		DB00228; DB01069; DB01110	Q9Y6J6
Protein ERGIC-53	LMAN1	433938	X71661	P49257	LMAN1_HUMAN	3A4U; 3LCP; 3WHT; 3WHU; 3WNX; 4GKX; 4GKY	LMAN1	HGNC:6631	Humans	DB00025; DB13998; DB13999	P49257
Prolow-density lipoprotein receptor-related protein 1	LRP1	34339	X13916	Q07954	LRP1_HUMAN	1CR8; 1D2L; 1J8E; 2FYJ; 2FYL; 2KNX; 2KNY	LRP1	HGNC:6692	Humans	DB00025; DB00031; DB00100; DB06245; DB13152; DB13998; DB13999	Q07954
Cytosolic purine 5'-nucleotidase	NT5C2	633071	D38524	P49902	5NTC_HUMAN	2J2C; 2JC9; 2JCM; 2XCV; 2XCW; 2XCX; 2XJB; 2XJC; 2XJD; 2XJE; 2XJF; 4H4B	NT5C2	HGNC:8022	Humans	DB00171; DB06408	P49902
Proprotein convertase subtilisin/kexin type 9	PCSK9			Q8NBP7	PCSK9_HUMAN	2P4E; 2PMW; 2QTW; 2W2M; 2W2N; 2W2O; 2W2P; 2W2Q; 2XTJ; 3BPS; 3GCW; 3GCX; 3H42; 3M0C; 3P5B; 3P5C; 3SQO; 4K8R; 4NE9; 4NMX; 4OV6		HGNC:20001	Humans	DB09302; DB09303; DB14901	Q8NBP7
Platelet-derived growth factor D	PDGFD		AB033832	Q9GZP0	PDGFD_HUMAN		PDGFD	HGNC:30620	Humans	DB05139; DB05465	Q9GZP0
cAMP-dependent protein kinase type I-alpha regulatory subunit	PRKAR1A		M18468	P10644	KAP0_HUMAN		PRKAR1A	HGNC:9388	Humans	DB01790; DB02315; DB02527; DB05798	P10644
Radixin	RDX			P35241	RADI_HUMAN			HGNC:9944	Humans	DB03401	P35241
Ribosome-binding protein 1	RRBP1		BC000099	Q9P2E9	RRBP1_HUMAN		RRBP1	HGNC:10448	Humans	DB12339	Q9P2E9
Scavenger receptor class B member 1	SCARB1	397607	Z22555	Q8WTV0	SCRB1_HUMAN		SCARB1	HGNC:1664	Humans	DB00144	Q8WTV0
Splicing factor 3A subunit 3	SF3A3			Q12874	SF3A3_HUMAN	2DT7		HGNC:10767	Humans	DB12695	Q12874
Sterol regulatory element-binding protein 1	SREBF1			P36956	SRBP1_HUMAN	1AM9		HGNC:11289	Humans	DB03756; DB09539; DB11133; DB13961	P36956
Transforming growth factor beta-1	TGFB1	1212989	X05839	P01137	TGFB1_HUMAN	1KLA; 1KLC; 1KLD; 3KFD; 4KV5	TGFB1	HGNC:11766	Humans	DB00070; DB01162; DB06205; DB10770; DB10772; DB14740	P01137
