# Supplementary material for: Instrumental variable and colocalization analyses identify endotrophin and HTRA1 as potential therapeutic targets for coronary artery disease
Source: iScience. 2024 May 24;27(7):110104. doi: 10.1016/j.isci.2024.110104 (PMC11233907; doi:10.1016/j.isci.2024.110104)
Supplement: Table S12. Druggable genome classification for top MR hits, related to Figure 4 [file mmc13.xlsx]

## Sheet: S12
Table S12: Druggable Genome Classification for Top MR Hits
ensembl_gene_id	druggability_tier	hgnc_names	description	no_of_gwas_regions	small_mol_druggable	bio_druggable	adme_gene
ENSG00000196616	Tier 1	ADH1B	alcohol dehydrogenase 1B (class I), beta polypeptide [Source:HGNC Symbol;Acc:250]	5	Y	N	Y
ENSG00000084674	Tier 1	APOB	apolipoprotein B [Source:HGNC Symbol;Acc:603]	36	Y	Y	N
ENSG00000064989	Tier 1	CALCRL	calcitonin receptor-like [Source:HGNC Symbol;Acc:16709]	0	Y	Y	N
ENSG00000183049	Tier 1	CAMK1D	calcium/calmodulin-dependent protein kinase ID [Source:HGNC Symbol;Acc:19341]	0	Y	N	N
ENSG00000087237	Tier 1	CETP	cholesteryl ester transfer protein, plasma [Source:HGNC Symbol;Acc:1869]	48	Y	Y	N
ENSG00000103653	Tier 1	CSK	c-src tyrosine kinase [Source:HGNC Symbol;Acc:2444]	9	Y	N	N
ENSG00000164535	Tier 1	DAGLB	diacylglycerol lipase, beta [Source:HGNC Symbol;Acc:28923]	1	Y	N	N
ENSG00000104936	Tier 1	DMPK	dystrophia myotonica-protein kinase [Source:HGNC Symbol;Acc:2933]	0	Y	N	N
ENSG00000151422	Tier 1	FER	fer (fps/fes related) tyrosine kinase [Source:HGNC Symbol;Acc:3655]	1	Y	N	N
ENSG00000115414	Tier 1	FN1	fibronectin 1 [Source:HGNC Symbol;Acc:3778]	1	N	Y	N
ENSG00000115486	Tier 1	GGCX	gamma-glutamyl carboxylase [Source:HGNC Symbol;Acc:4247]	1	Y	N	N
ENSG00000160712	Tier 1	IL6R	interleukin 6 receptor [Source:HGNC Symbol;Acc:6019]	9	N	Y	N
ENSG00000169174	Tier 1	PCSK9	proprotein convertase subtilisin/kexin type 9 [Source:HGNC Symbol;Acc:20001]	3	N	Y	N
ENSG00000105287	Tier 1	PRKD2	protein kinase D2 [Source:HGNC Symbol;Acc:17293]	2	Y	N	N
ENSG00000105329	Tier 1	TGFB1	transforming growth factor, beta 1 [Source:HGNC Symbol;Acc:11766]	1	Y	Y	N
ENSG00000168487	Tier 2	BMP1	bone morphogenetic protein 1 [Source:HGNC Symbol;Acc:1067]	0	Y	Y	N
ENSG00000159403	Tier 2	C1R	complement component 1, r subcomponent [Source:HGNC Symbol;Acc:1246]	0	Y	Y	N
ENSG00000182326	Tier 2	C1S	complement component 1, s subcomponent [Source:HGNC Symbol;Acc:1247]	2	Y	Y	N
ENSG00000182511	Tier 2	FES	feline sarcoma oncogene [Source:HGNC Symbol;Acc:3657]	4	Y	N	N
ENSG00000198380	Tier 2	GFPT1	glutamine--fructose-6-phosphate transaminase 1 [Source:HGNC Symbol;Acc:4241]	0	Y	N	N
ENSG00000107798	Tier 2	LIPA	lipase A, lysosomal acid, cholesterol esterase [Source:HGNC Symbol;Acc:6617]	2	Y	N	N
ENSG00000073060	Tier 2	SCARB1	scavenger receptor class B, member 1 [Source:HGNC Symbol;Acc:1664]	6	Y	N	N
ENSG00000198743	Tier 2	SLC5A3	solute carrier family 5 (sodium/myo-inositol cotransporter), member 3 [Source:HGNC Symbol;Acc:11038]	0	Y	N	N
ENSG00000136378	Tier 3A	ADAMTS7	ADAM metallopeptidase with thrombospondin type 1 motif, 7 [Source:HGNC Symbol;Acc:223]	5	N	Y	N
ENSG00000167772	Tier 3A	ANGPTL4	angiopoietin-like 4 [Source:HGNC Symbol;Acc:16039]	2	N	Y	N
ENSG00000175336	Tier 3A	APOF	apolipoprotein F [Source:HGNC Symbol;Acc:615]	3	N	Y	N
ENSG00000140945	Tier 3A	CDH13	cadherin 13 [Source:HGNC Symbol;Acc:1753]	8	N	Y	N
ENSG00000163359	Tier 3A	COL6A3	collagen, type VI, alpha 3 [Source:HGNC Symbol;Acc:2213]	0	N	Y	N
ENSG00000140564	Tier 3A	FURIN	furin (paired basic amino acid cleaving enzyme) [Source:HGNC Symbol;Acc:8568]	4	N	Y	N
ENSG00000109758	Tier 3A	HGFAC	HGF activator [Source:HGNC Symbol;Acc:4894]	1	Y	Y	N
ENSG00000166033	Tier 3A	HTRA1	HtrA serine peptidase 1 [Source:HGNC Symbol;Acc:9476]	14	N	Y	N
ENSG00000175189	Tier 3A	INHBC	inhibin, beta C [Source:HGNC Symbol;Acc:6068]	6	N	Y	N
ENSG00000162267	Tier 3A	ITIH3	inter-alpha-trypsin inhibitor heavy chain 3 [Source:HGNC Symbol;Acc:6168]	11	N	Y	N
ENSG00000166035	Tier 3A	LIPC	lipase, hepatic [Source:HGNC Symbol;Acc:6619]	13	Y	Y	N
ENSG00000123384	Tier 3A	LRP1	low density lipoprotein receptor-related protein 1 [Source:HGNC Symbol;Acc:6692]	7	N	Y	N
ENSG00000140545	Tier 3A	MFGE8	milk fat globule-EGF factor 8 protein [Source:HGNC Symbol;Acc:7036]	0	N	Y	N
ENSG00000173531	Tier 3A	MST1	macrophage stimulating 1 (hepatocyte growth factor-like) [Source:HGNC Symbol;Acc:7380]	9	Y	Y	N
ENSG00000170962	Tier 3A	PDGFD	platelet derived growth factor D [Source:HGNC Symbol;Acc:30620]	0	N	Y	N
ENSG00000112041	Tier 3A	TULP1	tubby like protein 1 [Source:HGNC Symbol;Acc:12423]	1	N	Y	N
ENSG00000143382	Tier 3B	ADAMTSL4	ADAMTS-like 4 [Source:HGNC Symbol;Acc:19706]	0	N	Y	N
ENSG00000143126	Tier 3B	CELSR2	cadherin, EGF LAG seven-pass G-type receptor 2 [Source:HGNC Symbol;Acc:3231]	32	N	Y	N
ENSG00000149243	Tier 3B	KLHL35	kelch-like family member 35 [Source:HGNC Symbol;Acc:26597]	0	Y	N	N
ENSG00000074695	Tier 3B	LMAN1	lectin, mannose-binding, 1 [Source:HGNC Symbol;Acc:6631]	0	N	Y	N
ENSG00000113083	Tier 3B	LOX	lysyl oxidase [Source:HGNC Symbol;Acc:6664]	0	N	Y	N
